# Supplementary material for: CERT1 mutations perturb human development by disrupting sphingolipid homeostasis
Source: J Clin Invest. 2023 Mar 28;133(10):e165019. doi: 10.1172/JCI165019 (PMC10178846; doi:10.1172/JCI165019)
Supplement: Supplemental data set 1 [file jci-133-165019-s009.pdb]

ATOM      1  N   PHE R 151      22.286  24.823  -5.011  3     1 1.63         -0.15
ATOM      2  CA  PHE R 151      21.714  23.516  -4.762  3     0 2.03          0.10
ATOM      3  C   PHE R 151      21.711  23.094  -3.273  3     0 1.67          0.60
ATOM      4  O   PHE R 151      21.194  22.012  -2.939  3     1 1.38         -0.55
ATOM      5  CB  PHE R 151      22.500  22.480  -5.573  7     1 1.99          0.00
ATOM      6  CG  PHE R 151      22.432  22.696  -7.086  7     0 1.82          0.00
ATOM      7  CD1 PHE R 151      21.489  23.538  -7.658  7     1 1.78          0.00
ATOM      8  CD2 PHE R 151      23.325  22.059  -7.924  7     1 1.78          0.00
ATOM      9  CE1 PHE R 151      21.441  23.738  -9.023  7     1 1.78          0.00
ATOM     10  CE2 PHE R 151      23.280  22.250  -9.295  7     1 1.78          0.00
ATOM     11  CZ  PHE R 151      22.337  23.095  -9.844  7     1 1.78          0.00
ATOM     21  N   LYS R 152      22.247  23.947  -2.383  4     1 1.63         -0.15
ATOM     22  CA  LYS R 152      22.328  23.659  -0.942  4     1 2.03          0.10
ATOM     23  C   LYS R 152      21.423  24.535  -0.071  4     1 1.67          0.60
ATOM     24  O   LYS R 152      21.032  24.131   1.026  2     1 1.38         -0.55
ATOM     25  CB  LYS R 152      23.769  23.781  -0.443  4     1 1.99          0.00
ATOM     26  CG  LYS R 152      24.752  22.778  -1.044  1     1 1.99          0.00
ATOM     27  CD  LYS R 152      24.426  21.363  -0.639 11     1 1.99          0.00
ATOM     28  CE  LYS R 152      25.459  20.387  -1.172 11     1 1.99          0.25
ATOM     29  NZ  LYS R 152      25.138  18.984  -0.794 11     1 1.47          0.75
ATOM     43  N   LYS R 153      21.088  25.727  -0.546  4     0 1.63         -0.15
ATOM     44  CA  LYS R 153      20.278  26.661   0.246  4     1 2.03          0.10
ATOM     45  C   LYS R 153      18.907  26.096   0.632  4     0 1.67          0.60
ATOM     46  O   LYS R 153      18.312  25.285  -0.082  2     1 1.38         -0.55
ATOM     47  CB  LYS R 153      20.039  27.963  -0.521  4     1 1.99          0.00
ATOM     48  CG  LYS R 153      21.249  28.824  -0.746  1     1 1.99          0.00
ATOM     49  CD  LYS R 153      20.857  30.044  -1.546 11     1 1.99          0.00
ATOM     50  CE  LYS R 153      22.040  30.918  -1.871 11     1 1.99          0.25
ATOM     51  NZ  LYS R 153      21.628  32.075  -2.698 11     1 1.47          0.75
ATOM     65  N   GLY R 154      18.350  26.605   1.731  5     1 1.63         -0.15
ATOM     66  CA  GLY R 154      17.008  26.222   2.193  5     1 1.99          0.10
ATOM     67  C   GLY R 154      15.892  26.574   1.192  5     1 1.67          0.60
ATOM     68  O   GLY R 154      14.760  26.108   1.321  5     1 1.38         -0.55
ATOM     72  N   HIS R 155      16.234  27.403   0.206  4     0 1.63         -0.15
ATOM     73  CA  HIS R 155      15.343  27.863  -0.848  3     1 2.03          0.10
ATOM     74  C   HIS R 155      15.607  27.110  -2.140  3     0 1.67          0.60
ATOM     75  O   HIS R 155      15.014  27.425  -3.181  3     0 1.38         -0.55
ATOM     76  CB  HIS R 155      15.651  29.322  -1.134  3     1 1.99          0.00
ATOM     77  CG  HIS R 155      15.514  30.118   0.038  4     1 1.82          0.10
ATOM     78  CD2 HIS R 155      16.455  30.634   0.851  4     1 1.87          0.10
ATOM     79  ND1 HIS R 155      14.310  30.449   0.575  4     1 1.54         -0.10
ATOM     80  CE1 HIS R 155      14.506  31.138   1.656  4     1 1.87          0.30
ATOM     81  NE2 HIS R 155      15.808  31.262   1.855  4     1 1.54         -0.40
ATOM     89  N   SER R 156      16.481  26.109  -2.069  2     0 1.63         -0.15
ATOM     90  CA  SER R 156      16.906  25.373  -3.240  2     0 2.03          0.10
ATOM     91  C   SER R 156      15.820  24.592  -3.962  2     0 1.67          0.60
ATOM     92  O   SER R 156      15.985  24.275  -5.121  2     0 1.38         -0.55
ATOM     93  CB  SER R 156      18.067  24.470  -2.899  2     0 1.99          0.25
ATOM     94  OG  SER R 156      17.696  23.468  -1.998  2     1 1.38         -0.25
ATOM    100  N   LEU R 157      14.685  24.287  -3.359 12     0 1.63         -0.15
ATOM    101  CA  LEU R 157      13.693  23.586  -4.176 12     1 2.03          0.10
ATOM    102  C   LEU R 157      13.303  24.481  -5.354 12     0 1.67          0.60
ATOM    103  O   LEU R 157      13.283  24.054  -6.515 12     0 1.38         -0.55
ATOM    104  CB  LEU R 157      12.465  23.216  -3.357 10     1 1.99          0.00
ATOM    105  CG  LEU R 157      11.330  22.522  -4.119 10     1 2.03          0.00
ATOM    106  CD1 LEU R 157      11.847  21.228  -4.724 10     1 1.94          0.00
ATOM    107  CD2 LEU R 157      10.181  22.245  -3.154 10     1 1.94          0.00
ATOM    119  N   ARG R 158      13.019  25.746  -5.048  4     0 1.63         -0.15
ATOM    120  CA  ARG R 158      12.629  26.693  -6.071  4     1 2.03          0.10
ATOM    121  C   ARG R 158      13.833  27.125  -6.888  4     0 1.67          0.60
ATOM    122  O   ARG R 158      13.751  27.188  -8.118  3     0 1.38         -0.55
ATOM    123  CB  ARG R 158      11.971  27.918  -5.457  4     1 1.99          0.00
ATOM    124  CG  ARG R 158      11.466  28.933  -6.470  4     1 1.99          0.00
ATOM    125  CD  ARG R 158      10.661  30.020  -5.840  4     1 1.99          0.10
ATOM    126  NE  ARG R 158      10.210  30.981  -6.836  1     1 1.63         -0.10
ATOM    127  CZ  ARG R 158       9.279  31.937  -6.635  1     1 1.67          0.50
ATOM    128  NH1 ARG R 158       8.682  32.063  -5.479  1     1 1.63          0.25
ATOM    129  NH2 ARG R 158       8.951  32.755  -7.614  1     1 1.63          0.25
ATOM    143  N   GLU R 159      14.957  27.420  -6.223  8     0 1.63         -0.15
ATOM    144  CA  GLU R 159      16.124  27.861  -6.979  8     1 2.03          0.10
ATOM    145  C   GLU R 159      16.592  26.741  -7.920  8     0 1.67          0.60
ATOM    146  O   GLU R 159      16.931  27.011  -9.069  8     0 1.38         -0.55
ATOM    147  CB  GLU R 159      17.241  28.385  -6.064  8     1 1.99          0.00
ATOM    148  CG  GLU R 159      18.422  29.034  -6.809  8     1 1.99          0.00
ATOM    149  CD  GLU R 159      19.412  29.784  -5.900  9     1 1.67          0.14
ATOM    150  OE1 GLU R 159      19.185  29.861  -4.720  9     1 1.48         -0.57
ATOM    151  OE2 GLU R 159      20.396  30.281  -6.408  9     1 1.48         -0.57
ATOM    158  N   LYS R 160      16.557  25.472  -7.476  4     0 1.63         -0.15
ATOM    159  CA  LYS R 160      16.941  24.384  -8.363  4     0 2.03          0.10
ATOM    160  C   LYS R 160      15.999  24.295  -9.517  4     0 1.67          0.60
ATOM    161  O   LYS R 160      16.440  24.125 -10.642  2     0 1.38         -0.55
ATOM    162  CB  LYS R 160      16.913  23.006  -7.706  4     0 1.99          0.00
ATOM    163  CG  LYS R 160      17.987  22.694  -6.782  1     0 1.99          0.00
ATOM    164  CD  LYS R 160      17.857  21.276  -6.303 11     0 1.99          0.00
ATOM    165  CE  LYS R 160      19.034  20.932  -5.500 11     0 1.99          0.25
ATOM    166  NZ  LYS R 160      18.883  21.262  -4.060 11     1 1.47          0.75
ATOM    180  N   LEU R 161      14.701  24.446  -9.279 12     0 1.63         -0.15
ATOM    181  CA  LEU R 161      13.796  24.331 -10.400 12     0 2.03          0.10
ATOM    182  C   LEU R 161      14.098  25.440 -11.403 12     0 1.67          0.60
ATOM    183  O   LEU R 161      14.111  25.211 -12.616 12     0 1.38         -0.55
ATOM    184  CB  LEU R 161      12.347  24.381  -9.943 10     1 1.99          0.00
ATOM    185  CG  LEU R 161      11.344  24.165 -11.060 10     1 2.03          0.00
ATOM    186  CD1 LEU R 161      11.615  22.784 -11.685 10     1 1.94          0.00
ATOM    187  CD2 LEU R 161       9.935  24.248 -10.496 10     1 1.94          0.00
ATOM    199  N   ALA R 162      14.353  26.654 -10.903 12     0 1.63         -0.15
ATOM    200  CA  ALA R 162      14.683  27.764 -11.782 12     1 2.03          0.10
ATOM    201  C   ALA R 162      15.944  27.455 -12.593 12     0 1.67          0.60
ATOM    202  O   ALA R 162      16.008  27.750 -13.797 12     1 1.38         -0.55
ATOM    203  CB  ALA R 162      14.890  29.024 -10.961 12     1 1.94          0.00
ATOM    209  N   GLU R 163      16.940  26.832 -11.946  8     0 1.63         -0.15
ATOM    210  CA  GLU R 163      18.168  26.466 -12.633  8     0 2.03          0.10
ATOM    211  C   GLU R 163      17.918  25.358 -13.642  8     0 1.67          0.60
ATOM    212  O   GLU R 163      18.460  25.393 -14.744  8     0 1.38         -0.55
ATOM    213  CB  GLU R 163      19.255  26.048 -11.630  8     0 1.99          0.00
ATOM    214  CG  GLU R 163      19.830  27.213 -10.805  8     1 1.99          0.00
ATOM    215  CD  GLU R 163      20.564  28.223 -11.660  9     1 1.67          0.14
ATOM    216  OE1 GLU R 163      21.449  27.827 -12.376  9     1 1.48         -0.57
ATOM    217  OE2 GLU R 163      20.236  29.387 -11.603  9     1 1.48         -0.57
ATOM    224  N   MET R 164      17.056  24.401 -13.308  3     0 1.63         -0.15
ATOM    225  CA  MET R 164      16.780  23.312 -14.225  3     0 2.03          0.10
ATOM    226  C   MET R 164      16.152  23.850 -15.493  3     0 1.67          0.60
ATOM    227  O   MET R 164      16.579  23.506 -16.599 12     0 1.38         -0.55
ATOM    228  CB  MET R 164      15.858  22.279 -13.584  7     0 1.99          0.00
ATOM    229  CG  MET R 164      16.482  21.455 -12.451  7     0 1.99          0.06
ATOM    230  SD  MET R 164      15.294  20.392 -11.677  7     0 1.76         -0.12
ATOM    231  CE  MET R 164      15.090  19.239 -12.988  7     1 1.94          0.06
ATOM    241  N   GLU R 165      15.184  24.754 -15.340  8     0 1.63         -0.15
ATOM    242  CA  GLU R 165      14.534  25.346 -16.500  8     0 2.03          0.10
ATOM    243  C   GLU R 165      15.520  26.196 -17.293  8     1 1.67          0.60
ATOM    244  O   GLU R 165      15.506  26.179 -18.530  8     1 1.38         -0.55
ATOM    245  CB  GLU R 165      13.296  26.127 -16.067  8     1 1.99          0.00
ATOM    246  CG  GLU R 165      12.155  25.206 -15.601  8     1 1.99          0.00
ATOM    247  CD  GLU R 165      11.597  24.349 -16.742  9     1 1.67          0.14
ATOM    248  OE1 GLU R 165      11.192  24.916 -17.730  9     1 1.48         -0.57
ATOM    249  OE2 GLU R 165      11.612  23.134 -16.640  9     1 1.48         -0.57
ATOM    256  N   THR R 166      16.426  26.879 -16.595  2     0 1.63         -0.15
ATOM    257  CA  THR R 166      17.442  27.667 -17.260  2     1 2.03          0.10
ATOM    258  C   THR R 166      18.339  26.781 -18.107  2     0 1.67          0.60
ATOM    259  O   THR R 166      18.603  27.092 -19.270  2     0 1.38         -0.55
ATOM    260  CB  THR R 166      18.302  28.422 -16.244  2     0 2.03          0.25
ATOM    261  CG2 THR R 166      19.419  29.142 -16.927  2     1 1.94          0.00
ATOM    262  OG1 THR R 166      17.476  29.341 -15.507  2     1 1.38         -0.25
ATOM    270  N   PHE R 167      18.787  25.662 -17.545  3     0 1.63         -0.15
ATOM    271  CA  PHE R 167      19.653  24.762 -18.281  3     0 2.03          0.10
ATOM    272  C   PHE R 167      18.908  24.141 -19.458  3     0 1.67          0.60
ATOM    273  O   PHE R 167      19.463  24.008 -20.549  3     0 1.38         -0.55
ATOM    274  CB  PHE R 167      20.223  23.700 -17.358  7     0 1.99          0.00
ATOM    275  CG  PHE R 167      21.291  24.231 -16.442  7     0 1.82          0.00
ATOM    276  CD1 PHE R 167      21.144  24.171 -15.069  7     0 1.78          0.00
ATOM    277  CD2 PHE R 167      22.441  24.819 -16.957  7     1 1.78          0.00
ATOM    278  CE1 PHE R 167      22.115  24.684 -14.226  7     0 1.78          0.00
ATOM    279  CE2 PHE R 167      23.416  25.328 -16.111  7     1 1.78          0.00
ATOM    280  CZ  PHE R 167      23.248  25.258 -14.747  7     1 1.78          0.00
ATOM    290  N   ARG R 168      17.631  23.813 -19.270  4     0 1.63         -0.15
ATOM    291  CA  ARG R 168      16.837  23.272 -20.363  4     0 2.03          0.10
ATOM    292  C   ARG R 168      16.730  24.306 -21.484  4     0 1.67          0.60
ATOM    293  O   ARG R 168      16.818  23.962 -22.666  3     0 1.38         -0.55
ATOM    294  CB  ARG R 168      15.470  22.851 -19.849  4     1 1.99          0.00
ATOM    295  CG  ARG R 168      15.508  21.580 -18.990  4     1 1.99          0.00
ATOM    296  CD  ARG R 168      14.223  21.290 -18.281  4     1 1.99          0.10
ATOM    297  NE  ARG R 168      14.287  19.997 -17.597  1     1 1.63         -0.10
ATOM    298  CZ  ARG R 168      13.502  19.596 -16.571  1     1 1.67          0.50
ATOM    299  NH1 ARG R 168      12.585  20.389 -16.048  1     1 1.63          0.25
ATOM    300  NH2 ARG R 168      13.649  18.374 -16.074  1     1 1.63          0.25
ATOM    314  N   ASP R 169      16.615  25.592 -21.120  8     0 1.63         -0.15
ATOM    315  CA  ASP R 169      16.544  26.650 -22.117  9     1 2.03          0.10
ATOM    316  C   ASP R 169      17.874  26.743 -22.858  8     0 1.67          0.60
ATOM    317  O   ASP R 169      17.895  26.862 -24.085  8     0 1.38         -0.55
ATOM    318  CB  ASP R 169      16.213  27.997 -21.467  9     1 1.99          0.00
ATOM    319  CG  ASP R 169      15.888  29.090 -22.477  9     1 1.67          0.14
ATOM    320  OD1 ASP R 169      14.900  28.971 -23.160  9     1 1.48         -0.57
ATOM    321  OD2 ASP R 169      16.636  30.043 -22.559  9     1 1.48         -0.57
ATOM    326  N   ILE R 170      18.996  26.619 -22.136 12     0 1.63         -0.15
ATOM    327  CA  ILE R 170      20.286  26.668 -22.811 12     0 2.03          0.10
ATOM    328  C   ILE R 170      20.419  25.535 -23.789 12     0 1.67          0.60
ATOM    329  O   ILE R 170      20.855  25.732 -24.925 12     0 1.38         -0.55
ATOM    330  CB  ILE R 170      21.475  26.541 -21.846 10     0 2.03          0.00
ATOM    331  CG1 ILE R 170      21.558  27.756 -20.931 10     1 1.99          0.00
ATOM    332  CG2 ILE R 170      22.760  26.313 -22.678 10     1 1.94          0.00
ATOM    333  CD1 ILE R 170      21.792  29.037 -21.674 10     1 1.94          0.00
ATOM    345  N   LEU R 171      19.994  24.353 -23.375 12     0 1.63         -0.15
ATOM    346  CA  LEU R 171      20.121  23.214 -24.244 12     0 2.03          0.10
ATOM    347  C   LEU R 171      19.290  23.440 -25.495 12     0 1.67          0.60
ATOM    348  O   LEU R 171      19.774  23.218 -26.603 12     0 1.38         -0.55
ATOM    349  CB  LEU R 171      19.689  21.944 -23.514 10     0 1.99          0.00
ATOM    350  CG  LEU R 171      19.838  20.674 -24.287 10     1 2.03          0.00
ATOM    351  CD1 LEU R 171      21.285  20.537 -24.667 10     0 1.94          0.00
ATOM    352  CD2 LEU R 171      19.419  19.490 -23.407 10     1 1.94          0.00
ATOM    364  N   CYS R 172      18.057  23.922 -25.330  5     0 1.63         -0.15
ATOM    365  CA  CYS R 172      17.168  24.153 -26.460  5     1 2.03          0.10
ATOM    366  C   CYS R 172      17.740  25.199 -27.419  5     1 1.67          0.60
ATOM    367  O   CYS R 172      17.650  25.055 -28.643  5     1 1.38         -0.55
ATOM    368  CB  CYS R 172      15.810  24.624 -25.957  5     1 1.99          0.19
ATOM    369  SG  CYS R 172      14.897  23.359 -25.052  5     1 1.69         -0.19
ATOM    375  N   ARG R 173      18.354  26.251 -26.866  4     0 1.63         -0.15
ATOM    376  CA  ARG R 173      18.972  27.280 -27.693  4     1 2.03          0.10
ATOM    377  C   ARG R 173      20.131  26.692 -28.489  4     0 1.67          0.60
ATOM    378  O   ARG R 173      20.315  27.014 -29.673  3     0 1.38         -0.55
ATOM    379  CB  ARG R 173      19.454  28.431 -26.825  4     1 1.99          0.00
ATOM    380  CG  ARG R 173      18.342  29.339 -26.261  4     1 1.99          0.00
ATOM    381  CD  ARG R 173      18.889  30.369 -25.334  4     1 1.99          0.10
ATOM    382  NE  ARG R 173      17.842  31.229 -24.783  1     1 1.63         -0.10
ATOM    383  CZ  ARG R 173      17.396  32.370 -25.350  1     1 1.67          0.50
ATOM    384  NH1 ARG R 173      17.923  32.799 -26.481  1     1 1.63          0.25
ATOM    385  NH2 ARG R 173      16.431  33.068 -24.768  1     1 1.63          0.25
ATOM    399  N   GLN R 174      20.910  25.810 -27.859  2     0 1.63         -0.15
ATOM    400  CA  GLN R 174      22.007  25.169 -28.562  3     0 2.03          0.10
ATOM    401  C   GLN R 174      21.493  24.195 -29.625  3     0 1.67          0.60
ATOM    402  O   GLN R 174      22.052  24.115 -30.719  3     0 1.38         -0.55
ATOM    403  CB  GLN R 174      22.960  24.478 -27.601  3     0 1.99          0.00
ATOM    404  CG  GLN R 174      23.778  25.394 -26.737  2     1 1.99          0.00
ATOM    405  CD  GLN R 174      24.657  24.591 -25.847  2     0 1.67          0.55
ATOM    406  NE2 GLN R 174      25.882  25.070 -25.584  2     1 1.63          0.00
ATOM    407  OE1 GLN R 174      24.232  23.522 -25.404  2     0 1.38         -0.55
ATOM    416  N   VAL R 175      20.384  23.491 -29.346 12     0 1.63         -0.15
ATOM    417  CA  VAL R 175      19.826  22.582 -30.350 12     0 2.03          0.10
ATOM    418  C   VAL R 175      19.412  23.379 -31.572 12     0 1.67          0.60
ATOM    419  O   VAL R 175      19.755  23.028 -32.702 12     0 1.38         -0.55
ATOM    420  CB  VAL R 175      18.560  21.846 -29.852 10     1 2.03          0.00
ATOM    421  CG1 VAL R 175      17.927  21.116 -31.018 10     1 1.94          0.00
ATOM    422  CG2 VAL R 175      18.884  20.853 -28.775 10     1 1.94          0.00
ATOM    432  N   ASP R 176      18.719  24.496 -31.335  8     0 1.63         -0.15
ATOM    433  CA  ASP R 176      18.253  25.366 -32.403  9     1 2.03          0.10
ATOM    434  C   ASP R 176      19.442  25.871 -33.209  8     0 1.67          0.60
ATOM    435  O   ASP R 176      19.454  25.770 -34.440  8     0 1.38         -0.55
ATOM    436  CB  ASP R 176      17.463  26.545 -31.798  9     1 1.99          0.00
ATOM    437  CG  ASP R 176      16.771  27.501 -32.812  9     1 1.67          0.14
ATOM    438  OD1 ASP R 176      15.857  27.073 -33.480  9     1 1.48         -0.57
ATOM    439  OD2 ASP R 176      17.157  28.666 -32.909  9     1 1.48         -0.57
ATOM    444  N   THR R 177      20.469  26.366 -32.512  2     0 1.63         -0.15
ATOM    445  CA  THR R 177      21.646  26.904 -33.165  2     1 2.03          0.10
ATOM    446  C   THR R 177      22.328  25.864 -34.040  2     0 1.67          0.60
ATOM    447  O   THR R 177      22.624  26.133 -35.208  2     0 1.38         -0.55
ATOM    448  CB  THR R 177      22.662  27.395 -32.118  2     0 2.03          0.25
ATOM    449  CG2 THR R 177      23.898  27.899 -32.805  2     1 1.94          0.00
ATOM    450  OG1 THR R 177      22.074  28.443 -31.325  2     1 1.38         -0.25
ATOM    458  N   LEU R 178      22.513  24.664 -33.498 12     0 1.63         -0.15
ATOM    459  CA  LEU R 178      23.190  23.592 -34.202 12     0 2.03          0.10
ATOM    460  C   LEU R 178      22.408  23.165 -35.437 12     0 1.67          0.60
ATOM    461  O   LEU R 178      22.996  22.982 -36.509 12     0 1.38         -0.55
ATOM    462  CB  LEU R 178      23.385  22.406 -33.259 10     0 1.99          0.00
ATOM    463  CG  LEU R 178      24.155  21.242 -33.818 10     1 2.03          0.00
ATOM    464  CD1 LEU R 178      25.527  21.742 -34.201 10     0 1.94          0.00
ATOM    465  CD2 LEU R 178      24.268  20.151 -32.764 10     1 1.94          0.00
ATOM    477  N   GLN R 179      21.085  23.022 -35.310  2     0 1.63         -0.15
ATOM    478  CA  GLN R 179      20.270  22.626 -36.451  3     1 2.03          0.10
ATOM    479  C   GLN R 179      20.338  23.683 -37.543  3     0 1.67          0.60
ATOM    480  O   GLN R 179      20.465  23.360 -38.724  3     0 1.38         -0.55
ATOM    481  CB  GLN R 179      18.820  22.409 -36.019  3     1 1.99          0.00
ATOM    482  CG  GLN R 179      18.615  21.180 -35.140  2     1 1.99          0.00
ATOM    483  CD  GLN R 179      17.205  21.068 -34.594  2     1 1.67          0.55
ATOM    484  NE2 GLN R 179      16.856  19.875 -34.131  2     1 1.63          0.00
ATOM    485  OE1 GLN R 179      16.435  22.032 -34.575  2     1 1.38         -0.55
ATOM    494  N   LYS R 180      20.316  24.958 -37.151  4     0 1.63         -0.15
ATOM    495  CA  LYS R 180      20.415  26.026 -38.128  4     1 2.03          0.10
ATOM    496  C   LYS R 180      21.777  26.011 -38.805  4     1 1.67          0.60
ATOM    497  O   LYS R 180      21.867  26.204 -40.019  2     1 1.38         -0.55
ATOM    498  CB  LYS R 180      20.081  27.356 -37.466  4     1 1.99          0.00
ATOM    499  CG  LYS R 180      18.588  27.472 -37.164  1     1 1.99          0.00
ATOM    500  CD  LYS R 180      18.226  28.717 -36.398 11     1 1.99          0.00
ATOM    501  CE  LYS R 180      16.709  28.800 -36.222 11     1 1.99          0.25
ATOM    502  NZ  LYS R 180      16.307  29.869 -35.278 11     1 1.47          0.75
ATOM    516  N   TYR R 181      22.836  25.716 -38.045  3     0 1.63         -0.15
ATOM    517  CA  TYR R 181      24.157  25.619 -38.641  3     0 2.03          0.10
ATOM    518  C   TYR R 181      24.201  24.482 -39.652  3     0 1.67          0.60
ATOM    519  O   TYR R 181      24.783  24.614 -40.735  3     0 1.38         -0.55
ATOM    520  CB  TYR R 181      25.221  25.403 -37.571  3     0 1.99          0.00
ATOM    521  CG  TYR R 181      25.527  26.620 -36.774  3     0 1.82          0.00
ATOM    522  CD1 TYR R 181      25.038  27.859 -37.157  6     1 1.78          0.00
ATOM    523  CD2 TYR R 181      26.329  26.509 -35.689  6     0 1.78          0.00
ATOM    524  CE1 TYR R 181      25.354  28.977 -36.425  6     1 1.78          0.00
ATOM    525  CE2 TYR R 181      26.655  27.624 -34.948  6     1 1.78          0.00
ATOM    526  CZ  TYR R 181      26.168  28.855 -35.312  6     0 1.82          0.25
ATOM    527  OH  TYR R 181      26.490  29.968 -34.565  6     1 1.38         -0.25
ATOM    537  N   PHE R 182      23.554  23.363 -39.326  3     0 1.63         -0.15
ATOM    538  CA  PHE R 182      23.529  22.241 -40.247  3     0 2.03          0.10
ATOM    539  C   PHE R 182      22.897  22.665 -41.557  3     0 1.67          0.60
ATOM    540  O   PHE R 182      23.472  22.463 -42.633  3     0 1.38         -0.55
ATOM    541  CB  PHE R 182      22.715  21.072 -39.711  7     1 1.99          0.00
ATOM    542  CG  PHE R 182      22.685  19.946 -40.677  7     1 1.82          0.00
ATOM    543  CD1 PHE R 182      23.760  19.076 -40.768  7     1 1.78          0.00
ATOM    544  CD2 PHE R 182      21.600  19.763 -41.525  7     1 1.78          0.00
ATOM    545  CE1 PHE R 182      23.750  18.041 -41.681  7     1 1.78          0.00
ATOM    546  CE2 PHE R 182      21.586  18.733 -42.439  7     1 1.78          0.00
ATOM    547  CZ  PHE R 182      22.662  17.869 -42.519  7     1 1.78          0.00
ATOM    557  N   ASP R 183      21.702  23.260 -41.464  8     0 1.63         -0.15
ATOM    558  CA  ASP R 183      20.980  23.684 -42.650  9     0 2.03          0.10
ATOM    559  C   ASP R 183      21.770  24.719 -43.440  8     1 1.67          0.60
ATOM    560  O   ASP R 183      21.804  24.677 -44.674  8     1 1.38         -0.55
ATOM    561  CB  ASP R 183      19.613  24.259 -42.264  9     1 1.99          0.00
ATOM    562  CG  ASP R 183      18.590  23.196 -41.810  9     1 1.67          0.14
ATOM    563  OD1 ASP R 183      18.825  22.026 -42.020  9     1 1.48         -0.57
ATOM    564  OD2 ASP R 183      17.568  23.576 -41.283  9     1 1.48         -0.57
ATOM    569  N   ALA R 184      22.432  25.635 -42.734 12     0 1.63         -0.15
ATOM    570  CA  ALA R 184      23.234  26.651 -43.387 12     1 2.03          0.10
ATOM    571  C   ALA R 184      24.372  26.016 -44.178 12     0 1.67          0.60
ATOM    572  O   ALA R 184      24.667  26.440 -45.300 12     1 1.38         -0.55
ATOM    573  CB  ALA R 184      23.773  27.618 -42.354 12     1 1.94          0.00
ATOM    579  N   CYS R 185      24.992  24.972 -43.616  5     0 1.63         -0.15
ATOM    580  CA  CYS R 185      26.080  24.300 -44.306  5     1 2.03          0.10
ATOM    581  C   CYS R 185      25.538  23.582 -45.526  5     0 1.67          0.60
ATOM    582  O   CYS R 185      26.114  23.653 -46.616  5     0 1.38         -0.55
ATOM    583  CB  CYS R 185      26.748  23.269 -43.400  5     1 1.99          0.19
ATOM    584  SG  CYS R 185      27.652  23.956 -42.018  5     1 1.69         -0.19
ATOM    590  N   ALA R 186      24.390  22.919 -45.354 12     0 1.63         -0.15
ATOM    591  CA  ALA R 186      23.768  22.173 -46.435 12     1 2.03          0.10
ATOM    592  C   ALA R 186      23.447  23.105 -47.594 12     1 1.67          0.60
ATOM    593  O   ALA R 186      23.633  22.749 -48.764 12     0 1.38         -0.55
ATOM    594  CB  ALA R 186      22.510  21.481 -45.929 12     1 1.94          0.00
ATOM    600  N   ASP R 187      23.010  24.325 -47.268  8     0 1.63         -0.15
ATOM    601  CA  ASP R 187      22.679  25.317 -48.272  9     1 2.03          0.10
ATOM    602  C   ASP R 187      23.918  25.830 -48.976  8     0 1.67          0.60
ATOM    603  O   ASP R 187      23.932  25.932 -50.204  8     0 1.38         -0.55
ATOM    604  CB  ASP R 187      21.917  26.484 -47.646  9     1 1.99          0.00
ATOM    605  CG  ASP R 187      21.458  27.516 -48.660  9     1 1.67          0.14
ATOM    606  OD1 ASP R 187      20.713  27.189 -49.570  9     1 1.48         -0.57
ATOM    607  OD2 ASP R 187      21.837  28.670 -48.555  9     1 1.48         -0.57
ATOM    612  N   ALA R 188      24.975  26.133 -48.217 12     0 1.63         -0.15
ATOM    613  CA  ALA R 188      26.192  26.644 -48.829 12     1 2.03          0.10
ATOM    614  C   ALA R 188      26.744  25.641 -49.835 12     0 1.67          0.60
ATOM    615  O   ALA R 188      27.169  26.008 -50.942 12     1 1.38         -0.55
ATOM    616  CB  ALA R 188      27.226  26.923 -47.750 12     1 1.94          0.00
ATOM    622  N   VAL R 189      26.682  24.364 -49.473 12     0 1.63         -0.15
ATOM    623  CA  VAL R 189      27.177  23.333 -50.353 12     0 2.03          0.10
ATOM    624  C   VAL R 189      26.248  23.145 -51.538 12     0 1.67          0.60
ATOM    625  O   VAL R 189      26.715  23.054 -52.672 12     0 1.38         -0.55
ATOM    626  CB  VAL R 189      27.354  22.005 -49.614 10     1 2.03          0.00
ATOM    627  CG1 VAL R 189      27.725  20.922 -50.621 10     1 1.94          0.00
ATOM    628  CG2 VAL R 189      28.442  22.148 -48.547 10     1 1.94          0.00
ATOM    638  N   SER R 190      24.933  23.106 -51.297  2     0 1.63         -0.15
ATOM    639  CA  SER R 190      23.993  22.896 -52.387  2     1 2.03          0.10
ATOM    640  C   SER R 190      24.120  23.997 -53.429  2     0 1.67          0.60
ATOM    641  O   SER R 190      24.130  23.717 -54.629  2     0 1.38         -0.55
ATOM    642  CB  SER R 190      22.579  22.874 -51.849  2     1 1.99          0.25
ATOM    643  OG  SER R 190      22.387  21.778 -50.991  2     1 1.38         -0.25
ATOM    649  N   LYS R 191      24.267  25.249 -52.988  4     0 1.63         -0.15
ATOM    650  CA  LYS R 191      24.416  26.335 -53.942  4     0 2.03          0.10
ATOM    651  C   LYS R 191      25.699  26.173 -54.743  4     0 1.67          0.60
ATOM    652  O   LYS R 191      25.718  26.428 -55.951  2     0 1.38         -0.55
ATOM    653  CB  LYS R 191      24.373  27.693 -53.246  4     1 1.99          0.00
ATOM    654  CG  LYS R 191      22.971  28.121 -52.759  1     1 1.99          0.00
ATOM    655  CD  LYS R 191      22.997  29.537 -52.188 11     1 1.99          0.00
ATOM    656  CE  LYS R 191      21.577  30.122 -51.983 11     1 1.99          0.25
ATOM    657  NZ  LYS R 191      20.837  29.523 -50.831 11     1 1.47          0.75
ATOM    671  N   ASP R 192      26.767  25.695 -54.097  8     0 1.63         -0.15
ATOM    672  CA  ASP R 192      28.008  25.490 -54.816  9     1 2.03          0.10
ATOM    673  C   ASP R 192      27.834  24.400 -55.871  8     0 1.67          0.60
ATOM    674  O   ASP R 192      28.305  24.554 -57.003  8     0 1.38         -0.55
ATOM    675  CB  ASP R 192      29.125  25.109 -53.854  9     1 1.99          0.00
ATOM    676  CG  ASP R 192      30.469  25.055 -54.513  9     0 1.67          0.14
ATOM    677  OD1 ASP R 192      30.934  26.078 -54.952  9     1 1.48         -0.57
ATOM    678  OD2 ASP R 192      31.034  24.000 -54.568  9     0 1.48         -0.57
ATOM    683  N   GLU R 193      27.140  23.308 -55.518  8     0 1.63         -0.15
ATOM    684  CA  GLU R 193      26.916  22.237 -56.484  8     0 2.03          0.10
ATOM    685  C   GLU R 193      26.072  22.738 -57.657  8     0 1.67          0.60
ATOM    686  O   GLU R 193      26.327  22.388 -58.811  8     0 1.38         -0.55
ATOM    687  CB  GLU R 193      26.280  20.998 -55.832  8     1 1.99          0.00
ATOM    688  CG  GLU R 193      27.236  20.218 -54.904  8     1 1.99          0.00
ATOM    689  CD  GLU R 193      26.634  18.946 -54.307  9     1 1.67          0.14
ATOM    690  OE1 GLU R 193      25.448  18.735 -54.431  9     1 1.48         -0.57
ATOM    691  OE2 GLU R 193      27.385  18.176 -53.751  9     1 1.48         -0.57
ATOM    698  N   LEU R 194      25.096  23.607 -57.394 12     0 1.63         -0.15
ATOM    699  CA  LEU R 194      24.305  24.132 -58.496 12     0 2.03          0.10
ATOM    700  C   LEU R 194      25.189  24.945 -59.445 12     1 1.67          0.60
ATOM    701  O   LEU R 194      25.081  24.816 -60.672 12     1 1.38         -0.55
ATOM    702  CB  LEU R 194      23.152  24.989 -57.963 10     1 1.99          0.00
ATOM    703  CG  LEU R 194      22.049  24.212 -57.224 10     1 2.03          0.00
ATOM    704  CD1 LEU R 194      21.075  25.190 -56.579 10     1 1.94          0.00
ATOM    705  CD2 LEU R 194      21.341  23.306 -58.212 10     1 1.94          0.00
ATOM    717  N   GLN R 195      26.113  25.739 -58.883  2     0 1.63         -0.15
ATOM    718  CA  GLN R 195      27.011  26.514 -59.729  3     1 2.03          0.10
ATOM    719  C   GLN R 195      27.931  25.583 -60.512  3     0 1.67          0.60
ATOM    720  O   GLN R 195      28.184  25.812 -61.696  3     0 1.38         -0.55
ATOM    721  CB  GLN R 195      27.828  27.506 -58.903  3     1 1.99          0.00
ATOM    722  CG  GLN R 195      27.001  28.644 -58.331  2     1 1.99          0.00
ATOM    723  CD  GLN R 195      27.810  29.601 -57.476  2     1 1.67          0.55
ATOM    724  NE2 GLN R 195      27.181  30.118 -56.430  2     1 1.63          0.00
ATOM    725  OE1 GLN R 195      28.983  29.882 -57.754  2     1 1.38         -0.55
ATOM    734  N   ARG R 196      28.402  24.512 -59.867  4     0 1.63         -0.15
ATOM    735  CA  ARG R 196      29.252  23.534 -60.535  4     1 2.03          0.10
ATOM    736  C   ARG R 196      28.579  23.000 -61.778  4     0 1.67          0.60
ATOM    737  O   ARG R 196      29.174  22.974 -62.858  3     0 1.38         -0.55
ATOM    738  CB  ARG R 196      29.548  22.349 -59.644  4     0 1.99          0.00
ATOM    739  CG  ARG R 196      30.396  21.286 -60.278  4     0 1.99          0.00
ATOM    740  CD  ARG R 196      30.293  20.004 -59.544  4     0 1.99          0.10
ATOM    741  NE  ARG R 196      28.955  19.414 -59.642  1     0 1.63         -0.10
ATOM    742  CZ  ARG R 196      28.450  18.505 -58.792  1     0 1.67          0.50
ATOM    743  NH1 ARG R 196      29.151  18.060 -57.764  1     1 1.63          0.25
ATOM    744  NH2 ARG R 196      27.234  18.072 -59.011  1     1 1.63          0.25
ATOM    758  N   ASP R 197      27.331  22.549 -61.622  8     0 1.63         -0.15
ATOM    759  CA  ASP R 197      26.605  21.976 -62.742  9     0 2.03          0.10
ATOM    760  C   ASP R 197      26.418  22.999 -63.855  8     0 1.67          0.60
ATOM    761  O   ASP R 197      26.525  22.659 -65.036  8     0 1.38         -0.55
ATOM    762  CB  ASP R 197      25.253  21.430 -62.293  9     1 1.99          0.00
ATOM    763  CG  ASP R 197      25.367  20.155 -61.420  9     1 1.67          0.14
ATOM    764  OD1 ASP R 197      26.442  19.572 -61.335  9     1 1.48         -0.57
ATOM    765  OD2 ASP R 197      24.367  19.759 -60.866  9     1 1.48         -0.57
ATOM    770  N   LYS R 198      26.180  24.268 -63.491  4     0 1.63         -0.15
ATOM    771  CA  LYS R 198      26.022  25.304 -64.504  4     1 2.03          0.10
ATOM    772  C   LYS R 198      27.312  25.439 -65.295  4     0 1.67          0.60
ATOM    773  O   LYS R 198      27.290  25.480 -66.526  2     0 1.38         -0.55
ATOM    774  CB  LYS R 198      25.668  26.650 -63.872  4     1 1.99          0.00
ATOM    775  CG  LYS R 198      25.470  27.798 -64.878  1     1 1.99          0.00
ATOM    776  CD  LYS R 198      24.253  27.568 -65.777 11     1 1.99          0.00
ATOM    777  CE  LYS R 198      23.836  28.859 -66.522 11     1 1.99          0.25
ATOM    778  NZ  LYS R 198      24.818  29.282 -67.590 11     1 1.47          0.75
ATOM    792  N   VAL R 199      28.449  25.423 -64.597 12     0 1.63         -0.15
ATOM    793  CA  VAL R 199      29.727  25.514 -65.279 12     0 2.03          0.10
ATOM    794  C   VAL R 199      29.923  24.347 -66.214 12     0 1.67          0.60
ATOM    795  O   VAL R 199      30.323  24.536 -67.362 12     0 1.38         -0.55
ATOM    796  CB  VAL R 199      30.898  25.555 -64.294 10     0 2.03          0.00
ATOM    797  CG1 VAL R 199      32.194  25.390 -65.058 10     0 1.94          0.00
ATOM    798  CG2 VAL R 199      30.893  26.888 -63.560 10     1 1.94          0.00
ATOM    808  N   VAL R 200      29.579  23.148 -65.767 12     0 1.63         -0.15
ATOM    809  CA  VAL R 200      29.746  22.010 -66.642 12     0 2.03          0.10
ATOM    810  C   VAL R 200      28.924  22.171 -67.907 12     0 1.67          0.60
ATOM    811  O   VAL R 200      29.466  22.025 -69.005 12     0 1.38         -0.55
ATOM    812  CB  VAL R 200      29.298  20.722 -65.938 10     1 2.03          0.00
ATOM    813  CG1 VAL R 200      29.251  19.580 -66.941 10     1 1.94          0.00
ATOM    814  CG2 VAL R 200      30.257  20.402 -64.804 10     0 1.94          0.00
ATOM    824  N   GLU R 201      27.646  22.536 -67.785  8     0 1.63         -0.15
ATOM    825  CA  GLU R 201      26.853  22.683 -68.998  8     0 2.03          0.10
ATOM    826  C   GLU R 201      27.370  23.814 -69.888  8     0 1.67          0.60
ATOM    827  O   GLU R 201      27.467  23.651 -71.107  8     0 1.38         -0.55
ATOM    828  CB  GLU R 201      25.373  22.924 -68.670  8     1 1.99          0.00
ATOM    829  CG  GLU R 201      24.637  21.708 -68.086  8     1 1.99          0.00
ATOM    830  CD  GLU R 201      23.154  21.962 -67.815  9     1 1.67          0.14
ATOM    831  OE1 GLU R 201      22.713  23.080 -67.971  9     1 1.48         -0.57
ATOM    832  OE2 GLU R 201      22.468  21.026 -67.465  9     1 1.48         -0.57
ATOM    839  N   ASP R 202      27.783  24.938 -69.297  8     0 1.63         -0.15
ATOM    840  CA  ASP R 202      28.287  26.025 -70.125  9     1 2.03          0.10
ATOM    841  C   ASP R 202      29.550  25.603 -70.868  8     0 1.67          0.60
ATOM    842  O   ASP R 202      29.713  25.881 -72.061  8     0 1.38         -0.55
ATOM    843  CB  ASP R 202      28.576  27.277 -69.283  9     1 1.99          0.00
ATOM    844  CG  ASP R 202      27.312  28.025 -68.791  9     1 1.67          0.14
ATOM    845  OD1 ASP R 202      26.221  27.752 -69.262  9     1 1.48         -0.57
ATOM    846  OD2 ASP R 202      27.421  28.906 -67.943  9     1 1.48         -0.57
ATOM    851  N   ASP R 203      30.433  24.864 -70.199  8     0 1.63         -0.15
ATOM    852  CA  ASP R 203      31.647  24.465 -70.877  9     0 2.03          0.10
ATOM    853  C   ASP R 203      31.335  23.451 -71.965  8     0 1.67          0.60
ATOM    854  O   ASP R 203      31.826  23.569 -73.085  8     0 1.38         -0.55
ATOM    855  CB  ASP R 203      32.658  23.858 -69.904  9     1 1.99          0.00
ATOM    856  CG  ASP R 203      33.296  24.862 -68.924  9     0 1.67          0.14
ATOM    857  OD1 ASP R 203      33.151  26.078 -69.089  9     0 1.48         -0.57
ATOM    858  OD2 ASP R 203      33.951  24.389 -68.019  9     0 1.48         -0.57
ATOM    863  N   GLU R 204      30.436  22.501 -71.690  8     0 1.63         -0.15
ATOM    864  CA  GLU R 204      30.118  21.499 -72.704  8     1 2.03          0.10
ATOM    865  C   GLU R 204      29.497  22.119 -73.959  8     1 1.67          0.60
ATOM    866  O   GLU R 204      29.783  21.684 -75.076  8     1 1.38         -0.55
ATOM    867  CB  GLU R 204      29.193  20.408 -72.138  8     1 1.99          0.00
ATOM    868  CG  GLU R 204      29.868  19.455 -71.123  8     1 1.99          0.00
ATOM    869  CD  GLU R 204      28.932  18.399 -70.545  9     1 1.67          0.14
ATOM    870  OE1 GLU R 204      27.758  18.432 -70.834  9     1 1.48         -0.57
ATOM    871  OE2 GLU R 204      29.406  17.560 -69.813  9     1 1.48         -0.57
ATOM    878  N   ASP R 205      28.654  23.142 -73.787  8     0 1.63         -0.15
ATOM    879  CA  ASP R 205      28.027  23.780 -74.938  9     1 2.03          0.10
ATOM    880  C   ASP R 205      28.960  24.691 -75.747  8     0 1.67          0.60
ATOM    881  O   ASP R 205      28.882  24.705 -76.979  8     1 1.38         -0.55
ATOM    882  CB  ASP R 205      26.806  24.598 -74.507  9     1 1.99          0.00
ATOM    883  CG  ASP R 205      25.616  23.751 -74.057  9     1 1.67          0.14
ATOM    884  OD1 ASP R 205      25.626  22.561 -74.281  9     1 1.48         -0.57
ATOM    885  OD2 ASP R 205      24.689  24.312 -73.519  9     1 1.48         -0.57
ATOM    890  N   ASP R 206      29.829  25.456 -75.072  8     0 1.63         -0.15
ATOM    891  CA  ASP R 206      30.698  26.404 -75.776  9     1 2.03          0.10
ATOM    892  C   ASP R 206      32.146  25.980 -76.077  8     1 1.67          0.60
ATOM    893  O   ASP R 206      32.718  26.467 -77.055  8     1 1.38         -0.55
ATOM    894  CB  ASP R 206      30.729  27.761 -75.057  9     1 1.99          0.00
ATOM    895  CG  ASP R 206      29.377  28.501 -75.060  9     1 1.67          0.14
ATOM    896  OD1 ASP R 206      28.828  28.692 -76.125  9     1 1.48         -0.57
ATOM    897  OD2 ASP R 206      28.940  28.919 -74.014  9     1 1.48         -0.57
ATOM    902  N   PHE R 207      32.776  25.138 -75.248  3     0 1.63         -0.15
ATOM    903  CA  PHE R 207      34.198  24.867 -75.457  3     0 2.03          0.10
ATOM    904  C   PHE R 207      34.563  23.387 -75.653  3     1 1.67          0.60
ATOM    905  O   PHE R 207      33.893  22.504 -75.135  3     1 1.38         -0.55
ATOM    906  CB  PHE R 207      34.985  25.395 -74.257  7     0 1.99          0.00
ATOM    907  CG  PHE R 207      34.868  26.861 -74.095  7     0 1.82          0.00
ATOM    908  CD1 PHE R 207      33.867  27.399 -73.313  7     0 1.78          0.00
ATOM    909  CD2 PHE R 207      35.738  27.714 -74.743  7     1 1.78          0.00
ATOM    910  CE1 PHE R 207      33.736  28.764 -73.172  7     1 1.78          0.00
ATOM    911  CE2 PHE R 207      35.613  29.080 -74.609  7     1 1.78          0.00
ATOM    912  CZ  PHE R 207      34.608  29.607 -73.820  7     1 1.78          0.00
ATOM    922  N   PRO R 208      35.634  23.084 -76.420  3     0 1.63         -0.25
ATOM    923  CA  PRO R 208      36.245  21.770 -76.546  3     1 2.03          0.10
ATOM    924  C   PRO R 208      37.067  21.413 -75.302  3     1 1.67          0.60
ATOM    925  O   PRO R 208      37.500  20.271 -75.134  3     1 1.38         -0.55
ATOM    926  CB  PRO R 208      37.106  21.923 -77.805  3     1 1.99          0.00
ATOM    927  CG  PRO R 208      37.470  23.389 -77.849  3     1 1.99          0.00
ATOM    928  CD  PRO R 208      36.263  24.121 -77.276  3     1 1.99          0.10
ATOM    936  N   THR R 209      37.305  22.415 -74.456  2     0 1.63         -0.15
ATOM    937  CA  THR R 209      38.109  22.275 -73.254  2     1 2.03          0.10
ATOM    938  C   THR R 209      37.221  22.191 -72.022  2     1 1.67          0.60
ATOM    939  O   THR R 209      36.017  22.434 -72.093  2     1 1.38         -0.55
ATOM    940  CB  THR R 209      39.081  23.461 -73.110  2     1 2.03          0.25
ATOM    941  CG2 THR R 209      39.893  23.607 -74.370  2     1 1.94          0.00
ATOM    942  OG1 THR R 209      38.343  24.674 -72.895  2     1 1.38         -0.25
ATOM    950  N   THR R 210      37.836  21.887 -70.880  2     1 1.63         -0.15
ATOM    951  CA  THR R 210      37.126  21.771 -69.608  2     1 2.03          0.10
ATOM    952  C   THR R 210      37.250  23.022 -68.767  2     0 1.67          0.60
ATOM    953  O   THR R 210      36.793  23.063 -67.615  2     0 1.38         -0.55
ATOM    954  CB  THR R 210      37.719  20.663 -68.757  2     0 2.03          0.25
ATOM    955  CG2 THR R 210      37.753  19.369 -69.556  2     1 1.94          0.00
ATOM    956  OG1 THR R 210      39.076  21.047 -68.374  2     1 1.38         -0.25
ATOM    964  N   ARG R 211      38.032  23.989 -69.251  4     1 1.63         -0.15
ATOM    965  CA  ARG R 211      38.279  25.210 -68.492  4     1 2.03          0.10
ATOM    966  C   ARG R 211      38.929  25.002 -67.117  4     1 1.67          0.60
ATOM    967  O   ARG R 211      39.099  25.969 -66.381  3     1 1.38         -0.55
ATOM    968  CB  ARG R 211      36.927  25.897 -68.292  4     1 1.99          0.00
ATOM    969  CG  ARG R 211      36.844  27.092 -67.436  4     1 1.99          0.00
ATOM    970  CD  ARG R 211      35.400  27.439 -67.352  4     1 1.99          0.10
ATOM    971  NE  ARG R 211      35.078  28.320 -66.293  1     1 1.63         -0.10
ATOM    972  CZ  ARG R 211      33.865  28.866 -66.143  1     1 1.67          0.50
ATOM    973  NH1 ARG R 211      32.928  28.588 -67.038  1     1 1.63          0.25
ATOM    974  NH2 ARG R 211      33.610  29.656 -65.112  1     1 1.63          0.25
ATOM    988  N   SER R 212      39.280  23.748 -66.749  2     1 1.63         -0.15
ATOM    989  CA  SER R 212      39.817  23.359 -65.437  2     1 2.03          0.10
ATOM    990  C   SER R 212      38.737  23.426 -64.323  2     0 1.67          0.60
ATOM    991  O   SER R 212      38.979  22.993 -63.186  2     1 1.38         -0.55
ATOM    992  CB  SER R 212      41.045  24.180 -65.057  2     1 1.99          0.25
ATOM    993  OG  SER R 212      40.702  25.387 -64.439  2     1 1.38         -0.25
ATOM    999  N   ASP R 213      37.554  23.989 -64.655  8     0 1.63         -0.15
ATOM   1000  CA  ASP R 213      36.411  24.110 -63.740  9     0 2.03          0.10
ATOM   1001  C   ASP R 213      35.362  23.037 -64.045  8     0 1.67          0.60
ATOM   1002  O   ASP R 213      34.740  22.483 -63.144  8     0 1.38         -0.55
ATOM   1003  CB  ASP R 213      35.750  25.504 -63.785  9     0 1.99          0.00
ATOM   1004  CG  ASP R 213      36.614  26.706 -63.288  9     1 1.67          0.14
ATOM   1005  OD1 ASP R 213      37.093  26.645 -62.179  9     1 1.48         -0.57
ATOM   1006  OD2 ASP R 213      36.735  27.690 -64.007  9     1 1.48         -0.57
ATOM   1011  N   GLY R 214      35.178  22.677 -65.318  5     0 1.63         -0.15
ATOM   1012  CA  GLY R 214      34.193  21.653 -65.671  5     1 1.99          0.10
ATOM   1013  C   GLY R 214      34.586  20.339 -64.994  5     1 1.67          0.60
ATOM   1014  O   GLY R 214      33.747  19.519 -64.613  5     1 1.38         -0.55
ATOM   1018  N   ASP R 215      35.897  20.213 -64.777  8     0 1.63         -0.15
ATOM   1019  CA  ASP R 215      36.593  19.102 -64.151  9     1 2.03          0.10
ATOM   1020  C   ASP R 215      36.170  18.863 -62.699  8     0 1.67          0.60
ATOM   1021  O   ASP R 215      36.417  17.787 -62.151  8     0 1.38         -0.55
ATOM   1022  CB  ASP R 215      38.100  19.347 -64.238  9     1 1.99          0.00
ATOM   1023  CG  ASP R 215      38.629  19.175 -65.657  9     1 1.67          0.14
ATOM   1024  OD1 ASP R 215      37.954  18.566 -66.441  9     1 1.48         -0.57
ATOM   1025  OD2 ASP R 215      39.675  19.707 -65.971  9     1 1.48         -0.57
ATOM   1030  N   PHE R 216      35.463  19.822 -62.075  3     0 1.63         -0.15
ATOM   1031  CA  PHE R 216      34.994  19.632 -60.701  3     0 2.03          0.10
ATOM   1032  C   PHE R 216      34.047  18.445 -60.657  3     0 1.67          0.60
ATOM   1033  O   PHE R 216      33.931  17.767 -59.630  3     1 1.38         -0.55
ATOM   1034  CB  PHE R 216      34.165  20.808 -60.183  7     0 1.99          0.00
ATOM   1035  CG  PHE R 216      34.855  22.075 -59.817  7     0 1.82          0.00
ATOM   1036  CD1 PHE R 216      34.470  23.265 -60.407  7     0 1.78          0.00
ATOM   1037  CD2 PHE R 216      35.857  22.104 -58.891  7     0 1.78          0.00
ATOM   1038  CE1 PHE R 216      35.079  24.447 -60.086  7     1 1.78          0.00
ATOM   1039  CE2 PHE R 216      36.469  23.294 -58.567  7     1 1.78          0.00
ATOM   1040  CZ  PHE R 216      36.076  24.461 -59.169  7     1 1.78          0.00
ATOM   1050  N   LEU R 217      33.393  18.178 -61.795 12     0 1.63         -0.15
ATOM   1051  CA  LEU R 217      32.425  17.111 -61.971 12     0 2.03          0.10
ATOM   1052  C   LEU R 217      33.008  15.764 -61.585 12     0 1.67          0.60
ATOM   1053  O   LEU R 217      32.273  14.874 -61.146 12     1 1.38         -0.55
ATOM   1054  CB  LEU R 217      31.947  17.059 -63.409 10     1 1.99          0.00
ATOM   1055  CG  LEU R 217      30.756  16.148 -63.663 10     1 2.03          0.00
ATOM   1056  CD1 LEU R 217      29.563  16.647 -62.828 10     1 1.94          0.00
ATOM   1057  CD2 LEU R 217      30.438  16.152 -65.142 10     1 1.94          0.00
ATOM   1069  N   HIS R 218      34.330  15.602 -61.765  4     1 1.63         -0.15
ATOM   1070  CA  HIS R 218      35.014  14.361 -61.456  3     1 2.03          0.10
ATOM   1071  C   HIS R 218      34.533  13.846 -60.109  3     0 1.67          0.60
ATOM   1072  O   HIS R 218      34.253  12.659 -59.962  3     1 1.38         -0.55
ATOM   1073  CB  HIS R 218      36.531  14.617 -61.401  3     1 1.99          0.00
ATOM   1074  CG  HIS R 218      37.381  13.437 -61.005  4     1 1.82          0.10
ATOM   1075  CD2 HIS R 218      37.987  13.147 -59.830  4     1 1.87          0.10
ATOM   1076  ND1 HIS R 218      37.683  12.398 -61.866  4     1 1.54         -0.10
ATOM   1077  CE1 HIS R 218      38.444  11.515 -61.233  4     1 1.87          0.30
ATOM   1078  NE2 HIS R 218      38.637  11.943 -59.986  4     1 1.54         -0.40
ATOM   1086  N   SER R 219      34.498  14.740 -59.114  2     1 1.63         -0.15
ATOM   1087  CA  SER R 219      34.030  14.475 -57.757  2     1 2.03          0.10
ATOM   1088  C   SER R 219      34.132  13.037 -57.220  2     1 1.67          0.60
ATOM   1089  O   SER R 219      33.231  12.591 -56.503  2     1 1.38         -0.55
ATOM   1090  CB  SER R 219      32.589  14.946 -57.668  2     1 1.99          0.25
ATOM   1091  OG  SER R 219      31.742  14.194 -58.520  2     1 1.38         -0.25
ATOM   1097  N   THR R 220      35.228  12.327 -57.492  2     0 1.63         -0.15
ATOM   1098  CA  THR R 220      35.362  10.990 -56.937  2     1 2.03          0.10
ATOM   1099  C   THR R 220      35.883  11.142 -55.547  2     0 1.67          0.60
ATOM   1100  O   THR R 220      36.412  12.194 -55.183  2     0 1.38         -0.55
ATOM   1101  CB  THR R 220      36.348  10.059 -57.671  2     1 2.03          0.25
ATOM   1102  CG2 THR R 220      35.991   9.945 -59.135  2     1 1.94          0.00
ATOM   1103  OG1 THR R 220      37.698  10.552 -57.509  2     1 1.38         -0.25
ATOM   1111  N   ASN R 221      35.890  10.057 -54.806  2     1 1.63         -0.15
ATOM   1112  CA  ASN R 221      36.410  10.071 -53.455  2     1 2.03          0.10
ATOM   1113  C   ASN R 221      37.889  10.472 -53.380  2     1 1.67          0.60
ATOM   1114  O   ASN R 221      38.373  10.813 -52.301  2     1 1.38         -0.55
ATOM   1115  CB  ASN R 221      36.202   8.718 -52.808  2     1 1.99          0.00
ATOM   1116  CG  ASN R 221      34.756   8.459 -52.454  2     1 1.67          0.55
ATOM   1117  ND2 ASN R 221      34.423   7.209 -52.262  2     1 1.63          0.00
ATOM   1118  OD1 ASN R 221      33.941   9.388 -52.358  2     1 1.38         -0.55
ATOM   1125  N   GLY R 222      38.640  10.373 -54.493  5     1 1.63         -0.15
ATOM   1126  CA  GLY R 222      40.048  10.714 -54.429  5     1 1.99          0.10
ATOM   1127  C   GLY R 222      40.327  12.211 -54.605  5     1 1.67          0.60
ATOM   1128  O   GLY R 222      41.468  12.641 -54.424  5     1 1.38         -0.55
ATOM   1132  N   ASN R 223      39.317  13.013 -54.982  2     0 1.63         -0.15
ATOM   1133  CA  ASN R 223      39.588  14.435 -55.189  2     1 2.03          0.10
ATOM   1134  C   ASN R 223      38.385  15.383 -55.028  2     0 1.67          0.60
ATOM   1135  O   ASN R 223      38.299  16.400 -55.720  2     1 1.38         -0.55
ATOM   1136  CB  ASN R 223      40.250  14.625 -56.548  2     1 1.99          0.00
ATOM   1137  CG  ASN R 223      40.886  15.979 -56.729  2     1 1.67          0.55
ATOM   1138  ND2 ASN R 223      40.980  16.419 -57.964  2     1 1.63          0.00
ATOM   1139  OD1 ASN R 223      41.327  16.611 -55.760  2     1 1.38         -0.55
ATOM   1146  N   LYS R 224      37.506  15.142 -54.049  4     1 1.63         -0.15
ATOM   1147  CA  LYS R 224      36.361  16.050 -53.826  4     1 2.03          0.10
ATOM   1148  C   LYS R 224      36.843  17.398 -53.290  4     0 1.67          0.60
ATOM   1149  O   LYS R 224      36.158  18.427 -53.399  2     1 1.38         -0.55
ATOM   1150  CB  LYS R 224      35.319  15.449 -52.881  4     1 1.99          0.00
ATOM   1151  CG  LYS R 224      34.566  14.279 -53.469  1     1 1.99          0.00
ATOM   1152  CD  LYS R 224      33.520  13.716 -52.541 11     1 1.99          0.00
ATOM   1153  CE  LYS R 224      32.786  12.563 -53.213 11     1 1.99          0.25
ATOM   1154  NZ  LYS R 224      31.772  11.944 -52.321 11     1 1.47          0.75
ATOM   1168  N   GLU R 225      38.068  17.381 -52.770  8     0 1.63         -0.15
ATOM   1169  CA  GLU R 225      38.759  18.527 -52.214  8     1 2.03          0.10
ATOM   1170  C   GLU R 225      38.975  19.592 -53.279  8     1 1.67          0.60
ATOM   1171  O   GLU R 225      39.193  20.752 -52.957  8     1 1.38         -0.55
ATOM   1172  CB  GLU R 225      40.102  18.099 -51.624  8     1 1.99          0.00
ATOM   1173  CG  GLU R 225      39.987  17.226 -50.379  8     1 1.99          0.00
ATOM   1174  CD  GLU R 225      41.326  16.800 -49.813  9     1 1.67          0.14
ATOM   1175  OE1 GLU R 225      42.331  17.091 -50.417  9     1 1.48         -0.57
ATOM   1176  OE2 GLU R 225      41.337  16.180 -48.774  9     1 1.48         -0.57
ATOM   1183  N   LYS R 226      38.961  19.209 -54.555  4     0 1.63         -0.15
ATOM   1184  CA  LYS R 226      39.092  20.190 -55.619  4     1 2.03          0.10
ATOM   1185  C   LYS R 226      37.966  21.224 -55.545  4     0 1.67          0.60
ATOM   1186  O   LYS R 226      38.174  22.393 -55.860  2     1 1.38         -0.55
ATOM   1187  CB  LYS R 226      39.054  19.523 -56.991  4     1 1.99          0.00
ATOM   1188  CG  LYS R 226      39.222  20.482 -58.176  1     1 1.99          0.00
ATOM   1189  CD  LYS R 226      39.172  19.731 -59.504 11     1 1.99          0.00
ATOM   1190  CE  LYS R 226      38.971  20.670 -60.705 11     1 1.99          0.25
ATOM   1191  NZ  LYS R 226      40.116  21.595 -60.957 11     1 1.47          0.75
ATOM   1205  N   LEU R 227      36.753  20.759 -55.203 12     0 1.63         -0.15
ATOM   1206  CA  LEU R 227      35.549  21.581 -55.183 12     0 2.03          0.10
ATOM   1207  C   LEU R 227      35.227  22.178 -53.825 12     0 1.67          0.60
ATOM   1208  O   LEU R 227      34.894  23.352 -53.728 12     0 1.38         -0.55
ATOM   1209  CB  LEU R 227      34.337  20.773 -55.632 10     1 1.99          0.00
ATOM   1210  CG  LEU R 227      33.014  21.558 -55.652 10     0 2.03          0.00
ATOM   1211  CD1 LEU R 227      33.108  22.700 -56.656 10     1 1.94          0.00
ATOM   1212  CD2 LEU R 227      31.891  20.621 -56.008 10     1 1.94          0.00
ATOM   1224  N   PHE R 228      35.294  21.380 -52.761  3     0 1.63         -0.15
ATOM   1225  CA  PHE R 228      34.836  21.886 -51.461  3     1 2.03          0.10
ATOM   1226  C   PHE R 228      35.324  23.296 -51.045  3     0 1.67          0.60
ATOM   1227  O   PHE R 228      34.516  24.059 -50.536  3     0 1.38         -0.55
ATOM   1228  CB  PHE R 228      35.058  20.910 -50.313  7     1 1.99          0.00
ATOM   1229  CG  PHE R 228      34.542  21.495 -49.027  7     1 1.82          0.00
ATOM   1230  CD1 PHE R 228      33.173  21.481 -48.751  7     1 1.78          0.00
ATOM   1231  CD2 PHE R 228      35.397  22.062 -48.105  7     1 1.78          0.00
ATOM   1232  CE1 PHE R 228      32.680  22.022 -47.580  7     1 1.78          0.00
ATOM   1233  CE2 PHE R 228      34.908  22.596 -46.931  7     1 1.78          0.00
ATOM   1234  CZ  PHE R 228      33.545  22.574 -46.669  7     1 1.78          0.00
ATOM   1244  N   PRO R 229      36.602  23.702 -51.223  3     0 1.63         -0.25
ATOM   1245  CA  PRO R 229      37.126  25.018 -50.871  3     1 2.03          0.10
ATOM   1246  C   PRO R 229      36.391  26.170 -51.574  3     1 1.67          0.60
ATOM   1247  O   PRO R 229      36.563  27.328 -51.186  3     1 1.38         -0.55
ATOM   1248  CB  PRO R 229      38.584  24.930 -51.338  3     1 1.99          0.00
ATOM   1249  CG  PRO R 229      38.895  23.467 -51.291  3     1 1.99          0.00
ATOM   1250  CD  PRO R 229      37.632  22.802 -51.728  3     0 1.99          0.10
ATOM   1258  N   HIS R 230      35.626  25.870 -52.632  4     0 1.63         -0.15
ATOM   1259  CA  HIS R 230      34.873  26.879 -53.357  3     1 2.03          0.10
ATOM   1260  C   HIS R 230      33.546  27.162 -52.652  3     0 1.67          0.60
ATOM   1261  O   HIS R 230      32.928  28.209 -52.876  3     1 1.38         -0.55
ATOM   1262  CB  HIS R 230      34.649  26.421 -54.795  3     1 1.99          0.00
ATOM   1263  CG  HIS R 230      35.936  26.347 -55.545  4     0 1.82          0.10
ATOM   1264  CD2 HIS R 230      36.857  25.368 -55.618  4     0 1.87          0.10
ATOM   1265  ND1 HIS R 230      36.439  27.403 -56.285  4     1 1.54         -0.10
ATOM   1266  CE1 HIS R 230      37.606  27.055 -56.798  4     1 1.87          0.30
ATOM   1267  NE2 HIS R 230      37.881  25.826 -56.405  4     1 1.54         -0.40
ATOM   1275  N   VAL R 231      33.125  26.257 -51.760 12     0 1.63         -0.15
ATOM   1276  CA  VAL R 231      31.919  26.488 -50.989 12     0 2.03          0.10
ATOM   1277  C   VAL R 231      32.298  27.714 -50.196 12     0 1.67          0.60
ATOM   1278  O   VAL R 231      33.380  27.730 -49.621 12     0 1.38         -0.55
ATOM   1279  CB  VAL R 231      31.607  25.280 -50.075 10     0 2.03          0.00
ATOM   1280  CG1 VAL R 231      30.446  25.596 -49.162 10     0 1.94          0.00
ATOM   1281  CG2 VAL R 231      31.290  24.067 -50.922 10     1 1.94          0.00
ATOM   1291  N   THR R 232      31.456  28.742 -50.184  2     1 1.63         -0.15
ATOM   1292  CA  THR R 232      31.852  30.005 -49.576  2     1 2.03          0.10
ATOM   1293  C   THR R 232      32.541  29.834 -48.210  2     0 1.67          0.60
ATOM   1294  O   THR R 232      31.861  29.500 -47.234  2     0 1.38         -0.55
ATOM   1295  CB  THR R 232      30.618  30.900 -49.386  2     1 2.03          0.25
ATOM   1296  CG2 THR R 232      31.035  32.214 -48.806  2     1 1.94          0.00
ATOM   1297  OG1 THR R 232      29.980  31.116 -50.645  2     1 1.38         -0.25
ATOM   1305  N   PRO R 233      33.868  30.137 -48.094  3     0 1.63         -0.25
ATOM   1306  CA  PRO R 233      34.680  30.093 -46.882  3     0 2.03          0.10
ATOM   1307  C   PRO R 233      34.093  30.867 -45.730  3     1 1.67          0.60
ATOM   1308  O   PRO R 233      34.211  30.477 -44.572  3     0 1.38         -0.55
ATOM   1309  CB  PRO R 233      35.999  30.714 -47.342  3     1 1.99          0.00
ATOM   1310  CG  PRO R 233      36.064  30.411 -48.815  3     1 1.99          0.00
ATOM   1311  CD  PRO R 233      34.649  30.536 -49.298  3     1 1.99          0.10
ATOM   1319  N   LYS R 234      33.400  31.960 -46.047  4     0 1.63         -0.15
ATOM   1320  CA  LYS R 234      32.787  32.778 -45.013  4     1 2.03          0.10
ATOM   1321  C   LYS R 234      31.681  31.988 -44.343  4     1 1.67          0.60
ATOM   1322  O   LYS R 234      31.445  32.108 -43.141  2     1 1.38         -0.55
ATOM   1323  CB  LYS R 234      32.213  34.062 -45.606  4     1 1.99          0.00
ATOM   1324  CG  LYS R 234      33.251  35.049 -46.104  1     1 1.99          0.00
ATOM   1325  CD  LYS R 234      32.586  36.283 -46.709 11     1 1.99          0.00
ATOM   1326  CE  LYS R 234      33.616  37.278 -47.228 11     1 1.99          0.25
ATOM   1327  NZ  LYS R 234      32.971  38.467 -47.857 11     1 1.47          0.75
ATOM   1341  N   GLY R 235      30.973  31.193 -45.143  5     0 1.63         -0.15
ATOM   1342  CA  GLY R 235      29.900  30.365 -44.656  5     1 1.99          0.10
ATOM   1343  C   GLY R 235      30.505  29.282 -43.798  5     0 1.67          0.60
ATOM   1344  O   GLY R 235      30.153  29.115 -42.637  5     0 1.38         -0.55
ATOM   1348  N   ILE R 236      31.508  28.615 -44.340 12     0 1.63         -0.15
ATOM   1349  CA  ILE R 236      32.109  27.491 -43.645 12     1 2.03          0.10
ATOM   1350  C   ILE R 236      32.679  27.890 -42.283 12     0 1.67          0.60
ATOM   1351  O   ILE R 236      32.367  27.268 -41.255 12     1 1.38         -0.55
ATOM   1352  CB  ILE R 236      33.260  26.938 -44.506 10     0 2.03          0.00
ATOM   1353  CG1 ILE R 236      32.727  26.301 -45.779 10     1 1.99          0.00
ATOM   1354  CG2 ILE R 236      34.080  25.931 -43.720 10     1 1.94          0.00
ATOM   1355  CD1 ILE R 236      33.813  26.035 -46.778 10     1 1.94          0.00
ATOM   1367  N   ASN R 237      33.468  28.960 -42.254  2     0 1.63         -0.15
ATOM   1368  CA  ASN R 237      34.070  29.399 -41.009  2     1 2.03          0.10
ATOM   1369  C   ASN R 237      33.073  30.096 -40.089  2     1 1.67          0.60
ATOM   1370  O   ASN R 237      33.138  29.937 -38.868  2     1 1.38         -0.55
ATOM   1371  CB  ASN R 237      35.242  30.302 -41.311  2     1 1.99          0.00
ATOM   1372  CG  ASN R 237      36.412  29.544 -41.887  2     1 1.67          0.55
ATOM   1373  ND2 ASN R 237      37.233  30.233 -42.637  2     1 1.63          0.00
ATOM   1374  OD1 ASN R 237      36.574  28.336 -41.660  2     1 1.38         -0.55
ATOM   1381  N   GLY R 238      32.153  30.876 -40.667  5     0 1.63         -0.15
ATOM   1382  CA  GLY R 238      31.151  31.600 -39.900  5     1 1.99          0.10
ATOM   1383  C   GLY R 238      30.171  30.669 -39.198  5     1 1.67          0.60
ATOM   1384  O   GLY R 238      29.741  30.942 -38.077  5     1 1.38         -0.55
ATOM   1388  N   ILE R 239      29.818  29.568 -39.863 12     0 1.63         -0.15
ATOM   1389  CA  ILE R 239      28.864  28.613 -39.328 12     0 2.03          0.10
ATOM   1390  C   ILE R 239      29.516  27.691 -38.301 12     0 1.67          0.60
ATOM   1391  O   ILE R 239      28.990  27.517 -37.204 12     0 1.38         -0.55
ATOM   1392  CB  ILE R 239      28.279  27.748 -40.452 10     0 2.03          0.00
ATOM   1393  CG1 ILE R 239      27.478  28.562 -41.449 10     1 1.99          0.00
ATOM   1394  CG2 ILE R 239      27.363  26.800 -39.845 10     0 1.94          0.00
ATOM   1395  CD1 ILE R 239      27.199  27.756 -42.713 10     1 1.94          0.00
ATOM   1407  N   ASP R 240      30.642  27.064 -38.664  8     0 1.63         -0.15
ATOM   1408  CA  ASP R 240      31.343  26.167 -37.751  9     1 2.03          0.10
ATOM   1409  C   ASP R 240      30.456  25.120 -37.090  8     0 1.67          0.60
ATOM   1410  O   ASP R 240      30.482  24.963 -35.865  8     0 1.38         -0.55
ATOM   1411  CB  ASP R 240      32.121  26.944 -36.689  9     1 1.99          0.00
ATOM   1412  CG  ASP R 240      33.088  26.026 -35.886  9     1 1.67          0.14
ATOM   1413  OD1 ASP R 240      33.364  24.917 -36.343  9     1 1.48         -0.57
ATOM   1414  OD2 ASP R 240      33.529  26.423 -34.830  9     1 1.48         -0.57
ATOM   1419  N   PHE R 241      29.726  24.358 -37.909  3     1 1.63         -0.15
ATOM   1420  CA  PHE R 241      28.859  23.314 -37.386  3     0 2.03          0.10
ATOM   1421  C   PHE R 241      29.606  22.396 -36.432  3     0 1.67          0.60
ATOM   1422  O   PHE R 241      29.084  22.068 -35.370  3     0 1.38         -0.55
ATOM   1423  CB  PHE R 241      28.270  22.479 -38.518  7     1 1.99          0.00
ATOM   1424  CG  PHE R 241      27.434  21.323 -38.045  7     0 1.82          0.00
ATOM   1425  CD1 PHE R 241      26.118  21.497 -37.693  7     0 1.78          0.00
ATOM   1426  CD2 PHE R 241      27.978  20.051 -37.947  7     1 1.78          0.00
ATOM   1427  CE1 PHE R 241      25.360  20.432 -37.256  7     1 1.78          0.00
ATOM   1428  CE2 PHE R 241      27.219  18.987 -37.507  7     1 1.78          0.00
ATOM   1429  CZ  PHE R 241      25.904  19.181 -37.161  7     1 1.78          0.00
ATOM   1439  N   LYS R 242      30.806  21.945 -36.813  4     1 1.63         -0.15
ATOM   1440  CA  LYS R 242      31.557  21.035 -35.955  4     1 2.03          0.10
ATOM   1441  C   LYS R 242      31.842  21.634 -34.577  4     0 1.67          0.60
ATOM   1442  O   LYS R 242      31.603  20.975 -33.559  2     0 1.38         -0.55
ATOM   1443  CB  LYS R 242      32.867  20.619 -36.616  4     1 1.99          0.00
ATOM   1444  CG  LYS R 242      33.701  19.641 -35.794  1     1 1.99          0.00
ATOM   1445  CD  LYS R 242      34.960  19.211 -36.544 11     1 1.99          0.00
ATOM   1446  CE  LYS R 242      35.813  18.263 -35.708 11     1 1.99          0.25
ATOM   1447  NZ  LYS R 242      37.032  17.818 -36.442 11     1 1.47          0.75
ATOM   1461  N   GLY R 243      32.335  22.878 -34.504  5     0 1.63         -0.15
ATOM   1462  CA  GLY R 243      32.605  23.454 -33.194  5     1 1.99          0.10
ATOM   1463  C   GLY R 243      31.338  23.522 -32.349  5     1 1.67          0.60
ATOM   1464  O   GLY R 243      31.375  23.286 -31.130  5     1 1.38         -0.55
ATOM   1468  N   GLU R 244      30.203  23.813 -32.997  8     1 1.63         -0.15
ATOM   1469  CA  GLU R 244      28.947  23.907 -32.275  8     0 2.03          0.10
ATOM   1470  C   GLU R 244      28.496  22.523 -31.829  8     0 1.67          0.60
ATOM   1471  O   GLU R 244      28.012  22.361 -30.715  8     0 1.38         -0.55
ATOM   1472  CB  GLU R 244      27.865  24.543 -33.137  8     0 1.99          0.00
ATOM   1473  CG  GLU R 244      26.522  24.837 -32.411  8     0 1.99          0.00
ATOM   1474  CD  GLU R 244      26.605  25.903 -31.349  9     1 1.67          0.14
ATOM   1475  OE1 GLU R 244      27.536  26.670 -31.367  9     1 1.48         -0.57
ATOM   1476  OE2 GLU R 244      25.720  25.954 -30.525  9     1 1.48         -0.57
ATOM   1483  N   ALA R 245      28.660  21.515 -32.690 12     0 1.63         -0.15
ATOM   1484  CA  ALA R 245      28.249  20.155 -32.360 12     0 2.03          0.10
ATOM   1485  C   ALA R 245      29.004  19.643 -31.146 12     0 1.67          0.60
ATOM   1486  O   ALA R 245      28.426  19.007 -30.260 12     0 1.38         -0.55
ATOM   1487  CB  ALA R 245      28.500  19.235 -33.541 12     1 1.94          0.00
ATOM   1493  N   ILE R 246      30.292  19.966 -31.071 12     0 1.63         -0.15
ATOM   1494  CA  ILE R 246      31.116  19.561 -29.945 12     1 2.03          0.10
ATOM   1495  C   ILE R 246      30.694  20.296 -28.682 12     0 1.67          0.60
ATOM   1496  O   ILE R 246      30.505  19.683 -27.625 12     0 1.38         -0.55
ATOM   1497  CB  ILE R 246      32.595  19.817 -30.236 10     0 2.03          0.00
ATOM   1498  CG1 ILE R 246      33.059  18.897 -31.372 10     1 1.99          0.00
ATOM   1499  CG2 ILE R 246      33.418  19.592 -28.972 10     1 1.94          0.00
ATOM   1500  CD1 ILE R 246      34.399  19.268 -31.935 10     1 1.94          0.00
ATOM   1512  N   THR R 247      30.504  21.616 -28.804  2     0 1.63         -0.15
ATOM   1513  CA  THR R 247      30.086  22.442 -27.685  2     1 2.03          0.10
ATOM   1514  C   THR R 247      28.760  21.934 -27.145  2     0 1.67          0.60
ATOM   1515  O   THR R 247      28.580  21.796 -25.929  2     0 1.38         -0.55
ATOM   1516  CB  THR R 247      29.929  23.906 -28.131  2     0 2.03          0.25
ATOM   1517  CG2 THR R 247      29.431  24.763 -26.979  2     1 1.94          0.00
ATOM   1518  OG1 THR R 247      31.196  24.398 -28.605  2     1 1.38         -0.25
ATOM   1526  N   PHE R 248      27.839  21.652 -28.062  3     0 1.63         -0.15
ATOM   1527  CA  PHE R 248      26.525  21.137 -27.758  3     0 2.03          0.10
ATOM   1528  C   PHE R 248      26.582  19.834 -27.005  3     0 1.67          0.60
ATOM   1529  O   PHE R 248      25.966  19.708 -25.949  3     0 1.38         -0.55
ATOM   1530  CB  PHE R 248      25.730  20.942 -29.045  7     0 1.99          0.00
ATOM   1531  CG  PHE R 248      24.451  20.221 -28.844  7     0 1.82          0.00
ATOM   1532  CD1 PHE R 248      23.392  20.839 -28.272  7     0 1.78          0.00
ATOM   1533  CD2 PHE R 248      24.314  18.905 -29.248  7     0 1.78          0.00
ATOM   1534  CE1 PHE R 248      22.221  20.200 -28.080  7     0 1.78          0.00
ATOM   1535  CE2 PHE R 248      23.128  18.237 -29.064  7     1 1.78          0.00
ATOM   1536  CZ  PHE R 248      22.072  18.890 -28.473  7     1 1.78          0.00
ATOM   1546  N   LYS R 249      27.318  18.852 -27.515  4     0 1.63         -0.15
ATOM   1547  CA  LYS R 249      27.358  17.569 -26.835  4     1 2.03          0.10
ATOM   1548  C   LYS R 249      27.984  17.688 -25.449  4     1 1.67          0.60
ATOM   1549  O   LYS R 249      27.499  17.091 -24.481  2     1 1.38         -0.55
ATOM   1550  CB  LYS R 249      28.122  16.564 -27.688  4     1 1.99          0.00
ATOM   1551  CG  LYS R 249      27.370  16.135 -28.949  1     1 1.99          0.00
ATOM   1552  CD  LYS R 249      28.192  15.187 -29.799 11     1 1.99          0.00
ATOM   1553  CE  LYS R 249      27.447  14.803 -31.070 11     1 1.99          0.25
ATOM   1554  NZ  LYS R 249      28.258  13.902 -31.937 11     1 1.47          0.75
ATOM   1568  N   ALA R 250      29.047  18.488 -25.328 12     0 1.63         -0.15
ATOM   1569  CA  ALA R 250      29.676  18.674 -24.030 12     1 2.03          0.10
ATOM   1570  C   ALA R 250      28.722  19.357 -23.051 12     1 1.67          0.60
ATOM   1571  O   ALA R 250      28.602  18.947 -21.887 12     1 1.38         -0.55
ATOM   1572  CB  ALA R 250      30.934  19.502 -24.189 12     1 1.94          0.00
ATOM   1578  N   THR R 251      28.004  20.373 -23.546  2     0 1.63         -0.15
ATOM   1579  CA  THR R 251      27.078  21.132 -22.733  2     1 2.03          0.10
ATOM   1580  C   THR R 251      25.922  20.244 -22.321  2     0 1.67          0.60
ATOM   1581  O   THR R 251      25.493  20.278 -21.168  2     0 1.38         -0.55
ATOM   1582  CB  THR R 251      26.515  22.349 -23.478  2     0 2.03          0.25
ATOM   1583  CG2 THR R 251      25.608  23.102 -22.528  2     1 1.94          0.00
ATOM   1584  OG1 THR R 251      27.570  23.223 -23.897  2     1 1.38         -0.25
ATOM   1592  N   THR R 252      25.424  19.448 -23.270  2     0 1.63         -0.15
ATOM   1593  CA  THR R 252      24.296  18.568 -23.058  2     0 2.03          0.10
ATOM   1594  C   THR R 252      24.605  17.599 -21.949  2     0 1.67          0.60
ATOM   1595  O   THR R 252      23.792  17.412 -21.052  2     0 1.38         -0.55
ATOM   1596  CB  THR R 252      23.970  17.755 -24.324  2     1 2.03          0.25
ATOM   1597  CG2 THR R 252      22.803  16.847 -24.056  2     1 1.94          0.00
ATOM   1598  OG1 THR R 252      23.642  18.624 -25.390  2     0 1.38         -0.25
ATOM   1606  N   ALA R 253      25.794  16.994 -21.982 12     0 1.63         -0.15
ATOM   1607  CA  ALA R 253      26.175  16.067 -20.930 12     1 2.03          0.10
ATOM   1608  C   ALA R 253      26.187  16.769 -19.570 12     1 1.67          0.60
ATOM   1609  O   ALA R 253      25.704  16.227 -18.569 12     1 1.38         -0.55
ATOM   1610  CB  ALA R 253      27.542  15.493 -21.240 12     1 1.94          0.00
ATOM   1616  N   GLY R 254      26.683  18.012 -19.546  5     0 1.63         -0.15
ATOM   1617  CA  GLY R 254      26.716  18.816 -18.330  5     1 1.99          0.10
ATOM   1618  C   GLY R 254      25.301  19.027 -17.802  5     1 1.67          0.60
ATOM   1619  O   GLY R 254      25.020  18.825 -16.612  5     1 1.38         -0.55
ATOM   1623  N   ILE R 255      24.421  19.473 -18.695 12     0 1.63         -0.15
ATOM   1624  CA  ILE R 255      23.040  19.754 -18.359 12     0 2.03          0.10
ATOM   1625  C   ILE R 255      22.263  18.535 -17.926 12     0 1.67          0.60
ATOM   1626  O   ILE R 255      21.572  18.586 -16.917 12     0 1.38         -0.55
ATOM   1627  CB  ILE R 255      22.317  20.447 -19.525 10     0 2.03          0.00
ATOM   1628  CG1 ILE R 255      22.899  21.873 -19.682 10     1 1.99          0.00
ATOM   1629  CG2 ILE R 255      20.782  20.397 -19.361 10     0 1.94          0.00
ATOM   1630  CD1 ILE R 255      22.442  22.573 -20.915 10     0 1.94          0.00
ATOM   1642  N   LEU R 256      22.371  17.431 -18.642 12     0 1.63         -0.15
ATOM   1643  CA  LEU R 256      21.598  16.273 -18.246 12     0 2.03          0.10
ATOM   1644  C   LEU R 256      22.057  15.778 -16.882 12     1 1.67          0.60
ATOM   1645  O   LEU R 256      21.237  15.397 -16.033 12     0 1.38         -0.55
ATOM   1646  CB  LEU R 256      21.736  15.180 -19.299 10     1 1.99          0.00
ATOM   1647  CG  LEU R 256      21.093  15.518 -20.655 10     0 2.03          0.00
ATOM   1648  CD1 LEU R 256      21.411  14.414 -21.639 10     1 1.94          0.00
ATOM   1649  CD2 LEU R 256      19.604  15.725 -20.484 10     1 1.94          0.00
ATOM   1661  N   ALA R 257      23.373  15.810 -16.634 12     1 1.63         -0.15
ATOM   1662  CA  ALA R 257      23.880  15.405 -15.335 12     1 2.03          0.10
ATOM   1663  C   ALA R 257      23.359  16.340 -14.241 12     1 1.67          0.60
ATOM   1664  O   ALA R 257      22.948  15.883 -13.170 12     1 1.38         -0.55
ATOM   1665  CB  ALA R 257      25.394  15.399 -15.350 12     1 1.94          0.00
ATOM   1671  N   THR R 258      23.322  17.646 -14.536  2     0 1.63         -0.15
ATOM   1672  CA  THR R 258      22.849  18.649 -13.594  2     1 2.03          0.10
ATOM   1673  C   THR R 258      21.375  18.474 -13.287  2     0 1.67          0.60
ATOM   1674  O   THR R 258      20.956  18.547 -12.129  2     0 1.38         -0.55
ATOM   1675  CB  THR R 258      23.082  20.067 -14.130  2     0 2.03          0.25
ATOM   1676  CG2 THR R 258      22.537  21.085 -13.144  2     1 1.94          0.00
ATOM   1677  OG1 THR R 258      24.493  20.276 -14.329  2     1 1.38         -0.25
ATOM   1685  N   LEU R 259      20.574  18.241 -14.322 12     0 1.63         -0.15
ATOM   1686  CA  LEU R 259      19.150  18.074 -14.123 12     0 2.03          0.10
ATOM   1687  C   LEU R 259      18.905  16.829 -13.285 12     0 1.67          0.60
ATOM   1688  O   LEU R 259      18.097  16.849 -12.357 12     0 1.38         -0.55
ATOM   1689  CB  LEU R 259      18.449  17.915 -15.477 10     1 1.99          0.00
ATOM   1690  CG  LEU R 259      18.453  19.158 -16.404 10     0 2.03          0.00
ATOM   1691  CD1 LEU R 259      17.880  18.781 -17.748 10     1 1.94          0.00
ATOM   1692  CD2 LEU R 259      17.701  20.242 -15.788 10     0 1.94          0.00
ATOM   1704  N   SER R 260      19.666  15.758 -13.558  2     0 1.63         -0.15
ATOM   1705  CA  SER R 260      19.515  14.506 -12.829  2     1 2.03          0.10
ATOM   1706  C   SER R 260      19.861  14.706 -11.357  2     1 1.67          0.60
ATOM   1707  O   SER R 260      19.146  14.230 -10.471  2     1 1.38         -0.55
ATOM   1708  CB  SER R 260      20.427  13.458 -13.437  2     1 1.99          0.25
ATOM   1709  OG  SER R 260      20.053  13.178 -14.762  2     1 1.38         -0.25
ATOM   1715  N   HIS R 261      20.934  15.464 -11.111  4     0 1.63         -0.15
ATOM   1716  CA  HIS R 261      21.412  15.816  -9.780  3     1 2.03          0.10
ATOM   1717  C   HIS R 261      20.341  16.594  -9.039  3     0 1.67          0.60
ATOM   1718  O   HIS R 261      19.995  16.277  -7.896  3     0 1.38         -0.55
ATOM   1719  CB  HIS R 261      22.696  16.643  -9.911  3     1 1.99          0.00
ATOM   1720  CG  HIS R 261      23.342  17.106  -8.658  4     1 1.82          0.10
ATOM   1721  CD2 HIS R 261      23.436  18.339  -8.126  4     1 1.87          0.10
ATOM   1722  ND1 HIS R 261      24.038  16.264  -7.816  4     1 1.54         -0.10
ATOM   1723  CE1 HIS R 261      24.534  16.966  -6.812  4     1 1.87          0.30
ATOM   1724  NE2 HIS R 261      24.191  18.232  -6.978  4     1 1.54         -0.40
ATOM   1732  N   CYS R 262      19.793  17.613  -9.696  5     0 1.63         -0.15
ATOM   1733  CA  CYS R 262      18.782  18.427  -9.065  5     0 2.03          0.10
ATOM   1734  C   CYS R 262      17.575  17.575  -8.697  5     0 1.67          0.60
ATOM   1735  O   CYS R 262      17.054  17.694  -7.588  5     0 1.38         -0.55
ATOM   1736  CB  CYS R 262      18.350  19.539 -10.004  5     0 1.99          0.19
ATOM   1737  SG  CYS R 262      19.612  20.788 -10.280  5     0 1.69         -0.19
ATOM   1743  N   ILE R 263      17.185  16.654  -9.582 12     0 1.63         -0.15
ATOM   1744  CA  ILE R 263      16.057  15.782  -9.297 12     0 2.03          0.10
ATOM   1745  C   ILE R 263      16.344  14.876  -8.114 12     0 1.67          0.60
ATOM   1746  O   ILE R 263      15.496  14.744  -7.230 12     0 1.38         -0.55
ATOM   1747  CB  ILE R 263      15.694  14.927 -10.512 10     0 2.03          0.00
ATOM   1748  CG1 ILE R 263      15.133  15.830 -11.600 10     1 1.99          0.00
ATOM   1749  CG2 ILE R 263      14.686  13.853 -10.096 10     1 1.94          0.00
ATOM   1750  CD1 ILE R 263      15.029  15.171 -12.948 10     1 1.94          0.00
ATOM   1762  N   GLU R 264      17.525  14.252  -8.070  8     0 1.63         -0.15
ATOM   1763  CA  GLU R 264      17.837  13.378  -6.944  8     1 2.03          0.10
ATOM   1764  C   GLU R 264      17.703  14.139  -5.639  8     0 1.67          0.60
ATOM   1765  O   GLU R 264      17.134  13.637  -4.664  8     0 1.38         -0.55
ATOM   1766  CB  GLU R 264      19.259  12.816  -7.032  8     1 1.99          0.00
ATOM   1767  CG  GLU R 264      19.592  11.857  -5.874  8     1 1.99          0.00
ATOM   1768  CD  GLU R 264      20.998  11.266  -5.891  9     1 1.67          0.14
ATOM   1769  OE1 GLU R 264      21.779  11.599  -6.747  9     1 1.48         -0.57
ATOM   1770  OE2 GLU R 264      21.272  10.460  -5.025  9     1 1.48         -0.57
ATOM   1777  N   LEU R 265      18.225  15.358  -5.618 12     0 1.63         -0.15
ATOM   1778  CA  LEU R 265      18.153  16.169  -4.426 12     0 2.03          0.10
ATOM   1779  C   LEU R 265      16.712  16.544  -4.075 12     1 1.67          0.60
ATOM   1780  O   LEU R 265      16.348  16.550  -2.895 12     1 1.38         -0.55
ATOM   1781  CB  LEU R 265      19.043  17.378  -4.614 10     1 1.99          0.00
ATOM   1782  CG  LEU R 265      20.554  17.039  -4.627 10     0 2.03          0.00
ATOM   1783  CD1 LEU R 265      21.377  18.262  -4.985 10     0 1.94          0.00
ATOM   1784  CD2 LEU R 265      20.935  16.512  -3.267 10     1 1.94          0.00
ATOM   1796  N   MET R 266      15.874  16.822  -5.083  3     0 1.63         -0.15
ATOM   1797  CA  MET R 266      14.470  17.123  -4.817  3     1 2.03          0.10
ATOM   1798  C   MET R 266      13.795  15.912  -4.181  3     1 1.67          0.60
ATOM   1799  O   MET R 266      13.002  16.058  -3.247 12     1 1.38         -0.55
ATOM   1800  CB  MET R 266      13.738  17.555  -6.085  7     1 1.99          0.00
ATOM   1801  CG  MET R 266      14.151  18.930  -6.616  7     0 1.99          0.06
ATOM   1802  SD  MET R 266      13.284  19.392  -8.133  7     1 1.76         -0.12
ATOM   1803  CE  MET R 266      13.984  20.997  -8.458  7     0 1.94          0.06
ATOM   1813  N   VAL R 267      14.137  14.713  -4.663 12     0 1.63         -0.15
ATOM   1814  CA  VAL R 267      13.591  13.482  -4.109 12     1 2.03          0.10
ATOM   1815  C   VAL R 267      14.019  13.320  -2.655 12     0 1.67          0.60
ATOM   1816  O   VAL R 267      13.207  12.957  -1.801 12     0 1.38         -0.55
ATOM   1817  CB  VAL R 267      14.026  12.258  -4.931 10     0 2.03          0.00
ATOM   1818  CG1 VAL R 267      13.622  10.985  -4.206 10     1 1.94          0.00
ATOM   1819  CG2 VAL R 267      13.362  12.316  -6.312 10     1 1.94          0.00
ATOM   1829  N   LYS R 268      15.290  13.595  -2.360  4     0 1.63         -0.15
ATOM   1830  CA  LYS R 268      15.756  13.519  -0.983  4     0 2.03          0.10
ATOM   1831  C   LYS R 268      15.019  14.539  -0.104  4     1 1.67          0.60
ATOM   1832  O   LYS R 268      14.670  14.242   1.047  2     0 1.38         -0.55
ATOM   1833  CB  LYS R 268      17.272  13.701  -0.932  4     1 1.99          0.00
ATOM   1834  CG  LYS R 268      18.032  12.487  -1.484  1     1 1.99          0.00
ATOM   1835  CD  LYS R 268      19.544  12.678  -1.487 11     1 1.99          0.00
ATOM   1836  CE  LYS R 268      20.241  11.405  -1.977 11     1 1.99          0.25
ATOM   1837  NZ  LYS R 268      21.724  11.563  -2.089 11     1 1.47          0.75
ATOM   1851  N   ARG R 269      14.742  15.734  -0.642  4     0 1.63         -0.15
ATOM   1852  CA  ARG R 269      13.979  16.724   0.112  4     1 2.03          0.10
ATOM   1853  C   ARG R 269      12.586  16.182   0.437  4     0 1.67          0.60
ATOM   1854  O   ARG R 269      12.116  16.294   1.575  3     0 1.38         -0.55
ATOM   1855  CB  ARG R 269      13.848  18.030  -0.653  4     1 1.99          0.00
ATOM   1856  CG  ARG R 269      13.121  19.136   0.105  4     1 1.99          0.00
ATOM   1857  CD  ARG R 269      13.055  20.387  -0.681  4     1 1.99          0.10
ATOM   1858  NE  ARG R 269      12.309  21.436   0.013  1     1 1.63         -0.10
ATOM   1859  CZ  ARG R 269      12.831  22.284   0.923  1     1 1.67          0.50
ATOM   1860  NH1 ARG R 269      14.101  22.201   1.251  1     1 1.63          0.25
ATOM   1861  NH2 ARG R 269      12.062  23.198   1.490  1     1 1.63          0.25
ATOM   1875  N   GLU R 270      11.943  15.561  -0.559  8     0 1.63         -0.15
ATOM   1876  CA  GLU R 270      10.614  14.980  -0.386  8     1 2.03          0.10
ATOM   1877  C   GLU R 270      10.644  13.864   0.653  8     0 1.67          0.60
ATOM   1878  O   GLU R 270       9.754  13.771   1.501  8     0 1.38         -0.55
ATOM   1879  CB  GLU R 270      10.105  14.427  -1.719  8     1 1.99          0.00
ATOM   1880  CG  GLU R 270       8.739  13.769  -1.672  8     1 1.99          0.00
ATOM   1881  CD  GLU R 270       7.571  14.687  -1.433  9     1 1.67          0.14
ATOM   1882  OE1 GLU R 270       7.680  15.870  -1.665  9     1 1.48         -0.57
ATOM   1883  OE2 GLU R 270       6.558  14.176  -0.992  9     1 1.48         -0.57
ATOM   1890  N   ASP R 271      11.692  13.039   0.623  8     0 1.63         -0.15
ATOM   1891  CA  ASP R 271      11.836  11.956   1.586  9     1 2.03          0.10
ATOM   1892  C   ASP R 271      11.907  12.547   2.988  8     0 1.67          0.60
ATOM   1893  O   ASP R 271      11.197  12.101   3.897  8     0 1.38         -0.55
ATOM   1894  CB  ASP R 271      13.097  11.128   1.274  9     1 1.99          0.00
ATOM   1895  CG  ASP R 271      13.298   9.866   2.152  9     1 1.67          0.14
ATOM   1896  OD1 ASP R 271      12.491   8.967   2.071  9     1 1.48         -0.57
ATOM   1897  OD2 ASP R 271      14.278   9.802   2.897  9     1 1.48         -0.57
ATOM   1902  N   SER R 272      12.733  13.587   3.156  2     0 1.63         -0.15
ATOM   1903  CA  SER R 272      12.882  14.226   4.452  2     1 2.03          0.10
ATOM   1904  C   SER R 272      11.548  14.799   4.922  2     1 1.67          0.60
ATOM   1905  O   SER R 272      11.186  14.652   6.095  2     1 1.38         -0.55
ATOM   1906  CB  SER R 272      13.921  15.330   4.369  2     1 1.99          0.25
ATOM   1907  OG  SER R 272      15.196  14.808   4.096  2     1 1.38         -0.25
ATOM   1913  N   TRP R 273      10.794  15.411   4.006 12     0 1.63         -0.15
ATOM   1914  CA  TRP R 273       9.490  15.970   4.339 12     1 2.03          0.10
ATOM   1915  C   TRP R 273       8.529  14.892   4.815 12     0 1.67          0.60
ATOM   1916  O   TRP R 273       7.849  15.070   5.830  3     0 1.38         -0.55
ATOM   1917  CB  TRP R 273       8.876  16.703   3.149 12     1 1.99          0.00
ATOM   1918  CG  TRP R 273       7.521  17.296   3.450  3     1 1.82         -0.03
ATOM   1919  CD1 TRP R 273       7.267  18.518   4.001  6     1 1.87          0.06
ATOM   1920  CD2 TRP R 273       6.223  16.688   3.215  3     1 1.82          0.10
ATOM   1921  CE2 TRP R 273       5.259  17.597   3.648  6     1 1.82         -0.04
ATOM   1922  CE3 TRP R 273       5.816  15.471   2.683  7     0 1.78         -0.03
ATOM   1923  NE1 TRP R 273       5.909  18.708   4.125  6     1 1.54         -0.06
ATOM   1924  CZ2 TRP R 273       3.904  17.322   3.562  6     1 1.78          0.00
ATOM   1925  CZ3 TRP R 273       4.468  15.192   2.603  7     1 1.78          0.00
ATOM   1926  CH2 TRP R 273       3.534  16.093   3.024  7     1 1.78          0.00
ATOM   1937  N   GLN R 274       8.464  13.766   4.095  2     0 1.63         -0.15
ATOM   1938  CA  GLN R 274       7.546  12.705   4.490  3     0 2.03          0.10
ATOM   1939  C   GLN R 274       7.928  12.152   5.854  3     0 1.67          0.60
ATOM   1940  O   GLN R 274       7.062  11.896   6.689  3     0 1.38         -0.55
ATOM   1941  CB  GLN R 274       7.533  11.577   3.455  3     1 1.99          0.00
ATOM   1942  CG  GLN R 274       6.878  11.947   2.124  2     1 1.99          0.00
ATOM   1943  CD  GLN R 274       6.930  10.839   1.103  2     1 1.67          0.55
ATOM   1944  NE2 GLN R 274       6.799  11.213  -0.165  2     1 1.63          0.00
ATOM   1945  OE1 GLN R 274       7.085   9.652   1.430  2     1 1.38         -0.55
ATOM   1954  N   LYS R 275       9.225  12.012   6.115  4     0 1.63         -0.15
ATOM   1955  CA  LYS R 275       9.659  11.511   7.410  4     0 2.03          0.10
ATOM   1956  C   LYS R 275       9.308  12.508   8.506  4     0 1.67          0.60
ATOM   1957  O   LYS R 275       8.852  12.119   9.586  2     0 1.38         -0.55
ATOM   1958  CB  LYS R 275      11.134  11.160   7.332  4     1 1.99          0.00
ATOM   1959  CG  LYS R 275      11.339   9.901   6.484  1     1 1.99          0.00
ATOM   1960  CD  LYS R 275      12.779   9.551   6.225 11     1 1.99          0.00
ATOM   1961  CE  LYS R 275      12.848   8.224   5.455 11     1 1.99          0.25
ATOM   1962  NZ  LYS R 275      14.205   7.928   4.942 11     1 1.47          0.75
ATOM   1976  N   ARG R 276       9.450  13.806   8.221  4     0 1.63         -0.15
ATOM   1977  CA  ARG R 276       9.046  14.815   9.186  4     1 2.03          0.10
ATOM   1978  C   ARG R 276       7.568  14.649   9.499  4     0 1.67          0.60
ATOM   1979  O   ARG R 276       7.179  14.595  10.665  3     0 1.38         -0.55
ATOM   1980  CB  ARG R 276       9.298  16.223   8.662  4     1 1.99          0.00
ATOM   1981  CG  ARG R 276       8.851  17.336   9.604  4     1 1.99          0.00
ATOM   1982  CD  ARG R 276       9.232  18.690   9.110  4     1 1.99          0.10
ATOM   1983  NE  ARG R 276       8.667  19.738   9.953  1     1 1.63         -0.10
ATOM   1984  CZ  ARG R 276       9.003  21.049   9.913  1     1 1.67          0.50
ATOM   1985  NH1 ARG R 276       9.912  21.509   9.091  1     1 1.63          0.25
ATOM   1986  NH2 ARG R 276       8.421  21.909  10.710  1     1 1.63          0.25
ATOM   2000  N   LEU R 277       6.751  14.515   8.456 12     0 1.63         -0.15
ATOM   2001  CA  LEU R 277       5.314  14.364   8.612 12     1 2.03          0.10
ATOM   2002  C   LEU R 277       4.981  13.142   9.465 12     0 1.67          0.60
ATOM   2003  O   LEU R 277       4.153  13.216  10.382 12     0 1.38         -0.55
ATOM   2004  CB  LEU R 277       4.647  14.247   7.239 10     0 1.99          0.00
ATOM   2005  CG  LEU R 277       3.141  14.065   7.253 10     1 2.03          0.00
ATOM   2006  CD1 LEU R 277       2.502  15.286   7.892 10     1 1.94          0.00
ATOM   2007  CD2 LEU R 277       2.663  13.872   5.842 10     1 1.94          0.00
ATOM   2019  N   ASP R 278       5.617  11.999   9.176  8     0 1.63         -0.15
ATOM   2020  CA  ASP R 278       5.345  10.803   9.967  9     1 2.03          0.10
ATOM   2021  C   ASP R 278       5.689  11.015  11.439  8     1 1.67          0.60
ATOM   2022  O   ASP R 278       4.926  10.604  12.319  8     1 1.38         -0.55
ATOM   2023  CB  ASP R 278       6.138   9.598   9.444  9     1 1.99          0.00
ATOM   2024  CG  ASP R 278       5.611   9.003   8.130  9     1 1.67          0.14
ATOM   2025  OD1 ASP R 278       4.514   9.326   7.738  9     1 1.48         -0.57
ATOM   2026  OD2 ASP R 278       6.309   8.198   7.548  9     1 1.48         -0.57
ATOM   2031  N   LYS R 279       6.801  11.701  11.715  4     0 1.63         -0.15
ATOM   2032  CA  LYS R 279       7.188  11.958  13.096  4     1 2.03          0.10
ATOM   2033  C   LYS R 279       6.220  12.926  13.762  4     0 1.67          0.60
ATOM   2034  O   LYS R 279       5.828  12.730  14.915  2     0 1.38         -0.55
ATOM   2035  CB  LYS R 279       8.616  12.490  13.160  4     1 1.99          0.00
ATOM   2036  CG  LYS R 279       9.685  11.449  12.817  1     1 1.99          0.00
ATOM   2037  CD  LYS R 279      11.082  12.050  12.856 11     1 1.99          0.00
ATOM   2038  CE  LYS R 279      12.141  11.017  12.496 11     1 1.99          0.25
ATOM   2039  NZ  LYS R 279      13.512  11.601  12.509 11     1 1.47          0.75
ATOM   2053  N   GLU R 280       5.789  13.960  13.034  8     0 1.63         -0.15
ATOM   2054  CA  GLU R 280       4.838  14.903  13.604  8     1 2.03          0.10
ATOM   2055  C   GLU R 280       3.529  14.193  13.913  8     1 1.67          0.60
ATOM   2056  O   GLU R 280       2.910  14.441  14.948  8     1 1.38         -0.55
ATOM   2057  CB  GLU R 280       4.583  16.091  12.666  8     1 1.99          0.00
ATOM   2058  CG  GLU R 280       5.753  17.086  12.523  8     1 1.99          0.00
ATOM   2059  CD  GLU R 280       5.438  18.216  11.564  9     1 1.67          0.14
ATOM   2060  OE1 GLU R 280       4.411  18.165  10.933  9     1 1.48         -0.57
ATOM   2061  OE2 GLU R 280       6.220  19.140  11.467  9     1 1.48         -0.57
ATOM   2068  N   THR R 281       3.129  13.272  13.034  2     0 1.63         -0.15
ATOM   2069  CA  THR R 281       1.902  12.522  13.214  2     1 2.03          0.10
ATOM   2070  C   THR R 281       1.990  11.655  14.465  2     0 1.67          0.60
ATOM   2071  O   THR R 281       1.068  11.641  15.286  2     0 1.38         -0.55
ATOM   2072  CB  THR R 281       1.627  11.640  11.992  2     1 2.03          0.25
ATOM   2073  CG2 THR R 281       0.357  10.843  12.207  2     1 1.94          0.00
ATOM   2074  OG1 THR R 281       1.499  12.473  10.827  2     1 1.38         -0.25
ATOM   2082  N   GLU R 282       3.110  10.948  14.640  8     0 1.63         -0.15
ATOM   2083  CA  GLU R 282       3.268  10.128  15.834  8     1 2.03          0.10
ATOM   2084  C   GLU R 282       3.198  10.981  17.093  8     0 1.67          0.60
ATOM   2085  O   GLU R 282       2.493  10.638  18.048  8     0 1.38         -0.55
ATOM   2086  CB  GLU R 282       4.597   9.366  15.816  8     1 1.99          0.00
ATOM   2087  CG  GLU R 282       4.820   8.497  17.070  8     1 1.99          0.00
ATOM   2088  CD  GLU R 282       6.106   7.675  17.061  9     1 1.67          0.14
ATOM   2089  OE1 GLU R 282       6.799   7.663  16.071  9     1 1.48         -0.57
ATOM   2090  OE2 GLU R 282       6.398   7.081  18.081  9     1 1.48         -0.57
ATOM   2097  N   LYS R 283       3.901  12.113  17.093  4     0 1.63         -0.15
ATOM   2098  CA  LYS R 283       3.913  12.977  18.258  4     1 2.03          0.10
ATOM   2099  C   LYS R 283       2.523  13.532  18.539  4     0 1.67          0.60
ATOM   2100  O   LYS R 283       2.083  13.566  19.695  2     0 1.38         -0.55
ATOM   2101  CB  LYS R 283       4.917  14.096  18.043  4     1 1.99          0.00
ATOM   2102  CG  LYS R 283       6.371  13.627  18.073  1     1 1.99          0.00
ATOM   2103  CD  LYS R 283       7.323  14.765  17.769 11     1 1.99          0.00
ATOM   2104  CE  LYS R 283       8.768  14.281  17.742 11     1 1.99          0.25
ATOM   2105  NZ  LYS R 283       9.713  15.376  17.386 11     1 1.47          0.75
ATOM   2119  N   LYS R 284       1.793  13.901  17.484  4     0 1.63         -0.15
ATOM   2120  CA  LYS R 284       0.445  14.418  17.643  4     1 2.03          0.10
ATOM   2121  C   LYS R 284      -0.417  13.369  18.311  4     0 1.67          0.60
ATOM   2122  O   LYS R 284      -1.091  13.651  19.300  2     0 1.38         -0.55
ATOM   2123  CB  LYS R 284      -0.144  14.812  16.289  4     1 1.99          0.00
ATOM   2124  CG  LYS R 284      -1.559  15.412  16.323  1     1 1.99          0.00
ATOM   2125  CD  LYS R 284      -2.008  15.810  14.907 11     1 1.99          0.00
ATOM   2126  CE  LYS R 284      -3.358  16.533  14.904 11     1 1.99          0.25
ATOM   2127  NZ  LYS R 284      -4.476  15.641  15.292 11     1 1.47          0.75
ATOM   2141  N   ARG R 285      -0.363  12.138  17.804  4     0 1.63         -0.15
ATOM   2142  CA  ARG R 285      -1.173  11.073  18.364  4     0 2.03          0.10
ATOM   2143  C   ARG R 285      -0.802  10.798  19.815  4     0 1.67          0.60
ATOM   2144  O   ARG R 285      -1.678  10.644  20.664  3     0 1.38         -0.55
ATOM   2145  CB  ARG R 285      -0.997   9.816  17.536  4     1 1.99          0.00
ATOM   2146  CG  ARG R 285      -1.642   9.876  16.152  4     1 1.99          0.00
ATOM   2147  CD  ARG R 285      -1.305   8.684  15.338  4     1 1.99          0.10
ATOM   2148  NE  ARG R 285      -1.921   8.733  14.021  1     1 1.63         -0.10
ATOM   2149  CZ  ARG R 285      -1.610   7.913  12.998  1     1 1.67          0.50
ATOM   2150  NH1 ARG R 285      -0.688   6.990  13.152  1     1 1.63          0.25
ATOM   2151  NH2 ARG R 285      -2.231   8.038  11.838  1     1 1.63          0.25
ATOM   2165  N   ARG R 286       0.492  10.799  20.136  4     0 1.63         -0.15
ATOM   2166  CA  ARG R 286       0.892  10.571  21.518  4     1 2.03          0.10
ATOM   2167  C   ARG R 286       0.382  11.683  22.427  4     1 1.67          0.60
ATOM   2168  O   ARG R 286      -0.058  11.427  23.554  3     1 1.38         -0.55
ATOM   2169  CB  ARG R 286       2.402  10.452  21.631  4     1 1.99          0.00
ATOM   2170  CG  ARG R 286       2.988   9.146  21.080  4     1 1.99          0.00
ATOM   2171  CD  ARG R 286       4.468   9.096  21.236  4     1 1.99          0.10
ATOM   2172  NE  ARG R 286       5.041   7.865  20.694  1     1 1.63         -0.10
ATOM   2173  CZ  ARG R 286       5.120   6.697  21.341  1     1 1.67          0.50
ATOM   2174  NH1 ARG R 286       4.665   6.560  22.571  1     1 1.63          0.25
ATOM   2175  NH2 ARG R 286       5.669   5.691  20.706  1     1 1.63          0.25
ATOM   2189  N   THR R 287       0.402  12.913  21.919  2     0 1.63         -0.15
ATOM   2190  CA  THR R 287      -0.050  14.067  22.666  2     1 2.03          0.10
ATOM   2191  C   THR R 287      -1.544  13.937  22.934  2     0 1.67          0.60
ATOM   2192  O   THR R 287      -2.002  14.171  24.058  2     0 1.38         -0.55
ATOM   2193  CB  THR R 287       0.240  15.354  21.882  2     1 2.03          0.25
ATOM   2194  CG2 THR R 287      -0.180  16.568  22.677  2     1 1.94          0.00
ATOM   2195  OG1 THR R 287       1.641  15.439  21.635  2     1 1.38         -0.25
ATOM   2203  N   GLU R 288      -2.304  13.543  21.905  8     0 1.63         -0.15
ATOM   2204  CA  GLU R 288      -3.740  13.362  22.050  8     1 2.03          0.10
ATOM   2205  C   GLU R 288      -4.050  12.259  23.053  8     0 1.67          0.60
ATOM   2206  O   GLU R 288      -4.962  12.402  23.871  8     0 1.38         -0.55
ATOM   2207  CB  GLU R 288      -4.391  13.030  20.703  8     1 1.99          0.00
ATOM   2208  CG  GLU R 288      -4.431  14.190  19.708  8     1 1.99          0.00
ATOM   2209  CD  GLU R 288      -4.998  13.802  18.359  9     1 1.67          0.14
ATOM   2210  OE1 GLU R 288      -5.293  12.652  18.150  9     1 1.48         -0.57
ATOM   2211  OE2 GLU R 288      -5.120  14.677  17.519  9     1 1.48         -0.57
ATOM   2218  N   GLU R 289      -3.270  11.171  23.040  8     0 1.63         -0.15
ATOM   2219  CA  GLU R 289      -3.529  10.112  24.002  8     0 2.03          0.10
ATOM   2220  C   GLU R 289      -3.244  10.618  25.412  8     0 1.67          0.60
ATOM   2221  O   GLU R 289      -4.001  10.332  26.340  8     0 1.38         -0.55
ATOM   2222  CB  GLU R 289      -2.684   8.868  23.703  8     1 1.99          0.00
ATOM   2223  CG  GLU R 289      -3.064   8.078  22.412  8     1 1.99          0.00
ATOM   2224  CD  GLU R 289      -4.452   7.458  22.424  9     1 1.67          0.14
ATOM   2225  OE1 GLU R 289      -4.779   6.774  23.362  9     1 1.48         -0.57
ATOM   2226  OE2 GLU R 289      -5.193   7.672  21.475  9     1 1.48         -0.57
ATOM   2233  N   ALA R 290      -2.184  11.418  25.575 12     0 1.63         -0.15
ATOM   2234  CA  ALA R 290      -1.866  11.962  26.886 12     1 2.03          0.10
ATOM   2235  C   ALA R 290      -2.997  12.857  27.380 12     1 1.67          0.60
ATOM   2236  O   ALA R 290      -3.380  12.802  28.554 12     1 1.38         -0.55
ATOM   2237  CB  ALA R 290      -0.571  12.738  26.830 12     1 1.94          0.00
ATOM   2243  N   TYR R 291      -3.561  13.655  26.468  3     0 1.63         -0.15
ATOM   2244  CA  TYR R 291      -4.672  14.523  26.808  3     1 2.03          0.10
ATOM   2245  C   TYR R 291      -5.838  13.674  27.278  3     0 1.67          0.60
ATOM   2246  O   TYR R 291      -6.411  13.928  28.335  3     0 1.38         -0.55
ATOM   2247  CB  TYR R 291      -5.086  15.394  25.628  3     1 1.99          0.00
ATOM   2248  CG  TYR R 291      -6.246  16.337  25.934  3     1 1.82          0.00
ATOM   2249  CD1 TYR R 291      -6.008  17.527  26.623  6     1 1.78          0.00
ATOM   2250  CD2 TYR R 291      -7.534  16.022  25.528  6     1 1.78          0.00
ATOM   2251  CE1 TYR R 291      -7.051  18.395  26.894  6     1 1.78          0.00
ATOM   2252  CE2 TYR R 291      -8.576  16.891  25.801  6     1 1.78          0.00
ATOM   2253  CZ  TYR R 291      -8.338  18.072  26.480  6     1 1.82          0.25
ATOM   2254  OH  TYR R 291      -9.376  18.936  26.749  6     1 1.38         -0.25
ATOM   2264  N   LYS R 292      -6.190  12.649  26.497  4     0 1.63         -0.15
ATOM   2265  CA  LYS R 292      -7.300  11.786  26.860  4     0 2.03          0.10
ATOM   2266  C   LYS R 292      -7.053  11.095  28.198  4     0 1.67          0.60
ATOM   2267  O   LYS R 292      -7.991  10.908  28.985  2     1 1.38         -0.55
ATOM   2268  CB  LYS R 292      -7.565  10.756  25.766  4     1 1.99          0.00
ATOM   2269  CG  LYS R 292      -8.188  11.339  24.495  1     1 1.99          0.00
ATOM   2270  CD  LYS R 292      -8.637  10.234  23.556 11     1 1.99          0.00
ATOM   2271  CE  LYS R 292      -7.443   9.521  22.966 11     1 1.99          0.25
ATOM   2272  NZ  LYS R 292      -7.835   8.459  21.993 11     1 1.47          0.75
ATOM   2286  N   ASN R 293      -5.802  10.730  28.487  2     0 1.63         -0.15
ATOM   2287  CA  ASN R 293      -5.512  10.110  29.767  2     0 2.03          0.10
ATOM   2288  C   ASN R 293      -5.811  11.109  30.881  2     0 1.67          0.60
ATOM   2289  O   ASN R 293      -6.411  10.749  31.898  2     0 1.38         -0.55
ATOM   2290  CB  ASN R 293      -4.068   9.653  29.826  2     1 1.99          0.00
ATOM   2291  CG  ASN R 293      -3.796   8.440  28.964  2     1 1.67          0.55
ATOM   2292  ND2 ASN R 293      -2.546   8.245  28.623  2     1 1.63          0.00
ATOM   2293  OD1 ASN R 293      -4.706   7.682  28.601  2     1 1.38         -0.55
ATOM   2300  N   ALA R 294      -5.441  12.379  30.670 12     0 1.63         -0.15
ATOM   2301  CA  ALA R 294      -5.719  13.421  31.652 12     1 2.03          0.10
ATOM   2302  C   ALA R 294      -7.222  13.584  31.846 12     0 1.67          0.60
ATOM   2303  O   ALA R 294      -7.706  13.756  32.970 12     0 1.38         -0.55
ATOM   2304  CB  ALA R 294      -5.108  14.740  31.211 12     1 1.94          0.00
ATOM   2310  N   MET R 295      -7.978  13.496  30.745  3     0 1.63         -0.15
ATOM   2311  CA  MET R 295      -9.419  13.663  30.841  3     0 2.03          0.10
ATOM   2312  C   MET R 295      -9.996  12.486  31.609  3     0 1.67          0.60
ATOM   2313  O   MET R 295     -10.944  12.634  32.386 12     0 1.38         -0.55
ATOM   2314  CB  MET R 295     -10.060  13.747  29.462  7     1 1.99          0.00
ATOM   2315  CG  MET R 295      -9.650  14.956  28.639  7     1 1.99          0.06
ATOM   2316  SD  MET R 295      -9.990  16.521  29.412  7     1 1.76         -0.12
ATOM   2317  CE  MET R 295      -8.353  16.854  30.062  7     1 1.94          0.06
ATOM   2327  N   THR R 296      -9.399  11.312  31.423  2     0 1.63         -0.15
ATOM   2328  CA  THR R 296      -9.860  10.139  32.127  2     1 2.03          0.10
ATOM   2329  C   THR R 296      -9.667  10.360  33.614  2     0 1.67          0.60
ATOM   2330  O   THR R 296     -10.573  10.097  34.396  2     0 1.38         -0.55
ATOM   2331  CB  THR R 296      -9.137   8.865  31.668  2     1 2.03          0.25
ATOM   2332  CG2 THR R 296      -9.636   7.673  32.476  2     1 1.94          0.00
ATOM   2333  OG1 THR R 296      -9.392   8.652  30.268  2     1 1.38         -0.25
ATOM   2341  N   GLU R 297      -8.513  10.899  34.019  8     0 1.63         -0.15
ATOM   2342  CA  GLU R 297      -8.306  11.137  35.444  8     1 2.03          0.10
ATOM   2343  C   GLU R 297      -9.362  12.109  35.989  8     1 1.67          0.60
ATOM   2344  O   GLU R 297      -9.915  11.891  37.068  8     1 1.38         -0.55
ATOM   2345  CB  GLU R 297      -6.899  11.682  35.720  8     1 1.99          0.00
ATOM   2346  CG  GLU R 297      -5.762  10.673  35.523  8     1 1.99          0.00
ATOM   2347  CD  GLU R 297      -4.378  11.255  35.812  9     1 1.67          0.14
ATOM   2348  OE1 GLU R 297      -4.276  12.441  36.029  9     1 1.48         -0.57
ATOM   2349  OE2 GLU R 297      -3.431  10.499  35.828  9     1 1.48         -0.57
ATOM   2356  N   LEU R 298      -9.727  13.125  35.206 12     0 1.63         -0.15
ATOM   2357  CA  LEU R 298     -10.749  14.084  35.636 12     1 2.03          0.10
ATOM   2358  C   LEU R 298     -12.116  13.401  35.804 12     1 1.67          0.60
ATOM   2359  O   LEU R 298     -12.934  13.806  36.639 12     0 1.38         -0.55
ATOM   2360  CB  LEU R 298     -10.852  15.242  34.636 10     1 1.99          0.00
ATOM   2361  CG  LEU R 298      -9.622  16.164  34.573 10     1 2.03          0.00
ATOM   2362  CD1 LEU R 298      -9.804  17.177  33.453 10     1 1.94          0.00
ATOM   2363  CD2 LEU R 298      -9.439  16.848  35.913 10     1 1.94          0.00
ATOM   2375  N   LYS R 299     -12.343  12.344  35.023  4     0 1.63         -0.15
ATOM   2376  CA  LYS R 299     -13.565  11.551  35.061  4     1 2.03          0.10
ATOM   2377  C   LYS R 299     -13.500  10.386  36.069  4     0 1.67          0.60
ATOM   2378  O   LYS R 299     -14.457   9.616  36.179  2     1 1.38         -0.55
ATOM   2379  CB  LYS R 299     -13.894  11.032  33.667  4     1 1.99          0.00
ATOM   2380  CG  LYS R 299     -14.258  12.139  32.669  1     1 1.99          0.00
ATOM   2381  CD  LYS R 299     -14.563  11.582  31.290 11     1 1.99          0.00
ATOM   2382  CE  LYS R 299     -14.913  12.699  30.315 11     1 1.99          0.25
ATOM   2383  NZ  LYS R 299     -15.207  12.179  28.952 11     1 1.47          0.75
ATOM   2397  N   LYS R 300     -12.381  10.262  36.807  4     0 1.63         -0.15
ATOM   2398  CA  LYS R 300     -12.174   9.234  37.835  4     1 2.03          0.10
ATOM   2399  C   LYS R 300     -11.874   9.740  39.292  4     1 1.67          0.60
ATOM   2400  O   LYS R 300     -11.036   9.125  39.951  2     1 1.38         -0.55
ATOM   2401  CB  LYS R 300     -11.054   8.280  37.411  4     1 1.99          0.00
ATOM   2402  CG  LYS R 300     -11.321   7.487  36.118  1     1 1.99          0.00
ATOM   2403  CD  LYS R 300     -12.458   6.501  36.273 11     1 1.99          0.00
ATOM   2404  CE  LYS R 300     -12.650   5.697  34.993 11     1 1.99          0.25
ATOM   2405  NZ  LYS R 300     -13.777   4.724  35.106 11     1 1.47          0.75
ATOM   2419  N   LYS R 301     -12.509  10.821  39.835  4     1 1.63         -0.15
ATOM   2420  CA  LYS R 301     -13.550  11.663  39.235  4     0 2.03          0.10
ATOM   2421  C   LYS R 301     -13.794  12.994  39.937  4     1 1.67          0.60
ATOM   2422  O   LYS R 301     -13.785  13.108  41.165  2     1 1.38         -0.55
ATOM   2423  CB  LYS R 301     -14.865  10.855  39.171  4     0 1.99          0.00
ATOM   2424  CG  LYS R 301     -15.403  10.388  40.499  1     0 1.99          0.00
ATOM   2425  CD  LYS R 301     -16.591   9.433  40.325 11     1 1.99          0.00
ATOM   2426  CE  LYS R 301     -17.173   9.014  41.676 11     1 1.99          0.25
ATOM   2427  NZ  LYS R 301     -18.326   8.067  41.524 11     1 1.47          0.75
ATOM   2441  N   SER R 302     -14.206  13.967  39.130  2     0 1.63         -0.15
ATOM   2442  CA  SER R 302     -14.653  15.285  39.577  2     1 2.03          0.10
ATOM   2443  C   SER R 302     -15.938  15.195  40.401  2     1 1.67          0.60
ATOM   2444  O   SER R 302     -16.275  16.096  41.172  2     1 1.38         -0.55
ATOM   2445  CB  SER R 302     -14.853  16.188  38.371  2     1 1.99          0.25
ATOM   2446  OG  SER R 302     -15.927  15.754  37.576  2     1 1.38         -0.25
ATOM   2452  N   HIS R 303     -16.610  14.055  40.309  4     0 1.63         -0.15
ATOM   2453  CA  HIS R 303     -17.860  13.816  41.007  3     1 2.03          0.10
ATOM   2454  C   HIS R 303     -17.626  13.462  42.474  3     0 1.67          0.60
ATOM   2455  O   HIS R 303     -18.579  13.234  43.218  3     1 1.38         -0.55
ATOM   2456  CB  HIS R 303     -18.644  12.697  40.338  3     1 1.99          0.00
ATOM   2457  CG  HIS R 303     -19.114  13.016  38.962  4     1 1.82          0.10
ATOM   2458  CD2 HIS R 303     -18.749  12.510  37.761  4     1 1.87          0.10
ATOM   2459  ND1 HIS R 303     -20.081  13.962  38.704  4     1 1.54         -0.10
ATOM   2460  CE1 HIS R 303     -20.293  14.025  37.400  4     1 1.87          0.30
ATOM   2461  NE2 HIS R 303     -19.498  13.154  36.806  4     1 1.54         -0.40
ATOM   2469  N   PHE R 304     -16.361  13.498  42.921  3     0 1.63         -0.15
ATOM   2470  CA  PHE R 304     -16.086  13.338  44.340  3     1 2.03          0.10
ATOM   2471  C   PHE R 304     -16.295  14.686  45.045  3     1 1.67          0.60
ATOM   2472  O   PHE R 304     -16.213  14.773  46.270  3     1 1.38         -0.55
ATOM   2473  CB  PHE R 304     -14.662  12.846  44.628  7     1 1.99          0.00
ATOM   2474  CG  PHE R 304     -14.383  11.383  44.350  7     1 1.82          0.00
ATOM   2475  CD1 PHE R 304     -13.387  10.995  43.470  7     1 1.78          0.00
ATOM   2476  CD2 PHE R 304     -15.114  10.394  44.994  7     1 1.78          0.00
ATOM   2477  CE1 PHE R 304     -13.119   9.654  43.243  7     1 1.78          0.00
ATOM   2478  CE2 PHE R 304     -14.855   9.056  44.766  7     1 1.78          0.00
ATOM   2479  CZ  PHE R 304     -13.853   8.686  43.889  7     1 1.78          0.00
ATOM   2489  N   GLY R 305     -16.565  15.744  44.265  5     0 1.63         -0.15
ATOM   2490  CA  GLY R 305     -16.840  17.073  44.794  5     1 1.99          0.10
ATOM   2491  C   GLY R 305     -15.634  17.991  44.907  5     1 1.67          0.60
ATOM   2492  O   GLY R 305     -15.815  19.178  45.172  5     1 1.38         -0.55
ATOM   2496  N   GLY R 306     -14.425  17.437  44.701  5     0 1.63         -0.15
ATOM   2497  CA  GLY R 306     -13.134  18.147  44.797  5     1 1.99          0.10
ATOM   2498  C   GLY R 306     -13.280  19.582  45.306  5     1 1.67          0.60
ATOM   2499  O   GLY R 306     -13.239  20.515  44.506  5     1 1.38         -0.55
ATOM   2503  N   PRO R 307     -13.417  19.777  46.632  3     0 1.63         -0.25
ATOM   2504  CA  PRO R 307     -13.675  21.042  47.287  3     0 2.03          0.10
ATOM   2505  C   PRO R 307     -12.650  22.121  47.023  3     1 1.67          0.60
ATOM   2506  O   PRO R 307     -11.450  21.853  46.941  3     1 1.38         -0.55
ATOM   2507  CB  PRO R 307     -13.652  20.660  48.774  3     1 1.99          0.00
ATOM   2508  CG  PRO R 307     -13.977  19.187  48.802  3     1 1.99          0.00
ATOM   2509  CD  PRO R 307     -13.315  18.629  47.574  3     1 1.99          0.10
ATOM   2517  N   ASP R 308     -13.135  23.351  46.959  8     0 1.63         -0.15
ATOM   2518  CA  ASP R 308     -12.326  24.549  46.830  9     1 2.03          0.10
ATOM   2519  C   ASP R 308     -13.097  25.584  47.632  8     1 1.67          0.60
ATOM   2520  O   ASP R 308     -12.786  26.768  47.704  8     1 1.38         -0.55
ATOM   2521  CB  ASP R 308     -12.087  24.929  45.357  9     1 1.99          0.00
ATOM   2522  CG  ASP R 308     -13.331  25.292  44.554  9     1 1.67          0.14
ATOM   2523  OD1 ASP R 308     -14.388  25.368  45.114  9     1 1.48         -0.57
ATOM   2524  OD2 ASP R 308     -13.199  25.465  43.356  9     1 1.48         -0.57
ATOM   2529  N   TYR R 309     -14.048  25.055  48.388  3     0 1.63         -0.15
ATOM   2530  CA  TYR R 309     -14.920  25.851  49.242  3     1 2.03          0.10
ATOM   2531  C   TYR R 309     -14.153  26.209  50.505  3     1 1.67          0.60
ATOM   2532  O   TYR R 309     -14.569  27.036  51.314  3     1 1.38         -0.55
ATOM   2533  CB  TYR R 309     -16.144  25.017  49.591  3     1 1.99          0.00
ATOM   2534  CG  TYR R 309     -16.915  24.604  48.368  3     1 1.82          0.00
ATOM   2535  CD1 TYR R 309     -16.771  23.307  47.905  6     1 1.78          0.00
ATOM   2536  CD2 TYR R 309     -17.740  25.494  47.699  6     1 1.78          0.00
ATOM   2537  CE1 TYR R 309     -17.440  22.891  46.780  6     1 1.78          0.00
ATOM   2538  CE2 TYR R 309     -18.420  25.078  46.567  6     1 1.78          0.00
ATOM   2539  CZ  TYR R 309     -18.271  23.780  46.108  6     1 1.82          0.25
ATOM   2540  OH  TYR R 309     -18.946  23.363  44.981  6     1 1.38         -0.25
ATOM      1  N   PHE L 151       4.115  30.380  11.989  3     1 1.63         -0.15
ATOM      2  CA  PHE L 151       3.424  29.457  11.113  3     0 2.03          0.10
ATOM      3  C   PHE L 151       3.344  29.917   9.637  3     0 1.67          0.60
ATOM      4  O   PHE L 151       2.819  29.175   8.787  3     1 1.38         -0.55
ATOM      5  CB  PHE L 151       2.004  29.249  11.649  7     1 1.99          0.00
ATOM      6  CG  PHE L 151       1.954  28.631  13.047  7     0 1.82          0.00
ATOM      7  CD1 PHE L 151       3.066  28.023  13.614  7     1 1.78          0.00
ATOM      8  CD2 PHE L 151       0.791  28.673  13.790  7     1 1.78          0.00
ATOM      9  CE1 PHE L 151       3.017  27.478  14.881  7     1 1.78          0.00
ATOM     10  CE2 PHE L 151       0.732  28.124  15.059  7     1 1.78          0.00
ATOM     11  CZ  PHE L 151       1.851  27.528  15.606  7     1 1.78          0.00
ATOM     21  N   LYS L 152       3.886  31.108   9.326  4     1 1.63         -0.15
ATOM     22  CA  LYS L 152       3.858  31.672   7.967  4     1 2.03          0.10
ATOM     23  C   LYS L 152       5.227  31.742   7.284  4     1 1.67          0.60
ATOM     24  O   LYS L 152       5.311  31.737   6.054  2     1 1.38         -0.55
ATOM     25  CB  LYS L 152       3.232  33.068   7.971  4     1 1.99          0.00
ATOM     26  CG  LYS L 152       1.763  33.121   8.389  1     1 1.99          0.00
ATOM     27  CD  LYS L 152       0.874  32.409   7.402 11     1 1.99          0.00
ATOM     28  CE  LYS L 152      -0.589  32.542   7.784 11     1 1.99          0.25
ATOM     29  NZ  LYS L 152      -1.476  31.828   6.826 11     1 1.47          0.75
ATOM     43  N   LYS L 153       6.296  31.808   8.066  4     0 1.63         -0.15
ATOM     44  CA  LYS L 153       7.644  31.943   7.501  4     1 2.03          0.10
ATOM     45  C   LYS L 153       8.027  30.791   6.566  4     0 1.67          0.60
ATOM     46  O   LYS L 153       7.583  29.651   6.722  2     1 1.38         -0.55
ATOM     47  CB  LYS L 153       8.697  32.005   8.609  4     1 1.99          0.00
ATOM     48  CG  LYS L 153       8.672  33.236   9.470  1     1 1.99          0.00
ATOM     49  CD  LYS L 153       9.740  33.128  10.533 11     1 1.99          0.00
ATOM     50  CE  LYS L 153       9.723  34.299  11.480 11     1 1.99          0.25
ATOM     51  NZ  LYS L 153      10.746  34.135  12.538 11     1 1.47          0.75
ATOM     65  N   GLY L 154       8.943  31.067   5.638  5     1 1.63         -0.15
ATOM     66  CA  GLY L 154       9.469  30.052   4.714  5     1 1.99          0.10
ATOM     67  C   GLY L 154      10.208  28.902   5.423  5     1 1.67          0.60
ATOM     68  O   GLY L 154      10.492  27.867   4.819  5     1 1.38         -0.55
ATOM     72  N   HIS L 155      10.514  29.109   6.704  4     0 1.63         -0.15
ATOM     73  CA  HIS L 155      11.204  28.159   7.564  3     1 2.03          0.10
ATOM     74  C   HIS L 155      10.223  27.461   8.488  3     0 1.67          0.60
ATOM     75  O   HIS L 155      10.630  26.685   9.363  3     0 1.38         -0.55
ATOM     76  CB  HIS L 155      12.160  28.929   8.458  3     1 1.99          0.00
ATOM     77  CG  HIS L 155      13.084  29.693   7.691  4     1 1.82          0.10
ATOM     78  CD2 HIS L 155      13.112  31.013   7.430  4     1 1.87          0.10
ATOM     79  ND1 HIS L 155      14.122  29.138   7.011  4     1 1.54         -0.10
ATOM     80  CE1 HIS L 155      14.756  30.074   6.375  4     1 1.87          0.30
ATOM     81  NE2 HIS L 155      14.158  31.231   6.606  4     1 1.54         -0.40
ATOM     89  N   SER L 156       8.934  27.724   8.284  2     0 1.63         -0.15
ATOM     90  CA  SER L 156       7.897  27.212   9.153  2     0 2.03          0.10
ATOM     91  C   SER L 156       7.752  25.699   9.192  2     0 1.67          0.60
ATOM     92  O   SER L 156       7.202  25.178  10.139  2     0 1.38         -0.55
ATOM     93  CB  SER L 156       6.573  27.860   8.828  2     0 1.99          0.25
ATOM     94  OG  SER L 156       6.129  27.516   7.548  2     1 1.38         -0.25
ATOM    100  N   LEU L 157       8.249  24.942   8.231 12     0 1.63         -0.15
ATOM    101  CA  LEU L 157       8.100  23.497   8.410 12     1 2.03          0.10
ATOM    102  C   LEU L 157       8.838  23.079   9.684 12     0 1.67          0.60
ATOM    103  O   LEU L 157       8.302  22.363  10.539 12     0 1.38         -0.55
ATOM    104  CB  LEU L 157       8.635  22.733   7.208 10     1 1.99          0.00
ATOM    105  CG  LEU L 157       8.581  21.204   7.302 10     1 2.03          0.00
ATOM    106  CD1 LEU L 157       7.139  20.761   7.484 10     1 1.94          0.00
ATOM    107  CD2 LEU L 157       9.172  20.607   6.028 10     1 1.94          0.00
ATOM    119  N   ARG L 158      10.073  23.560   9.819  4     0 1.63         -0.15
ATOM    120  CA  ARG L 158      10.880  23.233  10.975  4     1 2.03          0.10
ATOM    121  C   ARG L 158      10.409  24.007  12.193  4     0 1.67          0.60
ATOM    122  O   ARG L 158      10.292  23.433  13.279  3     0 1.38         -0.55
ATOM    123  CB  ARG L 158      12.347  23.539  10.720  4     1 1.99          0.00
ATOM    124  CG  ARG L 158      13.275  23.157  11.862  4     1 1.99          0.00
ATOM    125  CD  ARG L 158      14.716  23.294  11.499  4     1 1.99          0.10
ATOM    126  NE  ARG L 158      15.573  22.938  12.620  1     1 1.63         -0.10
ATOM    127  CZ  ARG L 158      16.905  22.730  12.552  1     1 1.67          0.50
ATOM    128  NH1 ARG L 158      17.544  22.828  11.415  1     1 1.63          0.25
ATOM    129  NH2 ARG L 158      17.580  22.413  13.637  1     1 1.63          0.25
ATOM    143  N   GLU L 159      10.130  25.306  12.029  8     0 1.63         -0.15
ATOM    144  CA  GLU L 159       9.698  26.082  13.186  8     1 2.03          0.10
ATOM    145  C   GLU L 159       8.366  25.532  13.717  8     0 1.67          0.60
ATOM    146  O   GLU L 159       8.193  25.414  14.928  8     0 1.38         -0.55
ATOM    147  CB  GLU L 159       9.651  27.588  12.887  8     1 1.99          0.00
ATOM    148  CG  GLU L 159       9.381  28.473  14.118  8     1 1.99          0.00
ATOM    149  CD  GLU L 159       9.587  29.979  13.876  9     1 1.67          0.14
ATOM    150  OE1 GLU L 159       9.982  30.353  12.802  9     1 1.48         -0.57
ATOM    151  OE2 GLU L 159       9.346  30.746  14.785  9     1 1.48         -0.57
ATOM    158  N   LYS L 160       7.437  25.129  12.831  4     0 1.63         -0.15
ATOM    159  CA  LYS L 160       6.188  24.552  13.304  4     0 2.03          0.10
ATOM    160  C   LYS L 160       6.446  23.273  14.028  4     0 1.67          0.60
ATOM    161  O   LYS L 160       5.865  23.047  15.077  2     0 1.38         -0.55
ATOM    162  CB  LYS L 160       5.205  24.199  12.191  4     0 1.99          0.00
ATOM    163  CG  LYS L 160       4.508  25.300  11.553  1     0 1.99          0.00
ATOM    164  CD  LYS L 160       3.519  24.772  10.553 11     0 1.99          0.00
ATOM    165  CE  LYS L 160       2.718  25.887  10.038 11     0 1.99          0.25
ATOM    166  NZ  LYS L 160       3.320  26.548   8.852 11     1 1.47          0.75
ATOM    180  N   LEU L 161       7.340  22.433  13.518 12     0 1.63         -0.15
ATOM    181  CA  LEU L 161       7.562  21.186  14.213 12     0 2.03          0.10
ATOM    182  C   LEU L 161       8.114  21.480  15.605 12     0 1.67          0.60
ATOM    183  O   LEU L 161       7.711  20.856  16.591 12     0 1.38         -0.55
ATOM    184  CB  LEU L 161       8.498  20.280  13.430 10     1 1.99          0.00
ATOM    185  CG  LEU L 161       8.694  18.912  14.056 10     1 2.03          0.00
ATOM    186  CD1 LEU L 161       7.317  18.230  14.154 10     1 1.94          0.00
ATOM    187  CD2 LEU L 161       9.653  18.099  13.201 10     1 1.94          0.00
ATOM    199  N   ALA L 162       9.038  22.442  15.698 12     0 1.63         -0.15
ATOM    200  CA  ALA L 162       9.596  22.812  16.988 12     1 2.03          0.10
ATOM    201  C   ALA L 162       8.495  23.301  17.933 12     0 1.67          0.60
ATOM    202  O   ALA L 162       8.489  22.956  19.126 12     1 1.38         -0.55
ATOM    203  CB  ALA L 162      10.640  23.899  16.802 12     1 1.94          0.00
ATOM    209  N   GLU L 163       7.544  24.080  17.399  8     0 1.63         -0.15
ATOM    210  CA  GLU L 163       6.437  24.572  18.204  8     0 2.03          0.10
ATOM    211  C   GLU L 163       5.507  23.438  18.602  8     0 1.67          0.60
ATOM    212  O   GLU L 163       5.039  23.393  19.737  8     0 1.38         -0.55
ATOM    213  CB  GLU L 163       5.662  25.670  17.460  8     0 1.99          0.00
ATOM    214  CG  GLU L 163       6.422  27.002  17.336  8     1 1.99          0.00
ATOM    215  CD  GLU L 163       6.676  27.653  18.678  9     1 1.67          0.14
ATOM    216  OE1 GLU L 163       5.734  27.851  19.402  9     1 1.48         -0.57
ATOM    217  OE2 GLU L 163       7.811  27.945  18.982  9     1 1.48         -0.57
ATOM    224  N   MET L 164       5.278  22.483  17.704  3     0 1.63         -0.15
ATOM    225  CA  MET L 164       4.394  21.378  18.021  3     0 2.03          0.10
ATOM    226  C   MET L 164       4.962  20.575  19.172  3     0 1.67          0.60
ATOM    227  O   MET L 164       4.251  20.269  20.134 12     0 1.38         -0.55
ATOM    228  CB  MET L 164       4.190  20.477  16.807  7     0 1.99          0.00
ATOM    229  CG  MET L 164       3.370  21.089  15.665  7     0 1.99          0.06
ATOM    230  SD  MET L 164       3.315  20.026  14.248  7     0 1.76         -0.12
ATOM    231  CE  MET L 164       2.270  18.775  14.908  7     1 1.94          0.06
ATOM    241  N   GLU L 165       6.264  20.294  19.115  8     0 1.63         -0.15
ATOM    242  CA  GLU L 165       6.907  19.545  20.185  8     0 2.03          0.10
ATOM    243  C   GLU L 165       6.900  20.347  21.481  8     1 1.67          0.60
ATOM    244  O   GLU L 165       6.680  19.787  22.562  8     1 1.38         -0.55
ATOM    245  CB  GLU L 165       8.310  19.121  19.760  8     1 1.99          0.00
ATOM    246  CG  GLU L 165       8.290  18.023  18.682  8     1 1.99          0.00
ATOM    247  CD  GLU L 165       7.713  16.704  19.208  9     1 1.67          0.14
ATOM    248  OE1 GLU L 165       8.228  16.210  20.184  9     1 1.48         -0.57
ATOM    249  OE2 GLU L 165       6.741  16.215  18.658  9     1 1.48         -0.57
ATOM    256  N   THR L 166       7.063  21.665  21.376  2     0 1.63         -0.15
ATOM    257  CA  THR L 166       7.012  22.519  22.544  2     1 2.03          0.10
ATOM    258  C   THR L 166       5.644  22.449  23.200  2     0 1.67          0.60
ATOM    259  O   THR L 166       5.545  22.285  24.417  2     0 1.38         -0.55
ATOM    260  CB  THR L 166       7.314  23.973  22.173  2     0 2.03          0.25
ATOM    261  CG2 THR L 166       7.148  24.867  23.359  2     1 1.94          0.00
ATOM    262  OG1 THR L 166       8.650  24.065  21.647  2     1 1.38         -0.25
ATOM    270  N   PHE L 167       4.585  22.542  22.400  3     0 1.63         -0.15
ATOM    271  CA  PHE L 167       3.243  22.490  22.945  3     0 2.03          0.10
ATOM    272  C   PHE L 167       2.956  21.116  23.540  3     0 1.67          0.60
ATOM    273  O   PHE L 167       2.347  21.011  24.605  3     0 1.38         -0.55
ATOM    274  CB  PHE L 167       2.224  22.862  21.882  7     0 1.99          0.00
ATOM    275  CG  PHE L 167       2.211  24.333  21.572  7     0 1.82          0.00
ATOM    276  CD1 PHE L 167       2.484  24.793  20.297  7     0 1.78          0.00
ATOM    277  CD2 PHE L 167       1.949  25.268  22.568  7     1 1.78          0.00
ATOM    278  CE1 PHE L 167       2.498  26.149  20.017  7     0 1.78          0.00
ATOM    279  CE2 PHE L 167       1.958  26.626  22.285  7     1 1.78          0.00
ATOM    280  CZ  PHE L 167       2.233  27.061  21.009  7     1 1.78          0.00
ATOM    290  N   ARG L 168       3.443  20.056  22.897  4     0 1.63         -0.15
ATOM    291  CA  ARG L 168       3.263  18.716  23.435  4     0 2.03          0.10
ATOM    292  C   ARG L 168       3.964  18.606  24.790  4     0 1.67          0.60
ATOM    293  O   ARG L 168       3.431  18.003  25.725  3     0 1.38         -0.55
ATOM    294  CB  ARG L 168       3.782  17.688  22.444  4     1 1.99          0.00
ATOM    295  CG  ARG L 168       2.883  17.523  21.211  4     1 1.99          0.00
ATOM    296  CD  ARG L 168       3.496  16.702  20.121  4     1 1.99          0.10
ATOM    297  NE  ARG L 168       2.534  16.472  19.041  1     1 1.63         -0.10
ATOM    298  CZ  ARG L 168       2.830  16.129  17.767  1     1 1.67          0.50
ATOM    299  NH1 ARG L 168       4.078  16.000  17.355  1     1 1.63          0.25
ATOM    300  NH2 ARG L 168       1.847  15.913  16.902  1     1 1.63          0.25
ATOM    314  N   ASP L 169       5.131  19.253  24.928  8     0 1.63         -0.15
ATOM    315  CA  ASP L 169       5.852  19.236  26.192  9     1 2.03          0.10
ATOM    316  C   ASP L 169       5.050  19.989  27.248  8     0 1.67          0.60
ATOM    317  O   ASP L 169       4.921  19.522  28.381  8     0 1.38         -0.55
ATOM    318  CB  ASP L 169       7.240  19.867  26.042  9     1 1.99          0.00
ATOM    319  CG  ASP L 169       8.131  19.663  27.261  9     1 1.67          0.14
ATOM    320  OD1 ASP L 169       8.472  18.540  27.545  9     1 1.48         -0.57
ATOM    321  OD2 ASP L 169       8.465  20.637  27.903  9     1 1.48         -0.57
ATOM    326  N   ILE L 170       4.443  21.124  26.873 12     0 1.63         -0.15
ATOM    327  CA  ILE L 170       3.639  21.855  27.843 12     0 2.03          0.10
ATOM    328  C   ILE L 170       2.479  21.022  28.310 12     0 1.67          0.60
ATOM    329  O   ILE L 170       2.195  20.953  29.507 12     0 1.38         -0.55
ATOM    330  CB  ILE L 170       3.035  23.147  27.271 10     0 2.03          0.00
ATOM    331  CG1 ILE L 170       4.128  24.158  26.951 10     1 1.99          0.00
ATOM    332  CG2 ILE L 170       1.982  23.681  28.273 10     1 1.94          0.00
ATOM    333  CD1 ILE L 170       4.902  24.589  28.160 10     1 1.94          0.00
ATOM    345  N   LEU L 171       1.835  20.342  27.376 12     0 1.63         -0.15
ATOM    346  CA  LEU L 171       0.693  19.549  27.742 12     0 2.03          0.10
ATOM    347  C   LEU L 171       1.126  18.455  28.703 12     0 1.67          0.60
ATOM    348  O   LEU L 171       0.481  18.247  29.729 12     0 1.38         -0.55
ATOM    349  CB  LEU L 171       0.037  18.962  26.494 10     0 1.99          0.00
ATOM    350  CG  LEU L 171      -1.208  18.170  26.732 10     1 2.03          0.00
ATOM    351  CD1 LEU L 171      -2.199  19.069  27.414 10     0 1.94          0.00
ATOM    352  CD2 LEU L 171      -1.775  17.697  25.388 10     1 1.94          0.00
ATOM    364  N   CYS L 172       2.238  17.783  28.401  5     0 1.63         -0.15
ATOM    365  CA  CYS L 172       2.729  16.700  29.241  5     1 2.03          0.10
ATOM    366  C   CYS L 172       3.085  17.195  30.644  5     1 1.67          0.60
ATOM    367  O   CYS L 172       2.807  16.524  31.644  5     1 1.38         -0.55
ATOM    368  CB  CYS L 172       3.962  16.073  28.603  5     1 1.99          0.19
ATOM    369  SG  CYS L 172       3.611  15.191  27.070  5     1 1.69         -0.19
ATOM    375  N   ARG L 173       3.686  18.387  30.728  4     0 1.63         -0.15
ATOM    376  CA  ARG L 173       4.025  18.968  32.021  4     1 2.03          0.10
ATOM    377  C   ARG L 173       2.759  19.259  32.818  4     0 1.67          0.60
ATOM    378  O   ARG L 173       2.710  19.028  34.036  3     0 1.38         -0.55
ATOM    379  CB  ARG L 173       4.835  20.240  31.828  4     1 1.99          0.00
ATOM    380  CG  ARG L 173       6.292  20.029  31.370  4     1 1.99          0.00
ATOM    381  CD  ARG L 173       6.977  21.323  31.097  4     1 1.99          0.10
ATOM    382  NE  ARG L 173       8.358  21.135  30.651  1     1 1.63         -0.10
ATOM    383  CZ  ARG L 173       9.432  21.051  31.464  1     1 1.67          0.50
ATOM    384  NH1 ARG L 173       9.285  21.159  32.770  1     1 1.63          0.25
ATOM    385  NH2 ARG L 173      10.640  20.868  30.951  1     1 1.63          0.25
ATOM    399  N   GLN L 174       1.717  19.745  32.140  2     0 1.63         -0.15
ATOM    400  CA  GLN L 174       0.460  20.004  32.818  3     0 2.03          0.10
ATOM    401  C   GLN L 174      -0.222  18.701  33.242  3     0 1.67          0.60
ATOM    402  O   GLN L 174      -0.792  18.622  34.330  3     0 1.38         -0.55
ATOM    403  CB  GLN L 174      -0.468  20.858  31.969  3     0 1.99          0.00
ATOM    404  CG  GLN L 174      -0.039  22.284  31.783  2     1 1.99          0.00
ATOM    405  CD  GLN L 174      -1.028  22.998  30.933  2     0 1.67          0.55
ATOM    406  NE2 GLN L 174      -1.285  24.283  31.222  2     1 1.63          0.00
ATOM    407  OE1 GLN L 174      -1.575  22.381  30.017  2     0 1.38         -0.55
ATOM    416  N   VAL L 175      -0.118  17.644  32.421 12     0 1.63         -0.15
ATOM    417  CA  VAL L 175      -0.713  16.361  32.805 12     0 2.03          0.10
ATOM    418  C   VAL L 175      -0.048  15.862  34.073 12     0 1.67          0.60
ATOM    419  O   VAL L 175      -0.721  15.476  35.031 12     0 1.38         -0.55
ATOM    420  CB  VAL L 175      -0.508  15.263  31.736 10     1 2.03          0.00
ATOM    421  CG1 VAL L 175      -0.944  13.932  32.311 10     1 1.94          0.00
ATOM    422  CG2 VAL L 175      -1.305  15.541  30.496 10     1 1.94          0.00
ATOM    432  N   ASP L 176       1.286  15.927  34.100  8     0 1.63         -0.15
ATOM    433  CA  ASP L 176       2.066  15.487  35.246  9     1 2.03          0.10
ATOM    434  C   ASP L 176       1.664  16.286  36.478  8     0 1.67          0.60
ATOM    435  O   ASP L 176       1.362  15.711  37.528  8     0 1.38         -0.55
ATOM    436  CB  ASP L 176       3.568  15.665  34.945  9     1 1.99          0.00
ATOM    437  CG  ASP L 176       4.554  15.111  36.013  9     1 1.67          0.14
ATOM    438  OD1 ASP L 176       4.607  13.915  36.187  9     1 1.48         -0.57
ATOM    439  OD2 ASP L 176       5.261  15.892  36.650  9     1 1.48         -0.57
ATOM    444  N   THR L 177       1.607  17.614  36.335  2     0 1.63         -0.15
ATOM    445  CA  THR L 177       1.265  18.486  37.441  2     1 2.03          0.10
ATOM    446  C   THR L 177      -0.111  18.167  38.004  2     0 1.67          0.60
ATOM    447  O   THR L 177      -0.264  18.007  39.219  2     0 1.38         -0.55
ATOM    448  CB  THR L 177       1.271  19.956  36.985  2     0 2.03          0.25
ATOM    449  CG2 THR L 177       0.863  20.845  38.125  2     1 1.94          0.00
ATOM    450  OG1 THR L 177       2.587  20.316  36.524  2     1 1.38         -0.25
ATOM    458  N   LEU L 178      -1.091  18.010  37.118 12     0 1.63         -0.15
ATOM    459  CA  LEU L 178      -2.461  17.748  37.517 12     0 2.03          0.10
ATOM    460  C   LEU L 178      -2.580  16.407  38.227 12     0 1.67          0.60
ATOM    461  O   LEU L 178      -3.245  16.313  39.265 12     0 1.38         -0.55
ATOM    462  CB  LEU L 178      -3.365  17.781  36.286 10     0 1.99          0.00
ATOM    463  CG  LEU L 178      -4.836  17.613  36.547 10     1 2.03          0.00
ATOM    464  CD1 LEU L 178      -5.271  18.739  37.454 10     0 1.94          0.00
ATOM    465  CD2 LEU L 178      -5.598  17.673  35.231 10     1 1.94          0.00
ATOM    477  N   GLN L 179      -1.928  15.368  37.696  2     0 1.63         -0.15
ATOM    478  CA  GLN L 179      -1.987  14.055  38.326  3     1 2.03          0.10
ATOM    479  C   GLN L 179      -1.361  14.104  39.712  3     0 1.67          0.60
ATOM    480  O   GLN L 179      -1.899  13.541  40.665  3     0 1.38         -0.55
ATOM    481  CB  GLN L 179      -1.271  13.018  37.462  3     1 1.99          0.00
ATOM    482  CG  GLN L 179      -1.996  12.691  36.161  2     1 1.99          0.00
ATOM    483  CD  GLN L 179      -1.197  11.782  35.248  2     1 1.67          0.55
ATOM    484  NE2 GLN L 179      -1.884  11.177  34.287  2     1 1.63          0.00
ATOM    485  OE1 GLN L 179       0.018  11.623  35.387  2     1 1.38         -0.55
ATOM    494  N   LYS L 180      -0.251  14.831  39.847  4     0 1.63         -0.15
ATOM    495  CA  LYS L 180       0.386  14.960  41.144  4     1 2.03          0.10
ATOM    496  C   LYS L 180      -0.510  15.717  42.111  4     1 1.67          0.60
ATOM    497  O   LYS L 180      -0.616  15.343  43.280  2     1 1.38         -0.55
ATOM    498  CB  LYS L 180       1.764  15.586  40.976  4     1 1.99          0.00
ATOM    499  CG  LYS L 180       2.751  14.608  40.342  1     1 1.99          0.00
ATOM    500  CD  LYS L 180       4.094  15.220  40.042 11     1 1.99          0.00
ATOM    501  CE  LYS L 180       5.046  14.153  39.500 11     1 1.99          0.25
ATOM    502  NZ  LYS L 180       6.300  14.733  38.965 11     1 1.47          0.75
ATOM    516  N   TYR L 181      -1.213  16.743  41.620  3     0 1.63         -0.15
ATOM    517  CA  TYR L 181      -2.139  17.467  42.473  3     0 2.03          0.10
ATOM    518  C   TYR L 181      -3.258  16.549  42.943  3     0 1.67          0.60
ATOM    519  O   TYR L 181      -3.667  16.587  44.109  3     0 1.38         -0.55
ATOM    520  CB  TYR L 181      -2.727  18.668  41.740  3     0 1.99          0.00
ATOM    521  CG  TYR L 181      -1.777  19.801  41.587  3     0 1.82          0.00
ATOM    522  CD1 TYR L 181      -0.567  19.809  42.263  6     1 1.78          0.00
ATOM    523  CD2 TYR L 181      -2.130  20.851  40.808  6     0 1.78          0.00
ATOM    524  CE1 TYR L 181       0.285  20.877  42.131  6     1 1.78          0.00
ATOM    525  CE2 TYR L 181      -1.284  21.930  40.671  6     1 1.78          0.00
ATOM    526  CZ  TYR L 181      -0.079  21.944  41.327  6     0 1.82          0.25
ATOM    527  OH  TYR L 181       0.769  23.021  41.182  6     1 1.38         -0.25
ATOM    537  N   PHE L 182      -3.741  15.685  42.049  3     0 1.63         -0.15
ATOM    538  CA  PHE L 182      -4.793  14.759  42.426  3     0 2.03          0.10
ATOM    539  C   PHE L 182      -4.322  13.883  43.569  3     0 1.67          0.60
ATOM    540  O   PHE L 182      -4.996  13.769  44.600  3     0 1.38         -0.55
ATOM    541  CB  PHE L 182      -5.186  13.835  41.282  7     1 1.99          0.00
ATOM    542  CG  PHE L 182      -6.247  12.883  41.696  7     1 1.82          0.00
ATOM    543  CD1 PHE L 182      -7.571  13.290  41.741  7     1 1.78          0.00
ATOM    544  CD2 PHE L 182      -5.931  11.584  42.075  7     1 1.78          0.00
ATOM    545  CE1 PHE L 182      -8.560  12.418  42.148  7     1 1.78          0.00
ATOM    546  CE2 PHE L 182      -6.914  10.711  42.484  7     1 1.78          0.00
ATOM    547  CZ  PHE L 182      -8.232  11.126  42.521  7     1 1.78          0.00
ATOM    557  N   ASP L 183      -3.153  13.260  43.385  8     0 1.63         -0.15
ATOM    558  CA  ASP L 183      -2.609  12.368  44.394  9     0 2.03          0.10
ATOM    559  C   ASP L 183      -2.355  13.102  45.704  8     1 1.67          0.60
ATOM    560  O   ASP L 183      -2.623  12.570  46.786  8     1 1.38         -0.55
ATOM    561  CB  ASP L 183      -1.308  11.731  43.896  9     1 1.99          0.00
ATOM    562  CG  ASP L 183      -1.512  10.656  42.807  9     1 1.67          0.14
ATOM    563  OD1 ASP L 183      -2.626  10.222  42.611  9     1 1.48         -0.57
ATOM    564  OD2 ASP L 183      -0.538  10.261  42.206  9     1 1.48         -0.57
ATOM    569  N   ALA L 184      -1.866  14.338  45.614 12     0 1.63         -0.15
ATOM    570  CA  ALA L 184      -1.610  15.133  46.799 12     1 2.03          0.10
ATOM    571  C   ALA L 184      -2.901  15.388  47.568 12     0 1.67          0.60
ATOM    572  O   ALA L 184      -2.920  15.317  48.801 12     1 1.38         -0.55
ATOM    573  CB  ALA L 184      -0.953  16.439  46.406 12     1 1.94          0.00
ATOM    579  N   CYS L 185      -3.996  15.649  46.845  5     0 1.63         -0.15
ATOM    580  CA  CYS L 185      -5.272  15.892  47.497  5     1 2.03          0.10
ATOM    581  C   CYS L 185      -5.758  14.614  48.149  5     0 1.67          0.60
ATOM    582  O   CYS L 185      -6.215  14.617  49.296  5     0 1.38         -0.55
ATOM    583  CB  CYS L 185      -6.323  16.347  46.488  5     1 1.99          0.19
ATOM    584  SG  CYS L 185      -6.037  17.965  45.781  5     1 1.69         -0.19
ATOM    590  N   ALA L 186      -5.618  13.497  47.427 12     0 1.63         -0.15
ATOM    591  CA  ALA L 186      -6.058  12.204  47.924 12     1 2.03          0.10
ATOM    592  C   ALA L 186      -5.326  11.865  49.214 12     1 1.67          0.60
ATOM    593  O   ALA L 186      -5.921  11.338  50.161 12     0 1.38         -0.55
ATOM    594  CB  ALA L 186      -5.821  11.136  46.867 12     1 1.94          0.00
ATOM    600  N   ASP L 187      -4.037  12.215  49.272  8     0 1.63         -0.15
ATOM    601  CA  ASP L 187      -3.224  11.963  50.445  9     1 2.03          0.10
ATOM    602  C   ASP L 187      -3.629  12.850  51.604  8     0 1.67          0.60
ATOM    603  O   ASP L 187      -3.768  12.369  52.730  8     0 1.38         -0.55
ATOM    604  CB  ASP L 187      -1.743  12.167  50.129  9     1 1.99          0.00
ATOM    605  CG  ASP L 187      -0.827  11.829  51.291  9     1 1.67          0.14
ATOM    606  OD1 ASP L 187      -0.830  10.703  51.763  9     1 1.48         -0.57
ATOM    607  OD2 ASP L 187      -0.090  12.688  51.743  9     1 1.48         -0.57
ATOM    612  N   ALA L 188      -3.848  14.142  51.342 12     0 1.63         -0.15
ATOM    613  CA  ALA L 188      -4.227  15.051  52.412 12     1 2.03          0.10
ATOM    614  C   ALA L 188      -5.523  14.590  53.069 12     0 1.67          0.60
ATOM    615  O   ALA L 188      -5.658  14.601  54.303 12     1 1.38         -0.55
ATOM    616  CB  ALA L 188      -4.396  16.454  51.852 12     1 1.94          0.00
ATOM    622  N   VAL L 189      -6.457  14.127  52.245 12     0 1.63         -0.15
ATOM    623  CA  VAL L 189      -7.721  13.665  52.764 12     0 2.03          0.10
ATOM    624  C   VAL L 189      -7.556  12.338  53.481 12     0 1.67          0.60
ATOM    625  O   VAL L 189      -8.089  12.164  54.575 12     0 1.38         -0.55
ATOM    626  CB  VAL L 189      -8.765  13.530  51.653 10     1 2.03          0.00
ATOM    627  CG1 VAL L 189     -10.024  12.892  52.230 10     1 1.94          0.00
ATOM    628  CG2 VAL L 189      -9.077  14.909  51.067 10     1 1.94          0.00
ATOM    638  N   SER L 190      -6.805  11.401  52.891  2     0 1.63         -0.15
ATOM    639  CA  SER L 190      -6.635  10.098  53.513  2     1 2.03          0.10
ATOM    640  C   SER L 190      -5.998  10.234  54.887  2     0 1.67          0.60
ATOM    641  O   SER L 190      -6.438   9.591  55.842  2     0 1.38         -0.55
ATOM    642  CB  SER L 190      -5.763   9.222  52.640  2     1 1.99          0.25
ATOM    643  OG  SER L 190      -6.391   8.956  51.411  2     1 1.38         -0.25
ATOM    649  N   LYS L 191      -4.992  11.104  55.017  4     0 1.63         -0.15
ATOM    650  CA  LYS L 191      -4.365  11.290  56.314  4     0 2.03          0.10
ATOM    651  C   LYS L 191      -5.357  11.866  57.313  4     0 1.67          0.60
ATOM    652  O   LYS L 191      -5.372  11.466  58.481  2     0 1.38         -0.55
ATOM    653  CB  LYS L 191      -3.122  12.170  56.207  4     1 1.99          0.00
ATOM    654  CG  LYS L 191      -1.903  11.484  55.555  1     1 1.99          0.00
ATOM    655  CD  LYS L 191      -0.674  12.389  55.599 11     1 1.99          0.00
ATOM    656  CE  LYS L 191       0.634  11.636  55.250 11     1 1.99          0.25
ATOM    657  NZ  LYS L 191       0.767  11.295  53.801 11     1 1.47          0.75
ATOM    671  N   ASP L 192      -6.233  12.766  56.855  8     0 1.63         -0.15
ATOM    672  CA  ASP L 192      -7.222  13.326  57.753  9     1 2.03          0.10
ATOM    673  C   ASP L 192      -8.188  12.239  58.220  8     0 1.67          0.60
ATOM    674  O   ASP L 192      -8.525  12.179  59.407  8     0 1.38         -0.55
ATOM    675  CB  ASP L 192      -7.992  14.446  57.067  9     1 1.99          0.00
ATOM    676  CG  ASP L 192      -8.907  15.180  57.999  9     0 1.67          0.14
ATOM    677  OD1 ASP L 192      -8.418  15.809  58.905  9     1 1.48         -0.57
ATOM    678  OD2 ASP L 192     -10.087  15.123  57.800  9     0 1.48         -0.57
ATOM    683  N   GLU L 193      -8.618  11.363  57.300  8     0 1.63         -0.15
ATOM    684  CA  GLU L 193      -9.525  10.285  57.681  8     0 2.03          0.10
ATOM    685  C   GLU L 193      -8.849   9.338  58.674  8     0 1.67          0.60
ATOM    686  O   GLU L 193      -9.476   8.874  59.629  8     0 1.38         -0.55
ATOM    687  CB  GLU L 193     -10.054   9.519  56.457  8     1 1.99          0.00
ATOM    688  CG  GLU L 193     -11.062  10.320  55.604  8     1 1.99          0.00
ATOM    689  CD  GLU L 193     -11.647   9.541  54.426  9     1 1.67          0.14
ATOM    690  OE1 GLU L 193     -11.171   8.468  54.127  9     1 1.48         -0.57
ATOM    691  OE2 GLU L 193     -12.595  10.024  53.848  9     1 1.48         -0.57
ATOM    698  N   LEU L 194      -7.551   9.083  58.505 12     0 1.63         -0.15
ATOM    699  CA  LEU L 194      -6.873   8.220  59.459 12     0 2.03          0.10
ATOM    700  C   LEU L 194      -6.879   8.858  60.851 12     1 1.67          0.60
ATOM    701  O   LEU L 194      -7.136   8.179  61.854 12     1 1.38         -0.55
ATOM    702  CB  LEU L 194      -5.439   7.940  58.998 10     1 1.99          0.00
ATOM    703  CG  LEU L 194      -5.317   7.056  57.746 10     1 2.03          0.00
ATOM    704  CD1 LEU L 194      -3.866   7.018  57.282 10     1 1.94          0.00
ATOM    705  CD2 LEU L 194      -5.822   5.665  58.076 10     1 1.94          0.00
ATOM    717  N   GLN L 195      -6.660  10.180  60.913  2     0 1.63         -0.15
ATOM    718  CA  GLN L 195      -6.687  10.857  62.203  3     1 2.03          0.10
ATOM    719  C   GLN L 195      -8.093  10.813  62.792  3     0 1.67          0.60
ATOM    720  O   GLN L 195      -8.256  10.594  63.993  3     0 1.38         -0.55
ATOM    721  CB  GLN L 195      -6.202  12.300  62.079  3     1 1.99          0.00
ATOM    722  CG  GLN L 195      -4.718  12.417  61.781  2     1 1.99          0.00
ATOM    723  CD  GLN L 195      -4.252  13.852  61.615  2     1 1.67          0.55
ATOM    724  NE2 GLN L 195      -3.298  14.052  60.717  2     1 1.63          0.00
ATOM    725  OE1 GLN L 195      -4.733  14.770  62.291  2     1 1.38         -0.55
ATOM    734  N   ARG L 196      -9.112  10.982  61.944  4     0 1.63         -0.15
ATOM    735  CA  ARG L 196     -10.496  10.912  62.394  4     1 2.03          0.10
ATOM    736  C   ARG L 196     -10.765   9.604  63.101  4     0 1.67          0.60
ATOM    737  O   ARG L 196     -11.309   9.583  64.207  3     0 1.38         -0.55
ATOM    738  CB  ARG L 196     -11.466  11.001  61.237  4     0 1.99          0.00
ATOM    739  CG  ARG L 196     -12.912  10.907  61.624  4     0 1.99          0.00
ATOM    740  CD  ARG L 196     -13.762  10.573  60.458  4     0 1.99          0.10
ATOM    741  NE  ARG L 196     -13.503   9.223  59.951  1     0 1.63         -0.10
ATOM    742  CZ  ARG L 196     -13.805   8.794  58.714  1     0 1.67          0.50
ATOM    743  NH1 ARG L 196     -14.381   9.590  57.831  1     1 1.63          0.25
ATOM    744  NH2 ARG L 196     -13.508   7.556  58.407  1     1 1.63          0.25
ATOM    758  N   ASP L 197     -10.399   8.498  62.447  8     0 1.63         -0.15
ATOM    759  CA  ASP L 197     -10.648   7.185  63.015  9     0 2.03          0.10
ATOM    760  C   ASP L 197      -9.910   7.011  64.336  8     0 1.67          0.60
ATOM    761  O   ASP L 197     -10.450   6.424  65.278  8     0 1.38         -0.55
ATOM    762  CB  ASP L 197     -10.250   6.083  62.038  9     1 1.99          0.00
ATOM    763  CG  ASP L 197     -11.192   5.982  60.812  9     1 1.67          0.14
ATOM    764  OD1 ASP L 197     -12.254   6.595  60.811  9     1 1.48         -0.57
ATOM    765  OD2 ASP L 197     -10.853   5.268  59.896  9     1 1.48         -0.57
ATOM    770  N   LYS L 198      -8.687   7.554  64.434  4     0 1.63         -0.15
ATOM    771  CA  LYS L 198      -7.937   7.452  65.680  4     1 2.03          0.10
ATOM    772  C   LYS L 198      -8.692   8.172  66.785  4     0 1.67          0.60
ATOM    773  O   LYS L 198      -8.860   7.634  67.880  2     0 1.38         -0.55
ATOM    774  CB  LYS L 198      -6.541   8.058  65.539  4     1 1.99          0.00
ATOM    775  CG  LYS L 198      -5.676   7.978  66.810  1     1 1.99          0.00
ATOM    776  CD  LYS L 198      -5.333   6.533  67.180 11     1 1.99          0.00
ATOM    777  CE  LYS L 198      -4.185   6.461  68.215 11     1 1.99          0.25
ATOM    778  NZ  LYS L 198      -4.582   6.948  69.589 11     1 1.47          0.75
ATOM    792  N   VAL L 199      -9.224   9.356  66.477 12     0 1.63         -0.15
ATOM    793  CA  VAL L 199      -9.989  10.093  67.466 12     0 2.03          0.10
ATOM    794  C   VAL L 199     -11.204   9.313  67.899 12     0 1.67          0.60
ATOM    795  O   VAL L 199     -11.476   9.207  69.094 12     0 1.38         -0.55
ATOM    796  CB  VAL L 199     -10.444  11.455  66.935 10     0 2.03          0.00
ATOM    797  CG1 VAL L 199     -11.440  12.056  67.904 10     0 1.94          0.00
ATOM    798  CG2 VAL L 199      -9.237  12.371  66.796 10     1 1.94          0.00
ATOM    808  N   VAL L 200     -11.902   8.703  66.951 12     0 1.63         -0.15
ATOM    809  CA  VAL L 200     -13.067   7.939  67.335 12     0 2.03          0.10
ATOM    810  C   VAL L 200     -12.694   6.817  68.285 12     0 1.67          0.60
ATOM    811  O   VAL L 200     -13.308   6.692  69.347 12     0 1.38         -0.55
ATOM    812  CB  VAL L 200     -13.733   7.320  66.098 10     1 2.03          0.00
ATOM    813  CG1 VAL L 200     -14.803   6.332  66.534 10     1 1.94          0.00
ATOM    814  CG2 VAL L 200     -14.334   8.420  65.240 10     0 1.94          0.00
ATOM    824  N   GLU L 201     -11.658   6.038  67.965  8     0 1.63         -0.15
ATOM    825  CA  GLU L 201     -11.303   4.955  68.872  8     0 2.03          0.10
ATOM    826  C   GLU L 201     -10.836   5.476  70.232  8     0 1.67          0.60
ATOM    827  O   GLU L 201     -11.234   4.945  71.271  8     0 1.38         -0.55
ATOM    828  CB  GLU L 201     -10.218   4.054  68.266  8     1 1.99          0.00
ATOM    829  CG  GLU L 201     -10.685   3.191  67.084  8     1 1.99          0.00
ATOM    830  CD  GLU L 201      -9.597   2.268  66.533  9     1 1.67          0.14
ATOM    831  OE1 GLU L 201      -8.473   2.358  66.976  9     1 1.48         -0.57
ATOM    832  OE2 GLU L 201      -9.906   1.467  65.677  9     1 1.48         -0.57
ATOM    839  N   ASP L 202     -10.057   6.561  70.254  8     0 1.63         -0.15
ATOM    840  CA  ASP L 202      -9.607   7.079  71.538  9     1 2.03          0.10
ATOM    841  C   ASP L 202     -10.788   7.548  72.381  8     0 1.67          0.60
ATOM    842  O   ASP L 202     -10.863   7.277  73.584  8     0 1.38         -0.55
ATOM    843  CB  ASP L 202      -8.612   8.235  71.353  9     1 1.99          0.00
ATOM    844  CG  ASP L 202      -7.210   7.801  70.856  9     1 1.67          0.14
ATOM    845  OD1 ASP L 202      -6.898   6.622  70.867  9     1 1.48         -0.57
ATOM    846  OD2 ASP L 202      -6.413   8.653  70.475  9     1 1.48         -0.57
ATOM    851  N   ASP L 203     -11.766   8.197  71.752  8     0 1.63         -0.15
ATOM    852  CA  ASP L 203     -12.890   8.667  72.532  9     0 2.03          0.10
ATOM    853  C   ASP L 203     -13.723   7.492  73.019  8     0 1.67          0.60
ATOM    854  O   ASP L 203     -14.098   7.437  74.187  8     0 1.38         -0.55
ATOM    855  CB  ASP L 203     -13.781   9.608  71.721  9     1 1.99          0.00
ATOM    856  CG  ASP L 203     -13.159  10.985  71.416  9     0 1.67          0.14
ATOM    857  OD1 ASP L 203     -12.123  11.345  71.986  9     0 1.48         -0.57
ATOM    858  OD2 ASP L 203     -13.752  11.679  70.618  9     0 1.48         -0.57
ATOM    863  N   GLU L 204     -13.936   6.486  72.165  8     0 1.63         -0.15
ATOM    864  CA  GLU L 204     -14.743   5.344  72.589  8     1 2.03          0.10
ATOM    865  C   GLU L 204     -14.110   4.589  73.762  8     1 1.67          0.60
ATOM    866  O   GLU L 204     -14.817   4.128  74.660  8     1 1.38         -0.55
ATOM    867  CB  GLU L 204     -15.005   4.382  71.418  8     1 1.99          0.00
ATOM    868  CG  GLU L 204     -15.978   4.925  70.345  8     1 1.99          0.00
ATOM    869  CD  GLU L 204     -16.204   3.975  69.174  9     1 1.67          0.14
ATOM    870  OE1 GLU L 204     -15.566   2.948  69.117  9     1 1.48         -0.57
ATOM    871  OE2 GLU L 204     -17.022   4.288  68.338  9     1 1.48         -0.57
ATOM    878  N   ASP L 205     -12.779   4.467  73.768  8     0 1.63         -0.15
ATOM    879  CA  ASP L 205     -12.110   3.761  74.854  9     1 2.03          0.10
ATOM    880  C   ASP L 205     -12.040   4.542  76.173  8     0 1.67          0.60
ATOM    881  O   ASP L 205     -12.199   3.948  77.244  8     1 1.38         -0.55
ATOM    882  CB  ASP L 205     -10.687   3.366  74.450  9     1 1.99          0.00
ATOM    883  CG  ASP L 205     -10.623   2.256  73.401  9     1 1.67          0.14
ATOM    884  OD1 ASP L 205     -11.629   1.631  73.147  9     1 1.48         -0.57
ATOM    885  OD2 ASP L 205      -9.554   2.021  72.885  9     1 1.48         -0.57
ATOM    890  N   ASP L 206     -11.794   5.858  76.110  8     0 1.63         -0.15
ATOM    891  CA  ASP L 206     -11.640   6.652  77.332  9     1 2.03          0.10
ATOM    892  C   ASP L 206     -12.851   7.458  77.835  8     1 1.67          0.60
ATOM    893  O   ASP L 206     -12.949   7.694  79.042  8     1 1.38         -0.55
ATOM    894  CB  ASP L 206     -10.437   7.600  77.225  9     1 1.99          0.00
ATOM    895  CG  ASP L 206      -9.078   6.878  77.137  9     1 1.67          0.14
ATOM    896  OD1 ASP L 206      -8.799   6.070  77.998  9     1 1.48         -0.57
ATOM    897  OD2 ASP L 206      -8.312   7.183  76.254  9     1 1.48         -0.57
ATOM    902  N   PHE L 207     -13.742   7.934  76.956  3     0 1.63         -0.15
ATOM    903  CA  PHE L 207     -14.798   8.829  77.429  3     0 2.03          0.10
ATOM    904  C   PHE L 207     -16.233   8.363  77.137  3     1 1.67          0.60
ATOM    905  O   PHE L 207     -16.479   7.671  76.159  3     1 1.38         -0.55
ATOM    906  CB  PHE L 207     -14.606  10.204  76.790  7     0 1.99          0.00
ATOM    907  CG  PHE L 207     -13.327  10.842  77.174  7     0 1.82          0.00
ATOM    908  CD1 PHE L 207     -12.193  10.646  76.414  7     0 1.78          0.00
ATOM    909  CD2 PHE L 207     -13.241  11.619  78.312  7     1 1.78          0.00
ATOM    910  CE1 PHE L 207     -10.992  11.218  76.775  7     1 1.78          0.00
ATOM    911  CE2 PHE L 207     -12.043  12.193  78.681  7     1 1.78          0.00
ATOM    912  CZ  PHE L 207     -10.915  11.992  77.909  7     1 1.78          0.00
ATOM    922  N   PRO L 208     -17.214   8.725  77.994  3     0 1.63         -0.25
ATOM    923  CA  PRO L 208     -18.642   8.556  77.771  3     1 2.03          0.10
ATOM    924  C   PRO L 208     -19.177   9.581  76.765  3     1 1.67          0.60
ATOM    925  O   PRO L 208     -20.314   9.479  76.300  3     1 1.38         -0.55
ATOM    926  CB  PRO L 208     -19.222   8.744  79.178  3     1 1.99          0.00
ATOM    927  CG  PRO L 208     -18.250   9.666  79.877  3     1 1.99          0.00
ATOM    928  CD  PRO L 208     -16.879   9.306  79.318  3     1 1.99          0.10
ATOM    936  N   THR L 209     -18.354  10.587  76.467  2     0 1.63         -0.15
ATOM    937  CA  THR L 209     -18.711  11.677  75.575  2     1 2.03          0.10
ATOM    938  C   THR L 209     -18.065  11.487  74.211  2     1 1.67          0.60
ATOM    939  O   THR L 209     -17.203  10.627  74.034  2     1 1.38         -0.55
ATOM    940  CB  THR L 209     -18.276  13.029  76.169  2     1 2.03          0.25
ATOM    941  CG2 THR L 209     -18.834  13.175  77.560  2     1 1.94          0.00
ATOM    942  OG1 THR L 209     -16.843  13.093  76.239  2     1 1.38         -0.25
ATOM    950  N   THR L 210     -18.459  12.329  73.257  2     1 1.63         -0.15
ATOM    951  CA  THR L 210     -17.931  12.281  71.895  2     1 2.03          0.10
ATOM    952  C   THR L 210     -16.844  13.308  71.665  2     0 1.67          0.60
ATOM    953  O   THR L 210     -16.354  13.475  70.539  2     0 1.38         -0.55
ATOM    954  CB  THR L 210     -19.013  12.619  70.885  2     0 2.03          0.25
ATOM    955  CG2 THR L 210     -20.216  11.714  71.105  2     1 1.94          0.00
ATOM    956  OG1 THR L 210     -19.400  14.016  71.068  2     1 1.38         -0.25
ATOM    964  N   ARG L 211     -16.588  14.139  72.677  4     1 1.63         -0.15
ATOM    965  CA  ARG L 211     -15.609  15.212  72.542  4     1 2.03          0.10
ATOM    966  C   ARG L 211     -15.904  16.227  71.429  4     1 1.67          0.60
ATOM    967  O   ARG L 211     -15.090  17.115  71.196  3     1 1.38         -0.55
ATOM    968  CB  ARG L 211     -14.257  14.554  72.255  4     1 1.99          0.00
ATOM    969  CG  ARG L 211     -13.096  15.401  71.934  4     1 1.99          0.00
ATOM    970  CD  ARG L 211     -11.988  14.469  71.594  4     1 1.99          0.10
ATOM    971  NE  ARG L 211     -10.911  15.077  70.908  1     1 1.63         -0.10
ATOM    972  CZ  ARG L 211      -9.761  14.443  70.649  1     1 1.67          0.50
ATOM    973  NH1 ARG L 211      -9.613  13.196  71.074  1     1 1.63          0.25
ATOM    974  NH2 ARG L 211      -8.800  15.050  69.971  1     1 1.63          0.25
ATOM    988  N   SER L 212     -17.051  16.099  70.723  2     1 1.63         -0.15
ATOM    989  CA  SER L 212     -17.439  16.917  69.565  2     1 2.03          0.10
ATOM    990  C   SER L 212     -16.583  16.593  68.310  2     0 1.67          0.60
ATOM    991  O   SER L 212     -16.872  17.086  67.208  2     1 1.38         -0.55
ATOM    992  CB  SER L 212     -17.401  18.408  69.882  2     1 1.99          0.25
ATOM    993  OG  SER L 212     -16.126  18.953  69.703  2     1 1.38         -0.25
ATOM    999  N   ASP L 213     -15.520  15.779  68.492  8     0 1.63         -0.15
ATOM   1000  CA  ASP L 213     -14.620  15.344  67.415  9     0 2.03          0.10
ATOM   1001  C   ASP L 213     -14.949  13.912  66.985  8     0 1.67          0.60
ATOM   1002  O   ASP L 213     -14.889  13.573  65.807  8     0 1.38         -0.55
ATOM   1003  CB  ASP L 213     -13.129  15.435  67.805  9     0 1.99          0.00
ATOM   1004  CG  ASP L 213     -12.558  16.865  68.064  9     1 1.67          0.14
ATOM   1005  OD1 ASP L 213     -12.684  17.696  67.195  9     1 1.48         -0.57
ATOM   1006  OD2 ASP L 213     -11.956  17.086  69.108  9     1 1.48         -0.57
ATOM   1011  N   GLY L 214     -15.357  13.049  67.920  5     0 1.63         -0.15
ATOM   1012  CA  GLY L 214     -15.691  11.668  67.568  5     1 1.99          0.10
ATOM   1013  C   GLY L 214     -16.856  11.681  66.578  5     1 1.67          0.60
ATOM   1014  O   GLY L 214     -16.980  10.826  65.697  5     1 1.38         -0.55
ATOM   1018  N   ASP L 215     -17.659  12.740  66.700  8     0 1.63         -0.15
ATOM   1019  CA  ASP L 215     -18.839  13.058  65.915  9     1 2.03          0.10
ATOM   1020  C   ASP L 215     -18.542  13.257  64.427  8     0 1.67          0.60
ATOM   1021  O   ASP L 215     -19.455  13.207  63.600  8     0 1.38         -0.55
ATOM   1022  CB  ASP L 215     -19.505  14.304  66.501  9     1 1.99          0.00
ATOM   1023  CG  ASP L 215     -20.189  14.017  67.833  9     1 1.67          0.14
ATOM   1024  OD1 ASP L 215     -20.437  12.875  68.106  9     1 1.48         -0.57
ATOM   1025  OD2 ASP L 215     -20.402  14.933  68.602  9     1 1.48         -0.57
ATOM   1030  N   PHE L 216     -17.261  13.410  64.047  3     0 1.63         -0.15
ATOM   1031  CA  PHE L 216     -16.911  13.561  62.634  3     0 2.03          0.10
ATOM   1032  C   PHE L 216     -17.329  12.310  61.880  3     0 1.67          0.60
ATOM   1033  O   PHE L 216     -17.633  12.365  60.683  3     1 1.38         -0.55
ATOM   1034  CB  PHE L 216     -15.404  13.670  62.397  7     0 1.99          0.00
ATOM   1035  CG  PHE L 216     -14.706  14.936  62.749  7     0 1.82          0.00
ATOM   1036  CD1 PHE L 216     -13.630  14.912  63.617  7     0 1.78          0.00
ATOM   1037  CD2 PHE L 216     -15.086  16.136  62.219  7     0 1.78          0.00
ATOM   1038  CE1 PHE L 216     -12.962  16.058  63.954  7     1 1.78          0.00
ATOM   1039  CE2 PHE L 216     -14.413  17.288  62.557  7     1 1.78          0.00
ATOM   1040  CZ  PHE L 216     -13.353  17.242  63.425  7     1 1.78          0.00
ATOM   1050  N   LEU L 217     -17.374  11.182  62.602 12     0 1.63         -0.15
ATOM   1051  CA  LEU L 217     -17.722   9.872  62.082 12     0 2.03          0.10
ATOM   1052  C   LEU L 217     -19.071   9.891  61.388 12     0 1.67          0.60
ATOM   1053  O   LEU L 217     -19.300   9.111  60.458 12     1 1.38         -0.55
ATOM   1054  CB  LEU L 217     -17.745   8.847  63.199 10     1 1.99          0.00
ATOM   1055  CG  LEU L 217     -17.854   7.399  62.747 10     1 2.03          0.00
ATOM   1056  CD1 LEU L 217     -16.634   7.059  61.872 10     1 1.94          0.00
ATOM   1057  CD2 LEU L 217     -17.929   6.506  63.965 10     1 1.94          0.00
ATOM   1069  N   HIS L 218     -19.978  10.769  61.850  4     1 1.63         -0.15
ATOM   1070  CA  HIS L 218     -21.312  10.880  61.292  3     1 2.03          0.10
ATOM   1071  C   HIS L 218     -21.223  10.865  59.774  3     0 1.67          0.60
ATOM   1072  O   HIS L 218     -21.999  10.178  59.114  3     1 1.38         -0.55
ATOM   1073  CB  HIS L 218     -21.950  12.201  61.759  3     1 1.99          0.00
ATOM   1074  CG  HIS L 218     -23.313  12.507  61.194  4     1 1.82          0.10
ATOM   1075  CD2 HIS L 218     -23.685  13.364  60.214  4     1 1.87          0.10
ATOM   1076  ND1 HIS L 218     -24.472  11.899  61.640  4     1 1.54         -0.10
ATOM   1077  CE1 HIS L 218     -25.504  12.373  60.954  4     1 1.87          0.30
ATOM   1078  NE2 HIS L 218     -25.050  13.261  60.071  4     1 1.54         -0.40
ATOM   1086  N   SER L 219     -20.308  11.674  59.228  2     1 1.63         -0.15
ATOM   1087  CA  SER L 219     -20.023  11.785  57.801  2     1 2.03          0.10
ATOM   1088  C   SER L 219     -21.149  11.454  56.806  2     1 1.67          0.60
ATOM   1089  O   SER L 219     -20.877  10.866  55.755  2     1 1.38         -0.55
ATOM   1090  CB  SER L 219     -18.816  10.913  57.505  2     1 1.99          0.25
ATOM   1091  OG  SER L 219     -19.094   9.543  57.736  2     1 1.38         -0.25
ATOM   1097  N   THR L 220     -22.387  11.870  57.077  2     0 1.63         -0.15
ATOM   1098  CA  THR L 220     -23.446  11.618  56.114  2     1 2.03          0.10
ATOM   1099  C   THR L 220     -23.375  12.700  55.090  2     0 1.67          0.60
ATOM   1100  O   THR L 220     -22.760  13.744  55.316  2     0 1.38         -0.55
ATOM   1101  CB  THR L 220     -24.881  11.646  56.678  2     1 2.03          0.25
ATOM   1102  CG2 THR L 220     -25.027  10.676  57.827  2     1 1.94          0.00
ATOM   1103  OG1 THR L 220     -25.215  12.990  57.096  2     1 1.38         -0.25
ATOM   1111  N   ASN L 221     -24.127  12.543  54.024  2     1 1.63         -0.15
ATOM   1112  CA  ASN L 221     -24.174  13.546  52.981  2     1 2.03          0.10
ATOM   1113  C   ASN L 221     -24.670  14.911  53.476  2     1 1.67          0.60
ATOM   1114  O   ASN L 221     -24.479  15.914  52.788  2     1 1.38         -0.55
ATOM   1115  CB  ASN L 221     -25.037  13.061  51.836  2     1 1.99          0.00
ATOM   1116  CG  ASN L 221     -24.371  11.973  51.026  2     1 1.67          0.55
ATOM   1117  ND2 ASN L 221     -25.160  11.237  50.287  2     1 1.63          0.00
ATOM   1118  OD1 ASN L 221     -23.145  11.797  51.071  2     1 1.38         -0.55
ATOM   1125  N   GLY L 222     -25.366  14.965  54.627  5     1 1.63         -0.15
ATOM   1126  CA  GLY L 222     -25.872  16.242  55.089  5     1 1.99          0.10
ATOM   1127  C   GLY L 222     -24.851  17.054  55.893  5     1 1.67          0.60
ATOM   1128  O   GLY L 222     -25.114  18.216  56.212  5     1 1.38         -0.55
ATOM   1132  N   ASN L 223     -23.699  16.463  56.253  2     0 1.63         -0.15
ATOM   1133  CA  ASN L 223     -22.739  17.221  57.054  2     1 2.03          0.10
ATOM   1134  C   ASN L 223     -21.268  16.780  56.942  2     0 1.67          0.60
ATOM   1135  O   ASN L 223     -20.518  16.866  57.917  2     1 1.38         -0.55
ATOM   1136  CB  ASN L 223     -23.195  17.227  58.508  2     1 1.99          0.00
ATOM   1137  CG  ASN L 223     -22.490  18.251  59.360  2     1 1.67          0.55
ATOM   1138  ND2 ASN L 223     -22.402  17.981  60.643  2     1 1.63          0.00
ATOM   1139  OD1 ASN L 223     -22.060  19.302  58.868  2     1 1.38         -0.55
ATOM   1146  N   LYS L 224     -20.798  16.416  55.744  4     1 1.63         -0.15
ATOM   1147  CA  LYS L 224     -19.380  16.029  55.578  4     1 2.03          0.10
ATOM   1148  C   LYS L 224     -18.470  17.244  55.753  4     0 1.67          0.60
ATOM   1149  O   LYS L 224     -17.272  17.125  56.054  2     1 1.38         -0.55
ATOM   1150  CB  LYS L 224     -19.115  15.362  54.228  4     1 1.99          0.00
ATOM   1151  CG  LYS L 224     -19.738  13.992  54.092  1     1 1.99          0.00
ATOM   1152  CD  LYS L 224     -19.443  13.331  52.770 11     1 1.99          0.00
ATOM   1153  CE  LYS L 224     -20.078  11.948  52.720 11     1 1.99          0.25
ATOM   1154  NZ  LYS L 224     -19.852  11.271  51.417 11     1 1.47          0.75
ATOM   1168  N   GLU L 225     -19.083  18.419  55.626  8     0 1.63         -0.15
ATOM   1169  CA  GLU L 225     -18.450  19.715  55.764  8     1 2.03          0.10
ATOM   1170  C   GLU L 225     -17.896  19.895  57.170  8     1 1.67          0.60
ATOM   1171  O   GLU L 225     -17.026  20.726  57.389  8     1 1.38         -0.55
ATOM   1172  CB  GLU L 225     -19.449  20.827  55.450  8     1 1.99          0.00
ATOM   1173  CG  GLU L 225     -19.873  20.891  53.987  8     1 1.99          0.00
ATOM   1174  CD  GLU L 225     -20.873  21.991  53.694  9     1 1.67          0.14
ATOM   1175  OE1 GLU L 225     -21.309  22.640  54.616  9     1 1.48         -0.57
ATOM   1176  OE2 GLU L 225     -21.200  22.176  52.544  9     1 1.48         -0.57
ATOM   1183  N   LYS L 226     -18.419  19.153  58.145  4     0 1.63         -0.15
ATOM   1184  CA  LYS L 226     -17.885  19.229  59.494  4     1 2.03          0.10
ATOM   1185  C   LYS L 226     -16.403  18.849  59.513  4     0 1.67          0.60
ATOM   1186  O   LYS L 226     -15.630  19.397  60.295  2     1 1.38         -0.55
ATOM   1187  CB  LYS L 226     -18.641  18.300  60.439  4     1 1.99          0.00
ATOM   1188  CG  LYS L 226     -18.167  18.342  61.897  1     1 1.99          0.00
ATOM   1189  CD  LYS L 226     -18.976  17.384  62.768 11     1 1.99          0.00
ATOM   1190  CE  LYS L 226     -18.313  17.123  64.130 11     1 1.99          0.25
ATOM   1191  NZ  LYS L 226     -18.254  18.320  65.022 11     1 1.47          0.75
ATOM   1205  N   LEU L 227     -16.036  17.845  58.700 12     0 1.63         -0.15
ATOM   1206  CA  LEU L 227     -14.691  17.285  58.664 12     0 2.03          0.10
ATOM   1207  C   LEU L 227     -13.791  17.897  57.605 12     0 1.67          0.60
ATOM   1208  O   LEU L 227     -12.638  18.207  57.876 12     0 1.38         -0.55
ATOM   1209  CB  LEU L 227     -14.739  15.781  58.417 10     1 1.99          0.00
ATOM   1210  CG  LEU L 227     -13.363  15.094  58.370 10     0 2.03          0.00
ATOM   1211  CD1 LEU L 227     -12.668  15.240  59.717 10     1 1.94          0.00
ATOM   1212  CD2 LEU L 227     -13.549  13.643  58.016 10     1 1.94          0.00
ATOM   1224  N   PHE L 228     -14.288  18.057  56.380  3     0 1.63         -0.15
ATOM   1225  CA  PHE L 228     -13.396  18.496  55.301  3     1 2.03          0.10
ATOM   1226  C   PHE L 228     -12.459  19.691  55.607  3     0 1.67          0.60
ATOM   1227  O   PHE L 228     -11.299  19.627  55.227  3     0 1.38         -0.55
ATOM   1228  CB  PHE L 228     -14.110  18.734  53.977  7     1 1.99          0.00
ATOM   1229  CG  PHE L 228     -13.123  19.158  52.923  7     1 1.82          0.00
ATOM   1230  CD1 PHE L 228     -12.316  18.206  52.297  7     1 1.78          0.00
ATOM   1231  CD2 PHE L 228     -12.987  20.482  52.562  7     1 1.78          0.00
ATOM   1232  CE1 PHE L 228     -11.398  18.577  51.335  7     1 1.78          0.00
ATOM   1233  CE2 PHE L 228     -12.076  20.855  51.596  7     1 1.78          0.00
ATOM   1234  CZ  PHE L 228     -11.280  19.898  50.981  7     1 1.78          0.00
ATOM   1244  N   PRO L 229     -12.882  20.791  56.272  3     0 1.63         -0.25
ATOM   1245  CA  PRO L 229     -12.053  21.944  56.608  3     1 2.03          0.10
ATOM   1246  C   PRO L 229     -10.830  21.581  57.466  3     1 1.67          0.60
ATOM   1247  O   PRO L 229      -9.924  22.404  57.613  3     1 1.38         -0.55
ATOM   1248  CB  PRO L 229     -13.026  22.836  57.389  3     1 1.99          0.00
ATOM   1249  CG  PRO L 229     -14.375  22.442  56.874  3     1 1.99          0.00
ATOM   1250  CD  PRO L 229     -14.277  20.968  56.657  3     0 1.99          0.10
ATOM   1258  N   HIS L 230     -10.826  20.387  58.073  4     0 1.63         -0.15
ATOM   1259  CA  HIS L 230      -9.712  19.936  58.890  3     1 2.03          0.10
ATOM   1260  C   HIS L 230      -8.614  19.338  58.011  3     0 1.67          0.60
ATOM   1261  O   HIS L 230      -7.459  19.228  58.438  3     1 1.38         -0.55
ATOM   1262  CB  HIS L 230     -10.206  18.926  59.922  3     1 1.99          0.00
ATOM   1263  CG  HIS L 230     -11.121  19.567  60.910  4     0 1.82          0.10
ATOM   1264  CD2 HIS L 230     -12.443  19.813  60.855  4     0 1.87          0.10
ATOM   1265  ND1 HIS L 230     -10.680  20.108  62.105  4     1 1.54         -0.10
ATOM   1266  CE1 HIS L 230     -11.707  20.637  62.747  4     1 1.87          0.30
ATOM   1267  NE2 HIS L 230     -12.787  20.471  62.006  4     1 1.54         -0.40
ATOM   1275  N   VAL L 231      -8.953  18.994  56.762 12     0 1.63         -0.15
ATOM   1276  CA  VAL L 231      -7.953  18.496  55.838 12     0 2.03          0.10
ATOM   1277  C   VAL L 231      -7.038  19.689  55.711 12     0 1.67          0.60
ATOM   1278  O   VAL L 231      -7.535  20.791  55.508 12     0 1.38         -0.55
ATOM   1279  CB  VAL L 231      -8.595  18.111  54.484 10     0 2.03          0.00
ATOM   1280  CG1 VAL L 231      -7.527  17.748  53.479 10     0 1.94          0.00
ATOM   1281  CG2 VAL L 231      -9.543  16.949  54.680 10     1 1.94          0.00
ATOM   1291  N   THR L 232      -5.732  19.500  55.861  2     1 1.63         -0.15
ATOM   1292  CA  THR L 232      -4.829  20.641  55.916  2     1 2.03          0.10
ATOM   1293  C   THR L 232      -5.118  21.699  54.836  2     0 1.67          0.60
ATOM   1294  O   THR L 232      -4.835  21.447  53.660  2     0 1.38         -0.55
ATOM   1295  CB  THR L 232      -3.378  20.165  55.750  2     1 2.03          0.25
ATOM   1296  CG2 THR L 232      -2.450  21.333  55.855  2     1 1.94          0.00
ATOM   1297  OG1 THR L 232      -3.063  19.213  56.767  2     1 1.38         -0.25
ATOM   1305  N   PRO L 233      -5.600  22.920  55.215  3     0 1.63         -0.25
ATOM   1306  CA  PRO L 233      -5.882  24.063  54.354  3     0 2.03          0.10
ATOM   1307  C   PRO L 233      -4.726  24.458  53.471  3     1 1.67          0.60
ATOM   1308  O   PRO L 233      -4.906  24.882  52.333  3     0 1.38         -0.55
ATOM   1309  CB  PRO L 233      -6.203  25.168  55.360  3     1 1.99          0.00
ATOM   1310  CG  PRO L 233      -6.740  24.438  56.562  3     1 1.99          0.00
ATOM   1311  CD  PRO L 233      -5.927  23.180  56.645  3     1 1.99          0.10
ATOM   1319  N   LYS L 234      -3.508  24.270  53.977  4     0 1.63         -0.15
ATOM   1320  CA  LYS L 234      -2.322  24.612  53.208  4     1 2.03          0.10
ATOM   1321  C   LYS L 234      -2.221  23.690  52.011  4     1 1.67          0.60
ATOM   1322  O   LYS L 234      -1.782  24.086  50.931  2     1 1.38         -0.55
ATOM   1323  CB  LYS L 234      -1.065  24.482  54.064  4     1 1.99          0.00
ATOM   1324  CG  LYS L 234      -0.938  25.515  55.166  1     1 1.99          0.00
ATOM   1325  CD  LYS L 234       0.328  25.286  55.988 11     1 1.99          0.00
ATOM   1326  CE  LYS L 234       0.462  26.308  57.110 11     1 1.99          0.25
ATOM   1327  NZ  LYS L 234       1.676  26.063  57.941 11     1 1.47          0.75
ATOM   1341  N   GLY L 235      -2.604  22.431  52.217  5     0 1.63         -0.15
ATOM   1342  CA  GLY L 235      -2.584  21.437  51.176  5     1 1.99          0.10
ATOM   1343  C   GLY L 235      -3.650  21.798  50.172  5     0 1.67          0.60
ATOM   1344  O   GLY L 235      -3.385  21.957  48.987  5     0 1.38         -0.55
ATOM   1348  N   ILE L 236      -4.848  22.042  50.672 12     0 1.63         -0.15
ATOM   1349  CA  ILE L 236      -5.974  22.310  49.795 12     1 2.03          0.10
ATOM   1350  C   ILE L 236      -5.736  23.530  48.904 12     0 1.67          0.60
ATOM   1351  O   ILE L 236      -5.884  23.458  47.673 12     1 1.38         -0.55
ATOM   1352  CB  ILE L 236      -7.219  22.582  50.661 10     0 2.03          0.00
ATOM   1353  CG1 ILE L 236      -7.654  21.323  51.394 10     1 1.99          0.00
ATOM   1354  CG2 ILE L 236      -8.357  23.113  49.809 10     1 1.94          0.00
ATOM   1355  CD1 ILE L 236      -8.654  21.612  52.473 10     1 1.94          0.00
ATOM   1367  N   ASN L 237      -5.311  24.637  49.504  2     0 1.63         -0.15
ATOM   1368  CA  ASN L 237      -5.079  25.849  48.740  2     1 2.03          0.10
ATOM   1369  C   ASN L 237      -3.794  25.788  47.920  2     1 1.67          0.60
ATOM   1370  O   ASN L 237      -3.747  26.302  46.800  2     1 1.38         -0.55
ATOM   1371  CB  ASN L 237      -5.062  27.035  49.674  2     1 1.99          0.00
ATOM   1372  CG  ASN L 237      -6.433  27.354  50.216  2     1 1.67          0.55
ATOM   1373  ND2 ASN L 237      -6.469  27.974  51.367  2     1 1.63          0.00
ATOM   1374  OD1 ASN L 237      -7.461  27.037  49.599  2     1 1.38         -0.55
ATOM   1381  N   GLY L 238      -2.747  25.168  48.474  5     0 1.63         -0.15
ATOM   1382  CA  GLY L 238      -1.464  25.048  47.797  5     1 1.99          0.10
ATOM   1383  C   GLY L 238      -1.542  24.175  46.552  5     1 1.67          0.60
ATOM   1384  O   GLY L 238      -0.885  24.453  45.549  5     1 1.38         -0.55
ATOM   1388  N   ILE L 239      -2.349  23.114  46.621 12     0 1.63         -0.15
ATOM   1389  CA  ILE L 239      -2.490  22.177  45.521 12     0 2.03          0.10
ATOM   1390  C   ILE L 239      -3.424  22.721  44.443 12     0 1.67          0.60
ATOM   1391  O   ILE L 239      -3.077  22.713  43.264 12     0 1.38         -0.55
ATOM   1392  CB  ILE L 239      -3.055  20.841  46.021 10     0 2.03          0.00
ATOM   1393  CG1 ILE L 239      -2.119  20.145  46.990 10     1 1.99          0.00
ATOM   1394  CG2 ILE L 239      -3.199  19.967  44.870 10     0 1.94          0.00
ATOM   1395  CD1 ILE L 239      -2.833  19.013  47.720 10     1 1.94          0.00
ATOM   1407  N   ASP L 240      -4.627  23.157  44.834  8     0 1.63         -0.15
ATOM   1408  CA  ASP L 240      -5.588  23.701  43.879  9     1 2.03          0.10
ATOM   1409  C   ASP L 240      -5.820  22.829  42.652  8     0 1.67          0.60
ATOM   1410  O   ASP L 240      -5.748  23.316  41.519  8     0 1.38         -0.55
ATOM   1411  CB  ASP L 240      -5.214  25.120  43.454  9     1 1.99          0.00
ATOM   1412  CG  ASP L 240      -6.361  25.813  42.662  9     1 1.67          0.14
ATOM   1413  OD1 ASP L 240      -7.492  25.331  42.717  9     1 1.48         -0.57
ATOM   1414  OD2 ASP L 240      -6.105  26.798  42.004  9     1 1.48         -0.57
ATOM   1419  N   PHE L 241      -6.166  21.560  42.882  3     1 1.63         -0.15
ATOM   1420  CA  PHE L 241      -6.431  20.645  41.783  3     0 2.03          0.10
ATOM   1421  C   PHE L 241      -7.427  21.233  40.797  3     0 1.67          0.60
ATOM   1422  O   PHE L 241      -7.214  21.144  39.591  3     0 1.38         -0.55
ATOM   1423  CB  PHE L 241      -6.970  19.316  42.300  7     1 1.99          0.00
ATOM   1424  CG  PHE L 241      -7.351  18.353  41.210  7     0 1.82          0.00
ATOM   1425  CD1 PHE L 241      -6.408  17.560  40.603  7     0 1.78          0.00
ATOM   1426  CD2 PHE L 241      -8.668  18.249  40.788  7     1 1.78          0.00
ATOM   1427  CE1 PHE L 241      -6.766  16.683  39.602  7     1 1.78          0.00
ATOM   1428  CE2 PHE L 241      -9.024  17.373  39.784  7     1 1.78          0.00
ATOM   1429  CZ  PHE L 241      -8.067  16.587  39.190  7     1 1.78          0.00
ATOM   1439  N   LYS L 242      -8.534  21.798  41.291  4     1 1.63         -0.15
ATOM   1440  CA  LYS L 242      -9.543  22.351  40.394  4     1 2.03          0.10
ATOM   1441  C   LYS L 242      -8.980  23.445  39.486  4     0 1.67          0.60
ATOM   1442  O   LYS L 242      -9.201  23.409  38.270  2     0 1.38         -0.55
ATOM   1443  CB  LYS L 242     -10.731  22.895  41.180  4     1 1.99          0.00
ATOM   1444  CG  LYS L 242     -11.848  23.466  40.311  1     1 1.99          0.00
ATOM   1445  CD  LYS L 242     -13.035  23.925  41.155 11     1 1.99          0.00
ATOM   1446  CE  LYS L 242     -14.136  24.530  40.291 11     1 1.99          0.25
ATOM   1447  NZ  LYS L 242     -15.309  24.958  41.105 11     1 1.47          0.75
ATOM   1461  N   GLY L 243      -8.240  24.419  40.033  5     0 1.63         -0.15
ATOM   1462  CA  GLY L 243      -7.699  25.462  39.172  5     1 1.99          0.10
ATOM   1463  C   GLY L 243      -6.784  24.875  38.103  5     1 1.67          0.60
ATOM   1464  O   GLY L 243      -6.783  25.332  36.948  5     1 1.38         -0.55
ATOM   1468  N   GLU L 244      -6.022  23.838  38.473  8     1 1.63         -0.15
ATOM   1469  CA  GLU L 244      -5.113  23.218  37.525  8     0 2.03          0.10
ATOM   1470  C   GLU L 244      -5.900  22.441  36.479  8     0 1.67          0.60
ATOM   1471  O   GLU L 244      -5.565  22.479  35.301  8     0 1.38         -0.55
ATOM   1472  CB  GLU L 244      -4.140  22.283  38.230  8     0 1.99          0.00
ATOM   1473  CG  GLU L 244      -3.020  21.687  37.332  8     0 1.99          0.00
ATOM   1474  CD  GLU L 244      -2.021  22.695  36.825  9     1 1.67          0.14
ATOM   1475  OE1 GLU L 244      -1.929  23.757  37.390  9     1 1.48         -0.57
ATOM   1476  OE2 GLU L 244      -1.338  22.389  35.873  9     1 1.48         -0.57
ATOM   1483  N   ALA L 245      -6.956  21.739  36.898 12     0 1.63         -0.15
ATOM   1484  CA  ALA L 245      -7.766  20.953  35.975 12     0 2.03          0.10
ATOM   1485  C   ALA L 245      -8.394  21.843  34.916 12     0 1.67          0.60
ATOM   1486  O   ALA L 245      -8.428  21.496  33.733 12     0 1.38         -0.55
ATOM   1487  CB  ALA L 245      -8.856  20.219  36.734 12     1 1.94          0.00
ATOM   1493  N   ILE L 246      -8.845  23.024  35.329 12     0 1.63         -0.15
ATOM   1494  CA  ILE L 246      -9.441  23.978  34.408 12     1 2.03          0.10
ATOM   1495  C   ILE L 246      -8.390  24.532  33.459 12     0 1.67          0.60
ATOM   1496  O   ILE L 246      -8.595  24.572  32.240 12     0 1.38         -0.55
ATOM   1497  CB  ILE L 246     -10.118  25.117  35.171 10     0 2.03          0.00
ATOM   1498  CG1 ILE L 246     -11.319  24.568  35.949 10     1 1.99          0.00
ATOM   1499  CG2 ILE L 246     -10.543  26.211  34.197 10     1 1.94          0.00
ATOM   1500  CD1 ILE L 246     -11.872  25.532  36.957 10     1 1.94          0.00
ATOM   1512  N   THR L 247      -7.238  24.923  34.018  2     0 1.63         -0.15
ATOM   1513  CA  THR L 247      -6.141  25.458  33.231  2     1 2.03          0.10
ATOM   1514  C   THR L 247      -5.711  24.433  32.195  2     0 1.67          0.60
ATOM   1515  O   THR L 247      -5.509  24.764  31.020  2     0 1.38         -0.55
ATOM   1516  CB  THR L 247      -4.947  25.797  34.140  2     0 2.03          0.25
ATOM   1517  CG2 THR L 247      -3.774  26.299  33.314  2     1 1.94          0.00
ATOM   1518  OG1 THR L 247      -5.345  26.798  35.096  2     1 1.38         -0.25
ATOM   1526  N   PHE L 248      -5.579  23.188  32.642  3     0 1.63         -0.15
ATOM   1527  CA  PHE L 248      -5.202  22.066  31.815  3     0 2.03          0.10
ATOM   1528  C   PHE L 248      -6.156  21.856  30.669  3     0 1.67          0.60
ATOM   1529  O   PHE L 248      -5.728  21.782  29.519  3     0 1.38         -0.55
ATOM   1530  CB  PHE L 248      -5.136  20.796  32.656  7     0 1.99          0.00
ATOM   1531  CG  PHE L 248      -4.963  19.564  31.851  7     0 1.82          0.00
ATOM   1532  CD1 PHE L 248      -3.768  19.267  31.290  7     0 1.78          0.00
ATOM   1533  CD2 PHE L 248      -6.019  18.690  31.667  7     0 1.78          0.00
ATOM   1534  CE1 PHE L 248      -3.591  18.152  30.554  7     0 1.78          0.00
ATOM   1535  CE2 PHE L 248      -5.859  17.547  30.922  7     1 1.78          0.00
ATOM   1536  CZ  PHE L 248      -4.634  17.276  30.359  7     1 1.78          0.00
ATOM   1546  N   LYS L 249      -7.453  21.765  30.946  4     0 1.63         -0.15
ATOM   1547  CA  LYS L 249      -8.394  21.518  29.868  4     1 2.03          0.10
ATOM   1548  C   LYS L 249      -8.409  22.666  28.863  4     1 1.67          0.60
ATOM   1549  O   LYS L 249      -8.450  22.444  27.648  2     1 1.38         -0.55
ATOM   1550  CB  LYS L 249      -9.784  21.289  30.447  4     1 1.99          0.00
ATOM   1551  CG  LYS L 249      -9.926  19.958  31.188  1     1 1.99          0.00
ATOM   1552  CD  LYS L 249     -11.303  19.801  31.802 11     1 1.99          0.00
ATOM   1553  CE  LYS L 249     -11.414  18.491  32.571 11     1 1.99          0.25
ATOM   1554  NZ  LYS L 249     -12.749  18.339  33.215 11     1 1.47          0.75
ATOM   1568  N   ALA L 250      -8.340  23.906  29.355 12     0 1.63         -0.15
ATOM   1569  CA  ALA L 250      -8.319  25.048  28.455 12     1 2.03          0.10
ATOM   1570  C   ALA L 250      -7.060  25.040  27.589 12     1 1.67          0.60
ATOM   1571  O   ALA L 250      -7.121  25.272  26.373 12     1 1.38         -0.55
ATOM   1572  CB  ALA L 250      -8.386  26.330  29.258 12     1 1.94          0.00
ATOM   1578  N   THR L 251      -5.921  24.720  28.216  2     0 1.63         -0.15
ATOM   1579  CA  THR L 251      -4.645  24.695  27.533  2     1 2.03          0.10
ATOM   1580  C   THR L 251      -4.640  23.577  26.512  2     0 1.67          0.60
ATOM   1581  O   THR L 251      -4.170  23.763  25.389  2     0 1.38         -0.55
ATOM   1582  CB  THR L 251      -3.474  24.477  28.500  2     0 2.03          0.25
ATOM   1583  CG2 THR L 251      -2.190  24.524  27.699  2     1 1.94          0.00
ATOM   1584  OG1 THR L 251      -3.435  25.507  29.494  2     1 1.38         -0.25
ATOM   1592  N   THR L 252      -5.167  22.416  26.907  2     0 1.63         -0.15
ATOM   1593  CA  THR L 252      -5.206  21.235  26.073  2     0 2.03          0.10
ATOM   1594  C   THR L 252      -5.970  21.527  24.810  2     0 1.67          0.60
ATOM   1595  O   THR L 252      -5.507  21.202  23.723  2     0 1.38         -0.55
ATOM   1596  CB  THR L 252      -5.899  20.062  26.789  2     1 2.03          0.25
ATOM   1597  CG2 THR L 252      -5.929  18.863  25.884  2     1 1.94          0.00
ATOM   1598  OG1 THR L 252      -5.198  19.730  27.971  2     0 1.38         -0.25
ATOM   1606  N   ALA L 253      -7.134  22.167  24.936 12     0 1.63         -0.15
ATOM   1607  CA  ALA L 253      -7.915  22.508  23.759 12     1 2.03          0.10
ATOM   1608  C   ALA L 253      -7.118  23.428  22.831 12     1 1.67          0.60
ATOM   1609  O   ALA L 253      -7.110  23.247  21.608 12     1 1.38         -0.55
ATOM   1610  CB  ALA L 253      -9.202  23.180  24.190 12     1 1.94          0.00
ATOM   1616  N   GLY L 254      -6.389  24.383  23.421  5     0 1.63         -0.15
ATOM   1617  CA  GLY L 254      -5.547  25.302  22.665  5     1 1.99          0.10
ATOM   1618  C   GLY L 254      -4.488  24.526  21.890  5     1 1.67          0.60
ATOM   1619  O   GLY L 254      -4.286  24.738  20.685  5     1 1.38         -0.55
ATOM   1623  N   ILE L 255      -3.787  23.650  22.605 12     0 1.63         -0.15
ATOM   1624  CA  ILE L 255      -2.724  22.847  22.035 12     0 2.03          0.10
ATOM   1625  C   ILE L 255      -3.196  21.884  20.973 12     0 1.67          0.60
ATOM   1626  O   ILE L 255      -2.590  21.811  19.912 12     0 1.38         -0.55
ATOM   1627  CB  ILE L 255      -1.960  22.084  23.129 10     0 2.03          0.00
ATOM   1628  CG1 ILE L 255      -1.163  23.109  23.972 10     1 1.99          0.00
ATOM   1629  CG2 ILE L 255      -1.107  20.938  22.542 10     0 1.94          0.00
ATOM   1630  CD1 ILE L 255      -0.554  22.527  25.201 10     0 1.94          0.00
ATOM   1642  N   LEU L 256      -4.273  21.159  21.213 12     0 1.63         -0.15
ATOM   1643  CA  LEU L 256      -4.705  20.211  20.208 12     0 2.03          0.10
ATOM   1644  C   LEU L 256      -5.126  20.944  18.942 12     1 1.67          0.60
ATOM   1645  O   LEU L 256      -4.824  20.506  17.822 12     0 1.38         -0.55
ATOM   1646  CB  LEU L 256      -5.848  19.367  20.757 10     1 1.99          0.00
ATOM   1647  CG  LEU L 256      -5.449  18.424  21.905 10     0 2.03          0.00
ATOM   1648  CD1 LEU L 256      -6.691  17.745  22.439 10     1 1.94          0.00
ATOM   1649  CD2 LEU L 256      -4.413  17.432  21.423 10     1 1.94          0.00
ATOM   1661  N   ALA L 257      -5.798  22.092  19.099 12     1 1.63         -0.15
ATOM   1662  CA  ALA L 257      -6.185  22.874  17.938 12     1 2.03          0.10
ATOM   1663  C   ALA L 257      -4.946  23.367  17.187 12     1 1.67          0.60
ATOM   1664  O   ALA L 257      -4.898  23.311  15.954 12     1 1.38         -0.55
ATOM   1665  CB  ALA L 257      -7.045  24.044  18.367 12     1 1.94          0.00
ATOM   1671  N   THR L 258      -3.922  23.795  17.935  2     0 1.63         -0.15
ATOM   1672  CA  THR L 258      -2.681  24.289  17.357  2     1 2.03          0.10
ATOM   1673  C   THR L 258      -1.939  23.197  16.613  2     0 1.67          0.60
ATOM   1674  O   THR L 258      -1.443  23.410  15.504  2     0 1.38         -0.55
ATOM   1675  CB  THR L 258      -1.760  24.872  18.436  2     0 2.03          0.25
ATOM   1676  CG2 THR L 258      -0.459  25.336  17.805  2     1 1.94          0.00
ATOM   1677  OG1 THR L 258      -2.420  25.978  19.080  2     1 1.38         -0.25
ATOM   1685  N   LEU L 259      -1.856  22.015  17.216 12     0 1.63         -0.15
ATOM   1686  CA  LEU L 259      -1.155  20.918  16.584 12     0 2.03          0.10
ATOM   1687  C   LEU L 259      -1.877  20.535  15.302 12     0 1.67          0.60
ATOM   1688  O   LEU L 259      -1.244  20.321  14.268 12     0 1.38         -0.55
ATOM   1689  CB  LEU L 259      -1.124  19.708  17.524 10     1 1.99          0.00
ATOM   1690  CG  LEU L 259      -0.283  19.863  18.818 10     0 2.03          0.00
ATOM   1691  CD1 LEU L 259      -0.498  18.658  19.701 10     1 1.94          0.00
ATOM   1692  CD2 LEU L 259       1.124  20.033  18.481 10     0 1.94          0.00
ATOM   1704  N   SER L 260      -3.218  20.528  15.343  2     0 1.63         -0.15
ATOM   1705  CA  SER L 260      -4.018  20.168  14.180  2     1 2.03          0.10
ATOM   1706  C   SER L 260      -3.795  21.172  13.054  2     1 1.67          0.60
ATOM   1707  O   SER L 260      -3.623  20.789  11.893  2     1 1.38         -0.55
ATOM   1708  CB  SER L 260      -5.484  20.141  14.568  2     1 1.99          0.25
ATOM   1709  OG  SER L 260      -5.730  19.144  15.526  2     1 1.38         -0.25
ATOM   1715  N   HIS L 261      -3.744  22.455  13.422  4     0 1.63         -0.15
ATOM   1716  CA  HIS L 261      -3.498  23.569  12.515  3     1 2.03          0.10
ATOM   1717  C   HIS L 261      -2.138  23.408  11.863  3     0 1.67          0.60
ATOM   1718  O   HIS L 261      -2.000  23.497  10.638  3     0 1.38         -0.55
ATOM   1719  CB  HIS L 261      -3.576  24.883  13.300  3     1 1.99          0.00
ATOM   1720  CG  HIS L 261      -3.348  26.142  12.550  4     1 1.82          0.10
ATOM   1721  CD2 HIS L 261      -2.312  27.002  12.578  4     1 1.87          0.10
ATOM   1722  ND1 HIS L 261      -4.274  26.675  11.678  4     1 1.54         -0.10
ATOM   1723  CE1 HIS L 261      -3.811  27.816  11.197  4     1 1.87          0.30
ATOM   1724  NE2 HIS L 261      -2.624  28.045  11.732  4     1 1.54         -0.40
ATOM   1732  N   CYS L 262      -1.120  23.151  12.680  5     0 1.63         -0.15
ATOM   1733  CA  CYS L 262       0.217  23.005  12.156  5     0 2.03          0.10
ATOM   1734  C   CYS L 262       0.272  21.843  11.173  5     0 1.67          0.60
ATOM   1735  O   CYS L 262       0.854  21.977  10.096  5     0 1.38         -0.55
ATOM   1736  CB  CYS L 262       1.195  22.756  13.290  5     0 1.99          0.19
ATOM   1737  SG  CYS L 262       1.446  24.179  14.358  5     0 1.69         -0.19
ATOM   1743  N   ILE L 263      -0.406  20.739  11.494 12     0 1.63         -0.15
ATOM   1744  CA  ILE L 263      -0.426  19.593  10.598 12     0 2.03          0.10
ATOM   1745  C   ILE L 263      -1.114  19.928   9.288 12     0 1.67          0.60
ATOM   1746  O   ILE L 263      -0.589  19.596   8.224 12     0 1.38         -0.55
ATOM   1747  CB  ILE L 263      -1.123  18.395  11.243 10     0 2.03          0.00
ATOM   1748  CG1 ILE L 263      -0.267  17.887  12.393 10     1 1.99          0.00
ATOM   1749  CG2 ILE L 263      -1.351  17.310  10.188 10     1 1.94          0.00
ATOM   1750  CD1 ILE L 263      -0.975  16.920  13.302 10     1 1.94          0.00
ATOM   1762  N   GLU L 264      -2.276  20.588   9.337  8     0 1.63         -0.15
ATOM   1763  CA  GLU L 264      -2.962  20.932   8.096  8     1 2.03          0.10
ATOM   1764  C   GLU L 264      -2.045  21.740   7.198  8     0 1.67          0.60
ATOM   1765  O   GLU L 264      -1.960  21.499   5.990  8     0 1.38         -0.55
ATOM   1766  CB  GLU L 264      -4.232  21.748   8.351  8     1 1.99          0.00
ATOM   1767  CG  GLU L 264      -4.993  22.085   7.055  8     1 1.99          0.00
ATOM   1768  CD  GLU L 264      -6.265  22.907   7.232  9     1 1.67          0.14
ATOM   1769  OE1 GLU L 264      -6.585  23.290   8.330  9     1 1.48         -0.57
ATOM   1770  OE2 GLU L 264      -6.920  23.138   6.236  9     1 1.48         -0.57
ATOM   1777  N   LEU L 265      -1.350  22.703   7.789 12     0 1.63         -0.15
ATOM   1778  CA  LEU L 265      -0.447  23.533   7.028 12     0 2.03          0.10
ATOM   1779  C   LEU L 265       0.728  22.733   6.464 12     1 1.67          0.60
ATOM   1780  O   LEU L 265       1.143  22.968   5.325 12     1 1.38         -0.55
ATOM   1781  CB  LEU L 265      -0.004  24.687   7.901 10     1 1.99          0.00
ATOM   1782  CG  LEU L 265      -1.131  25.706   8.200 10     0 2.03          0.00
ATOM   1783  CD1 LEU L 265      -0.669  26.739   9.210 10     0 1.94          0.00
ATOM   1784  CD2 LEU L 265      -1.535  26.362   6.904 10     1 1.94          0.00
ATOM   1796  N   MET L 266       1.249  21.763   7.228  3     0 1.63         -0.15
ATOM   1797  CA  MET L 266       2.330  20.921   6.721  3     1 2.03          0.10
ATOM   1798  C   MET L 266       1.842  20.130   5.512  3     1 1.67          0.60
ATOM   1799  O   MET L 266       2.569  19.987   4.525 12     1 1.38         -0.55
ATOM   1800  CB  MET L 266       2.870  19.989   7.803  7     1 1.99          0.00
ATOM   1801  CG  MET L 266       3.656  20.696   8.910  7     0 1.99          0.06
ATOM   1802  SD  MET L 266       4.254  19.563  10.186  7     1 1.76         -0.12
ATOM   1803  CE  MET L 266       5.100  20.687  11.279  7     0 1.94          0.06
ATOM   1813  N   VAL L 267       0.597  19.647   5.573 12     0 1.63         -0.15
ATOM   1814  CA  VAL L 267       0.006  18.912   4.464 12     1 2.03          0.10
ATOM   1815  C   VAL L 267      -0.113  19.810   3.237 12     0 1.67          0.60
ATOM   1816  O   VAL L 267       0.199  19.388   2.121 12     0 1.38         -0.55
ATOM   1817  CB  VAL L 267      -1.371  18.342   4.841 10     0 2.03          0.00
ATOM   1818  CG1 VAL L 267      -2.046  17.773   3.604 10     1 1.94          0.00
ATOM   1819  CG2 VAL L 267      -1.190  17.246   5.898 10     1 1.94          0.00
ATOM   1829  N   LYS L 268      -0.556  21.052   3.433  4     0 1.63         -0.15
ATOM   1830  CA  LYS L 268      -0.640  21.984   2.318  4     0 2.03          0.10
ATOM   1831  C   LYS L 268       0.752  22.253   1.729  4     1 1.67          0.60
ATOM   1832  O   LYS L 268       0.908  22.352   0.504  2     0 1.38         -0.55
ATOM   1833  CB  LYS L 268      -1.338  23.269   2.760  4     1 1.99          0.00
ATOM   1834  CG  LYS L 268      -2.843  23.075   2.993  1     1 1.99          0.00
ATOM   1835  CD  LYS L 268      -3.540  24.337   3.486 11     1 1.99          0.00
ATOM   1836  CE  LYS L 268      -5.046  24.094   3.624 11     1 1.99          0.25
ATOM   1837  NZ  LYS L 268      -5.773  25.271   4.192 11     1 1.47          0.75
ATOM   1851  N   ARG L 269       1.780  22.338   2.583  4     0 1.63         -0.15
ATOM   1852  CA  ARG L 269       3.140  22.518   2.086  4     1 2.03          0.10
ATOM   1853  C   ARG L 269       3.543  21.332   1.208  4     0 1.67          0.60
ATOM   1854  O   ARG L 269       4.096  21.515   0.117  3     0 1.38         -0.55
ATOM   1855  CB  ARG L 269       4.136  22.667   3.223  4     1 1.99          0.00
ATOM   1856  CG  ARG L 269       5.571  22.929   2.777  4     1 1.99          0.00
ATOM   1857  CD  ARG L 269       6.482  23.095   3.930  4     1 1.99          0.10
ATOM   1858  NE  ARG L 269       7.870  23.289   3.512  1     1 1.63         -0.10
ATOM   1859  CZ  ARG L 269       8.419  24.474   3.178  1     1 1.67          0.50
ATOM   1860  NH1 ARG L 269       7.694  25.570   3.207  1     1 1.63          0.25
ATOM   1861  NH2 ARG L 269       9.689  24.534   2.814  1     1 1.63          0.25
ATOM   1875  N   GLU L 270       3.231  20.116   1.672  8     0 1.63         -0.15
ATOM   1876  CA  GLU L 270       3.540  18.896   0.931  8     1 2.03          0.10
ATOM   1877  C   GLU L 270       2.802  18.874  -0.404  8     0 1.67          0.60
ATOM   1878  O   GLU L 270       3.375  18.510  -1.433  8     0 1.38         -0.55
ATOM   1879  CB  GLU L 270       3.148  17.668   1.755  8     1 1.99          0.00
ATOM   1880  CG  GLU L 270       3.394  16.329   1.085  8     1 1.99          0.00
ATOM   1881  CD  GLU L 270       4.835  15.936   0.903  9     1 1.67          0.14
ATOM   1882  OE1 GLU L 270       5.689  16.450   1.590  9     1 1.48         -0.57
ATOM   1883  OE2 GLU L 270       5.069  15.110   0.040  9     1 1.48         -0.57
ATOM   1890  N   ASP L 271       1.540  19.306  -0.403  8     0 1.63         -0.15
ATOM   1891  CA  ASP L 271       0.751  19.354  -1.627  9     1 2.03          0.10
ATOM   1892  C   ASP L 271       1.432  20.289  -2.618  8     0 1.67          0.60
ATOM   1893  O   ASP L 271       1.630  19.934  -3.786  8     0 1.38         -0.55
ATOM   1894  CB  ASP L 271      -0.682  19.828  -1.320  9     1 1.99          0.00
ATOM   1895  CG  ASP L 271      -1.662  19.803  -2.521  9     1 1.67          0.14
ATOM   1896  OD1 ASP L 271      -1.948  18.735  -3.015  9     1 1.48         -0.57
ATOM   1897  OD2 ASP L 271      -2.137  20.864  -2.932  9     1 1.48         -0.57
ATOM   1902  N   SER L 272       1.836  21.473  -2.141  2     0 1.63         -0.15
ATOM   1903  CA  SER L 272       2.494  22.443  -2.999  2     1 2.03          0.10
ATOM   1904  C   SER L 272       3.790  21.867  -3.563  2     1 1.67          0.60
ATOM   1905  O   SER L 272       4.079  22.033  -4.753  2     1 1.38         -0.55
ATOM   1906  CB  SER L 272       2.786  23.711  -2.218  2     1 1.99          0.25
ATOM   1907  OG  SER L 272       1.599  24.351  -1.824  2     1 1.38         -0.25
ATOM   1913  N   TRP L 273       4.550  21.153  -2.729 12     0 1.63         -0.15
ATOM   1914  CA  TRP L 273       5.793  20.534  -3.169 12     1 2.03          0.10
ATOM   1915  C   TRP L 273       5.546  19.510  -4.265 12     0 1.67          0.60
ATOM   1916  O   TRP L 273       6.249  19.505  -5.280  3     0 1.38         -0.55
ATOM   1917  CB  TRP L 273       6.525  19.864  -2.008 12     1 1.99          0.00
ATOM   1918  CG  TRP L 273       7.819  19.206  -2.421  3     1 1.82         -0.03
ATOM   1919  CD1 TRP L 273       9.045  19.798  -2.511  6     1 1.87          0.06
ATOM   1920  CD2 TRP L 273       8.018  17.819  -2.804  3     1 1.82          0.10
ATOM   1921  CE2 TRP L 273       9.370  17.666  -3.105  6     1 1.82         -0.04
ATOM   1922  CE3 TRP L 273       7.172  16.723  -2.912  7     0 1.78         -0.03
ATOM   1923  NE1 TRP L 273       9.985  18.880  -2.922  6     1 1.54         -0.06
ATOM   1924  CZ2 TRP L 273       9.896  16.449  -3.508  6     1 1.78          0.00
ATOM   1925  CZ3 TRP L 273       7.691  15.513  -3.320  7     1 1.78          0.00
ATOM   1926  CH2 TRP L 273       9.018  15.374  -3.605  7     1 1.78          0.00
ATOM   1937  N   GLN L 274       4.548  18.639  -4.078  2     0 1.63         -0.15
ATOM   1938  CA  GLN L 274       4.277  17.620  -5.085  3     0 2.03          0.10
ATOM   1939  C   GLN L 274       3.852  18.267  -6.394  3     0 1.67          0.60
ATOM   1940  O   GLN L 274       4.278  17.843  -7.467  3     0 1.38         -0.55
ATOM   1941  CB  GLN L 274       3.193  16.651  -4.607  3     1 1.99          0.00
ATOM   1942  CG  GLN L 274       3.629  15.724  -3.472  2     1 1.99          0.00
ATOM   1943  CD  GLN L 274       2.528  14.820  -2.980  2     1 1.67          0.55
ATOM   1944  NE2 GLN L 274       2.683  14.330  -1.755  2     1 1.63          0.00
ATOM   1945  OE1 GLN L 274       1.538  14.551  -3.679  2     1 1.38         -0.55
ATOM   1954  N   LYS L 275       3.054  19.329  -6.320  4     0 1.63         -0.15
ATOM   1955  CA  LYS L 275       2.629  20.009  -7.534  4     0 2.03          0.10
ATOM   1956  C   LYS L 275       3.823  20.663  -8.217  4     0 1.67          0.60
ATOM   1957  O   LYS L 275       3.953  20.606  -9.444  2     0 1.38         -0.55
ATOM   1958  CB  LYS L 275       1.502  20.967  -7.193  4     1 1.99          0.00
ATOM   1959  CG  LYS L 275       0.222  20.190  -6.869  1     1 1.99          0.00
ATOM   1960  CD  LYS L 275      -0.917  21.041  -6.377 11     1 1.99          0.00
ATOM   1961  CE  LYS L 275      -2.162  20.162  -6.186 11     1 1.99          0.25
ATOM   1962  NZ  LYS L 275      -3.254  20.862  -5.472 11     1 1.47          0.75
ATOM   1976  N   ARG L 276       4.742  21.232  -7.431  4     0 1.63         -0.15
ATOM   1977  CA  ARG L 276       5.952  21.792  -8.008  4     1 2.03          0.10
ATOM   1978  C   ARG L 276       6.705  20.704  -8.755  4     0 1.67          0.60
ATOM   1979  O   ARG L 276       7.083  20.887  -9.911  3     0 1.38         -0.55
ATOM   1980  CB  ARG L 276       6.857  22.391  -6.938  4     1 1.99          0.00
ATOM   1981  CG  ARG L 276       8.172  22.955  -7.467  4     1 1.99          0.00
ATOM   1982  CD  ARG L 276       8.965  23.643  -6.409  4     1 1.99          0.10
ATOM   1983  NE  ARG L 276      10.276  24.043  -6.908  1     1 1.63         -0.10
ATOM   1984  CZ  ARG L 276      11.139  24.875  -6.280  1     1 1.67          0.50
ATOM   1985  NH1 ARG L 276      10.856  25.430  -5.128  1     1 1.63          0.25
ATOM   1986  NH2 ARG L 276      12.300  25.157  -6.815  1     1 1.63          0.25
ATOM   2000  N   LEU L 277       6.876  19.550  -8.111 12     0 1.63         -0.15
ATOM   2001  CA  LEU L 277       7.590  18.432  -8.703 12     1 2.03          0.10
ATOM   2002  C   LEU L 277       6.939  17.997 -10.014 12     0 1.67          0.60
ATOM   2003  O   LEU L 277       7.624  17.787 -11.023 12     0 1.38         -0.55
ATOM   2004  CB  LEU L 277       7.633  17.258  -7.721 10     0 1.99          0.00
ATOM   2005  CG  LEU L 277       8.336  16.009  -8.218 10     1 2.03          0.00
ATOM   2006  CD1 LEU L 277       9.793  16.340  -8.491 10     1 1.94          0.00
ATOM   2007  CD2 LEU L 277       8.204  14.933  -7.179 10     1 1.94          0.00
ATOM   2019  N   ASP L 278       5.607  17.853 -10.020  8     0 1.63         -0.15
ATOM   2020  CA  ASP L 278       4.931  17.451 -11.250  9     1 2.03          0.10
ATOM   2021  C   ASP L 278       5.164  18.459 -12.372  8     1 1.67          0.60
ATOM   2022  O   ASP L 278       5.415  18.065 -13.516  8     1 1.38         -0.55
ATOM   2023  CB  ASP L 278       3.420  17.299 -11.030  9     1 1.99          0.00
ATOM   2024  CG  ASP L 278       3.008  16.046 -10.244  9     1 1.67          0.14
ATOM   2025  OD1 ASP L 278       3.819  15.165 -10.077  9     1 1.48         -0.57
ATOM   2026  OD2 ASP L 278       1.863  15.973  -9.845  9     1 1.48         -0.57
ATOM   2031  N   LYS L 279       5.140  19.754 -12.047  4     0 1.63         -0.15
ATOM   2032  CA  LYS L 279       5.370  20.775 -13.060  4     1 2.03          0.10
ATOM   2033  C   LYS L 279       6.813  20.747 -13.545  4     0 1.67          0.60
ATOM   2034  O   LYS L 279       7.076  20.859 -14.745  2     0 1.38         -0.55
ATOM   2035  CB  LYS L 279       5.007  22.154 -12.520  4     1 1.99          0.00
ATOM   2036  CG  LYS L 279       3.504  22.370 -12.320  1     1 1.99          0.00
ATOM   2037  CD  LYS L 279       3.210  23.745 -11.739 11     1 1.99          0.00
ATOM   2038  CE  LYS L 279       1.716  23.948 -11.524 11     1 1.99          0.25
ATOM   2039  NZ  LYS L 279       1.418  25.284 -10.935 11     1 1.47          0.75
ATOM   2053  N   GLU L 280       7.764  20.557 -12.627  8     0 1.63         -0.15
ATOM   2054  CA  GLU L 280       9.161  20.489 -13.032  8     1 2.03          0.10
ATOM   2055  C   GLU L 280       9.378  19.286 -13.936  8     1 1.67          0.60
ATOM   2056  O   GLU L 280      10.107  19.368 -14.925  8     1 1.38         -0.55
ATOM   2057  CB  GLU L 280      10.101  20.413 -11.821  8     1 1.99          0.00
ATOM   2058  CG  GLU L 280      10.221  21.708 -10.992  8     1 1.99          0.00
ATOM   2059  CD  GLU L 280      11.145  21.550  -9.801  9     1 1.67          0.14
ATOM   2060  OE1 GLU L 280      11.573  20.450  -9.548  9     1 1.48         -0.57
ATOM   2061  OE2 GLU L 280      11.434  22.531  -9.147  9     1 1.48         -0.57
ATOM   2068  N   THR L 281       8.707  18.176 -13.623  2     0 1.63         -0.15
ATOM   2069  CA  THR L 281       8.823  16.962 -14.407  2     1 2.03          0.10
ATOM   2070  C   THR L 281       8.290  17.190 -15.817  2     0 1.67          0.60
ATOM   2071  O   THR L 281       8.941  16.825 -16.801  2     0 1.38         -0.55
ATOM   2072  CB  THR L 281       8.053  15.817 -13.742  2     1 2.03          0.25
ATOM   2073  CG2 THR L 281       8.162  14.564 -14.586  2     1 1.94          0.00
ATOM   2074  OG1 THR L 281       8.596  15.581 -12.431  2     1 1.38         -0.25
ATOM   2082  N   GLU L 282       7.119  17.821 -15.933  8     0 1.63         -0.15
ATOM   2083  CA  GLU L 282       6.575  18.099 -17.256  8     1 2.03          0.10
ATOM   2084  C   GLU L 282       7.522  18.979 -18.060  8     0 1.67          0.60
ATOM   2085  O   GLU L 282       7.808  18.694 -19.227  8     0 1.38         -0.55
ATOM   2086  CB  GLU L 282       5.208  18.785 -17.164  8     1 1.99          0.00
ATOM   2087  CG  GLU L 282       4.598  19.118 -18.541  8     1 1.99          0.00
ATOM   2088  CD  GLU L 282       3.208  19.746 -18.492  9     1 1.67          0.14
ATOM   2089  OE1 GLU L 282       2.636  19.847 -17.432  9     1 1.48         -0.57
ATOM   2090  OE2 GLU L 282       2.741  20.154 -19.538  9     1 1.48         -0.57
ATOM   2097  N   LYS L 283       8.041  20.035 -17.433  4     0 1.63         -0.15
ATOM   2098  CA  LYS L 283       8.934  20.942 -18.128  4     1 2.03          0.10
ATOM   2099  C   LYS L 283      10.214  20.231 -18.547  4     0 1.67          0.60
ATOM   2100  O   LYS L 283      10.691  20.410 -19.675  2     0 1.38         -0.55
ATOM   2101  CB  LYS L 283       9.236  22.132 -17.234  4     1 1.99          0.00
ATOM   2102  CG  LYS L 283       8.043  23.067 -17.038  1     1 1.99          0.00
ATOM   2103  CD  LYS L 283       8.374  24.187 -16.073 11     1 1.99          0.00
ATOM   2104  CE  LYS L 283       7.164  25.083 -15.835 11     1 1.99          0.25
ATOM   2105  NZ  LYS L 283       7.455  26.155 -14.842 11     1 1.47          0.75
ATOM   2119  N   LYS L 284      10.740  19.366 -17.677  4     0 1.63         -0.15
ATOM   2120  CA  LYS L 284      11.945  18.618 -17.991  4     1 2.03          0.10
ATOM   2121  C   LYS L 284      11.699  17.768 -19.219  4     0 1.67          0.60
ATOM   2122  O   LYS L 284      12.478  17.803 -20.169  2     0 1.38         -0.55
ATOM   2123  CB  LYS L 284      12.359  17.743 -16.809  4     1 1.99          0.00
ATOM   2124  CG  LYS L 284      13.647  16.925 -17.000  1     1 1.99          0.00
ATOM   2125  CD  LYS L 284      13.975  16.134 -15.723 11     1 1.99          0.00
ATOM   2126  CE  LYS L 284      15.319  15.405 -15.816 11     1 1.99          0.25
ATOM   2127  NZ  LYS L 284      15.296  14.304 -16.808 11     1 1.47          0.75
ATOM   2141  N   ARG L 285      10.586  17.036 -19.227  4     0 1.63         -0.15
ATOM   2142  CA  ARG L 285      10.279  16.172 -20.351  4     0 2.03          0.10
ATOM   2143  C   ARG L 285      10.100  16.973 -21.634  4     0 1.67          0.60
ATOM   2144  O   ARG L 285      10.616  16.593 -22.683  3     0 1.38         -0.55
ATOM   2145  CB  ARG L 285       9.020  15.382 -20.052  4     1 1.99          0.00
ATOM   2146  CG  ARG L 285       9.192  14.301 -18.987  4     1 1.99          0.00
ATOM   2147  CD  ARG L 285       7.897  13.672 -18.631  4     1 1.99          0.10
ATOM   2148  NE  ARG L 285       8.055  12.637 -17.621  1     1 1.63         -0.10
ATOM   2149  CZ  ARG L 285       7.040  12.063 -16.946  1     1 1.67          0.50
ATOM   2150  NH1 ARG L 285       5.802  12.435 -17.180  1     1 1.63          0.25
ATOM   2151  NH2 ARG L 285       7.289  11.128 -16.046  1     1 1.63          0.25
ATOM   2165  N   ARG L 286       9.428  18.122 -21.560  4     0 1.63         -0.15
ATOM   2166  CA  ARG L 286       9.258  18.937 -22.755  4     1 2.03          0.10
ATOM   2167  C   ARG L 286      10.602  19.436 -23.273  4     1 1.67          0.60
ATOM   2168  O   ARG L 286      10.839  19.472 -24.486  3     1 1.38         -0.55
ATOM   2169  CB  ARG L 286       8.332  20.109 -22.484  4     1 1.99          0.00
ATOM   2170  CG  ARG L 286       6.851  19.738 -22.335  4     1 1.99          0.00
ATOM   2171  CD  ARG L 286       6.004  20.937 -22.084  4     1 1.99          0.10
ATOM   2172  NE  ARG L 286       4.593  20.593 -21.918  1     1 1.63         -0.10
ATOM   2173  CZ  ARG L 286       3.717  20.414 -22.913  1     1 1.67          0.50
ATOM   2174  NH1 ARG L 286       4.076  20.537 -24.176  1     1 1.63          0.25
ATOM   2175  NH2 ARG L 286       2.485  20.112 -22.586  1     1 1.63          0.25
ATOM   2189  N   THR L 287      11.496  19.782 -22.350  2     0 1.63         -0.15
ATOM   2190  CA  THR L 287      12.813  20.275 -22.692  2     1 2.03          0.10
ATOM   2191  C   THR L 287      13.596  19.170 -23.391  2     0 1.67          0.60
ATOM   2192  O   THR L 287      14.238  19.410 -24.419  2     0 1.38         -0.55
ATOM   2193  CB  THR L 287      13.553  20.735 -21.429  2     1 2.03          0.25
ATOM   2194  CG2 THR L 287      14.908  21.301 -21.783  2     1 1.94          0.00
ATOM   2195  OG1 THR L 287      12.790  21.756 -20.793  2     1 1.38         -0.25
ATOM   2203  N   GLU L 288      13.526  17.950 -22.843  8     0 1.63         -0.15
ATOM   2204  CA  GLU L 288      14.214  16.814 -23.436  8     1 2.03          0.10
ATOM   2205  C   GLU L 288      13.672  16.517 -24.828  8     0 1.67          0.60
ATOM   2206  O   GLU L 288      14.443  16.229 -25.746  8     0 1.38         -0.55
ATOM   2207  CB  GLU L 288      14.078  15.568 -22.554  8     1 1.99          0.00
ATOM   2208  CG  GLU L 288      14.865  15.622 -21.245  8     1 1.99          0.00
ATOM   2209  CD  GLU L 288      14.637  14.415 -20.359  9     1 1.67          0.14
ATOM   2210  OE1 GLU L 288      13.837  13.578 -20.696  9     1 1.48         -0.57
ATOM   2211  OE2 GLU L 288      15.266  14.345 -19.318  9     1 1.48         -0.57
ATOM   2218  N   GLU L 289      12.351  16.630 -25.017  8     0 1.63         -0.15
ATOM   2219  CA  GLU L 289      11.809  16.375 -26.341  8     0 2.03          0.10
ATOM   2220  C   GLU L 289      12.302  17.441 -27.313  8     0 1.67          0.60
ATOM   2221  O   GLU L 289      12.659  17.129 -28.450  8     0 1.38         -0.55
ATOM   2222  CB  GLU L 289      10.276  16.344 -26.319  8     1 1.99          0.00
ATOM   2223  CG  GLU L 289       9.627  15.128 -25.587  8     1 1.99          0.00
ATOM   2224  CD  GLU L 289       9.910  13.773 -26.218  9     1 1.67          0.14
ATOM   2225  OE1 GLU L 289       9.705  13.622 -27.396  9     1 1.48         -0.57
ATOM   2226  OE2 GLU L 289      10.336  12.877 -25.503  9     1 1.48         -0.57
ATOM   2233  N   ALA L 290      12.380  18.697 -26.859 12     0 1.63         -0.15
ATOM   2234  CA  ALA L 290      12.868  19.763 -27.720 12     1 2.03          0.10
ATOM   2235  C   ALA L 290      14.314  19.500 -28.125 12     1 1.67          0.60
ATOM   2236  O   ALA L 290      14.689  19.691 -29.288 12     1 1.38         -0.55
ATOM   2237  CB  ALA L 290      12.756  21.096 -27.017 12     1 1.94          0.00
ATOM   2243  N   TYR L 291      15.118  19.020 -27.172  3     0 1.63         -0.15
ATOM   2244  CA  TYR L 291      16.504  18.693 -27.447  3     1 2.03          0.10
ATOM   2245  C   TYR L 291      16.556  17.609 -28.507  3     0 1.67          0.60
ATOM   2246  O   TYR L 291      17.268  17.740 -29.500  3     0 1.38         -0.55
ATOM   2247  CB  TYR L 291      17.235  18.244 -26.187  3     1 1.99          0.00
ATOM   2248  CG  TYR L 291      18.704  17.898 -26.417  3     1 1.82          0.00
ATOM   2249  CD1 TYR L 291      19.651  18.919 -26.504  6     1 1.78          0.00
ATOM   2250  CD2 TYR L 291      19.104  16.575 -26.534  6     1 1.78          0.00
ATOM   2251  CE1 TYR L 291      20.986  18.615 -26.700  6     1 1.78          0.00
ATOM   2252  CE2 TYR L 291      20.440  16.273 -26.731  6     1 1.78          0.00
ATOM   2253  CZ  TYR L 291      21.378  17.286 -26.813  6     1 1.82          0.25
ATOM   2254  OH  TYR L 291      22.708  16.983 -27.006  6     1 1.38         -0.25
ATOM   2264  N   LYS L 292      15.790  16.533 -28.307  4     0 1.63         -0.15
ATOM   2265  CA  LYS L 292      15.781  15.440 -29.263  4     0 2.03          0.10
ATOM   2266  C   LYS L 292      15.317  15.908 -30.639  4     0 1.67          0.60
ATOM   2267  O   LYS L 292      15.830  15.438 -31.663  2     1 1.38         -0.55
ATOM   2268  CB  LYS L 292      14.908  14.292 -28.764  4     1 1.99          0.00
ATOM   2269  CG  LYS L 292      15.509  13.512 -27.592  1     1 1.99          0.00
ATOM   2270  CD  LYS L 292      14.706  12.255 -27.310 11     1 1.99          0.00
ATOM   2271  CE  LYS L 292      13.355  12.607 -26.733 11     1 1.99          0.25
ATOM   2272  NZ  LYS L 292      12.549  11.399 -26.388 11     1 1.47          0.75
ATOM   2286  N   ASN L 293      14.367  16.845 -30.688  2     0 1.63         -0.15
ATOM   2287  CA  ASN L 293      13.926  17.354 -31.974  2     0 2.03          0.10
ATOM   2288  C   ASN L 293      15.095  18.057 -32.657  2     0 1.67          0.60
ATOM   2289  O   ASN L 293      15.318  17.873 -33.857  2     0 1.38         -0.55
ATOM   2290  CB  ASN L 293      12.753  18.299 -31.802  2     1 1.99          0.00
ATOM   2291  CG  ASN L 293      11.471  17.589 -31.430  2     1 1.67          0.55
ATOM   2292  ND2 ASN L 293      10.550  18.326 -30.859  2     1 1.63          0.00
ATOM   2293  OD1 ASN L 293      11.308  16.381 -31.651  2     1 1.38         -0.55
ATOM   2300  N   ALA L 294      15.876  18.823 -31.884 12     0 1.63         -0.15
ATOM   2301  CA  ALA L 294      17.045  19.504 -32.429 12     1 2.03          0.10
ATOM   2302  C   ALA L 294      18.056  18.491 -32.952 12     0 1.67          0.60
ATOM   2303  O   ALA L 294      18.663  18.684 -34.012 12     0 1.38         -0.55
ATOM   2304  CB  ALA L 294      17.689  20.379 -31.368 12     1 1.94          0.00
ATOM   2310  N   MET L 295      18.220  17.381 -32.223  3     0 1.63         -0.15
ATOM   2311  CA  MET L 295      19.183  16.375 -32.642  3     0 2.03          0.10
ATOM   2312  C   MET L 295      18.690  15.734 -33.928  3     0 1.67          0.60
ATOM   2313  O   MET L 295      19.479  15.402 -34.818 12     0 1.38         -0.55
ATOM   2314  CB  MET L 295      19.372  15.310 -31.570  7     1 1.99          0.00
ATOM   2315  CG  MET L 295      19.975  15.811 -30.269  7     1 1.99          0.06
ATOM   2316  SD  MET L 295      21.565  16.587 -30.447  7     1 1.76         -0.12
ATOM   2317  CE  MET L 295      21.025  18.297 -30.442  7     1 1.94          0.06
ATOM   2327  N   THR L 296      17.373  15.590 -34.048  2     0 1.63         -0.15
ATOM   2328  CA  THR L 296      16.808  15.013 -35.244  2     1 2.03          0.10
ATOM   2329  C   THR L 296      17.136  15.914 -36.418  2     0 1.67          0.60
ATOM   2330  O   THR L 296      17.569  15.433 -37.458  2     0 1.38         -0.55
ATOM   2331  CB  THR L 296      15.291  14.804 -35.126  2     1 2.03          0.25
ATOM   2332  CG2 THR L 296      14.750  14.234 -36.432  2     1 1.94          0.00
ATOM   2333  OG1 THR L 296      15.020  13.896 -34.043  2     1 1.38         -0.25
ATOM   2341  N   GLU L 297      16.992  17.232 -36.251  8     0 1.63         -0.15
ATOM   2342  CA  GLU L 297      17.315  18.124 -37.360  8     1 2.03          0.10
ATOM   2343  C   GLU L 297      18.790  17.977 -37.760  8     1 1.67          0.60
ATOM   2344  O   GLU L 297      19.112  17.920 -38.948  8     1 1.38         -0.55
ATOM   2345  CB  GLU L 297      17.011  19.586 -37.007  8     1 1.99          0.00
ATOM   2346  CG  GLU L 297      15.521  19.932 -36.905  8     1 1.99          0.00
ATOM   2347  CD  GLU L 297      15.262  21.398 -36.556  9     1 1.67          0.14
ATOM   2348  OE1 GLU L 297      16.201  22.105 -36.266  9     1 1.48         -0.57
ATOM   2349  OE2 GLU L 297      14.121  21.804 -36.597  9     1 1.48         -0.57
ATOM   2356  N   LEU L 298      19.680  17.805 -36.782 12     0 1.63         -0.15
ATOM   2357  CA  LEU L 298      21.105  17.628 -37.077 12     1 2.03          0.10
ATOM   2358  C   LEU L 298      21.352  16.330 -37.863 12     1 1.67          0.60
ATOM   2359  O   LEU L 298      22.285  16.240 -38.671 12     0 1.38         -0.55
ATOM   2360  CB  LEU L 298      21.925  17.630 -35.781 10     1 1.99          0.00
ATOM   2361  CG  LEU L 298      21.966  18.974 -35.034 10     1 2.03          0.00
ATOM   2362  CD1 LEU L 298      22.692  18.796 -33.710 10     1 1.94          0.00
ATOM   2363  CD2 LEU L 298      22.648  20.010 -35.904 10     1 1.94          0.00
ATOM   2375  N   LYS L 299      20.490  15.337 -37.641  4     0 1.63         -0.15
ATOM   2376  CA  LYS L 299      20.545  14.046 -38.314  4     1 2.03          0.10
ATOM   2377  C   LYS L 299      19.742  14.015 -39.630  4     0 1.67          0.60
ATOM   2378  O   LYS L 299      19.678  12.972 -40.286  2     1 1.38         -0.55
ATOM   2379  CB  LYS L 299      20.068  12.946 -37.374  4     1 1.99          0.00
ATOM   2380  CG  LYS L 299      20.994  12.722 -36.171  1     1 1.99          0.00
ATOM   2381  CD  LYS L 299      20.476  11.631 -35.251 11     1 1.99          0.00
ATOM   2382  CE  LYS L 299      21.407  11.432 -34.061 11     1 1.99          0.25
ATOM   2383  NZ  LYS L 299      20.915  10.373 -33.139 11     1 1.47          0.75
ATOM   2397  N   LYS L 300      19.140  15.154 -40.020  4     0 1.63         -0.15
ATOM   2398  CA  LYS L 300      18.371  15.304 -41.262  4     1 2.03          0.10
ATOM   2399  C   LYS L 300      18.864  16.403 -42.272  4     1 1.67          0.60
ATOM   2400  O   LYS L 300      18.010  17.068 -42.857  2     1 1.38         -0.55
ATOM   2401  CB  LYS L 300      16.896  15.563 -40.944  4     1 1.99          0.00
ATOM   2402  CG  LYS L 300      16.181  14.433 -40.180  1     1 1.99          0.00
ATOM   2403  CD  LYS L 300      16.052  13.172 -41.007 11     1 1.99          0.00
ATOM   2404  CE  LYS L 300      15.288  12.101 -40.238 11     1 1.99          0.25
ATOM   2405  NZ  LYS L 300      15.156  10.836 -41.020 11     1 1.47          0.75
ATOM   2419  N   LYS L 301      20.190  16.631 -42.513  4     1 1.63         -0.15
ATOM   2420  CA  LYS L 301      21.352  15.936 -41.949  4     0 2.03          0.10
ATOM   2421  C   LYS L 301      22.687  16.650 -42.127  4     1 1.67          0.60
ATOM   2422  O   LYS L 301      22.987  17.246 -43.164  2     1 1.38         -0.55
ATOM   2423  CB  LYS L 301      21.428  14.521 -42.564  4     0 1.99          0.00
ATOM   2424  CG  LYS L 301      21.585  14.474 -44.062  1     0 1.99          0.00
ATOM   2425  CD  LYS L 301      21.452  13.043 -44.601 11     1 1.99          0.00
ATOM   2426  CE  LYS L 301      21.676  12.994 -46.113 11     1 1.99          0.25
ATOM   2427  NZ  LYS L 301      21.534  11.604 -46.659 11     1 1.47          0.75
ATOM   2441  N   SER L 302      23.564  16.413 -41.157  2     0 1.63         -0.15
ATOM   2442  CA  SER L 302      24.959  16.852 -41.171  2     1 2.03          0.10
ATOM   2443  C   SER L 302      25.753  16.171 -42.287  2     1 1.67          0.60
ATOM   2444  O   SER L 302      26.804  16.651 -42.716  2     1 1.38         -0.55
ATOM   2445  CB  SER L 302      25.591  16.573 -39.818  2     1 1.99          0.25
ATOM   2446  OG  SER L 302      25.707  15.194 -39.579  2     1 1.38         -0.25
ATOM   2452  N   HIS L 303      25.194  15.096 -42.827  4     0 1.63         -0.15
ATOM   2453  CA  HIS L 303      25.826  14.321 -43.878  3     1 2.03          0.10
ATOM   2454  C   HIS L 303      25.663  14.986 -45.243  3     0 1.67          0.60
ATOM   2455  O   HIS L 303      26.145  14.468 -46.249  3     1 1.38         -0.55
ATOM   2456  CB  HIS L 303      25.248  12.915 -43.932  3     1 1.99          0.00
ATOM   2457  CG  HIS L 303      25.531  12.089 -42.726  4     1 1.82          0.10
ATOM   2458  CD2 HIS L 303      24.708  11.620 -41.759  4     1 1.87          0.10
ATOM   2459  ND1 HIS L 303      26.795  11.647 -42.404  4     1 1.54         -0.10
ATOM   2460  CE1 HIS L 303      26.739  10.940 -41.288  4     1 1.87          0.30
ATOM   2461  NE2 HIS L 303      25.484  10.908 -40.878  4     1 1.54         -0.40
ATOM   2469  N   PHE L 304      25.058  16.184 -45.275  3     0 1.63         -0.15
ATOM   2470  CA  PHE L 304      25.020  16.948 -46.512  3     1 2.03          0.10
ATOM   2471  C   PHE L 304      26.349  17.698 -46.676  3     1 1.67          0.60
ATOM   2472  O   PHE L 304      26.586  18.338 -47.701  3     1 1.38         -0.55
ATOM   2473  CB  PHE L 304      23.871  17.962 -46.561  7     1 1.99          0.00
ATOM   2474  CG  PHE L 304      22.483  17.401 -46.797  7     1 1.82          0.00
ATOM   2475  CD1 PHE L 304      21.456  17.617 -45.895  7     1 1.78          0.00
ATOM   2476  CD2 PHE L 304      22.208  16.670 -47.945  7     1 1.78          0.00
ATOM   2477  CE1 PHE L 304      20.182  17.125 -46.133  7     1 1.78          0.00
ATOM   2478  CE2 PHE L 304      20.942  16.171 -48.183  7     1 1.78          0.00
ATOM   2479  CZ  PHE L 304      19.926  16.402 -47.275  7     1 1.78          0.00
ATOM   2489  N   GLY L 305      27.221  17.621 -45.659  5     0 1.63         -0.15
ATOM   2490  CA  GLY L 305      28.541  18.235 -45.693  5     1 1.99          0.10
ATOM   2491  C   GLY L 305      28.623  19.636 -45.110  5     1 1.67          0.60
ATOM   2492  O   GLY L 305      29.730  20.144 -44.940  5     1 1.38         -0.55
ATOM   2496  N   GLY L 306      27.459  20.239 -44.806  5     0 1.63         -0.15
ATOM   2497  CA  GLY L 306      27.322  21.605 -44.264  5     1 1.99          0.10
ATOM   2498  C   GLY L 306      28.652  22.359 -44.205  5     1 1.67          0.60
ATOM   2499  O   GLY L 306      29.244  22.459 -43.131  5     1 1.38         -0.55
ATOM   2503  N   PRO L 307      29.117  22.920 -45.338  3     0 1.63         -0.25
ATOM   2504  CA  PRO L 307      30.398  23.574 -45.503  3     0 2.03          0.10
ATOM   2505  C   PRO L 307      30.647  24.741 -44.576  3     1 1.67          0.60
ATOM   2506  O   PRO L 307      29.741  25.519 -44.275  3     1 1.38         -0.55
ATOM   2507  CB  PRO L 307      30.335  24.071 -46.955  3     1 1.99          0.00
ATOM   2508  CG  PRO L 307      29.333  23.170 -47.632  3     1 1.99          0.00
ATOM   2509  CD  PRO L 307      28.296  22.897 -46.579  3     1 1.99          0.10
ATOM   2517  N   ASP L 308      31.903  24.887 -44.183  8     0 1.63         -0.15
ATOM   2518  CA  ASP L 308      32.393  25.998 -43.389  9     1 2.03          0.10
ATOM   2519  C   ASP L 308      33.802  26.214 -43.913  8     1 1.67          0.60
ATOM   2520  O   ASP L 308      34.596  27.019 -43.439  8     1 1.38         -0.55
ATOM   2521  CB  ASP L 308      32.309  25.710 -41.878  9     1 1.99          0.00
ATOM   2522  CG  ASP L 308      33.163  24.552 -41.375  9     1 1.67          0.14
ATOM   2523  OD1 ASP L 308      33.917  24.008 -42.131  9     1 1.48         -0.57
ATOM   2524  OD2 ASP L 308      33.021  24.208 -40.215  9     1 1.48         -0.57
ATOM   2529  N   TYR L 309      34.042  25.566 -45.045  3     0 1.63         -0.15
ATOM   2530  CA  TYR L 309      35.324  25.618 -45.734  3     1 2.03          0.10
ATOM   2531  C   TYR L 309      35.401  26.930 -46.500  3     1 1.67          0.60
ATOM   2532  O   TYR L 309      36.444  27.331 -47.013  3     1 1.38         -0.55
ATOM   2533  CB  TYR L 309      35.400  24.444 -46.698  3     1 1.99          0.00
ATOM   2534  CG  TYR L 309      35.289  23.122 -45.990  3     1 1.82          0.00
ATOM   2535  CD1 TYR L 309      34.079  22.449 -46.037  6     1 1.78          0.00
ATOM   2536  CD2 TYR L 309      36.356  22.586 -45.288  6     1 1.78          0.00
ATOM   2537  CE1 TYR L 309      33.924  21.249 -45.388  6     1 1.78          0.00
ATOM   2538  CE2 TYR L 309      36.206  21.374 -44.635  6     1 1.78          0.00
ATOM   2539  CZ  TYR L 309      34.994  20.706 -44.685  6     1 1.82          0.25
ATOM   2540  OH  TYR L 309      34.841  19.500 -44.037  6     1 1.38         -0.25
