# Supplementary material for: CERT1 mutations perturb human development by disrupting sphingolipid homeostasis
Source: J Clin Invest. 2023 Mar 28;133(10):e165019. doi: 10.1172/JCI165019 (PMC10178846; doi:10.1172/JCI165019)
Supplement: Supplemental data set 2 [file jci-133-165019-s010.pdb]

ATOM      1  N   PHE R 151      22.286  24.823  -5.011  3     1 1.63         -0.15
ATOM      2  CA  PHE R 151      21.714  23.516  -4.762  3     0 2.03          0.10
ATOM      3  C   PHE R 151      21.711  23.094  -3.273  3     0 1.67          0.60
ATOM      4  O   PHE R 151      21.194  22.012  -2.939  3     1 1.38         -0.55
ATOM      5  CB  PHE R 151      22.500  22.480  -5.573  7     1 1.99          0.00
ATOM      6  CG  PHE R 151      22.432  22.696  -7.086  7     0 1.82          0.00
ATOM      7  CD1 PHE R 151      21.489  23.538  -7.658  7     1 1.78          0.00
ATOM      8  CD2 PHE R 151      23.325  22.059  -7.924  7     1 1.78          0.00
ATOM      9  CE1 PHE R 151      21.441  23.738  -9.023  7     1 1.78          0.00
ATOM     10  CE2 PHE R 151      23.280  22.250  -9.295  7     1 1.78          0.00
ATOM     11  CZ  PHE R 151      22.337  23.095  -9.844  7     1 1.78          0.00
ATOM     21  N   LYS R 152      22.247  23.947  -2.383  4     1 1.63         -0.15
ATOM     22  CA  LYS R 152      22.328  23.659  -0.942  4     1 2.03          0.10
ATOM     23  C   LYS R 152      21.423  24.535  -0.071  4     1 1.67          0.60
ATOM     24  O   LYS R 152      21.032  24.131   1.026  2     1 1.38         -0.55
ATOM     25  CB  LYS R 152      23.769  23.781  -0.443  4     1 1.99          0.00
ATOM     26  CG  LYS R 152      24.752  22.778  -1.044  1     1 1.99          0.00
ATOM     27  CD  LYS R 152      24.426  21.363  -0.639 11     1 1.99          0.00
ATOM     28  CE  LYS R 152      25.459  20.387  -1.172 11     1 1.99          0.25
ATOM     29  NZ  LYS R 152      25.138  18.984  -0.794 11     1 1.47          0.75
ATOM     43  N   LYS R 153      21.088  25.727  -0.546  4     0 1.63         -0.15
ATOM     44  CA  LYS R 153      20.278  26.661   0.246  4     1 2.03          0.10
ATOM     45  C   LYS R 153      18.907  26.096   0.632  4     0 1.67          0.60
ATOM     46  O   LYS R 153      18.312  25.285  -0.082  2     1 1.38         -0.55
ATOM     47  CB  LYS R 153      20.039  27.963  -0.521  4     1 1.99          0.00
ATOM     48  CG  LYS R 153      21.249  28.824  -0.746  1     1 1.99          0.00
ATOM     49  CD  LYS R 153      20.857  30.044  -1.546 11     1 1.99          0.00
ATOM     50  CE  LYS R 153      22.040  30.918  -1.871 11     1 1.99          0.25
ATOM     51  NZ  LYS R 153      21.628  32.075  -2.698 11     1 1.47          0.75
ATOM     65  N   GLY R 154      18.350  26.605   1.731  5     1 1.63         -0.15
ATOM     66  CA  GLY R 154      17.008  26.222   2.193  5     1 1.99          0.10
ATOM     67  C   GLY R 154      15.892  26.574   1.192  5     1 1.67          0.60
ATOM     68  O   GLY R 154      14.760  26.108   1.321  5     1 1.38         -0.55
ATOM     72  N   HIS R 155      16.234  27.403   0.206  4     0 1.63         -0.15
ATOM     73  CA  HIS R 155      15.343  27.863  -0.848  3     1 2.03          0.10
ATOM     74  C   HIS R 155      15.607  27.110  -2.140  3     0 1.67          0.60
ATOM     75  O   HIS R 155      15.014  27.425  -3.181  3     0 1.38         -0.55
ATOM     76  CB  HIS R 155      15.651  29.322  -1.134  3     1 1.99          0.00
ATOM     77  CG  HIS R 155      15.514  30.118   0.038  4     1 1.82          0.10
ATOM     78  CD2 HIS R 155      16.455  30.634   0.851  4     1 1.87          0.10
ATOM     79  ND1 HIS R 155      14.310  30.449   0.575  4     1 1.54         -0.10
ATOM     80  CE1 HIS R 155      14.506  31.138   1.656  4     1 1.87          0.30
ATOM     81  NE2 HIS R 155      15.808  31.262   1.855  4     1 1.54         -0.40
ATOM     89  N   SER R 156      16.481  26.109  -2.069  2     0 1.63         -0.15
ATOM     90  CA  SER R 156      16.906  25.373  -3.240  2     0 2.03          0.10
ATOM     91  C   SER R 156      15.820  24.592  -3.962  2     0 1.67          0.60
ATOM     92  O   SER R 156      15.985  24.275  -5.121  2     0 1.38         -0.55
ATOM     93  CB  SER R 156      18.067  24.470  -2.899  2     0 1.99          0.25
ATOM     94  OG  SER R 156      17.696  23.468  -1.998  2     1 1.38         -0.25
ATOM    100  N   LEU R 157      14.685  24.287  -3.359 12     0 1.63         -0.15
ATOM    101  CA  LEU R 157      13.693  23.586  -4.176 12     1 2.03          0.10
ATOM    102  C   LEU R 157      13.303  24.481  -5.354 12     0 1.67          0.60
ATOM    103  O   LEU R 157      13.283  24.054  -6.515 12     0 1.38         -0.55
ATOM    104  CB  LEU R 157      12.465  23.216  -3.357 10     1 1.99          0.00
ATOM    105  CG  LEU R 157      11.330  22.522  -4.119 10     1 2.03          0.00
ATOM    106  CD1 LEU R 157      11.847  21.228  -4.724 10     1 1.94          0.00
ATOM    107  CD2 LEU R 157      10.181  22.245  -3.154 10     1 1.94          0.00
ATOM    119  N   ARG R 158      13.019  25.746  -5.048  4     0 1.63         -0.15
ATOM    120  CA  ARG R 158      12.629  26.693  -6.071  4     1 2.03          0.10
ATOM    121  C   ARG R 158      13.833  27.125  -6.888  4     0 1.67          0.60
ATOM    122  O   ARG R 158      13.751  27.188  -8.118  3     0 1.38         -0.55
ATOM    123  CB  ARG R 158      11.971  27.918  -5.457  4     1 1.99          0.00
ATOM    124  CG  ARG R 158      11.466  28.933  -6.470  4     1 1.99          0.00
ATOM    125  CD  ARG R 158      10.661  30.020  -5.840  4     1 1.99          0.10
ATOM    126  NE  ARG R 158      10.210  30.981  -6.836  1     1 1.63         -0.10
ATOM    127  CZ  ARG R 158       9.279  31.937  -6.635  1     1 1.67          0.50
ATOM    128  NH1 ARG R 158       8.682  32.063  -5.479  1     1 1.63          0.25
ATOM    129  NH2 ARG R 158       8.951  32.755  -7.614  1     1 1.63          0.25
ATOM    143  N   GLU R 159      14.957  27.420  -6.223  8     0 1.63         -0.15
ATOM    144  CA  GLU R 159      16.124  27.861  -6.979  8     1 2.03          0.10
ATOM    145  C   GLU R 159      16.592  26.741  -7.920  8     0 1.67          0.60
ATOM    146  O   GLU R 159      16.931  27.011  -9.069  8     0 1.38         -0.55
ATOM    147  CB  GLU R 159      17.241  28.385  -6.064  8     1 1.99          0.00
ATOM    148  CG  GLU R 159      18.422  29.034  -6.809  8     1 1.99          0.00
ATOM    149  CD  GLU R 159      19.412  29.784  -5.900  9     1 1.67          0.14
ATOM    150  OE1 GLU R 159      19.185  29.861  -4.720  9     1 1.48         -0.57
ATOM    151  OE2 GLU R 159      20.396  30.281  -6.408  9     1 1.48         -0.57
ATOM    158  N   LYS R 160      16.557  25.472  -7.476  4     0 1.63         -0.15
ATOM    159  CA  LYS R 160      16.941  24.384  -8.363  4     0 2.03          0.10
ATOM    160  C   LYS R 160      15.999  24.295  -9.517  4     0 1.67          0.60
ATOM    161  O   LYS R 160      16.440  24.125 -10.642  2     0 1.38         -0.55
ATOM    162  CB  LYS R 160      16.913  23.006  -7.706  4     0 1.99          0.00
ATOM    163  CG  LYS R 160      17.987  22.694  -6.782  1     0 1.99          0.00
ATOM    164  CD  LYS R 160      17.857  21.276  -6.303 11     0 1.99          0.00
ATOM    165  CE  LYS R 160      19.034  20.932  -5.500 11     0 1.99          0.25
ATOM    166  NZ  LYS R 160      18.883  21.262  -4.060 11     1 1.47          0.75
ATOM    180  N   LEU R 161      14.701  24.446  -9.279 12     0 1.63         -0.15
ATOM    181  CA  LEU R 161      13.796  24.331 -10.400 12     0 2.03          0.10
ATOM    182  C   LEU R 161      14.098  25.440 -11.403 12     0 1.67          0.60
ATOM    183  O   LEU R 161      14.111  25.211 -12.616 12     0 1.38         -0.55
ATOM    184  CB  LEU R 161      12.347  24.381  -9.943 10     1 1.99          0.00
ATOM    185  CG  LEU R 161      11.344  24.165 -11.060 10     1 2.03          0.00
ATOM    186  CD1 LEU R 161      11.615  22.784 -11.685 10     1 1.94          0.00
ATOM    187  CD2 LEU R 161       9.935  24.248 -10.496 10     1 1.94          0.00
ATOM    199  N   ALA R 162      14.353  26.654 -10.903 12     0 1.63         -0.15
ATOM    200  CA  ALA R 162      14.683  27.764 -11.782 12     1 2.03          0.10
ATOM    201  C   ALA R 162      15.944  27.455 -12.593 12     0 1.67          0.60
ATOM    202  O   ALA R 162      16.008  27.750 -13.797 12     1 1.38         -0.55
ATOM    203  CB  ALA R 162      14.890  29.024 -10.961 12     1 1.94          0.00
ATOM    209  N   GLU R 163      16.940  26.832 -11.946  8     0 1.63         -0.15
ATOM    210  CA  GLU R 163      18.168  26.466 -12.633  8     0 2.03          0.10
ATOM    211  C   GLU R 163      17.918  25.358 -13.642  8     0 1.67          0.60
ATOM    212  O   GLU R 163      18.460  25.393 -14.744  8     0 1.38         -0.55
ATOM    213  CB  GLU R 163      19.255  26.048 -11.630  8     0 1.99          0.00
ATOM    214  CG  GLU R 163      19.830  27.213 -10.805  8     1 1.99          0.00
ATOM    215  CD  GLU R 163      20.564  28.223 -11.660  9     1 1.67          0.14
ATOM    216  OE1 GLU R 163      21.449  27.827 -12.376  9     1 1.48         -0.57
ATOM    217  OE2 GLU R 163      20.236  29.387 -11.603  9     1 1.48         -0.57
ATOM    224  N   MET R 164      17.056  24.401 -13.308  3     0 1.63         -0.15
ATOM    225  CA  MET R 164      16.780  23.312 -14.225  3     0 2.03          0.10
ATOM    226  C   MET R 164      16.152  23.850 -15.493  3     0 1.67          0.60
ATOM    227  O   MET R 164      16.579  23.506 -16.599 12     0 1.38         -0.55
ATOM    228  CB  MET R 164      15.858  22.279 -13.584  7     0 1.99          0.00
ATOM    229  CG  MET R 164      16.482  21.455 -12.451  7     0 1.99          0.06
ATOM    230  SD  MET R 164      15.294  20.392 -11.677  7     0 1.76         -0.12
ATOM    231  CE  MET R 164      15.090  19.239 -12.988  7     1 1.94          0.06
ATOM    241  N   GLU R 165      15.184  24.754 -15.340  8     0 1.63         -0.15
ATOM    242  CA  GLU R 165      14.534  25.346 -16.500  8     0 2.03          0.10
ATOM    243  C   GLU R 165      15.520  26.196 -17.293  8     1 1.67          0.60
ATOM    244  O   GLU R 165      15.506  26.179 -18.530  8     1 1.38         -0.55
ATOM    245  CB  GLU R 165      13.296  26.127 -16.067  8     1 1.99          0.00
ATOM    246  CG  GLU R 165      12.155  25.206 -15.601  8     1 1.99          0.00
ATOM    247  CD  GLU R 165      11.597  24.349 -16.742  9     1 1.67          0.14
ATOM    248  OE1 GLU R 165      11.192  24.916 -17.730  9     1 1.48         -0.57
ATOM    249  OE2 GLU R 165      11.612  23.134 -16.640  9     1 1.48         -0.57
ATOM    256  N   THR R 166      16.426  26.879 -16.595  2     0 1.63         -0.15
ATOM    257  CA  THR R 166      17.442  27.667 -17.260  2     1 2.03          0.10
ATOM    258  C   THR R 166      18.339  26.781 -18.107  2     0 1.67          0.60
ATOM    259  O   THR R 166      18.603  27.092 -19.270  2     0 1.38         -0.55
ATOM    260  CB  THR R 166      18.302  28.422 -16.244  2     0 2.03          0.25
ATOM    261  CG2 THR R 166      19.419  29.142 -16.927  2     1 1.94          0.00
ATOM    262  OG1 THR R 166      17.476  29.341 -15.507  2     1 1.38         -0.25
ATOM    270  N   PHE R 167      18.787  25.662 -17.545  3     0 1.63         -0.15
ATOM    271  CA  PHE R 167      19.653  24.762 -18.281  3     0 2.03          0.10
ATOM    272  C   PHE R 167      18.908  24.141 -19.458  3     0 1.67          0.60
ATOM    273  O   PHE R 167      19.463  24.008 -20.549  3     0 1.38         -0.55
ATOM    274  CB  PHE R 167      20.223  23.700 -17.358  7     0 1.99          0.00
ATOM    275  CG  PHE R 167      21.291  24.231 -16.442  7     0 1.82          0.00
ATOM    276  CD1 PHE R 167      21.144  24.171 -15.069  7     0 1.78          0.00
ATOM    277  CD2 PHE R 167      22.441  24.819 -16.957  7     1 1.78          0.00
ATOM    278  CE1 PHE R 167      22.115  24.684 -14.226  7     0 1.78          0.00
ATOM    279  CE2 PHE R 167      23.416  25.328 -16.111  7     1 1.78          0.00
ATOM    280  CZ  PHE R 167      23.248  25.258 -14.747  7     1 1.78          0.00
ATOM    290  N   ARG R 168      17.631  23.813 -19.270  4     0 1.63         -0.15
ATOM    291  CA  ARG R 168      16.837  23.272 -20.363  4     0 2.03          0.10
ATOM    292  C   ARG R 168      16.730  24.306 -21.484  4     0 1.67          0.60
ATOM    293  O   ARG R 168      16.818  23.962 -22.666  3     0 1.38         -0.55
ATOM    294  CB  ARG R 168      15.470  22.851 -19.849  4     1 1.99          0.00
ATOM    295  CG  ARG R 168      15.508  21.580 -18.990  4     1 1.99          0.00
ATOM    296  CD  ARG R 168      14.223  21.290 -18.281  4     1 1.99          0.10
ATOM    297  NE  ARG R 168      14.287  19.997 -17.597  1     1 1.63         -0.10
ATOM    298  CZ  ARG R 168      13.502  19.596 -16.571  1     1 1.67          0.50
ATOM    299  NH1 ARG R 168      12.585  20.389 -16.048  1     1 1.63          0.25
ATOM    300  NH2 ARG R 168      13.649  18.374 -16.074  1     1 1.63          0.25
ATOM    314  N   ASP R 169      16.615  25.592 -21.120  8     0 1.63         -0.15
ATOM    315  CA  ASP R 169      16.544  26.650 -22.117  9     1 2.03          0.10
ATOM    316  C   ASP R 169      17.874  26.743 -22.858  8     0 1.67          0.60
ATOM    317  O   ASP R 169      17.895  26.862 -24.085  8     0 1.38         -0.55
ATOM    318  CB  ASP R 169      16.213  27.997 -21.467  9     1 1.99          0.00
ATOM    319  CG  ASP R 169      15.888  29.090 -22.477  9     1 1.67          0.14
ATOM    320  OD1 ASP R 169      14.900  28.971 -23.160  9     1 1.48         -0.57
ATOM    321  OD2 ASP R 169      16.636  30.043 -22.559  9     1 1.48         -0.57
ATOM    326  N   ILE R 170      18.996  26.619 -22.136 12     0 1.63         -0.15
ATOM    327  CA  ILE R 170      20.286  26.668 -22.811 12     0 2.03          0.10
ATOM    328  C   ILE R 170      20.419  25.535 -23.789 12     0 1.67          0.60
ATOM    329  O   ILE R 170      20.855  25.732 -24.925 12     0 1.38         -0.55
ATOM    330  CB  ILE R 170      21.475  26.541 -21.846 10     0 2.03          0.00
ATOM    331  CG1 ILE R 170      21.558  27.756 -20.931 10     1 1.99          0.00
ATOM    332  CG2 ILE R 170      22.760  26.313 -22.678 10     1 1.94          0.00
ATOM    333  CD1 ILE R 170      21.792  29.037 -21.674 10     1 1.94          0.00
ATOM    345  N   LEU R 171      19.994  24.353 -23.375 12     0 1.63         -0.15
ATOM    346  CA  LEU R 171      20.121  23.214 -24.244 12     0 2.03          0.10
ATOM    347  C   LEU R 171      19.290  23.440 -25.495 12     0 1.67          0.60
ATOM    348  O   LEU R 171      19.774  23.218 -26.603 12     0 1.38         -0.55
ATOM    349  CB  LEU R 171      19.689  21.944 -23.514 10     0 1.99          0.00
ATOM    350  CG  LEU R 171      19.838  20.674 -24.287 10     1 2.03          0.00
ATOM    351  CD1 LEU R 171      21.285  20.537 -24.667 10     0 1.94          0.00
ATOM    352  CD2 LEU R 171      19.419  19.490 -23.407 10     1 1.94          0.00
ATOM    364  N   CYS R 172      18.057  23.922 -25.330  5     0 1.63         -0.15
ATOM    365  CA  CYS R 172      17.168  24.153 -26.460  5     1 2.03          0.10
ATOM    366  C   CYS R 172      17.740  25.199 -27.419  5     1 1.67          0.60
ATOM    367  O   CYS R 172      17.650  25.055 -28.643  5     1 1.38         -0.55
ATOM    368  CB  CYS R 172      15.810  24.624 -25.957  5     1 1.99          0.19
ATOM    369  SG  CYS R 172      14.897  23.359 -25.052  5     1 1.69         -0.19
ATOM    375  N   ARG R 173      18.354  26.251 -26.866  4     0 1.63         -0.15
ATOM    376  CA  ARG R 173      18.972  27.280 -27.693  4     1 2.03          0.10
ATOM    377  C   ARG R 173      20.131  26.692 -28.489  4     0 1.67          0.60
ATOM    378  O   ARG R 173      20.315  27.014 -29.673  3     0 1.38         -0.55
ATOM    379  CB  ARG R 173      19.454  28.431 -26.825  4     1 1.99          0.00
ATOM    380  CG  ARG R 173      18.342  29.339 -26.261  4     1 1.99          0.00
ATOM    381  CD  ARG R 173      18.889  30.369 -25.334  4     1 1.99          0.10
ATOM    382  NE  ARG R 173      17.842  31.229 -24.783  1     1 1.63         -0.10
ATOM    383  CZ  ARG R 173      17.396  32.370 -25.350  1     1 1.67          0.50
ATOM    384  NH1 ARG R 173      17.923  32.799 -26.481  1     1 1.63          0.25
ATOM    385  NH2 ARG R 173      16.431  33.068 -24.768  1     1 1.63          0.25
ATOM    399  N   GLN R 174      20.910  25.810 -27.859  2     0 1.63         -0.15
ATOM    400  CA  GLN R 174      22.007  25.169 -28.562  3     0 2.03          0.10
ATOM    401  C   GLN R 174      21.493  24.195 -29.625  3     0 1.67          0.60
ATOM    402  O   GLN R 174      22.052  24.115 -30.719  3     0 1.38         -0.55
ATOM    403  CB  GLN R 174      22.960  24.478 -27.601  3     0 1.99          0.00
ATOM    404  CG  GLN R 174      23.778  25.394 -26.737  2     1 1.99          0.00
ATOM    405  CD  GLN R 174      24.657  24.591 -25.847  2     0 1.67          0.55
ATOM    406  NE2 GLN R 174      25.882  25.070 -25.584  2     1 1.63          0.00
ATOM    407  OE1 GLN R 174      24.232  23.522 -25.404  2     0 1.38         -0.55
ATOM    416  N   VAL R 175      20.384  23.491 -29.346 12     0 1.63         -0.15
ATOM    417  CA  VAL R 175      19.826  22.582 -30.350 12     0 2.03          0.10
ATOM    418  C   VAL R 175      19.412  23.379 -31.572 12     0 1.67          0.60
ATOM    419  O   VAL R 175      19.755  23.028 -32.702 12     0 1.38         -0.55
ATOM    420  CB  VAL R 175      18.560  21.846 -29.852 10     1 2.03          0.00
ATOM    421  CG1 VAL R 175      17.927  21.116 -31.018 10     1 1.94          0.00
ATOM    422  CG2 VAL R 175      18.884  20.853 -28.775 10     1 1.94          0.00
ATOM    432  N   ASP R 176      18.719  24.496 -31.335  8     0 1.63         -0.15
ATOM    433  CA  ASP R 176      18.253  25.366 -32.403  9     1 2.03          0.10
ATOM    434  C   ASP R 176      19.442  25.871 -33.209  8     0 1.67          0.60
ATOM    435  O   ASP R 176      19.454  25.770 -34.440  8     0 1.38         -0.55
ATOM    436  CB  ASP R 176      17.463  26.545 -31.798  9     1 1.99          0.00
ATOM    437  CG  ASP R 176      16.771  27.501 -32.812  9     1 1.67          0.14
ATOM    438  OD1 ASP R 176      15.857  27.073 -33.480  9     1 1.48         -0.57
ATOM    439  OD2 ASP R 176      17.157  28.666 -32.909  9     1 1.48         -0.57
ATOM    444  N   THR R 177      20.469  26.366 -32.512  2     0 1.63         -0.15
ATOM    445  CA  THR R 177      21.646  26.904 -33.165  2     1 2.03          0.10
ATOM    446  C   THR R 177      22.328  25.864 -34.040  2     0 1.67          0.60
ATOM    447  O   THR R 177      22.624  26.133 -35.208  2     0 1.38         -0.55
ATOM    448  CB  THR R 177      22.662  27.395 -32.118  2     0 2.03          0.25
ATOM    449  CG2 THR R 177      23.898  27.899 -32.805  2     1 1.94          0.00
ATOM    450  OG1 THR R 177      22.074  28.443 -31.325  2     1 1.38         -0.25
ATOM    458  N   LEU R 178      22.513  24.664 -33.498 12     0 1.63         -0.15
ATOM    459  CA  LEU R 178      23.190  23.592 -34.202 12     0 2.03          0.10
ATOM    460  C   LEU R 178      22.408  23.165 -35.437 12     0 1.67          0.60
ATOM    461  O   LEU R 178      22.996  22.982 -36.509 12     0 1.38         -0.55
ATOM    462  CB  LEU R 178      23.385  22.406 -33.259 10     0 1.99          0.00
ATOM    463  CG  LEU R 178      24.155  21.242 -33.818 10     1 2.03          0.00
ATOM    464  CD1 LEU R 178      25.527  21.742 -34.201 10     0 1.94          0.00
ATOM    465  CD2 LEU R 178      24.268  20.151 -32.764 10     1 1.94          0.00
ATOM    477  N   GLN R 179      21.085  23.022 -35.310  2     0 1.63         -0.15
ATOM    478  CA  GLN R 179      20.270  22.626 -36.451  3     1 2.03          0.10
ATOM    479  C   GLN R 179      20.338  23.683 -37.543  3     0 1.67          0.60
ATOM    480  O   GLN R 179      20.465  23.360 -38.724  3     0 1.38         -0.55
ATOM    481  CB  GLN R 179      18.820  22.409 -36.019  3     1 1.99          0.00
ATOM    482  CG  GLN R 179      18.615  21.180 -35.140  2     1 1.99          0.00
ATOM    483  CD  GLN R 179      17.205  21.068 -34.594  2     1 1.67          0.55
ATOM    484  NE2 GLN R 179      16.856  19.875 -34.131  2     1 1.63          0.00
ATOM    485  OE1 GLN R 179      16.435  22.032 -34.575  2     1 1.38         -0.55
ATOM    494  N   LYS R 180      20.316  24.958 -37.151  4     0 1.63         -0.15
ATOM    495  CA  LYS R 180      20.415  26.026 -38.128  4     1 2.03          0.10
ATOM    496  C   LYS R 180      21.777  26.011 -38.805  4     1 1.67          0.60
ATOM    497  O   LYS R 180      21.867  26.204 -40.019  2     1 1.38         -0.55
ATOM    498  CB  LYS R 180      20.081  27.356 -37.466  4     1 1.99          0.00
ATOM    499  CG  LYS R 180      18.588  27.472 -37.164  1     1 1.99          0.00
ATOM    500  CD  LYS R 180      18.226  28.717 -36.398 11     1 1.99          0.00
ATOM    501  CE  LYS R 180      16.709  28.800 -36.222 11     1 1.99          0.25
ATOM    502  NZ  LYS R 180      16.307  29.869 -35.278 11     1 1.47          0.75
ATOM    516  N   TYR R 181      22.836  25.716 -38.045  3     0 1.63         -0.15
ATOM    517  CA  TYR R 181      24.157  25.619 -38.641  3     0 2.03          0.10
ATOM    518  C   TYR R 181      24.201  24.482 -39.652  3     0 1.67          0.60
ATOM    519  O   TYR R 181      24.783  24.614 -40.735  3     0 1.38         -0.55
ATOM    520  CB  TYR R 181      25.221  25.403 -37.571  3     0 1.99          0.00
ATOM    521  CG  TYR R 181      25.527  26.620 -36.774  3     0 1.82          0.00
ATOM    522  CD1 TYR R 181      25.038  27.859 -37.157  6     1 1.78          0.00
ATOM    523  CD2 TYR R 181      26.329  26.509 -35.689  6     0 1.78          0.00
ATOM    524  CE1 TYR R 181      25.354  28.977 -36.425  6     1 1.78          0.00
ATOM    525  CE2 TYR R 181      26.655  27.624 -34.948  6     1 1.78          0.00
ATOM    526  CZ  TYR R 181      26.168  28.855 -35.312  6     0 1.82          0.25
ATOM    527  OH  TYR R 181      26.490  29.968 -34.565  6     1 1.38         -0.25
ATOM    537  N   PHE R 182      23.554  23.363 -39.326  3     0 1.63         -0.15
ATOM    538  CA  PHE R 182      23.529  22.241 -40.247  3     0 2.03          0.10
ATOM    539  C   PHE R 182      22.897  22.665 -41.557  3     0 1.67          0.60
ATOM    540  O   PHE R 182      23.472  22.463 -42.633  3     0 1.38         -0.55
ATOM    541  CB  PHE R 182      22.715  21.072 -39.711  7     1 1.99          0.00
ATOM    542  CG  PHE R 182      22.685  19.946 -40.677  7     1 1.82          0.00
ATOM    543  CD1 PHE R 182      23.760  19.076 -40.768  7     1 1.78          0.00
ATOM    544  CD2 PHE R 182      21.600  19.763 -41.525  7     1 1.78          0.00
ATOM    545  CE1 PHE R 182      23.750  18.041 -41.681  7     1 1.78          0.00
ATOM    546  CE2 PHE R 182      21.586  18.733 -42.439  7     1 1.78          0.00
ATOM    547  CZ  PHE R 182      22.662  17.869 -42.519  7     1 1.78          0.00
ATOM    557  N   ASP R 183      21.702  23.260 -41.464  8     0 1.63         -0.15
ATOM    558  CA  ASP R 183      20.980  23.684 -42.650  9     0 2.03          0.10
ATOM    559  C   ASP R 183      21.770  24.719 -43.440  8     1 1.67          0.60
ATOM    560  O   ASP R 183      21.804  24.677 -44.674  8     1 1.38         -0.55
ATOM    561  CB  ASP R 183      19.613  24.259 -42.264  9     1 1.99          0.00
ATOM    562  CG  ASP R 183      18.590  23.196 -41.810  9     1 1.67          0.14
ATOM    563  OD1 ASP R 183      18.825  22.026 -42.020  9     1 1.48         -0.57
ATOM    564  OD2 ASP R 183      17.568  23.576 -41.283  9     1 1.48         -0.57
ATOM    569  N   ALA R 184      22.432  25.635 -42.734 12     0 1.63         -0.15
ATOM    570  CA  ALA R 184      23.234  26.651 -43.387 12     1 2.03          0.10
ATOM    571  C   ALA R 184      24.372  26.016 -44.178 12     0 1.67          0.60
ATOM    572  O   ALA R 184      24.667  26.440 -45.300 12     1 1.38         -0.55
ATOM    573  CB  ALA R 184      23.773  27.618 -42.354 12     1 1.94          0.00
ATOM    579  N   CYS R 185      24.992  24.972 -43.616  5     0 1.63         -0.15
ATOM    580  CA  CYS R 185      26.080  24.300 -44.306  5     1 2.03          0.10
ATOM    581  C   CYS R 185      25.538  23.582 -45.526  5     0 1.67          0.60
ATOM    582  O   CYS R 185      26.114  23.653 -46.616  5     0 1.38         -0.55
ATOM    583  CB  CYS R 185      26.748  23.269 -43.400  5     1 1.99          0.19
ATOM    584  SG  CYS R 185      27.652  23.956 -42.018  5     1 1.69         -0.19
ATOM    590  N   ALA R 186      24.390  22.919 -45.354 12     0 1.63         -0.15
ATOM    591  CA  ALA R 186      23.768  22.173 -46.435 12     1 2.03          0.10
ATOM    592  C   ALA R 186      23.447  23.105 -47.594 12     1 1.67          0.60
ATOM    593  O   ALA R 186      23.633  22.749 -48.764 12     0 1.38         -0.55
ATOM    594  CB  ALA R 186      22.510  21.481 -45.929 12     1 1.94          0.00
ATOM    600  N   ASP R 187      23.010  24.325 -47.268  8     0 1.63         -0.15
ATOM    601  CA  ASP R 187      22.679  25.317 -48.272  9     1 2.03          0.10
ATOM    602  C   ASP R 187      23.918  25.830 -48.976  8     0 1.67          0.60
ATOM    603  O   ASP R 187      23.932  25.932 -50.204  8     0 1.38         -0.55
ATOM    604  CB  ASP R 187      21.917  26.484 -47.646  9     1 1.99          0.00
ATOM    605  CG  ASP R 187      21.458  27.516 -48.660  9     1 1.67          0.14
ATOM    606  OD1 ASP R 187      20.713  27.189 -49.570  9     1 1.48         -0.57
ATOM    607  OD2 ASP R 187      21.837  28.670 -48.555  9     1 1.48         -0.57
ATOM    612  N   ALA R 188      24.975  26.133 -48.217 12     0 1.63         -0.15
ATOM    613  CA  ALA R 188      26.192  26.644 -48.829 12     1 2.03          0.10
ATOM    614  C   ALA R 188      26.744  25.641 -49.835 12     0 1.67          0.60
ATOM    615  O   ALA R 188      27.169  26.008 -50.942 12     1 1.38         -0.55
ATOM    616  CB  ALA R 188      27.226  26.923 -47.750 12     1 1.94          0.00
ATOM    622  N   VAL R 189      26.682  24.364 -49.473 12     0 1.63         -0.15
ATOM    623  CA  VAL R 189      27.177  23.333 -50.353 12     0 2.03          0.10
ATOM    624  C   VAL R 189      26.248  23.145 -51.538 12     0 1.67          0.60
ATOM    625  O   VAL R 189      26.715  23.054 -52.672 12     0 1.38         -0.55
ATOM    626  CB  VAL R 189      27.354  22.005 -49.614 10     1 2.03          0.00
ATOM    627  CG1 VAL R 189      27.725  20.922 -50.621 10     1 1.94          0.00
ATOM    628  CG2 VAL R 189      28.442  22.148 -48.547 10     1 1.94          0.00
ATOM    638  N   SER R 190      24.933  23.106 -51.297  2     0 1.63         -0.15
ATOM    639  CA  SER R 190      23.993  22.896 -52.387  2     1 2.03          0.10
ATOM    640  C   SER R 190      24.120  23.997 -53.429  2     0 1.67          0.60
ATOM    641  O   SER R 190      24.130  23.717 -54.629  2     0 1.38         -0.55
ATOM    642  CB  SER R 190      22.579  22.874 -51.849  2     1 1.99          0.25
ATOM    643  OG  SER R 190      22.387  21.778 -50.991  2     1 1.38         -0.25
ATOM    649  N   LYS R 191      24.267  25.249 -52.988  4     0 1.63         -0.15
ATOM    650  CA  LYS R 191      24.416  26.335 -53.942  4     0 2.03          0.10
ATOM    651  C   LYS R 191      25.699  26.173 -54.743  4     0 1.67          0.60
ATOM    652  O   LYS R 191      25.718  26.428 -55.951  2     0 1.38         -0.55
ATOM    653  CB  LYS R 191      24.373  27.693 -53.246  4     1 1.99          0.00
ATOM    654  CG  LYS R 191      22.971  28.121 -52.759  1     1 1.99          0.00
ATOM    655  CD  LYS R 191      22.997  29.537 -52.188 11     1 1.99          0.00
ATOM    656  CE  LYS R 191      21.577  30.122 -51.983 11     1 1.99          0.25
ATOM    657  NZ  LYS R 191      20.837  29.523 -50.831 11     1 1.47          0.75
ATOM    671  N   ASP R 192      26.767  25.695 -54.097  8     0 1.63         -0.15
ATOM    672  CA  ASP R 192      28.008  25.490 -54.816  9     1 2.03          0.10
ATOM    673  C   ASP R 192      27.834  24.400 -55.871  8     0 1.67          0.60
ATOM    674  O   ASP R 192      28.305  24.554 -57.003  8     0 1.38         -0.55
ATOM    675  CB  ASP R 192      29.125  25.109 -53.854  9     1 1.99          0.00
ATOM    676  CG  ASP R 192      30.469  25.055 -54.513  9     0 1.67          0.14
ATOM    677  OD1 ASP R 192      30.934  26.078 -54.952  9     1 1.48         -0.57
ATOM    678  OD2 ASP R 192      31.034  24.000 -54.568  9     0 1.48         -0.57
ATOM    683  N   GLU R 193      27.140  23.308 -55.518  8     0 1.63         -0.15
ATOM    684  CA  GLU R 193      26.916  22.237 -56.484  8     0 2.03          0.10
ATOM    685  C   GLU R 193      26.072  22.738 -57.657  8     0 1.67          0.60
ATOM    686  O   GLU R 193      26.327  22.388 -58.811  8     0 1.38         -0.55
ATOM    687  CB  GLU R 193      26.280  20.998 -55.832  8     1 1.99          0.00
ATOM    688  CG  GLU R 193      27.236  20.218 -54.904  8     1 1.99          0.00
ATOM    689  CD  GLU R 193      26.634  18.946 -54.307  9     1 1.67          0.14
ATOM    690  OE1 GLU R 193      25.448  18.735 -54.431  9     1 1.48         -0.57
ATOM    691  OE2 GLU R 193      27.385  18.176 -53.751  9     1 1.48         -0.57
ATOM    698  N   LEU R 194      25.096  23.607 -57.394 12     0 1.63         -0.15
ATOM    699  CA  LEU R 194      24.305  24.132 -58.496 12     0 2.03          0.10
ATOM    700  C   LEU R 194      25.189  24.945 -59.445 12     1 1.67          0.60
ATOM    701  O   LEU R 194      25.081  24.816 -60.672 12     1 1.38         -0.55
ATOM    702  CB  LEU R 194      23.152  24.989 -57.963 10     1 1.99          0.00
ATOM    703  CG  LEU R 194      22.049  24.212 -57.224 10     1 2.03          0.00
ATOM    704  CD1 LEU R 194      21.075  25.190 -56.579 10     1 1.94          0.00
ATOM    705  CD2 LEU R 194      21.341  23.306 -58.212 10     1 1.94          0.00
ATOM    717  N   GLN R 195      26.113  25.739 -58.883  2     0 1.63         -0.15
ATOM    718  CA  GLN R 195      27.011  26.514 -59.729  3     1 2.03          0.10
ATOM    719  C   GLN R 195      27.931  25.583 -60.512  3     0 1.67          0.60
ATOM    720  O   GLN R 195      28.184  25.812 -61.696  3     0 1.38         -0.55
ATOM    721  CB  GLN R 195      27.828  27.506 -58.903  3     1 1.99          0.00
ATOM    722  CG  GLN R 195      27.001  28.644 -58.331  2     1 1.99          0.00
ATOM    723  CD  GLN R 195      27.810  29.601 -57.476  2     1 1.67          0.55
ATOM    724  NE2 GLN R 195      27.181  30.118 -56.430  2     1 1.63          0.00
ATOM    725  OE1 GLN R 195      28.983  29.882 -57.754  2     1 1.38         -0.55
ATOM    734  N   ARG R 196      28.402  24.512 -59.867  4     0 1.63         -0.15
ATOM    735  CA  ARG R 196      29.252  23.534 -60.535  4     1 2.03          0.10
ATOM    736  C   ARG R 196      28.579  23.000 -61.778  4     0 1.67          0.60
ATOM    737  O   ARG R 196      29.174  22.974 -62.858  3     0 1.38         -0.55
ATOM    738  CB  ARG R 196      29.548  22.349 -59.644  4     0 1.99          0.00
ATOM    739  CG  ARG R 196      30.396  21.286 -60.278  4     0 1.99          0.00
ATOM    740  CD  ARG R 196      30.293  20.004 -59.544  4     0 1.99          0.10
ATOM    741  NE  ARG R 196      28.955  19.414 -59.642  1     0 1.63         -0.10
ATOM    742  CZ  ARG R 196      28.450  18.505 -58.792  1     0 1.67          0.50
ATOM    743  NH1 ARG R 196      29.151  18.060 -57.764  1     1 1.63          0.25
ATOM    744  NH2 ARG R 196      27.234  18.072 -59.011  1     1 1.63          0.25
ATOM    758  N   ASP R 197      27.331  22.549 -61.622  8     0 1.63         -0.15
ATOM    759  CA  ASP R 197      26.605  21.976 -62.742  9     0 2.03          0.10
ATOM    760  C   ASP R 197      26.418  22.999 -63.855  8     0 1.67          0.60
ATOM    761  O   ASP R 197      26.525  22.659 -65.036  8     0 1.38         -0.55
ATOM    762  CB  ASP R 197      25.253  21.430 -62.293  9     1 1.99          0.00
ATOM    763  CG  ASP R 197      25.367  20.155 -61.420  9     1 1.67          0.14
ATOM    764  OD1 ASP R 197      26.442  19.572 -61.335  9     1 1.48         -0.57
ATOM    765  OD2 ASP R 197      24.367  19.759 -60.866  9     1 1.48         -0.57
ATOM    770  N   LYS R 198      26.180  24.268 -63.491  4     0 1.63         -0.15
ATOM    771  CA  LYS R 198      26.022  25.304 -64.504  4     1 2.03          0.10
ATOM    772  C   LYS R 198      27.312  25.439 -65.295  4     0 1.67          0.60
ATOM    773  O   LYS R 198      27.290  25.480 -66.526  2     0 1.38         -0.55
ATOM    774  CB  LYS R 198      25.668  26.650 -63.872  4     1 1.99          0.00
ATOM    775  CG  LYS R 198      25.470  27.798 -64.878  1     1 1.99          0.00
ATOM    776  CD  LYS R 198      24.253  27.568 -65.777 11     1 1.99          0.00
ATOM    777  CE  LYS R 198      23.836  28.859 -66.522 11     1 1.99          0.25
ATOM    778  NZ  LYS R 198      24.818  29.282 -67.590 11     1 1.47          0.75
ATOM    792  N   VAL R 199      28.449  25.423 -64.597 12     0 1.63         -0.15
ATOM    793  CA  VAL R 199      29.727  25.514 -65.279 12     0 2.03          0.10
ATOM    794  C   VAL R 199      29.923  24.347 -66.214 12     0 1.67          0.60
ATOM    795  O   VAL R 199      30.323  24.536 -67.362 12     0 1.38         -0.55
ATOM    796  CB  VAL R 199      30.898  25.555 -64.294 10     0 2.03          0.00
ATOM    797  CG1 VAL R 199      32.194  25.390 -65.058 10     0 1.94          0.00
ATOM    798  CG2 VAL R 199      30.893  26.888 -63.560 10     1 1.94          0.00
ATOM    808  N   VAL R 200      29.579  23.148 -65.767 12     0 1.63         -0.15
ATOM    809  CA  VAL R 200      29.746  22.010 -66.642 12     0 2.03          0.10
ATOM    810  C   VAL R 200      28.924  22.171 -67.907 12     0 1.67          0.60
ATOM    811  O   VAL R 200      29.466  22.025 -69.005 12     0 1.38         -0.55
ATOM    812  CB  VAL R 200      29.298  20.722 -65.938 10     1 2.03          0.00
ATOM    813  CG1 VAL R 200      29.251  19.580 -66.941 10     1 1.94          0.00
ATOM    814  CG2 VAL R 200      30.257  20.402 -64.804 10     0 1.94          0.00
ATOM    824  N   GLU R 201      27.646  22.536 -67.785  8     0 1.63         -0.15
ATOM    825  CA  GLU R 201      26.853  22.683 -68.998  8     0 2.03          0.10
ATOM    826  C   GLU R 201      27.370  23.814 -69.888  8     0 1.67          0.60
ATOM    827  O   GLU R 201      27.467  23.651 -71.107  8     0 1.38         -0.55
ATOM    828  CB  GLU R 201      25.373  22.924 -68.670  8     1 1.99          0.00
ATOM    829  CG  GLU R 201      24.637  21.708 -68.086  8     1 1.99          0.00
ATOM    830  CD  GLU R 201      23.154  21.962 -67.815  9     1 1.67          0.14
ATOM    831  OE1 GLU R 201      22.713  23.080 -67.971  9     1 1.48         -0.57
ATOM    832  OE2 GLU R 201      22.468  21.026 -67.465  9     1 1.48         -0.57
ATOM    839  N   ASP R 202      27.783  24.938 -69.297  8     0 1.63         -0.15
ATOM    840  CA  ASP R 202      28.287  26.025 -70.125  9     1 2.03          0.10
ATOM    841  C   ASP R 202      29.550  25.603 -70.868  8     0 1.67          0.60
ATOM    842  O   ASP R 202      29.713  25.881 -72.061  8     0 1.38         -0.55
ATOM    843  CB  ASP R 202      28.576  27.277 -69.283  9     1 1.99          0.00
ATOM    844  CG  ASP R 202      27.312  28.025 -68.791  9     1 1.67          0.14
ATOM    845  OD1 ASP R 202      26.221  27.752 -69.262  9     1 1.48         -0.57
ATOM    846  OD2 ASP R 202      27.421  28.906 -67.943  9     1 1.48         -0.57
ATOM    851  N   ASP R 203      30.433  24.864 -70.199  8     0 1.63         -0.15
ATOM    852  CA  ASP R 203      31.647  24.465 -70.877  9     0 2.03          0.10
ATOM    853  C   ASP R 203      31.335  23.451 -71.965  8     0 1.67          0.60
ATOM    854  O   ASP R 203      31.826  23.569 -73.085  8     0 1.38         -0.55
ATOM    855  CB  ASP R 203      32.658  23.858 -69.904  9     1 1.99          0.00
ATOM    856  CG  ASP R 203      33.296  24.862 -68.924  9     0 1.67          0.14
ATOM    857  OD1 ASP R 203      33.151  26.078 -69.089  9     0 1.48         -0.57
ATOM    858  OD2 ASP R 203      33.951  24.389 -68.019  9     0 1.48         -0.57
ATOM    863  N   GLU R 204      30.436  22.501 -71.690  8     0 1.63         -0.15
ATOM    864  CA  GLU R 204      30.118  21.499 -72.704  8     1 2.03          0.10
ATOM    865  C   GLU R 204      29.497  22.119 -73.959  8     1 1.67          0.60
ATOM    866  O   GLU R 204      29.783  21.684 -75.076  8     1 1.38         -0.55
ATOM    867  CB  GLU R 204      29.193  20.408 -72.138  8     1 1.99          0.00
ATOM    868  CG  GLU R 204      29.868  19.455 -71.123  8     1 1.99          0.00
ATOM    869  CD  GLU R 204      28.932  18.399 -70.545  9     1 1.67          0.14
ATOM    870  OE1 GLU R 204      27.758  18.432 -70.834  9     1 1.48         -0.57
ATOM    871  OE2 GLU R 204      29.406  17.560 -69.813  9     1 1.48         -0.57
ATOM    878  N   ASP R 205      28.654  23.142 -73.787  8     0 1.63         -0.15
ATOM    879  CA  ASP R 205      28.027  23.780 -74.938  9     1 2.03          0.10
ATOM    880  C   ASP R 205      28.960  24.691 -75.747  8     0 1.67          0.60
ATOM    881  O   ASP R 205      28.882  24.705 -76.979  8     1 1.38         -0.55
ATOM    882  CB  ASP R 205      26.806  24.598 -74.507  9     1 1.99          0.00
ATOM    883  CG  ASP R 205      25.616  23.751 -74.057  9     1 1.67          0.14
ATOM    884  OD1 ASP R 205      25.626  22.561 -74.281  9     1 1.48         -0.57
ATOM    885  OD2 ASP R 205      24.689  24.312 -73.519  9     1 1.48         -0.57
ATOM    890  N   ASP R 206      29.829  25.456 -75.072  8     0 1.63         -0.15
ATOM    891  CA  ASP R 206      30.698  26.404 -75.776  9     1 2.03          0.10
ATOM    892  C   ASP R 206      32.146  25.980 -76.077  8     1 1.67          0.60
ATOM    893  O   ASP R 206      32.718  26.467 -77.055  8     1 1.38         -0.55
ATOM    894  CB  ASP R 206      30.729  27.761 -75.057  9     1 1.99          0.00
ATOM    895  CG  ASP R 206      29.377  28.501 -75.060  9     1 1.67          0.14
ATOM    896  OD1 ASP R 206      28.828  28.692 -76.125  9     1 1.48         -0.57
ATOM    897  OD2 ASP R 206      28.940  28.919 -74.014  9     1 1.48         -0.57
ATOM    902  N   PHE R 207      32.776  25.138 -75.248  3     0 1.63         -0.15
ATOM    903  CA  PHE R 207      34.198  24.867 -75.457  3     0 2.03          0.10
ATOM    904  C   PHE R 207      34.563  23.387 -75.653  3     1 1.67          0.60
ATOM    905  O   PHE R 207      33.893  22.504 -75.135  3     1 1.38         -0.55
ATOM    906  CB  PHE R 207      34.985  25.395 -74.257  7     0 1.99          0.00
ATOM    907  CG  PHE R 207      34.868  26.861 -74.095  7     0 1.82          0.00
ATOM    908  CD1 PHE R 207      33.867  27.399 -73.313  7     0 1.78          0.00
ATOM    909  CD2 PHE R 207      35.738  27.714 -74.743  7     1 1.78          0.00
ATOM    910  CE1 PHE R 207      33.736  28.764 -73.172  7     1 1.78          0.00
ATOM    911  CE2 PHE R 207      35.613  29.080 -74.609  7     1 1.78          0.00
ATOM    912  CZ  PHE R 207      34.608  29.607 -73.820  7     1 1.78          0.00
ATOM    922  N   PRO R 208      35.634  23.084 -76.420  3     0 1.63         -0.25
ATOM    923  CA  PRO R 208      36.245  21.770 -76.546  3     1 2.03          0.10
ATOM    924  C   PRO R 208      37.067  21.413 -75.302  3     1 1.67          0.60
ATOM    925  O   PRO R 208      37.500  20.271 -75.134  3     1 1.38         -0.55
ATOM    926  CB  PRO R 208      37.106  21.923 -77.805  3     1 1.99          0.00
ATOM    927  CG  PRO R 208      37.470  23.389 -77.849  3     1 1.99          0.00
ATOM    928  CD  PRO R 208      36.263  24.121 -77.276  3     1 1.99          0.10
ATOM    936  N   THR R 209      37.305  22.415 -74.456  2     0 1.63         -0.15
ATOM    937  CA  THR R 209      38.109  22.275 -73.254  2     1 2.03          0.10
ATOM    938  C   THR R 209      37.221  22.191 -72.022  2     1 1.67          0.60
ATOM    939  O   THR R 209      36.017  22.434 -72.093  2     1 1.38         -0.55
ATOM    940  CB  THR R 209      39.081  23.461 -73.110  2     1 2.03          0.25
ATOM    941  CG2 THR R 209      39.893  23.607 -74.370  2     1 1.94          0.00
ATOM    942  OG1 THR R 209      38.343  24.674 -72.895  2     1 1.38         -0.25
ATOM    950  N   THR R 210      37.836  21.887 -70.880  2     1 1.63         -0.15
ATOM    951  CA  THR R 210      37.126  21.771 -69.608  2     1 2.03          0.10
ATOM    952  C   THR R 210      37.250  23.022 -68.767  2     0 1.67          0.60
ATOM    953  O   THR R 210      36.793  23.063 -67.615  2     0 1.38         -0.55
ATOM    954  CB  THR R 210      37.719  20.663 -68.757  2     0 2.03          0.25
ATOM    955  CG2 THR R 210      37.753  19.369 -69.556  2     1 1.94          0.00
ATOM    956  OG1 THR R 210      39.076  21.047 -68.374  2     1 1.38         -0.25
ATOM    964  N   ARG R 211      38.032  23.989 -69.251  4     1 1.63         -0.15
ATOM    965  CA  ARG R 211      38.279  25.210 -68.492  4     1 2.03          0.10
ATOM    966  C   ARG R 211      38.929  25.002 -67.117  4     1 1.67          0.60
ATOM    967  O   ARG R 211      39.099  25.969 -66.381  3     1 1.38         -0.55
ATOM    968  CB  ARG R 211      36.927  25.897 -68.292  4     1 1.99          0.00
ATOM    969  CG  ARG R 211      36.844  27.092 -67.436  4     1 1.99          0.00
ATOM    970  CD  ARG R 211      35.400  27.439 -67.352  4     1 1.99          0.10
ATOM    971  NE  ARG R 211      35.078  28.320 -66.293  1     1 1.63         -0.10
ATOM    972  CZ  ARG R 211      33.865  28.866 -66.143  1     1 1.67          0.50
ATOM    973  NH1 ARG R 211      32.928  28.588 -67.038  1     1 1.63          0.25
ATOM    974  NH2 ARG R 211      33.610  29.656 -65.112  1     1 1.63          0.25
ATOM    988  N   SER R 212      39.280  23.748 -66.749  2     1 1.63         -0.15
ATOM    989  CA  SER R 212      39.817  23.359 -65.437  2     1 2.03          0.10
ATOM    990  C   SER R 212      38.737  23.426 -64.323  2     0 1.67          0.60
ATOM    991  O   SER R 212      38.979  22.993 -63.186  2     1 1.38         -0.55
ATOM    992  CB  SER R 212      41.045  24.180 -65.057  2     1 1.99          0.25
ATOM    993  OG  SER R 212      40.702  25.387 -64.439  2     1 1.38         -0.25
ATOM    999  N   ASP R 213      37.554  23.989 -64.655  8     0 1.63         -0.15
ATOM   1000  CA  ASP R 213      36.411  24.110 -63.740  9     0 2.03          0.10
ATOM   1001  C   ASP R 213      35.362  23.037 -64.045  8     0 1.67          0.60
ATOM   1002  O   ASP R 213      34.740  22.483 -63.144  8     0 1.38         -0.55
ATOM   1003  CB  ASP R 213      35.750  25.504 -63.785  9     0 1.99          0.00
ATOM   1004  CG  ASP R 213      36.614  26.706 -63.288  9     1 1.67          0.14
ATOM   1005  OD1 ASP R 213      37.093  26.645 -62.179  9     1 1.48         -0.57
ATOM   1006  OD2 ASP R 213      36.735  27.690 -64.007  9     1 1.48         -0.57
ATOM   1011  N   GLY R 214      35.178  22.677 -65.318  5     0 1.63         -0.15
ATOM   1012  CA  GLY R 214      34.193  21.653 -65.671  5     1 1.99          0.10
ATOM   1013  C   GLY R 214      34.586  20.339 -64.994  5     1 1.67          0.60
ATOM   1014  O   GLY R 214      33.747  19.519 -64.613  5     1 1.38         -0.55
ATOM   1018  N   ASP R 215      35.897  20.213 -64.777  8     0 1.63         -0.15
ATOM   1019  CA  ASP R 215      36.593  19.102 -64.151  9     1 2.03          0.10
ATOM   1020  C   ASP R 215      36.170  18.863 -62.699  8     0 1.67          0.60
ATOM   1021  O   ASP R 215      36.417  17.787 -62.151  8     0 1.38         -0.55
ATOM   1022  CB  ASP R 215      38.100  19.347 -64.238  9     1 1.99          0.00
ATOM   1023  CG  ASP R 215      38.629  19.175 -65.657  9     1 1.67          0.14
ATOM   1024  OD1 ASP R 215      37.954  18.566 -66.441  9     1 1.48         -0.57
ATOM   1025  OD2 ASP R 215      39.675  19.707 -65.971  9     1 1.48         -0.57
ATOM   1030  N   PHE R 216      35.463  19.822 -62.075  3     0 1.63         -0.15
ATOM   1031  CA  PHE R 216      34.994  19.632 -60.701  3     0 2.03          0.10
ATOM   1032  C   PHE R 216      34.047  18.445 -60.657  3     0 1.67          0.60
ATOM   1033  O   PHE R 216      33.931  17.767 -59.630  3     1 1.38         -0.55
ATOM   1034  CB  PHE R 216      34.165  20.808 -60.183  7     0 1.99          0.00
ATOM   1035  CG  PHE R 216      34.855  22.075 -59.817  7     0 1.82          0.00
ATOM   1036  CD1 PHE R 216      34.470  23.265 -60.407  7     0 1.78          0.00
ATOM   1037  CD2 PHE R 216      35.857  22.104 -58.891  7     0 1.78          0.00
ATOM   1038  CE1 PHE R 216      35.079  24.447 -60.086  7     1 1.78          0.00
ATOM   1039  CE2 PHE R 216      36.469  23.294 -58.567  7     1 1.78          0.00
ATOM   1040  CZ  PHE R 216      36.076  24.461 -59.169  7     1 1.78          0.00
ATOM   1050  N   LEU R 217      33.393  18.178 -61.795 12     0 1.63         -0.15
ATOM   1051  CA  LEU R 217      32.425  17.111 -61.971 12     0 2.03          0.10
ATOM   1052  C   LEU R 217      33.008  15.764 -61.585 12     0 1.67          0.60
ATOM   1053  O   LEU R 217      32.273  14.874 -61.146 12     1 1.38         -0.55
ATOM   1054  CB  LEU R 217      31.947  17.059 -63.409 10     1 1.99          0.00
ATOM   1055  CG  LEU R 217      30.756  16.148 -63.663 10     1 2.03          0.00
ATOM   1056  CD1 LEU R 217      29.563  16.647 -62.828 10     1 1.94          0.00
ATOM   1057  CD2 LEU R 217      30.438  16.152 -65.142 10     1 1.94          0.00
ATOM   1069  N   HIS R 218      34.330  15.602 -61.765  4     1 1.63         -0.15
ATOM   1070  CA  HIS R 218      35.014  14.361 -61.456  3     1 2.03          0.10
ATOM   1071  C   HIS R 218      34.533  13.846 -60.109  3     0 1.67          0.60
ATOM   1072  O   HIS R 218      34.253  12.659 -59.962  3     1 1.38         -0.55
ATOM   1073  CB  HIS R 218      36.531  14.617 -61.401  3     1 1.99          0.00
ATOM   1074  CG  HIS R 218      37.381  13.437 -61.005  4     1 1.82          0.10
ATOM   1075  CD2 HIS R 218      37.987  13.147 -59.830  4     1 1.87          0.10
ATOM   1076  ND1 HIS R 218      37.683  12.398 -61.866  4     1 1.54         -0.10
ATOM   1077  CE1 HIS R 218      38.444  11.515 -61.233  4     1 1.87          0.30
ATOM   1078  NE2 HIS R 218      38.637  11.943 -59.986  4     1 1.54         -0.40
ATOM   1086  N   SER R 219      34.498  14.740 -59.114  2     1 1.63         -0.15
ATOM   1087  CA  SER R 219      34.030  14.475 -57.757  2     1 2.03          0.10
ATOM   1088  C   SER R 219      34.132  13.037 -57.220  2     1 1.67          0.60
ATOM   1089  O   SER R 219      33.231  12.591 -56.503  2     1 1.38         -0.55
ATOM   1090  CB  SER R 219      32.589  14.946 -57.668  2     1 1.99          0.25
ATOM   1091  OG  SER R 219      31.742  14.194 -58.520  2     1 1.38         -0.25
ATOM   1097  N   THR R 220      35.228  12.327 -57.492  2     0 1.63         -0.15
ATOM   1098  CA  THR R 220      35.362  10.990 -56.937  2     1 2.03          0.10
ATOM   1099  C   THR R 220      35.883  11.142 -55.547  2     0 1.67          0.60
ATOM   1100  O   THR R 220      36.412  12.194 -55.183  2     0 1.38         -0.55
ATOM   1101  CB  THR R 220      36.348  10.059 -57.671  2     1 2.03          0.25
ATOM   1102  CG2 THR R 220      35.991   9.945 -59.135  2     1 1.94          0.00
ATOM   1103  OG1 THR R 220      37.698  10.552 -57.509  2     1 1.38         -0.25
ATOM   1111  N   ASN R 221      35.890  10.057 -54.806  2     1 1.63         -0.15
ATOM   1112  CA  ASN R 221      36.410  10.071 -53.455  2     1 2.03          0.10
ATOM   1113  C   ASN R 221      37.889  10.472 -53.380  2     1 1.67          0.60
ATOM   1114  O   ASN R 221      38.373  10.813 -52.301  2     1 1.38         -0.55
ATOM   1115  CB  ASN R 221      36.202   8.718 -52.808  2     1 1.99          0.00
ATOM   1116  CG  ASN R 221      34.756   8.459 -52.454  2     1 1.67          0.55
ATOM   1117  ND2 ASN R 221      34.423   7.209 -52.262  2     1 1.63          0.00
ATOM   1118  OD1 ASN R 221      33.941   9.388 -52.358  2     1 1.38         -0.55
ATOM   1125  N   GLY R 222      38.640  10.373 -54.493  5     1 1.63         -0.15
ATOM   1126  CA  GLY R 222      40.048  10.714 -54.429  5     1 1.99          0.10
ATOM   1127  C   GLY R 222      40.327  12.211 -54.605  5     1 1.67          0.60
ATOM   1128  O   GLY R 222      41.468  12.641 -54.424  5     1 1.38         -0.55
ATOM   1132  N   ASN R 223      39.317  13.013 -54.982  2     0 1.63         -0.15
ATOM   1133  CA  ASN R 223      39.588  14.435 -55.189  2     1 2.03          0.10
ATOM   1134  C   ASN R 223      38.385  15.383 -55.028  2     0 1.67          0.60
ATOM   1135  O   ASN R 223      38.299  16.400 -55.720  2     1 1.38         -0.55
ATOM   1136  CB  ASN R 223      40.250  14.625 -56.548  2     1 1.99          0.00
ATOM   1137  CG  ASN R 223      40.886  15.979 -56.729  2     1 1.67          0.55
ATOM   1138  ND2 ASN R 223      40.980  16.419 -57.964  2     1 1.63          0.00
ATOM   1139  OD1 ASN R 223      41.327  16.611 -55.760  2     1 1.38         -0.55
ATOM   1146  N   LYS R 224      37.506  15.142 -54.049  4     1 1.63         -0.15
ATOM   1147  CA  LYS R 224      36.361  16.050 -53.826  4     1 2.03          0.10
ATOM   1148  C   LYS R 224      36.843  17.398 -53.290  4     0 1.67          0.60
ATOM   1149  O   LYS R 224      36.158  18.427 -53.399  2     1 1.38         -0.55
ATOM   1150  CB  LYS R 224      35.319  15.449 -52.881  4     1 1.99          0.00
ATOM   1151  CG  LYS R 224      34.566  14.279 -53.469  1     1 1.99          0.00
ATOM   1152  CD  LYS R 224      33.520  13.716 -52.541 11     1 1.99          0.00
ATOM   1153  CE  LYS R 224      32.786  12.563 -53.213 11     1 1.99          0.25
ATOM   1154  NZ  LYS R 224      31.772  11.944 -52.321 11     1 1.47          0.75
ATOM   1168  N   GLU R 225      38.068  17.381 -52.770  8     0 1.63         -0.15
ATOM   1169  CA  GLU R 225      38.759  18.527 -52.214  8     1 2.03          0.10
ATOM   1170  C   GLU R 225      38.975  19.592 -53.279  8     1 1.67          0.60
ATOM   1171  O   GLU R 225      39.193  20.752 -52.957  8     1 1.38         -0.55
ATOM   1172  CB  GLU R 225      40.102  18.099 -51.624  8     1 1.99          0.00
ATOM   1173  CG  GLU R 225      39.987  17.226 -50.379  8     1 1.99          0.00
ATOM   1174  CD  GLU R 225      41.326  16.800 -49.813  9     1 1.67          0.14
ATOM   1175  OE1 GLU R 225      42.331  17.091 -50.417  9     1 1.48         -0.57
ATOM   1176  OE2 GLU R 225      41.337  16.180 -48.774  9     1 1.48         -0.57
ATOM   1183  N   LYS R 226      38.961  19.209 -54.555  4     0 1.63         -0.15
ATOM   1184  CA  LYS R 226      39.092  20.190 -55.619  4     1 2.03          0.10
ATOM   1185  C   LYS R 226      37.966  21.224 -55.545  4     0 1.67          0.60
ATOM   1186  O   LYS R 226      38.174  22.393 -55.860  2     1 1.38         -0.55
ATOM   1187  CB  LYS R 226      39.054  19.523 -56.991  4     1 1.99          0.00
ATOM   1188  CG  LYS R 226      39.222  20.482 -58.176  1     1 1.99          0.00
ATOM   1189  CD  LYS R 226      39.172  19.731 -59.504 11     1 1.99          0.00
ATOM   1190  CE  LYS R 226      38.971  20.670 -60.705 11     1 1.99          0.25
ATOM   1191  NZ  LYS R 226      40.116  21.595 -60.957 11     1 1.47          0.75
ATOM   1205  N   LEU R 227      36.753  20.759 -55.203 12     0 1.63         -0.15
ATOM   1206  CA  LEU R 227      35.549  21.581 -55.183 12     0 2.03          0.10
ATOM   1207  C   LEU R 227      35.227  22.178 -53.825 12     0 1.67          0.60
ATOM   1208  O   LEU R 227      34.894  23.352 -53.728 12     0 1.38         -0.55
ATOM   1209  CB  LEU R 227      34.337  20.773 -55.632 10     1 1.99          0.00
ATOM   1210  CG  LEU R 227      33.014  21.558 -55.652 10     0 2.03          0.00
ATOM   1211  CD1 LEU R 227      33.108  22.700 -56.656 10     1 1.94          0.00
ATOM   1212  CD2 LEU R 227      31.891  20.621 -56.008 10     1 1.94          0.00
ATOM   1224  N   PHE R 228      35.294  21.380 -52.761  3     0 1.63         -0.15
ATOM   1225  CA  PHE R 228      34.836  21.886 -51.461  3     1 2.03          0.10
ATOM   1226  C   PHE R 228      35.324  23.296 -51.045  3     0 1.67          0.60
ATOM   1227  O   PHE R 228      34.516  24.059 -50.536  3     0 1.38         -0.55
ATOM   1228  CB  PHE R 228      35.058  20.910 -50.313  7     1 1.99          0.00
ATOM   1229  CG  PHE R 228      34.542  21.495 -49.027  7     1 1.82          0.00
ATOM   1230  CD1 PHE R 228      33.173  21.481 -48.751  7     1 1.78          0.00
ATOM   1231  CD2 PHE R 228      35.397  22.062 -48.105  7     1 1.78          0.00
ATOM   1232  CE1 PHE R 228      32.680  22.022 -47.580  7     1 1.78          0.00
ATOM   1233  CE2 PHE R 228      34.908  22.596 -46.931  7     1 1.78          0.00
ATOM   1234  CZ  PHE R 228      33.545  22.574 -46.669  7     1 1.78          0.00
ATOM   1244  N   PRO R 229      36.602  23.702 -51.223  3     0 1.63         -0.25
ATOM   1245  CA  PRO R 229      37.126  25.018 -50.871  3     1 2.03          0.10
ATOM   1246  C   PRO R 229      36.391  26.170 -51.574  3     1 1.67          0.60
ATOM   1247  O   PRO R 229      36.563  27.328 -51.186  3     1 1.38         -0.55
ATOM   1248  CB  PRO R 229      38.584  24.930 -51.338  3     1 1.99          0.00
ATOM   1249  CG  PRO R 229      38.895  23.467 -51.291  3     1 1.99          0.00
ATOM   1250  CD  PRO R 229      37.632  22.802 -51.728  3     0 1.99          0.10
ATOM   1258  N   HIS R 230      35.626  25.870 -52.632  4     0 1.63         -0.15
ATOM   1259  CA  HIS R 230      34.873  26.879 -53.357  3     1 2.03          0.10
ATOM   1260  C   HIS R 230      33.546  27.162 -52.652  3     0 1.67          0.60
ATOM   1261  O   HIS R 230      32.928  28.209 -52.876  3     1 1.38         -0.55
ATOM   1262  CB  HIS R 230      34.649  26.421 -54.795  3     1 1.99          0.00
ATOM   1263  CG  HIS R 230      35.936  26.347 -55.545  4     0 1.82          0.10
ATOM   1264  CD2 HIS R 230      36.857  25.368 -55.618  4     0 1.87          0.10
ATOM   1265  ND1 HIS R 230      36.439  27.403 -56.285  4     1 1.54         -0.10
ATOM   1266  CE1 HIS R 230      37.606  27.055 -56.798  4     1 1.87          0.30
ATOM   1267  NE2 HIS R 230      37.881  25.826 -56.405  4     1 1.54         -0.40
ATOM   1275  N   VAL R 231      33.125  26.257 -51.760 12     0 1.63         -0.15
ATOM   1276  CA  VAL R 231      31.919  26.488 -50.989 12     0 2.03          0.10
ATOM   1277  C   VAL R 231      32.298  27.714 -50.196 12     0 1.67          0.60
ATOM   1278  O   VAL R 231      33.380  27.730 -49.621 12     0 1.38         -0.55
ATOM   1279  CB  VAL R 231      31.607  25.280 -50.075 10     0 2.03          0.00
ATOM   1280  CG1 VAL R 231      30.446  25.596 -49.162 10     0 1.94          0.00
ATOM   1281  CG2 VAL R 231      31.290  24.067 -50.922 10     1 1.94          0.00
ATOM   1291  N   THR R 232      31.456  28.742 -50.184  2     1 1.63         -0.15
ATOM   1292  CA  THR R 232      31.852  30.005 -49.576  2     1 2.03          0.10
ATOM   1293  C   THR R 232      32.541  29.834 -48.210  2     0 1.67          0.60
ATOM   1294  O   THR R 232      31.861  29.500 -47.234  2     0 1.38         -0.55
ATOM   1295  CB  THR R 232      30.618  30.900 -49.386  2     1 2.03          0.25
ATOM   1296  CG2 THR R 232      31.035  32.214 -48.806  2     1 1.94          0.00
ATOM   1297  OG1 THR R 232      29.980  31.116 -50.645  2     1 1.38         -0.25
ATOM   1305  N   PRO R 233      33.868  30.137 -48.094  3     0 1.63         -0.25
ATOM   1306  CA  PRO R 233      34.680  30.093 -46.882  3     0 2.03          0.10
ATOM   1307  C   PRO R 233      34.093  30.867 -45.730  3     1 1.67          0.60
ATOM   1308  O   PRO R 233      34.211  30.477 -44.572  3     0 1.38         -0.55
ATOM   1309  CB  PRO R 233      35.999  30.714 -47.342  3     1 1.99          0.00
ATOM   1310  CG  PRO R 233      36.064  30.411 -48.815  3     1 1.99          0.00
ATOM   1311  CD  PRO R 233      34.649  30.536 -49.298  3     1 1.99          0.10
ATOM   1319  N   LYS R 234      33.400  31.960 -46.047  4     0 1.63         -0.15
ATOM   1320  CA  LYS R 234      32.787  32.778 -45.013  4     1 2.03          0.10
ATOM   1321  C   LYS R 234      31.681  31.988 -44.343  4     1 1.67          0.60
ATOM   1322  O   LYS R 234      31.445  32.108 -43.141  2     1 1.38         -0.55
ATOM   1323  CB  LYS R 234      32.213  34.062 -45.606  4     1 1.99          0.00
ATOM   1324  CG  LYS R 234      33.251  35.049 -46.104  1     1 1.99          0.00
ATOM   1325  CD  LYS R 234      32.586  36.283 -46.709 11     1 1.99          0.00
ATOM   1326  CE  LYS R 234      33.616  37.278 -47.228 11     1 1.99          0.25
ATOM   1327  NZ  LYS R 234      32.971  38.467 -47.857 11     1 1.47          0.75
ATOM   1341  N   GLY R 235      30.973  31.193 -45.143  5     0 1.63         -0.15
ATOM   1342  CA  GLY R 235      29.900  30.365 -44.656  5     1 1.99          0.10
ATOM   1343  C   GLY R 235      30.505  29.282 -43.798  5     0 1.67          0.60
ATOM   1344  O   GLY R 235      30.153  29.115 -42.637  5     0 1.38         -0.55
ATOM   1348  N   ILE R 236      31.508  28.615 -44.340 12     0 1.63         -0.15
ATOM   1349  CA  ILE R 236      32.109  27.491 -43.645 12     1 2.03          0.10
ATOM   1350  C   ILE R 236      32.679  27.890 -42.283 12     0 1.67          0.60
ATOM   1351  O   ILE R 236      32.367  27.268 -41.255 12     1 1.38         -0.55
ATOM   1352  CB  ILE R 236      33.260  26.938 -44.506 10     0 2.03          0.00
ATOM   1353  CG1 ILE R 236      32.727  26.301 -45.779 10     1 1.99          0.00
ATOM   1354  CG2 ILE R 236      34.080  25.931 -43.720 10     1 1.94          0.00
ATOM   1355  CD1 ILE R 236      33.813  26.035 -46.778 10     1 1.94          0.00
ATOM   1367  N   ASN R 237      33.468  28.960 -42.254  2     0 1.63         -0.15
ATOM   1368  CA  ASN R 237      34.070  29.399 -41.009  2     1 2.03          0.10
ATOM   1369  C   ASN R 237      33.073  30.096 -40.089  2     1 1.67          0.60
ATOM   1370  O   ASN R 237      33.138  29.937 -38.868  2     1 1.38         -0.55
ATOM   1371  CB  ASN R 237      35.242  30.302 -41.311  2     1 1.99          0.00
ATOM   1372  CG  ASN R 237      36.412  29.544 -41.887  2     1 1.67          0.55
ATOM   1373  ND2 ASN R 237      37.233  30.233 -42.637  2     1 1.63          0.00
ATOM   1374  OD1 ASN R 237      36.574  28.336 -41.660  2     1 1.38         -0.55
ATOM   1381  N   GLY R 238      32.153  30.876 -40.667  5     0 1.63         -0.15
ATOM   1382  CA  GLY R 238      31.151  31.600 -39.900  5     1 1.99          0.10
ATOM   1383  C   GLY R 238      30.171  30.669 -39.198  5     1 1.67          0.60
ATOM   1384  O   GLY R 238      29.741  30.942 -38.077  5     1 1.38         -0.55
ATOM   1388  N   ILE R 239      29.818  29.568 -39.863 12     0 1.63         -0.15
ATOM   1389  CA  ILE R 239      28.864  28.613 -39.328 12     0 2.03          0.10
ATOM   1390  C   ILE R 239      29.516  27.691 -38.301 12     0 1.67          0.60
ATOM   1391  O   ILE R 239      28.990  27.517 -37.204 12     0 1.38         -0.55
ATOM   1392  CB  ILE R 239      28.279  27.748 -40.452 10     0 2.03          0.00
ATOM   1393  CG1 ILE R 239      27.478  28.562 -41.449 10     1 1.99          0.00
ATOM   1394  CG2 ILE R 239      27.363  26.800 -39.845 10     0 1.94          0.00
ATOM   1395  CD1 ILE R 239      27.199  27.756 -42.713 10     1 1.94          0.00
ATOM   1407  N   ASP R 240      30.642  27.064 -38.664  8     0 1.63         -0.15
ATOM   1408  CA  ASP R 240      31.343  26.167 -37.751  9     1 2.03          0.10
ATOM   1409  C   ASP R 240      30.456  25.120 -37.090  8     0 1.67          0.60
ATOM   1410  O   ASP R 240      30.482  24.963 -35.865  8     0 1.38         -0.55
ATOM   1411  CB  ASP R 240      32.121  26.944 -36.689  9     1 1.99          0.00
ATOM   1412  CG  ASP R 240      33.088  26.026 -35.886  9     1 1.67          0.14
ATOM   1413  OD1 ASP R 240      33.364  24.917 -36.343  9     1 1.48         -0.57
ATOM   1414  OD2 ASP R 240      33.529  26.423 -34.830  9     1 1.48         -0.57
ATOM   1419  N   PHE R 241      29.726  24.358 -37.909  3     1 1.63         -0.15
ATOM   1420  CA  PHE R 241      28.859  23.314 -37.386  3     0 2.03          0.10
ATOM   1421  C   PHE R 241      29.606  22.396 -36.432  3     0 1.67          0.60
ATOM   1422  O   PHE R 241      29.084  22.068 -35.370  3     0 1.38         -0.55
ATOM   1423  CB  PHE R 241      28.270  22.479 -38.518  7     1 1.99          0.00
ATOM   1424  CG  PHE R 241      27.434  21.323 -38.045  7     0 1.82          0.00
ATOM   1425  CD1 PHE R 241      26.118  21.497 -37.693  7     0 1.78          0.00
ATOM   1426  CD2 PHE R 241      27.978  20.051 -37.947  7     1 1.78          0.00
ATOM   1427  CE1 PHE R 241      25.360  20.432 -37.256  7     1 1.78          0.00
ATOM   1428  CE2 PHE R 241      27.219  18.987 -37.507  7     1 1.78          0.00
ATOM   1429  CZ  PHE R 241      25.904  19.181 -37.161  7     1 1.78          0.00
ATOM   1439  N   LYS R 242      30.806  21.945 -36.813  4     1 1.63         -0.15
ATOM   1440  CA  LYS R 242      31.557  21.035 -35.955  4     1 2.03          0.10
ATOM   1441  C   LYS R 242      31.842  21.634 -34.577  4     0 1.67          0.60
ATOM   1442  O   LYS R 242      31.603  20.975 -33.559  2     0 1.38         -0.55
ATOM   1443  CB  LYS R 242      32.867  20.619 -36.616  4     1 1.99          0.00
ATOM   1444  CG  LYS R 242      33.701  19.641 -35.794  1     1 1.99          0.00
ATOM   1445  CD  LYS R 242      34.960  19.211 -36.544 11     1 1.99          0.00
ATOM   1446  CE  LYS R 242      35.813  18.263 -35.708 11     1 1.99          0.25
ATOM   1447  NZ  LYS R 242      37.032  17.818 -36.442 11     1 1.47          0.75
ATOM   1461  N   GLY R 243      32.335  22.878 -34.504  5     0 1.63         -0.15
ATOM   1462  CA  GLY R 243      32.605  23.454 -33.194  5     1 1.99          0.10
ATOM   1463  C   GLY R 243      31.338  23.522 -32.349  5     1 1.67          0.60
ATOM   1464  O   GLY R 243      31.375  23.286 -31.130  5     1 1.38         -0.55
ATOM   1468  N   GLU R 244      30.203  23.813 -32.997  8     1 1.63         -0.15
ATOM   1469  CA  GLU R 244      28.947  23.907 -32.275  8     0 2.03          0.10
ATOM   1470  C   GLU R 244      28.496  22.523 -31.829  8     0 1.67          0.60
ATOM   1471  O   GLU R 244      28.012  22.361 -30.715  8     0 1.38         -0.55
ATOM   1472  CB  GLU R 244      27.865  24.543 -33.137  8     0 1.99          0.00
ATOM   1473  CG  GLU R 244      26.522  24.837 -32.411  8     0 1.99          0.00
ATOM   1474  CD  GLU R 244      26.605  25.903 -31.349  9     1 1.67          0.14
ATOM   1475  OE1 GLU R 244      27.536  26.670 -31.367  9     1 1.48         -0.57
ATOM   1476  OE2 GLU R 244      25.720  25.954 -30.525  9     1 1.48         -0.57
ATOM   1483  N   ALA R 245      28.660  21.515 -32.690 12     0 1.63         -0.15
ATOM   1484  CA  ALA R 245      28.249  20.155 -32.360 12     0 2.03          0.10
ATOM   1485  C   ALA R 245      29.004  19.643 -31.146 12     0 1.67          0.60
ATOM   1486  O   ALA R 245      28.426  19.007 -30.260 12     0 1.38         -0.55
ATOM   1487  CB  ALA R 245      28.500  19.235 -33.541 12     1 1.94          0.00
ATOM   1493  N   ILE R 246      30.292  19.966 -31.071 12     0 1.63         -0.15
ATOM   1494  CA  ILE R 246      31.116  19.561 -29.945 12     1 2.03          0.10
ATOM   1495  C   ILE R 246      30.694  20.296 -28.682 12     0 1.67          0.60
ATOM   1496  O   ILE R 246      30.505  19.683 -27.625 12     0 1.38         -0.55
ATOM   1497  CB  ILE R 246      32.595  19.817 -30.236 10     0 2.03          0.00
ATOM   1498  CG1 ILE R 246      33.059  18.897 -31.372 10     1 1.99          0.00
ATOM   1499  CG2 ILE R 246      33.418  19.592 -28.972 10     1 1.94          0.00
ATOM   1500  CD1 ILE R 246      34.399  19.268 -31.935 10     1 1.94          0.00
ATOM   1512  N   THR R 247      30.504  21.616 -28.804  2     0 1.63         -0.15
ATOM   1513  CA  THR R 247      30.086  22.442 -27.685  2     1 2.03          0.10
ATOM   1514  C   THR R 247      28.760  21.934 -27.145  2     0 1.67          0.60
ATOM   1515  O   THR R 247      28.580  21.796 -25.929  2     0 1.38         -0.55
ATOM   1516  CB  THR R 247      29.929  23.906 -28.131  2     0 2.03          0.25
ATOM   1517  CG2 THR R 247      29.431  24.763 -26.979  2     1 1.94          0.00
ATOM   1518  OG1 THR R 247      31.196  24.398 -28.605  2     1 1.38         -0.25
ATOM   1526  N   PHE R 248      27.839  21.652 -28.062  3     0 1.63         -0.15
ATOM   1527  CA  PHE R 248      26.525  21.137 -27.758  3     0 2.03          0.10
ATOM   1528  C   PHE R 248      26.582  19.834 -27.005  3     0 1.67          0.60
ATOM   1529  O   PHE R 248      25.966  19.708 -25.949  3     0 1.38         -0.55
ATOM   1530  CB  PHE R 248      25.730  20.942 -29.045  7     0 1.99          0.00
ATOM   1531  CG  PHE R 248      24.451  20.221 -28.844  7     0 1.82          0.00
ATOM   1532  CD1 PHE R 248      23.392  20.839 -28.272  7     0 1.78          0.00
ATOM   1533  CD2 PHE R 248      24.314  18.905 -29.248  7     0 1.78          0.00
ATOM   1534  CE1 PHE R 248      22.221  20.200 -28.080  7     0 1.78          0.00
ATOM   1535  CE2 PHE R 248      23.128  18.237 -29.064  7     1 1.78          0.00
ATOM   1536  CZ  PHE R 248      22.072  18.890 -28.473  7     1 1.78          0.00
ATOM   1546  N   LYS R 249      27.318  18.852 -27.515  4     0 1.63         -0.15
ATOM   1547  CA  LYS R 249      27.358  17.569 -26.835  4     1 2.03          0.10
ATOM   1548  C   LYS R 249      27.984  17.688 -25.449  4     1 1.67          0.60
ATOM   1549  O   LYS R 249      27.499  17.091 -24.481  2     1 1.38         -0.55
ATOM   1550  CB  LYS R 249      28.122  16.564 -27.688  4     1 1.99          0.00
ATOM   1551  CG  LYS R 249      27.370  16.135 -28.949  1     1 1.99          0.00
ATOM   1552  CD  LYS R 249      28.192  15.187 -29.799 11     1 1.99          0.00
ATOM   1553  CE  LYS R 249      27.447  14.803 -31.070 11     1 1.99          0.25
ATOM   1554  NZ  LYS R 249      28.258  13.902 -31.937 11     1 1.47          0.75
ATOM   1568  N   ALA R 250      29.047  18.488 -25.328 12     0 1.63         -0.15
ATOM   1569  CA  ALA R 250      29.676  18.674 -24.030 12     1 2.03          0.10
ATOM   1570  C   ALA R 250      28.722  19.357 -23.051 12     1 1.67          0.60
ATOM   1571  O   ALA R 250      28.602  18.947 -21.887 12     1 1.38         -0.55
ATOM   1572  CB  ALA R 250      30.934  19.502 -24.189 12     1 1.94          0.00
ATOM   1578  N   THR R 251      28.004  20.373 -23.546  2     0 1.63         -0.15
ATOM   1579  CA  THR R 251      27.078  21.132 -22.733  2     1 2.03          0.10
ATOM   1580  C   THR R 251      25.922  20.244 -22.321  2     0 1.67          0.60
ATOM   1581  O   THR R 251      25.493  20.278 -21.168  2     0 1.38         -0.55
ATOM   1582  CB  THR R 251      26.515  22.349 -23.478  2     0 2.03          0.25
ATOM   1583  CG2 THR R 251      25.608  23.102 -22.528  2     1 1.94          0.00
ATOM   1584  OG1 THR R 251      27.570  23.223 -23.897  2     1 1.38         -0.25
ATOM   1592  N   THR R 252      25.424  19.448 -23.270  2     0 1.63         -0.15
ATOM   1593  CA  THR R 252      24.296  18.568 -23.058  2     0 2.03          0.10
ATOM   1594  C   THR R 252      24.605  17.599 -21.949  2     0 1.67          0.60
ATOM   1595  O   THR R 252      23.792  17.412 -21.052  2     0 1.38         -0.55
ATOM   1596  CB  THR R 252      23.970  17.755 -24.324  2     1 2.03          0.25
ATOM   1597  CG2 THR R 252      22.803  16.847 -24.056  2     1 1.94          0.00
ATOM   1598  OG1 THR R 252      23.642  18.624 -25.390  2     0 1.38         -0.25
ATOM   1606  N   ALA R 253      25.794  16.994 -21.982 12     0 1.63         -0.15
ATOM   1607  CA  ALA R 253      26.175  16.067 -20.930 12     1 2.03          0.10
ATOM   1608  C   ALA R 253      26.187  16.769 -19.570 12     1 1.67          0.60
ATOM   1609  O   ALA R 253      25.704  16.227 -18.569 12     1 1.38         -0.55
ATOM   1610  CB  ALA R 253      27.542  15.493 -21.240 12     1 1.94          0.00
ATOM   1616  N   GLY R 254      26.683  18.012 -19.546  5     0 1.63         -0.15
ATOM   1617  CA  GLY R 254      26.716  18.816 -18.330  5     1 1.99          0.10
ATOM   1618  C   GLY R 254      25.301  19.027 -17.802  5     1 1.67          0.60
ATOM   1619  O   GLY R 254      25.020  18.825 -16.612  5     1 1.38         -0.55
ATOM   1623  N   ILE R 255      24.421  19.473 -18.695 12     0 1.63         -0.15
ATOM   1624  CA  ILE R 255      23.040  19.754 -18.359 12     0 2.03          0.10
ATOM   1625  C   ILE R 255      22.263  18.535 -17.926 12     0 1.67          0.60
ATOM   1626  O   ILE R 255      21.572  18.586 -16.917 12     0 1.38         -0.55
ATOM   1627  CB  ILE R 255      22.317  20.447 -19.525 10     0 2.03          0.00
ATOM   1628  CG1 ILE R 255      22.899  21.873 -19.682 10     1 1.99          0.00
ATOM   1629  CG2 ILE R 255      20.782  20.397 -19.361 10     0 1.94          0.00
ATOM   1630  CD1 ILE R 255      22.442  22.573 -20.915 10     0 1.94          0.00
ATOM   1642  N   LEU R 256      22.371  17.431 -18.642 12     0 1.63         -0.15
ATOM   1643  CA  LEU R 256      21.598  16.273 -18.246 12     0 2.03          0.10
ATOM   1644  C   LEU R 256      22.057  15.778 -16.882 12     1 1.67          0.60
ATOM   1645  O   LEU R 256      21.237  15.397 -16.033 12     0 1.38         -0.55
ATOM   1646  CB  LEU R 256      21.736  15.180 -19.299 10     1 1.99          0.00
ATOM   1647  CG  LEU R 256      21.093  15.518 -20.655 10     0 2.03          0.00
ATOM   1648  CD1 LEU R 256      21.411  14.414 -21.639 10     1 1.94          0.00
ATOM   1649  CD2 LEU R 256      19.604  15.725 -20.484 10     1 1.94          0.00
ATOM   1661  N   ALA R 257      23.373  15.810 -16.634 12     1 1.63         -0.15
ATOM   1662  CA  ALA R 257      23.880  15.405 -15.335 12     1 2.03          0.10
ATOM   1663  C   ALA R 257      23.359  16.340 -14.241 12     1 1.67          0.60
ATOM   1664  O   ALA R 257      22.948  15.883 -13.170 12     1 1.38         -0.55
ATOM   1665  CB  ALA R 257      25.394  15.399 -15.350 12     1 1.94          0.00
ATOM   1671  N   THR R 258      23.322  17.646 -14.536  2     0 1.63         -0.15
ATOM   1672  CA  THR R 258      22.849  18.649 -13.594  2     1 2.03          0.10
ATOM   1673  C   THR R 258      21.375  18.474 -13.287  2     0 1.67          0.60
ATOM   1674  O   THR R 258      20.956  18.547 -12.129  2     0 1.38         -0.55
ATOM   1675  CB  THR R 258      23.082  20.067 -14.130  2     0 2.03          0.25
ATOM   1676  CG2 THR R 258      22.537  21.085 -13.144  2     1 1.94          0.00
ATOM   1677  OG1 THR R 258      24.493  20.276 -14.329  2     1 1.38         -0.25
ATOM   1685  N   LEU R 259      20.574  18.241 -14.322 12     0 1.63         -0.15
ATOM   1686  CA  LEU R 259      19.150  18.074 -14.123 12     0 2.03          0.10
ATOM   1687  C   LEU R 259      18.905  16.829 -13.285 12     0 1.67          0.60
ATOM   1688  O   LEU R 259      18.097  16.849 -12.357 12     0 1.38         -0.55
ATOM   1689  CB  LEU R 259      18.449  17.915 -15.477 10     1 1.99          0.00
ATOM   1690  CG  LEU R 259      18.453  19.158 -16.404 10     0 2.03          0.00
ATOM   1691  CD1 LEU R 259      17.880  18.781 -17.748 10     1 1.94          0.00
ATOM   1692  CD2 LEU R 259      17.701  20.242 -15.788 10     0 1.94          0.00
ATOM   1704  N   SER R 260      19.666  15.758 -13.558  2     0 1.63         -0.15
ATOM   1705  CA  SER R 260      19.515  14.506 -12.829  2     1 2.03          0.10
ATOM   1706  C   SER R 260      19.861  14.706 -11.357  2     1 1.67          0.60
ATOM   1707  O   SER R 260      19.146  14.230 -10.471  2     1 1.38         -0.55
ATOM   1708  CB  SER R 260      20.427  13.458 -13.437  2     1 1.99          0.25
ATOM   1709  OG  SER R 260      20.053  13.178 -14.762  2     1 1.38         -0.25
ATOM   1715  N   HIS R 261      20.934  15.464 -11.111  4     0 1.63         -0.15
ATOM   1716  CA  HIS R 261      21.412  15.816  -9.780  3     1 2.03          0.10
ATOM   1717  C   HIS R 261      20.341  16.594  -9.039  3     0 1.67          0.60
ATOM   1718  O   HIS R 261      19.995  16.277  -7.896  3     0 1.38         -0.55
ATOM   1719  CB  HIS R 261      22.696  16.643  -9.911  3     1 1.99          0.00
ATOM   1720  CG  HIS R 261      23.342  17.106  -8.658  4     1 1.82          0.10
ATOM   1721  CD2 HIS R 261      23.436  18.339  -8.126  4     1 1.87          0.10
ATOM   1722  ND1 HIS R 261      24.038  16.264  -7.816  4     1 1.54         -0.10
ATOM   1723  CE1 HIS R 261      24.534  16.966  -6.812  4     1 1.87          0.30
ATOM   1724  NE2 HIS R 261      24.191  18.232  -6.978  4     1 1.54         -0.40
ATOM   1732  N   CYS R 262      19.793  17.613  -9.696  5     0 1.63         -0.15
ATOM   1733  CA  CYS R 262      18.782  18.427  -9.065  5     0 2.03          0.10
ATOM   1734  C   CYS R 262      17.575  17.575  -8.697  5     0 1.67          0.60
ATOM   1735  O   CYS R 262      17.054  17.694  -7.588  5     0 1.38         -0.55
ATOM   1736  CB  CYS R 262      18.350  19.539 -10.004  5     0 1.99          0.19
ATOM   1737  SG  CYS R 262      19.612  20.788 -10.280  5     0 1.69         -0.19
ATOM   1743  N   ILE R 263      17.185  16.654  -9.582 12     0 1.63         -0.15
ATOM   1744  CA  ILE R 263      16.057  15.782  -9.297 12     0 2.03          0.10
ATOM   1745  C   ILE R 263      16.344  14.876  -8.114 12     0 1.67          0.60
ATOM   1746  O   ILE R 263      15.496  14.744  -7.230 12     0 1.38         -0.55
ATOM   1747  CB  ILE R 263      15.694  14.927 -10.512 10     0 2.03          0.00
ATOM   1748  CG1 ILE R 263      15.133  15.830 -11.600 10     1 1.99          0.00
ATOM   1749  CG2 ILE R 263      14.686  13.853 -10.096 10     1 1.94          0.00
ATOM   1750  CD1 ILE R 263      15.029  15.171 -12.948 10     1 1.94          0.00
ATOM   1762  N   GLU R 264      17.525  14.252  -8.070  8     0 1.63         -0.15
ATOM   1763  CA  GLU R 264      17.837  13.378  -6.944  8     1 2.03          0.10
ATOM   1764  C   GLU R 264      17.703  14.139  -5.639  8     0 1.67          0.60
ATOM   1765  O   GLU R 264      17.134  13.637  -4.664  8     0 1.38         -0.55
ATOM   1766  CB  GLU R 264      19.259  12.816  -7.032  8     1 1.99          0.00
ATOM   1767  CG  GLU R 264      19.592  11.857  -5.874  8     1 1.99          0.00
ATOM   1768  CD  GLU R 264      20.998  11.266  -5.891  9     1 1.67          0.14
ATOM   1769  OE1 GLU R 264      21.779  11.599  -6.747  9     1 1.48         -0.57
ATOM   1770  OE2 GLU R 264      21.272  10.460  -5.025  9     1 1.48         -0.57
ATOM   1777  N   LEU R 265      18.225  15.358  -5.618 12     0 1.63         -0.15
ATOM   1778  CA  LEU R 265      18.153  16.169  -4.426 12     0 2.03          0.10
ATOM   1779  C   LEU R 265      16.712  16.544  -4.075 12     1 1.67          0.60
ATOM   1780  O   LEU R 265      16.348  16.550  -2.895 12     1 1.38         -0.55
ATOM   1781  CB  LEU R 265      19.043  17.378  -4.614 10     1 1.99          0.00
ATOM   1782  CG  LEU R 265      20.554  17.039  -4.627 10     0 2.03          0.00
ATOM   1783  CD1 LEU R 265      21.377  18.262  -4.985 10     0 1.94          0.00
ATOM   1784  CD2 LEU R 265      20.935  16.512  -3.267 10     1 1.94          0.00
ATOM   1796  N   MET R 266      15.874  16.822  -5.083  3     0 1.63         -0.15
ATOM   1797  CA  MET R 266      14.470  17.123  -4.817  3     1 2.03          0.10
ATOM   1798  C   MET R 266      13.795  15.912  -4.181  3     1 1.67          0.60
ATOM   1799  O   MET R 266      13.002  16.058  -3.247 12     1 1.38         -0.55
ATOM   1800  CB  MET R 266      13.738  17.555  -6.085  7     1 1.99          0.00
ATOM   1801  CG  MET R 266      14.151  18.930  -6.616  7     0 1.99          0.06
ATOM   1802  SD  MET R 266      13.284  19.392  -8.133  7     1 1.76         -0.12
ATOM   1803  CE  MET R 266      13.984  20.997  -8.458  7     0 1.94          0.06
ATOM   1813  N   VAL R 267      14.137  14.713  -4.663 12     0 1.63         -0.15
ATOM   1814  CA  VAL R 267      13.591  13.482  -4.109 12     1 2.03          0.10
ATOM   1815  C   VAL R 267      14.019  13.320  -2.655 12     0 1.67          0.60
ATOM   1816  O   VAL R 267      13.207  12.957  -1.801 12     0 1.38         -0.55
ATOM   1817  CB  VAL R 267      14.026  12.258  -4.931 10     0 2.03          0.00
ATOM   1818  CG1 VAL R 267      13.622  10.985  -4.206 10     1 1.94          0.00
ATOM   1819  CG2 VAL R 267      13.362  12.316  -6.312 10     1 1.94          0.00
ATOM   1829  N   LYS R 268      15.290  13.595  -2.360  4     0 1.63         -0.15
ATOM   1830  CA  LYS R 268      15.756  13.519  -0.983  4     0 2.03          0.10
ATOM   1831  C   LYS R 268      15.019  14.539  -0.104  4     1 1.67          0.60
ATOM   1832  O   LYS R 268      14.670  14.242   1.047  2     0 1.38         -0.55
ATOM   1833  CB  LYS R 268      17.272  13.701  -0.932  4     1 1.99          0.00
ATOM   1834  CG  LYS R 268      18.032  12.487  -1.484  1     1 1.99          0.00
ATOM   1835  CD  LYS R 268      19.544  12.678  -1.487 11     1 1.99          0.00
ATOM   1836  CE  LYS R 268      20.241  11.405  -1.977 11     1 1.99          0.25
ATOM   1837  NZ  LYS R 268      21.724  11.563  -2.089 11     1 1.47          0.75
ATOM   1851  N   ARG R 269      14.742  15.734  -0.642  4     0 1.63         -0.15
ATOM   1852  CA  ARG R 269      13.979  16.724   0.112  4     1 2.03          0.10
ATOM   1853  C   ARG R 269      12.586  16.182   0.437  4     0 1.67          0.60
ATOM   1854  O   ARG R 269      12.116  16.294   1.575  3     0 1.38         -0.55
ATOM   1855  CB  ARG R 269      13.848  18.030  -0.653  4     1 1.99          0.00
ATOM   1856  CG  ARG R 269      13.121  19.136   0.105  4     1 1.99          0.00
ATOM   1857  CD  ARG R 269      13.055  20.387  -0.681  4     1 1.99          0.10
ATOM   1858  NE  ARG R 269      12.309  21.436   0.013  1     1 1.63         -0.10
ATOM   1859  CZ  ARG R 269      12.831  22.284   0.923  1     1 1.67          0.50
ATOM   1860  NH1 ARG R 269      14.101  22.201   1.251  1     1 1.63          0.25
ATOM   1861  NH2 ARG R 269      12.062  23.198   1.490  1     1 1.63          0.25
ATOM   1875  N   GLU R 270      11.943  15.561  -0.559  8     0 1.63         -0.15
ATOM   1876  CA  GLU R 270      10.614  14.980  -0.386  8     1 2.03          0.10
ATOM   1877  C   GLU R 270      10.644  13.864   0.653  8     0 1.67          0.60
ATOM   1878  O   GLU R 270       9.754  13.771   1.501  8     0 1.38         -0.55
ATOM   1879  CB  GLU R 270      10.105  14.427  -1.719  8     1 1.99          0.00
ATOM   1880  CG  GLU R 270       8.739  13.769  -1.672  8     1 1.99          0.00
ATOM   1881  CD  GLU R 270       7.571  14.687  -1.433  9     1 1.67          0.14
ATOM   1882  OE1 GLU R 270       7.680  15.870  -1.665  9     1 1.48         -0.57
ATOM   1883  OE2 GLU R 270       6.558  14.176  -0.992  9     1 1.48         -0.57
ATOM   1890  N   ASP R 271      11.692  13.039   0.623  8     0 1.63         -0.15
ATOM   1891  CA  ASP R 271      11.836  11.956   1.586  9     1 2.03          0.10
ATOM   1892  C   ASP R 271      11.907  12.547   2.988  8     0 1.67          0.60
ATOM   1893  O   ASP R 271      11.197  12.101   3.897  8     0 1.38         -0.55
ATOM   1894  CB  ASP R 271      13.097  11.128   1.274  9     1 1.99          0.00
ATOM   1895  CG  ASP R 271      13.298   9.866   2.152  9     1 1.67          0.14
ATOM   1896  OD1 ASP R 271      12.491   8.967   2.071  9     1 1.48         -0.57
ATOM   1897  OD2 ASP R 271      14.278   9.802   2.897  9     1 1.48         -0.57
ATOM   1902  N   SER R 272      12.733  13.587   3.156  2     0 1.63         -0.15
ATOM   1903  CA  SER R 272      12.882  14.226   4.452  2     1 2.03          0.10
ATOM   1904  C   SER R 272      11.548  14.799   4.922  2     1 1.67          0.60
ATOM   1905  O   SER R 272      11.186  14.652   6.095  2     1 1.38         -0.55
ATOM   1906  CB  SER R 272      13.921  15.330   4.369  2     1 1.99          0.25
ATOM   1907  OG  SER R 272      15.196  14.808   4.096  2     1 1.38         -0.25
ATOM   1913  N   TRP R 273      10.794  15.411   4.006 12     0 1.63         -0.15
ATOM   1914  CA  TRP R 273       9.490  15.970   4.339 12     1 2.03          0.10
ATOM   1915  C   TRP R 273       8.529  14.892   4.815 12     0 1.67          0.60
ATOM   1916  O   TRP R 273       7.849  15.070   5.830  3     0 1.38         -0.55
ATOM   1917  CB  TRP R 273       8.876  16.703   3.149 12     1 1.99          0.00
ATOM   1918  CG  TRP R 273       7.521  17.296   3.450  3     1 1.82         -0.03
ATOM   1919  CD1 TRP R 273       7.267  18.518   4.001  6     1 1.87          0.06
ATOM   1920  CD2 TRP R 273       6.223  16.688   3.215  3     1 1.82          0.10
ATOM   1921  CE2 TRP R 273       5.259  17.597   3.648  6     1 1.82         -0.04
ATOM   1922  CE3 TRP R 273       5.816  15.471   2.683  7     0 1.78         -0.03
ATOM   1923  NE1 TRP R 273       5.909  18.708   4.125  6     1 1.54         -0.06
ATOM   1924  CZ2 TRP R 273       3.904  17.322   3.562  6     1 1.78          0.00
ATOM   1925  CZ3 TRP R 273       4.468  15.192   2.603  7     1 1.78          0.00
ATOM   1926  CH2 TRP R 273       3.534  16.093   3.024  7     1 1.78          0.00
ATOM   1937  N   GLN R 274       8.464  13.766   4.095  2     0 1.63         -0.15
ATOM   1938  CA  GLN R 274       7.546  12.705   4.490  3     0 2.03          0.10
ATOM   1939  C   GLN R 274       7.928  12.152   5.854  3     0 1.67          0.60
ATOM   1940  O   GLN R 274       7.062  11.896   6.689  3     0 1.38         -0.55
ATOM   1941  CB  GLN R 274       7.533  11.577   3.455  3     1 1.99          0.00
ATOM   1942  CG  GLN R 274       6.878  11.947   2.124  2     1 1.99          0.00
ATOM   1943  CD  GLN R 274       6.930  10.839   1.103  2     1 1.67          0.55
ATOM   1944  NE2 GLN R 274       6.799  11.213  -0.165  2     1 1.63          0.00
ATOM   1945  OE1 GLN R 274       7.085   9.652   1.430  2     1 1.38         -0.55
ATOM   1954  N   LYS R 275       9.225  12.012   6.115  4     0 1.63         -0.15
ATOM   1955  CA  LYS R 275       9.659  11.511   7.410  4     0 2.03          0.10
ATOM   1956  C   LYS R 275       9.308  12.508   8.506  4     0 1.67          0.60
ATOM   1957  O   LYS R 275       8.852  12.119   9.586  2     0 1.38         -0.55
ATOM   1958  CB  LYS R 275      11.134  11.160   7.332  4     1 1.99          0.00
ATOM   1959  CG  LYS R 275      11.339   9.901   6.484  1     1 1.99          0.00
ATOM   1960  CD  LYS R 275      12.779   9.551   6.225 11     1 1.99          0.00
ATOM   1961  CE  LYS R 275      12.848   8.224   5.455 11     1 1.99          0.25
ATOM   1962  NZ  LYS R 275      14.205   7.928   4.942 11     1 1.47          0.75
ATOM   1976  N   ARG R 276       9.450  13.806   8.221  4     0 1.63         -0.15
ATOM   1977  CA  ARG R 276       9.046  14.815   9.186  4     1 2.03          0.10
ATOM   1978  C   ARG R 276       7.568  14.649   9.499  4     0 1.67          0.60
ATOM   1979  O   ARG R 276       7.179  14.595  10.665  3     0 1.38         -0.55
ATOM   1980  CB  ARG R 276       9.298  16.223   8.662  4     1 1.99          0.00
ATOM   1981  CG  ARG R 276       8.851  17.336   9.604  4     1 1.99          0.00
ATOM   1982  CD  ARG R 276       9.232  18.690   9.110  4     1 1.99          0.10
ATOM   1983  NE  ARG R 276       8.667  19.738   9.953  1     1 1.63         -0.10
ATOM   1984  CZ  ARG R 276       9.003  21.049   9.913  1     1 1.67          0.50
ATOM   1985  NH1 ARG R 276       9.912  21.509   9.091  1     1 1.63          0.25
ATOM   1986  NH2 ARG R 276       8.421  21.909  10.710  1     1 1.63          0.25
ATOM   2000  N   LEU R 277       6.751  14.515   8.456 12     0 1.63         -0.15
ATOM   2001  CA  LEU R 277       5.314  14.364   8.612 12     1 2.03          0.10
ATOM   2002  C   LEU R 277       4.981  13.142   9.465 12     0 1.67          0.60
ATOM   2003  O   LEU R 277       4.153  13.216  10.382 12     0 1.38         -0.55
ATOM   2004  CB  LEU R 277       4.647  14.247   7.239 10     0 1.99          0.00
ATOM   2005  CG  LEU R 277       3.141  14.065   7.253 10     1 2.03          0.00
ATOM   2006  CD1 LEU R 277       2.502  15.286   7.892 10     1 1.94          0.00
ATOM   2007  CD2 LEU R 277       2.663  13.872   5.842 10     1 1.94          0.00
ATOM   2019  N   ASP R 278       5.617  11.999   9.176  8     0 1.63         -0.15
ATOM   2020  CA  ASP R 278       5.345  10.803   9.967  9     1 2.03          0.10
ATOM   2021  C   ASP R 278       5.689  11.015  11.439  8     1 1.67          0.60
ATOM   2022  O   ASP R 278       4.926  10.604  12.319  8     1 1.38         -0.55
ATOM   2023  CB  ASP R 278       6.138   9.598   9.444  9     1 1.99          0.00
ATOM   2024  CG  ASP R 278       5.611   9.003   8.130  9     1 1.67          0.14
ATOM   2025  OD1 ASP R 278       4.514   9.326   7.738  9     1 1.48         -0.57
ATOM   2026  OD2 ASP R 278       6.309   8.198   7.548  9     1 1.48         -0.57
ATOM   2031  N   LYS R 279       6.801  11.701  11.715  4     0 1.63         -0.15
ATOM   2032  CA  LYS R 279       7.188  11.958  13.096  4     1 2.03          0.10
ATOM   2033  C   LYS R 279       6.220  12.926  13.762  4     0 1.67          0.60
ATOM   2034  O   LYS R 279       5.828  12.730  14.915  2     0 1.38         -0.55
ATOM   2035  CB  LYS R 279       8.616  12.490  13.160  4     1 1.99          0.00
ATOM   2036  CG  LYS R 279       9.685  11.449  12.817  1     1 1.99          0.00
ATOM   2037  CD  LYS R 279      11.082  12.050  12.856 11     1 1.99          0.00
ATOM   2038  CE  LYS R 279      12.141  11.017  12.496 11     1 1.99          0.25
ATOM   2039  NZ  LYS R 279      13.512  11.601  12.509 11     1 1.47          0.75
ATOM   2053  N   GLU R 280       5.789  13.960  13.034  8     0 1.63         -0.15
ATOM   2054  CA  GLU R 280       4.838  14.903  13.604  8     1 2.03          0.10
ATOM   2055  C   GLU R 280       3.529  14.193  13.913  8     1 1.67          0.60
ATOM   2056  O   GLU R 280       2.910  14.441  14.948  8     1 1.38         -0.55
ATOM   2057  CB  GLU R 280       4.583  16.091  12.666  8     1 1.99          0.00
ATOM   2058  CG  GLU R 280       5.753  17.086  12.523  8     1 1.99          0.00
ATOM   2059  CD  GLU R 280       5.438  18.216  11.564  9     1 1.67          0.14
ATOM   2060  OE1 GLU R 280       4.411  18.165  10.933  9     1 1.48         -0.57
ATOM   2061  OE2 GLU R 280       6.220  19.140  11.467  9     1 1.48         -0.57
ATOM   2068  N   THR R 281       3.129  13.272  13.034  2     0 1.63         -0.15
ATOM   2069  CA  THR R 281       1.902  12.522  13.214  2     1 2.03          0.10
ATOM   2070  C   THR R 281       1.990  11.655  14.465  2     0 1.67          0.60
ATOM   2071  O   THR R 281       1.068  11.641  15.286  2     0 1.38         -0.55
ATOM   2072  CB  THR R 281       1.627  11.640  11.992  2     1 2.03          0.25
ATOM   2073  CG2 THR R 281       0.357  10.843  12.207  2     1 1.94          0.00
ATOM   2074  OG1 THR R 281       1.499  12.473  10.827  2     1 1.38         -0.25
ATOM   2082  N   GLU R 282       3.110  10.948  14.640  8     0 1.63         -0.15
ATOM   2083  CA  GLU R 282       3.268  10.128  15.834  8     1 2.03          0.10
ATOM   2084  C   GLU R 282       3.198  10.981  17.093  8     0 1.67          0.60
ATOM   2085  O   GLU R 282       2.493  10.638  18.048  8     0 1.38         -0.55
ATOM   2086  CB  GLU R 282       4.597   9.366  15.816  8     1 1.99          0.00
ATOM   2087  CG  GLU R 282       4.820   8.497  17.070  8     1 1.99          0.00
ATOM   2088  CD  GLU R 282       6.106   7.675  17.061  9     1 1.67          0.14
ATOM   2089  OE1 GLU R 282       6.799   7.663  16.071  9     1 1.48         -0.57
ATOM   2090  OE2 GLU R 282       6.398   7.081  18.081  9     1 1.48         -0.57
ATOM   2097  N   LYS R 283       3.901  12.113  17.093  4     0 1.63         -0.15
ATOM   2098  CA  LYS R 283       3.913  12.977  18.258  4     1 2.03          0.10
ATOM   2099  C   LYS R 283       2.523  13.532  18.539  4     0 1.67          0.60
ATOM   2100  O   LYS R 283       2.083  13.566  19.695  2     0 1.38         -0.55
ATOM   2101  CB  LYS R 283       4.917  14.096  18.043  4     1 1.99          0.00
ATOM   2102  CG  LYS R 283       6.371  13.627  18.073  1     1 1.99          0.00
ATOM   2103  CD  LYS R 283       7.323  14.765  17.769 11     1 1.99          0.00
ATOM   2104  CE  LYS R 283       8.768  14.281  17.742 11     1 1.99          0.25
ATOM   2105  NZ  LYS R 283       9.713  15.376  17.386 11     1 1.47          0.75
ATOM   2119  N   LYS R 284       1.793  13.901  17.484  4     0 1.63         -0.15
ATOM   2120  CA  LYS R 284       0.445  14.418  17.643  4     1 2.03          0.10
ATOM   2121  C   LYS R 284      -0.417  13.369  18.311  4     0 1.67          0.60
ATOM   2122  O   LYS R 284      -1.091  13.651  19.300  2     0 1.38         -0.55
ATOM   2123  CB  LYS R 284      -0.144  14.812  16.289  4     1 1.99          0.00
ATOM   2124  CG  LYS R 284      -1.559  15.412  16.323  1     1 1.99          0.00
ATOM   2125  CD  LYS R 284      -2.008  15.810  14.907 11     1 1.99          0.00
ATOM   2126  CE  LYS R 284      -3.358  16.533  14.904 11     1 1.99          0.25
ATOM   2127  NZ  LYS R 284      -4.476  15.641  15.292 11     1 1.47          0.75
ATOM   2141  N   ARG R 285      -0.363  12.138  17.804  4     0 1.63         -0.15
ATOM   2142  CA  ARG R 285      -1.173  11.073  18.364  4     0 2.03          0.10
ATOM   2143  C   ARG R 285      -0.802  10.798  19.815  4     0 1.67          0.60
ATOM   2144  O   ARG R 285      -1.678  10.644  20.664  3     0 1.38         -0.55
ATOM   2145  CB  ARG R 285      -0.997   9.816  17.536  4     1 1.99          0.00
ATOM   2146  CG  ARG R 285      -1.642   9.876  16.152  4     1 1.99          0.00
ATOM   2147  CD  ARG R 285      -1.305   8.684  15.338  4     1 1.99          0.10
ATOM   2148  NE  ARG R 285      -1.921   8.733  14.021  1     1 1.63         -0.10
ATOM   2149  CZ  ARG R 285      -1.610   7.913  12.998  1     1 1.67          0.50
ATOM   2150  NH1 ARG R 285      -0.688   6.990  13.152  1     1 1.63          0.25
ATOM   2151  NH2 ARG R 285      -2.231   8.038  11.838  1     1 1.63          0.25
ATOM   2165  N   ARG R 286       0.492  10.799  20.136  4     0 1.63         -0.15
ATOM   2166  CA  ARG R 286       0.892  10.571  21.518  4     1 2.03          0.10
ATOM   2167  C   ARG R 286       0.382  11.683  22.427  4     1 1.67          0.60
ATOM   2168  O   ARG R 286      -0.058  11.427  23.554  3     1 1.38         -0.55
ATOM   2169  CB  ARG R 286       2.402  10.452  21.631  4     1 1.99          0.00
ATOM   2170  CG  ARG R 286       2.988   9.146  21.080  4     1 1.99          0.00
ATOM   2171  CD  ARG R 286       4.468   9.096  21.236  4     1 1.99          0.10
ATOM   2172  NE  ARG R 286       5.041   7.865  20.694  1     1 1.63         -0.10
ATOM   2173  CZ  ARG R 286       5.120   6.697  21.341  1     1 1.67          0.50
ATOM   2174  NH1 ARG R 286       4.665   6.560  22.571  1     1 1.63          0.25
ATOM   2175  NH2 ARG R 286       5.669   5.691  20.706  1     1 1.63          0.25
ATOM   2189  N   THR R 287       0.402  12.913  21.919  2     0 1.63         -0.15
ATOM   2190  CA  THR R 287      -0.050  14.067  22.666  2     1 2.03          0.10
ATOM   2191  C   THR R 287      -1.544  13.937  22.934  2     0 1.67          0.60
ATOM   2192  O   THR R 287      -2.002  14.171  24.058  2     0 1.38         -0.55
ATOM   2193  CB  THR R 287       0.240  15.354  21.882  2     1 2.03          0.25
ATOM   2194  CG2 THR R 287      -0.180  16.568  22.677  2     1 1.94          0.00
ATOM   2195  OG1 THR R 287       1.641  15.439  21.635  2     1 1.38         -0.25
ATOM   2203  N   GLU R 288      -2.304  13.543  21.905  8     0 1.63         -0.15
ATOM   2204  CA  GLU R 288      -3.740  13.362  22.050  8     1 2.03          0.10
ATOM   2205  C   GLU R 288      -4.050  12.259  23.053  8     0 1.67          0.60
ATOM   2206  O   GLU R 288      -4.962  12.402  23.871  8     0 1.38         -0.55
ATOM   2207  CB  GLU R 288      -4.391  13.030  20.703  8     1 1.99          0.00
ATOM   2208  CG  GLU R 288      -4.431  14.190  19.708  8     1 1.99          0.00
ATOM   2209  CD  GLU R 288      -4.998  13.802  18.359  9     1 1.67          0.14
ATOM   2210  OE1 GLU R 288      -5.293  12.652  18.150  9     1 1.48         -0.57
ATOM   2211  OE2 GLU R 288      -5.120  14.677  17.519  9     1 1.48         -0.57
ATOM   2218  N   GLU R 289      -3.270  11.171  23.040  8     0 1.63         -0.15
ATOM   2219  CA  GLU R 289      -3.529  10.112  24.002  8     0 2.03          0.10
ATOM   2220  C   GLU R 289      -3.244  10.618  25.412  8     0 1.67          0.60
ATOM   2221  O   GLU R 289      -4.001  10.332  26.340  8     0 1.38         -0.55
ATOM   2222  CB  GLU R 289      -2.684   8.868  23.703  8     1 1.99          0.00
ATOM   2223  CG  GLU R 289      -3.064   8.078  22.412  8     1 1.99          0.00
ATOM   2224  CD  GLU R 289      -4.452   7.458  22.424  9     1 1.67          0.14
ATOM   2225  OE1 GLU R 289      -4.779   6.774  23.362  9     1 1.48         -0.57
ATOM   2226  OE2 GLU R 289      -5.193   7.672  21.475  9     1 1.48         -0.57
ATOM   2233  N   ALA R 290      -2.184  11.418  25.575 12     0 1.63         -0.15
ATOM   2234  CA  ALA R 290      -1.866  11.962  26.886 12     1 2.03          0.10
ATOM   2235  C   ALA R 290      -2.997  12.857  27.380 12     1 1.67          0.60
ATOM   2236  O   ALA R 290      -3.380  12.802  28.554 12     1 1.38         -0.55
ATOM   2237  CB  ALA R 290      -0.571  12.738  26.830 12     1 1.94          0.00
ATOM   2243  N   TYR R 291      -3.561  13.655  26.468  3     0 1.63         -0.15
ATOM   2244  CA  TYR R 291      -4.672  14.523  26.808  3     1 2.03          0.10
ATOM   2245  C   TYR R 291      -5.838  13.674  27.278  3     0 1.67          0.60
ATOM   2246  O   TYR R 291      -6.411  13.928  28.335  3     0 1.38         -0.55
ATOM   2247  CB  TYR R 291      -5.086  15.394  25.628  3     1 1.99          0.00
ATOM   2248  CG  TYR R 291      -6.246  16.337  25.934  3     1 1.82          0.00
ATOM   2249  CD1 TYR R 291      -6.008  17.527  26.623  6     1 1.78          0.00
ATOM   2250  CD2 TYR R 291      -7.534  16.022  25.528  6     1 1.78          0.00
ATOM   2251  CE1 TYR R 291      -7.051  18.395  26.894  6     1 1.78          0.00
ATOM   2252  CE2 TYR R 291      -8.576  16.891  25.801  6     1 1.78          0.00
ATOM   2253  CZ  TYR R 291      -8.338  18.072  26.480  6     1 1.82          0.25
ATOM   2254  OH  TYR R 291      -9.376  18.936  26.749  6     1 1.38         -0.25
ATOM   2264  N   LYS R 292      -6.190  12.649  26.497  4     0 1.63         -0.15
ATOM   2265  CA  LYS R 292      -7.300  11.786  26.860  4     0 2.03          0.10
ATOM   2266  C   LYS R 292      -7.053  11.095  28.198  4     0 1.67          0.60
ATOM   2267  O   LYS R 292      -7.991  10.908  28.985  2     1 1.38         -0.55
ATOM   2268  CB  LYS R 292      -7.565  10.756  25.766  4     1 1.99          0.00
ATOM   2269  CG  LYS R 292      -8.188  11.339  24.495  1     1 1.99          0.00
ATOM   2270  CD  LYS R 292      -8.637  10.234  23.556 11     1 1.99          0.00
ATOM   2271  CE  LYS R 292      -7.443   9.521  22.966 11     1 1.99          0.25
ATOM   2272  NZ  LYS R 292      -7.835   8.459  21.993 11     1 1.47          0.75
ATOM   2286  N   ASN R 293      -5.802  10.730  28.487  2     0 1.63         -0.15
ATOM   2287  CA  ASN R 293      -5.512  10.110  29.767  2     0 2.03          0.10
ATOM   2288  C   ASN R 293      -5.811  11.109  30.881  2     0 1.67          0.60
ATOM   2289  O   ASN R 293      -6.411  10.749  31.898  2     0 1.38         -0.55
ATOM   2290  CB  ASN R 293      -4.068   9.653  29.826  2     1 1.99          0.00
ATOM   2291  CG  ASN R 293      -3.796   8.440  28.964  2     1 1.67          0.55
ATOM   2292  ND2 ASN R 293      -2.546   8.245  28.623  2     1 1.63          0.00
ATOM   2293  OD1 ASN R 293      -4.706   7.682  28.601  2     1 1.38         -0.55
ATOM   2300  N   ALA R 294      -5.441  12.379  30.670 12     0 1.63         -0.15
ATOM   2301  CA  ALA R 294      -5.719  13.421  31.652 12     1 2.03          0.10
ATOM   2302  C   ALA R 294      -7.222  13.584  31.846 12     0 1.67          0.60
ATOM   2303  O   ALA R 294      -7.706  13.756  32.970 12     0 1.38         -0.55
ATOM   2304  CB  ALA R 294      -5.108  14.740  31.211 12     1 1.94          0.00
ATOM   2310  N   MET R 295      -7.978  13.496  30.745  3     0 1.63         -0.15
ATOM   2311  CA  MET R 295      -9.419  13.663  30.841  3     0 2.03          0.10
ATOM   2312  C   MET R 295      -9.996  12.486  31.609  3     0 1.67          0.60
ATOM   2313  O   MET R 295     -10.944  12.634  32.386 12     0 1.38         -0.55
ATOM   2314  CB  MET R 295     -10.060  13.747  29.462  7     1 1.99          0.00
ATOM   2315  CG  MET R 295      -9.650  14.956  28.639  7     1 1.99          0.06
ATOM   2316  SD  MET R 295      -9.990  16.521  29.412  7     1 1.76         -0.12
ATOM   2317  CE  MET R 295      -8.353  16.854  30.062  7     1 1.94          0.06
ATOM   2327  N   THR R 296      -9.399  11.312  31.423  2     0 1.63         -0.15
ATOM   2328  CA  THR R 296      -9.860  10.139  32.127  2     1 2.03          0.10
ATOM   2329  C   THR R 296      -9.667  10.360  33.614  2     0 1.67          0.60
ATOM   2330  O   THR R 296     -10.573  10.097  34.396  2     0 1.38         -0.55
ATOM   2331  CB  THR R 296      -9.137   8.865  31.668  2     1 2.03          0.25
ATOM   2332  CG2 THR R 296      -9.636   7.673  32.476  2     1 1.94          0.00
ATOM   2333  OG1 THR R 296      -9.392   8.652  30.268  2     1 1.38         -0.25
ATOM   2341  N   GLU R 297      -8.513  10.899  34.019  8     0 1.63         -0.15
ATOM   2342  CA  GLU R 297      -8.306  11.137  35.444  8     1 2.03          0.10
ATOM   2343  C   GLU R 297      -9.362  12.109  35.989  8     1 1.67          0.60
ATOM   2344  O   GLU R 297      -9.915  11.891  37.068  8     1 1.38         -0.55
ATOM   2345  CB  GLU R 297      -6.899  11.682  35.720  8     1 1.99          0.00
ATOM   2346  CG  GLU R 297      -5.762  10.673  35.523  8     1 1.99          0.00
ATOM   2347  CD  GLU R 297      -4.378  11.255  35.812  9     1 1.67          0.14
ATOM   2348  OE1 GLU R 297      -4.276  12.441  36.029  9     1 1.48         -0.57
ATOM   2349  OE2 GLU R 297      -3.431  10.499  35.828  9     1 1.48         -0.57
ATOM   2356  N   LEU R 298      -9.727  13.125  35.206 12     0 1.63         -0.15
ATOM   2357  CA  LEU R 298     -10.749  14.084  35.636 12     1 2.03          0.10
ATOM   2358  C   LEU R 298     -12.116  13.401  35.804 12     1 1.67          0.60
ATOM   2359  O   LEU R 298     -12.934  13.806  36.639 12     0 1.38         -0.55
ATOM   2360  CB  LEU R 298     -10.852  15.242  34.636 10     1 1.99          0.00
ATOM   2361  CG  LEU R 298      -9.622  16.164  34.573 10     1 2.03          0.00
ATOM   2362  CD1 LEU R 298      -9.804  17.177  33.453 10     1 1.94          0.00
ATOM   2363  CD2 LEU R 298      -9.439  16.848  35.913 10     1 1.94          0.00
ATOM   2375  N   LYS R 299     -12.343  12.344  35.023  4     0 1.63         -0.15
ATOM   2376  CA  LYS R 299     -13.565  11.551  35.061  4     1 2.03          0.10
ATOM   2377  C   LYS R 299     -13.500  10.386  36.069  4     0 1.67          0.60
ATOM   2378  O   LYS R 299     -14.457   9.616  36.179  2     1 1.38         -0.55
ATOM   2379  CB  LYS R 299     -13.894  11.032  33.667  4     1 1.99          0.00
ATOM   2380  CG  LYS R 299     -14.258  12.139  32.669  1     1 1.99          0.00
ATOM   2381  CD  LYS R 299     -14.563  11.582  31.290 11     1 1.99          0.00
ATOM   2382  CE  LYS R 299     -14.913  12.699  30.315 11     1 1.99          0.25
ATOM   2383  NZ  LYS R 299     -15.207  12.179  28.952 11     1 1.47          0.75
ATOM   2397  N   LYS R 300     -12.381  10.262  36.807  4     0 1.63         -0.15
ATOM   2398  CA  LYS R 300     -12.174   9.234  37.835  4     1 2.03          0.10
ATOM   2399  C   LYS R 300     -11.874   9.740  39.292  4     1 1.67          0.60
ATOM   2400  O   LYS R 300     -11.036   9.125  39.951  2     1 1.38         -0.55
ATOM   2401  CB  LYS R 300     -11.054   8.280  37.411  4     1 1.99          0.00
ATOM   2402  CG  LYS R 300     -11.321   7.487  36.118  1     1 1.99          0.00
ATOM   2403  CD  LYS R 300     -12.458   6.501  36.273 11     1 1.99          0.00
ATOM   2404  CE  LYS R 300     -12.650   5.697  34.993 11     1 1.99          0.25
ATOM   2405  NZ  LYS R 300     -13.777   4.724  35.106 11     1 1.47          0.75
ATOM   2419  N   LYS R 301     -12.509  10.821  39.835  4     1 1.63         -0.15
ATOM   2420  CA  LYS R 301     -13.550  11.663  39.235  4     0 2.03          0.10
ATOM   2421  C   LYS R 301     -13.794  12.994  39.937  4     1 1.67          0.60
ATOM   2422  O   LYS R 301     -13.785  13.108  41.165  2     1 1.38         -0.55
ATOM   2423  CB  LYS R 301     -14.865  10.855  39.171  4     0 1.99          0.00
ATOM   2424  CG  LYS R 301     -15.403  10.388  40.499  1     0 1.99          0.00
ATOM   2425  CD  LYS R 301     -16.591   9.433  40.325 11     1 1.99          0.00
ATOM   2426  CE  LYS R 301     -17.173   9.014  41.676 11     1 1.99          0.25
ATOM   2427  NZ  LYS R 301     -18.326   8.067  41.524 11     1 1.47          0.75
ATOM   2441  N   SER R 302     -14.206  13.967  39.130  2     0 1.63         -0.15
ATOM   2442  CA  SER R 302     -14.653  15.285  39.577  2     1 2.03          0.10
ATOM   2443  C   SER R 302     -15.938  15.195  40.401  2     1 1.67          0.60
ATOM   2444  O   SER R 302     -16.275  16.096  41.172  2     1 1.38         -0.55
ATOM   2445  CB  SER R 302     -14.853  16.188  38.371  2     1 1.99          0.25
ATOM   2446  OG  SER R 302     -15.927  15.754  37.576  2     1 1.38         -0.25
ATOM   2452  N   HIS R 303     -16.610  14.055  40.309  4     0 1.63         -0.15
ATOM   2453  CA  HIS R 303     -17.860  13.816  41.007  3     1 2.03          0.10
ATOM   2454  C   HIS R 303     -17.626  13.462  42.474  3     0 1.67          0.60
ATOM   2455  O   HIS R 303     -18.579  13.234  43.218  3     1 1.38         -0.55
ATOM   2456  CB  HIS R 303     -18.644  12.697  40.338  3     1 1.99          0.00
ATOM   2457  CG  HIS R 303     -19.114  13.016  38.962  4     1 1.82          0.10
ATOM   2458  CD2 HIS R 303     -18.749  12.510  37.761  4     1 1.87          0.10
ATOM   2459  ND1 HIS R 303     -20.081  13.962  38.704  4     1 1.54         -0.10
ATOM   2460  CE1 HIS R 303     -20.293  14.025  37.400  4     1 1.87          0.30
ATOM   2461  NE2 HIS R 303     -19.498  13.154  36.806  4     1 1.54         -0.40
ATOM   2469  N   PHE R 304     -16.361  13.498  42.921  3     0 1.63         -0.15
ATOM   2470  CA  PHE R 304     -16.086  13.338  44.340  3     1 2.03          0.10
ATOM   2471  C   PHE R 304     -16.295  14.686  45.045  3     1 1.67          0.60
ATOM   2472  O   PHE R 304     -16.213  14.773  46.270  3     1 1.38         -0.55
ATOM   2473  CB  PHE R 304     -14.662  12.846  44.628  7     1 1.99          0.00
ATOM   2474  CG  PHE R 304     -14.383  11.383  44.350  7     1 1.82          0.00
ATOM   2475  CD1 PHE R 304     -13.387  10.995  43.470  7     1 1.78          0.00
ATOM   2476  CD2 PHE R 304     -15.114  10.394  44.994  7     1 1.78          0.00
ATOM   2477  CE1 PHE R 304     -13.119   9.654  43.243  7     1 1.78          0.00
ATOM   2478  CE2 PHE R 304     -14.855   9.056  44.766  7     1 1.78          0.00
ATOM   2479  CZ  PHE R 304     -13.853   8.686  43.889  7     1 1.78          0.00
ATOM   2489  N   GLY R 305     -16.565  15.744  44.265  5     0 1.63         -0.15
ATOM   2490  CA  GLY R 305     -16.840  17.073  44.794  5     1 1.99          0.10
ATOM   2491  C   GLY R 305     -15.634  17.991  44.907  5     1 1.67          0.60
ATOM   2492  O   GLY R 305     -15.815  19.178  45.172  5     1 1.38         -0.55
ATOM   2496  N   GLY R 306     -14.425  17.437  44.701  5     0 1.63         -0.15
ATOM   2497  CA  GLY R 306     -13.134  18.147  44.797  5     1 1.99          0.10
ATOM   2498  C   GLY R 306     -13.280  19.582  45.306  5     1 1.67          0.60
ATOM   2499  O   GLY R 306     -13.239  20.515  44.506  5     1 1.38         -0.55
ATOM   2503  N   PRO R 307     -13.417  19.777  46.632  3     0 1.63         -0.25
ATOM   2504  CA  PRO R 307     -13.675  21.042  47.287  3     0 2.03          0.10
ATOM   2505  C   PRO R 307     -12.650  22.121  47.023  3     1 1.67          0.60
ATOM   2506  O   PRO R 307     -11.450  21.853  46.941  3     1 1.38         -0.55
ATOM   2507  CB  PRO R 307     -13.652  20.660  48.774  3     1 1.99          0.00
ATOM   2508  CG  PRO R 307     -13.977  19.187  48.802  3     1 1.99          0.00
ATOM   2509  CD  PRO R 307     -13.315  18.629  47.574  3     1 1.99          0.10
ATOM   2517  N   ASP R 308     -13.135  23.351  46.959  8     0 1.63         -0.15
ATOM   2518  CA  ASP R 308     -12.326  24.549  46.830  9     1 2.03          0.10
ATOM   2519  C   ASP R 308     -13.097  25.584  47.632  8     1 1.67          0.60
ATOM   2520  O   ASP R 308     -12.786  26.768  47.704  8     1 1.38         -0.55
ATOM   2521  CB  ASP R 308     -12.087  24.929  45.357  9     1 1.99          0.00
ATOM   2522  CG  ASP R 308     -13.331  25.292  44.554  9     1 1.67          0.14
ATOM   2523  OD1 ASP R 308     -14.388  25.368  45.114  9     1 1.48         -0.57
ATOM   2524  OD2 ASP R 308     -13.199  25.465  43.356  9     1 1.48         -0.57
ATOM   2529  N   TYR R 309     -14.048  25.055  48.388  3     0 1.63         -0.15
ATOM   2530  CA  TYR R 309     -14.920  25.851  49.242  3     1 2.03          0.10
ATOM   2531  C   TYR R 309     -14.153  26.209  50.505  3     1 1.67          0.60
ATOM   2532  O   TYR R 309     -14.569  27.036  51.314  3     1 1.38         -0.55
ATOM   2533  CB  TYR R 309     -16.144  25.017  49.591  3     1 1.99          0.00
ATOM   2534  CG  TYR R 309     -16.915  24.604  48.368  3     1 1.82          0.00
ATOM   2535  CD1 TYR R 309     -16.771  23.307  47.905  6     1 1.78          0.00
ATOM   2536  CD2 TYR R 309     -17.740  25.494  47.699  6     1 1.78          0.00
ATOM   2537  CE1 TYR R 309     -17.440  22.891  46.780  6     1 1.78          0.00
ATOM   2538  CE2 TYR R 309     -18.420  25.078  46.567  6     1 1.78          0.00
ATOM   2539  CZ  TYR R 309     -18.271  23.780  46.108  6     1 1.82          0.25
ATOM   2540  OH  TYR R 309     -18.946  23.363  44.981  6     1 1.38         -0.25
ATOM      1  N   PHE L 151      -3.806   5.870  51.402  3     1 1.63         -0.15
ATOM      2  CA  PHE L 151      -3.636   7.250  50.996  3     0 2.03          0.10
ATOM      3  C   PHE L 151      -2.476   7.482  49.998  3     0 1.67          0.60
ATOM      4  O   PHE L 151      -2.274   8.622  49.541  3     1 1.38         -0.55
ATOM      5  CB  PHE L 151      -3.393   8.098  52.249  7     1 1.99          0.00
ATOM      6  CG  PHE L 151      -4.558   8.084  53.242  7     0 1.82          0.00
ATOM      7  CD1 PHE L 151      -5.815   7.623  52.880  7     1 1.78          0.00
ATOM      8  CD2 PHE L 151      -4.377   8.525  54.537  7     1 1.78          0.00
ATOM      9  CE1 PHE L 151      -6.858   7.602  53.784  7     1 1.78          0.00
ATOM     10  CE2 PHE L 151      -5.420   8.513  55.449  7     1 1.78          0.00
ATOM     11  CZ  PHE L 151      -6.662   8.046  55.070  7     1 1.78          0.00
ATOM     21  N   LYS L 152      -1.745   6.415  49.634  4     1 1.63         -0.15
ATOM     22  CA  LYS L 152      -0.602   6.501  48.711  4     1 2.03          0.10
ATOM     23  C   LYS L 152      -0.835   5.833  47.353  4     1 1.67          0.60
ATOM     24  O   LYS L 152      -0.209   6.206  46.358  2     1 1.38         -0.55
ATOM     25  CB  LYS L 152       0.658   5.910  49.347  4     1 1.99          0.00
ATOM     26  CG  LYS L 152       1.167   6.646  50.585  1     1 1.99          0.00
ATOM     27  CD  LYS L 152       1.638   8.039  50.254 11     1 1.99          0.00
ATOM     28  CE  LYS L 152       2.220   8.727  51.476 11     1 1.99          0.25
ATOM     29  NZ  LYS L 152       2.672  10.110  51.166 11     1 1.47          0.75
ATOM     43  N   LYS L 153      -1.725   4.852  47.301  4     0 1.63         -0.15
ATOM     44  CA  LYS L 153      -1.968   4.109  46.058  4     1 2.03          0.10
ATOM     45  C   LYS L 153      -2.436   5.000  44.902  4     0 1.67          0.60
ATOM     46  O   LYS L 153      -3.096   6.025  45.096  2     1 1.38         -0.55
ATOM     47  CB  LYS L 153      -3.031   3.029  46.265  4     1 1.99          0.00
ATOM     48  CG  LYS L 153      -2.639   1.885  47.156  1     1 1.99          0.00
ATOM     49  CD  LYS L 153      -3.803   0.931  47.290 11     1 1.99          0.00
ATOM     50  CE  LYS L 153      -3.503  -0.207  48.232 11     1 1.99          0.25
ATOM     51  NZ  LYS L 153      -4.680  -1.092  48.379 11     1 1.47          0.75
ATOM     65  N   GLY L 154      -2.178   4.554  43.673  5     1 1.63         -0.15
ATOM     66  CA  GLY L 154      -2.626   5.255  42.462  5     1 1.99          0.10
ATOM     67  C   GLY L 154      -4.158   5.358  42.345  5     1 1.67          0.60
ATOM     68  O   GLY L 154      -4.677   6.115  41.525  5     1 1.38         -0.55
ATOM     72  N   HIS L 155      -4.859   4.583  43.172  4     0 1.63         -0.15
ATOM     73  CA  HIS L 155      -6.311   4.525  43.236  3     1 2.03          0.10
ATOM     74  C   HIS L 155      -6.827   5.310  44.428  3     0 1.67          0.60
ATOM     75  O   HIS L 155      -8.034   5.301  44.709  3     0 1.38         -0.55
ATOM     76  CB  HIS L 155      -6.723   3.081  43.465  3     1 1.99          0.00
ATOM     77  CG  HIS L 155      -6.219   2.232  42.440  4     1 1.82          0.10
ATOM     78  CD2 HIS L 155      -5.180   1.376  42.456  4     1 1.87          0.10
ATOM     79  ND1 HIS L 155      -6.727   2.206  41.179  4     1 1.54         -0.10
ATOM     80  CE1 HIS L 155      -6.038   1.372  40.465  4     1 1.87          0.30
ATOM     81  NE2 HIS L 155      -5.081   0.853  41.216  4     1 1.54         -0.40
ATOM     89  N   SER L 156      -5.920   5.999  45.116  2     0 1.63         -0.15
ATOM     90  CA  SER L 156      -6.252   6.708  46.333  2     0 2.03          0.10
ATOM     91  C   SER L 156      -7.247   7.848  46.186  2     0 1.67          0.60
ATOM     92  O   SER L 156      -7.859   8.233  47.160  2     0 1.38         -0.55
ATOM     93  CB  SER L 156      -4.995   7.191  47.018  2     0 1.99          0.25
ATOM     94  OG  SER L 156      -4.324   8.148  46.252  2     1 1.38         -0.25
ATOM    100  N   LEU L 157      -7.483   8.399  45.009 12     0 1.63         -0.15
ATOM    101  CA  LEU L 157      -8.506   9.446  44.984 12     1 2.03          0.10
ATOM    102  C   LEU L 157      -9.840   8.842  45.428 12     0 1.67          0.60
ATOM    103  O   LEU L 157     -10.544   9.386  46.289 12     0 1.38         -0.55
ATOM    104  CB  LEU L 157      -8.633  10.061  43.598 10     1 1.99          0.00
ATOM    105  CG  LEU L 157      -9.713  11.136  43.434 10     1 2.03          0.00
ATOM    106  CD1 LEU L 157      -9.430  12.284  44.388 10     1 1.94          0.00
ATOM    107  CD2 LEU L 157      -9.713  11.624  41.988 10     1 1.94          0.00
ATOM    119  N   ARG L 158     -10.171   7.688  44.852  4     0 1.63         -0.15
ATOM    120  CA  ARG L 158     -11.412   7.018  45.180  4     1 2.03          0.10
ATOM    121  C   ARG L 158     -11.316   6.351  46.540  4     0 1.67          0.60
ATOM    122  O   ARG L 158     -12.248   6.454  47.343  3     0 1.38         -0.55
ATOM    123  CB  ARG L 158     -11.762   5.975  44.131  4     1 1.99          0.00
ATOM    124  CG  ARG L 158     -13.090   5.273  44.363  4     1 1.99          0.00
ATOM    125  CD  ARG L 158     -13.486   4.402  43.218  4     1 1.99          0.10
ATOM    126  NE  ARG L 158     -14.751   3.733  43.483  1     1 1.63         -0.10
ATOM    127  CZ  ARG L 158     -15.493   3.072  42.569  1     1 1.67          0.50
ATOM    128  NH1 ARG L 158     -15.111   2.995  41.321  1     1 1.63          0.25
ATOM    129  NH2 ARG L 158     -16.625   2.502  42.926  1     1 1.63          0.25
ATOM    143  N   GLU L 159     -10.198   5.668  46.816  8     0 1.63         -0.15
ATOM    144  CA  GLU L 159     -10.087   4.996  48.106  8     1 2.03          0.10
ATOM    145  C   GLU L 159     -10.120   6.032  49.240  8     0 1.67          0.60
ATOM    146  O   GLU L 159     -10.778   5.807  50.252  8     0 1.38         -0.55
ATOM    147  CB  GLU L 159      -8.863   4.070  48.172  8     1 1.99          0.00
ATOM    148  CG  GLU L 159      -8.794   3.195  49.437  8     1 1.99          0.00
ATOM    149  CD  GLU L 159      -7.722   2.092  49.389  9     1 1.67          0.14
ATOM    150  OE1 GLU L 159      -7.067   1.951  48.388  9     1 1.48         -0.57
ATOM    151  OE2 GLU L 159      -7.573   1.392  50.369  9     1 1.48         -0.57
ATOM    158  N   LYS L 160      -9.472   7.197  49.066  4     0 1.63         -0.15
ATOM    159  CA  LYS L 160      -9.531   8.220  50.099  4     0 2.03          0.10
ATOM    160  C   LYS L 160     -10.931   8.709  50.268  4     0 1.67          0.60
ATOM    161  O   LYS L 160     -11.380   8.871  51.391  2     0 1.38         -0.55
ATOM    162  CB  LYS L 160      -8.699   9.463  49.793  4     0 1.99          0.00
ATOM    163  CG  LYS L 160      -7.259   9.342  49.930  1     0 1.99          0.00
ATOM    164  CD  LYS L 160      -6.607  10.673  49.684 11     0 1.99          0.00
ATOM    165  CE  LYS L 160      -5.175  10.567  49.982 11     0 1.99          0.25
ATOM    166  NZ  LYS L 160      -4.361  10.134  48.818 11     1 1.47          0.75
ATOM    180  N   LEU L 161     -11.658   8.916  49.176 12     0 1.63         -0.15
ATOM    181  CA  LEU L 161     -13.003   9.415  49.351 12     0 2.03          0.10
ATOM    182  C   LEU L 161     -13.822   8.388  50.127 12     0 1.67          0.60
ATOM    183  O   LEU L 161     -14.597   8.739  51.021 12     0 1.38         -0.55
ATOM    184  CB  LEU L 161     -13.648   9.736  48.013 10     1 1.99          0.00
ATOM    185  CG  LEU L 161     -15.026  10.360  48.130 10     1 2.03          0.00
ATOM    186  CD1 LEU L 161     -14.893  11.664  48.937 10     1 1.94          0.00
ATOM    187  CD2 LEU L 161     -15.579  10.626  46.739 10     1 1.94          0.00
ATOM    199  N   ALA L 162     -13.650   7.103  49.796 12     0 1.63         -0.15
ATOM    200  CA  ALA L 162     -14.364   6.053  50.503 12     1 2.03          0.10
ATOM    201  C   ALA L 162     -14.016   6.072  51.994 12     0 1.67          0.60
ATOM    202  O   ALA L 162     -14.900   5.910  52.850 12     1 1.38         -0.55
ATOM    203  CB  ALA L 162     -14.012   4.702  49.906 12     1 1.94          0.00
ATOM    209  N   GLU L 163     -12.734   6.301  52.312  8     0 1.63         -0.15
ATOM    210  CA  GLU L 163     -12.305   6.371  53.699  8     0 2.03          0.10
ATOM    211  C   GLU L 163     -12.860   7.611  54.379  8     0 1.67          0.60
ATOM    212  O   GLU L 163     -13.285   7.545  55.530  8     0 1.38         -0.55
ATOM    213  CB  GLU L 163     -10.772   6.338  53.803  8     0 1.99          0.00
ATOM    214  CG  GLU L 163     -10.148   4.971  53.472  8     1 1.99          0.00
ATOM    215  CD  GLU L 163     -10.552   3.895  54.456  9     1 1.67          0.14
ATOM    216  OE1 GLU L 163     -10.360   4.096  55.629  9     1 1.48         -0.57
ATOM    217  OE2 GLU L 163     -11.058   2.878  54.038  9     1 1.48         -0.57
ATOM    224  N   MET L 164     -12.920   8.732  53.666  3     0 1.63         -0.15
ATOM    225  CA  MET L 164     -13.433   9.951  54.261  3     0 2.03          0.10
ATOM    226  C   MET L 164     -14.884   9.767  54.649  3     0 1.67          0.60
ATOM    227  O   MET L 164     -15.280  10.095  55.771 12     0 1.38         -0.55
ATOM    228  CB  MET L 164     -13.295  11.128  53.299  7     0 1.99          0.00
ATOM    229  CG  MET L 164     -11.860  11.601  53.040  7     0 1.99          0.06
ATOM    230  SD  MET L 164     -11.795  12.868  51.803  7     0 1.76         -0.12
ATOM    231  CE  MET L 164     -12.519  14.172  52.734  7     1 1.94          0.06
ATOM    241  N   GLU L 165     -15.669   9.171  53.750  8     0 1.63         -0.15
ATOM    242  CA  GLU L 165     -17.075   8.930  54.039  8     0 2.03          0.10
ATOM    243  C   GLU L 165     -17.224   7.926  55.176  8     1 1.67          0.60
ATOM    244  O   GLU L 165     -18.094   8.086  56.042  8     1 1.38         -0.55
ATOM    245  CB  GLU L 165     -17.805   8.498  52.770  8     1 1.99          0.00
ATOM    246  CG  GLU L 165     -17.966   9.651  51.765  8     1 1.99          0.00
ATOM    247  CD  GLU L 165     -18.887  10.757  52.291  9     1 1.67          0.14
ATOM    248  OE1 GLU L 165     -20.004  10.448  52.633  9     1 1.48         -0.57
ATOM    249  OE2 GLU L 165     -18.460  11.896  52.386  9     1 1.48         -0.57
ATOM    256  N   THR L 166     -16.336   6.934  55.227  2     0 1.63         -0.15
ATOM    257  CA  THR L 166     -16.359   5.966  56.303  2     1 2.03          0.10
ATOM    258  C   THR L 166     -16.111   6.644  57.640  2     0 1.67          0.60
ATOM    259  O   THR L 166     -16.840   6.404  58.605  2     0 1.38         -0.55
ATOM    260  CB  THR L 166     -15.298   4.884  56.089  2     0 2.03          0.25
ATOM    261  CG2 THR L 166     -15.248   3.953  57.256  2     1 1.94          0.00
ATOM    262  OG1 THR L 166     -15.586   4.167  54.875  2     1 1.38         -0.25
ATOM    270  N   PHE L 167     -15.106   7.513  57.700  3     0 1.63         -0.15
ATOM    271  CA  PHE L 167     -14.798   8.200  58.938  3     0 2.03          0.10
ATOM    272  C   PHE L 167     -15.933   9.140  59.329  3     0 1.67          0.60
ATOM    273  O   PHE L 167     -16.294   9.229  60.503  3     0 1.38         -0.55
ATOM    274  CB  PHE L 167     -13.477   8.939  58.821  7     0 1.99          0.00
ATOM    275  CG  PHE L 167     -12.286   8.020  58.850  7     0 1.82          0.00
ATOM    276  CD1 PHE L 167     -11.405   7.964  57.787  7     0 1.78          0.00
ATOM    277  CD2 PHE L 167     -12.059   7.186  59.940  7     1 1.78          0.00
ATOM    278  CE1 PHE L 167     -10.325   7.099  57.803  7     0 1.78          0.00
ATOM    279  CE2 PHE L 167     -10.973   6.323  59.957  7     1 1.78          0.00
ATOM    280  CZ  PHE L 167     -10.109   6.283  58.886  7     1 1.78          0.00
ATOM    290  N   ARG L 168     -16.546   9.801  58.349  4     0 1.63         -0.15
ATOM    291  CA  ARG L 168     -17.677  10.670  58.636  4     0 2.03          0.10
ATOM    292  C   ARG L 168     -18.825   9.846  59.220  4     0 1.67          0.60
ATOM    293  O   ARG L 168     -19.497  10.282  60.159  3     0 1.38         -0.55
ATOM    294  CB  ARG L 168     -18.095  11.409  57.375  4     1 1.99          0.00
ATOM    295  CG  ARG L 168     -17.108  12.508  56.959  4     1 1.99          0.00
ATOM    296  CD  ARG L 168     -17.372  13.076  55.601  4     1 1.99          0.10
ATOM    297  NE  ARG L 168     -16.484  14.208  55.329  1     1 1.63         -0.10
ATOM    298  CZ  ARG L 168     -16.168  14.701  54.110  1     1 1.67          0.50
ATOM    299  NH1 ARG L 168     -16.628  14.154  53.000  1     1 1.63          0.25
ATOM    300  NH2 ARG L 168     -15.376  15.762  54.019  1     1 1.63          0.25
ATOM    314  N   ASP L 169     -19.011   8.616  58.717  8     0 1.63         -0.15
ATOM    315  CA  ASP L 169     -20.056   7.745  59.235  9     1 2.03          0.10
ATOM    316  C   ASP L 169     -19.728   7.355  60.673  8     0 1.67          0.60
ATOM    317  O   ASP L 169     -20.607   7.375  61.538  8     0 1.38         -0.55
ATOM    318  CB  ASP L 169     -20.201   6.487  58.373  9     1 1.99          0.00
ATOM    319  CG  ASP L 169     -21.431   5.658  58.718  9     1 1.67          0.14
ATOM    320  OD1 ASP L 169     -22.523   6.136  58.527  9     1 1.48         -0.57
ATOM    321  OD2 ASP L 169     -21.269   4.545  59.175  9     1 1.48         -0.57
ATOM    326  N   ILE L 170     -18.452   7.065  60.961 12     0 1.63         -0.15
ATOM    327  CA  ILE L 170     -18.093   6.720  62.330 12     0 2.03          0.10
ATOM    328  C   ILE L 170     -18.368   7.869  63.259 12     0 1.67          0.60
ATOM    329  O   ILE L 170     -18.932   7.684  64.339 12     0 1.38         -0.55
ATOM    330  CB  ILE L 170     -16.602   6.386  62.494 10     0 2.03          0.00
ATOM    331  CG1 ILE L 170     -16.253   5.103  61.750 10     1 1.99          0.00
ATOM    332  CG2 ILE L 170     -16.276   6.324  64.006 10     1 1.94          0.00
ATOM    333  CD1 ILE L 170     -16.983   3.903  62.273 10     1 1.94          0.00
ATOM    345  N   LEU L 171     -18.021   9.069  62.823 12     0 1.63         -0.15
ATOM    346  CA  LEU L 171     -18.222  10.213  63.671 12     0 2.03          0.10
ATOM    347  C   LEU L 171     -19.706  10.381  63.945 12     0 1.67          0.60
ATOM    348  O   LEU L 171     -20.101  10.578  65.093 12     0 1.38         -0.55
ATOM    349  CB  LEU L 171     -17.634  11.462  63.018 10     0 1.99          0.00
ATOM    350  CG  LEU L 171     -17.716  12.713  63.830 10     1 2.03          0.00
ATOM    351  CD1 LEU L 171     -16.994  12.466  65.125 10     0 1.94          0.00
ATOM    352  CD2 LEU L 171     -17.039  13.860  63.070 10     1 1.94          0.00
ATOM    364  N   CYS L 172     -20.536  10.263  62.907  5     0 1.63         -0.15
ATOM    365  CA  CYS L 172     -21.975  10.430  63.056  5     1 2.03          0.10
ATOM    366  C   CYS L 172     -22.568   9.379  63.996  5     1 1.67          0.60
ATOM    367  O   CYS L 172     -23.442   9.681  64.816  5     1 1.38         -0.55
ATOM    368  CB  CYS L 172     -22.648  10.319  61.694  5     1 1.99          0.19
ATOM    369  SG  CYS L 172     -22.254  11.684  60.582  5     1 1.69         -0.19
ATOM    375  N   ARG L 173     -22.077   8.138  63.899  4     0 1.63         -0.15
ATOM    376  CA  ARG L 173     -22.543   7.075  64.780  4     1 2.03          0.10
ATOM    377  C   ARG L 173     -22.173   7.387  66.225  4     0 1.67          0.60
ATOM    378  O   ARG L 173     -22.972   7.163  67.148  3     0 1.38         -0.55
ATOM    379  CB  ARG L 173     -21.947   5.743  64.356  4     1 1.99          0.00
ATOM    380  CG  ARG L 173     -22.539   5.139  63.066  4     1 1.99          0.00
ATOM    381  CD  ARG L 173     -21.825   3.896  62.661  4     1 1.99          0.10
ATOM    382  NE  ARG L 173     -22.370   3.320  61.432  1     1 1.63         -0.10
ATOM    383  CZ  ARG L 173     -23.384   2.430  61.374  1     1 1.67          0.50
ATOM    384  NH1 ARG L 173     -23.951   1.998  62.484  1     1 1.63          0.25
ATOM    385  NH2 ARG L 173     -23.808   1.981  60.201  1     1 1.63          0.25
ATOM    399  N   GLN L 174     -20.971   7.928  66.437  2     0 1.63         -0.15
ATOM    400  CA  GLN L 174     -20.561   8.298  67.780  3     0 2.03          0.10
ATOM    401  C   GLN L 174     -21.365   9.494  68.297  3     0 1.67          0.60
ATOM    402  O   GLN L 174     -21.741   9.532  69.469  3     0 1.38         -0.55
ATOM    403  CB  GLN L 174     -19.068   8.569  67.855  3     0 1.99          0.00
ATOM    404  CG  GLN L 174     -18.187   7.363  67.698  2     1 1.99          0.00
ATOM    405  CD  GLN L 174     -16.760   7.769  67.786  2     0 1.67          0.55
ATOM    406  NE2 GLN L 174     -15.909   6.928  68.392  2     1 1.63          0.00
ATOM    407  OE1 GLN L 174     -16.425   8.858  67.314  2     0 1.38         -0.55
ATOM    416  N   VAL L 175     -21.697  10.453  67.418 12     0 1.63         -0.15
ATOM    417  CA  VAL L 175     -22.507  11.593  67.855 12     0 2.03          0.10
ATOM    418  C   VAL L 175     -23.860  11.094  68.326 12     0 1.67          0.60
ATOM    419  O   VAL L 175     -24.325  11.457  69.407 12     0 1.38         -0.55
ATOM    420  CB  VAL L 175     -22.780  12.603  66.716 10     1 2.03          0.00
ATOM    421  CG1 VAL L 175     -23.803  13.613  67.191 10     1 1.94          0.00
ATOM    422  CG2 VAL L 175     -21.532  13.330  66.309 10     1 1.94          0.00
ATOM    432  N   ASP L 176     -24.466  10.207  67.532  8     0 1.63         -0.15
ATOM    433  CA  ASP L 176     -25.765   9.637  67.849  9     1 2.03          0.10
ATOM    434  C   ASP L 176     -25.693   8.904  69.181  8     0 1.67          0.60
ATOM    435  O   ASP L 176     -26.517   9.136  70.071  8     0 1.38         -0.55
ATOM    436  CB  ASP L 176     -26.195   8.678  66.720  9     1 1.99          0.00
ATOM    437  CG  ASP L 176     -27.630   8.086  66.830  9     1 1.67          0.14
ATOM    438  OD1 ASP L 176     -28.575   8.834  66.719  9     1 1.48         -0.57
ATOM    439  OD2 ASP L 176     -27.775   6.878  67.018  9     1 1.48         -0.57
ATOM    444  N   THR L 177     -24.673   8.056  69.341  2     0 1.63         -0.15
ATOM    445  CA  THR L 177     -24.510   7.277  70.553  2     1 2.03          0.10
ATOM    446  C   THR L 177     -24.380   8.167  71.780  2     0 1.67          0.60
ATOM    447  O   THR L 177     -25.079   7.958  72.775  2     0 1.38         -0.55
ATOM    448  CB  THR L 177     -23.251   6.397  70.459  2     0 2.03          0.25
ATOM    449  CG2 THR L 177     -23.064   5.637  71.741  2     1 1.94          0.00
ATOM    450  OG1 THR L 177     -23.380   5.482  69.355  2     1 1.38         -0.25
ATOM    458  N   LEU L 178     -23.538   9.192  71.680 12     0 1.63         -0.15
ATOM    459  CA  LEU L 178     -23.282  10.094  72.787 12     0 2.03          0.10
ATOM    460  C   LEU L 178     -24.538  10.867  73.168 12     0 1.67          0.60
ATOM    461  O   LEU L 178     -24.850  10.992  74.358 12     0 1.38         -0.55
ATOM    462  CB  LEU L 178     -22.158  11.057  72.410 10     0 1.99          0.00
ATOM    463  CG  LEU L 178     -21.713  12.003  73.491 10     1 2.03          0.00
ATOM    464  CD1 LEU L 178     -21.224  11.173  74.653 10     0 1.94          0.00
ATOM    465  CD2 LEU L 178     -20.592  12.887  72.966 10     1 1.94          0.00
ATOM    477  N   GLN L 179     -25.276  11.372  72.175  2     0 1.63         -0.15
ATOM    478  CA  GLN L 179     -26.496  12.115  72.463  3     1 2.03          0.10
ATOM    479  C   GLN L 179     -27.515  11.215  73.145  3     0 1.67          0.60
ATOM    480  O   GLN L 179     -28.166  11.619  74.108  3     0 1.38         -0.55
ATOM    481  CB  GLN L 179     -27.083  12.693  71.176  3     1 1.99          0.00
ATOM    482  CG  GLN L 179     -26.253  13.821  70.571  2     1 1.99          0.00
ATOM    483  CD  GLN L 179     -26.764  14.274  69.217  2     1 1.67          0.55
ATOM    484  NE2 GLN L 179     -26.330  15.457  68.801  2     1 1.63          0.00
ATOM    485  OE1 GLN L 179     -27.530  13.580  68.543  2     1 1.38         -0.55
ATOM    494  N   LYS L 180     -27.618   9.965  72.689  4     0 1.63         -0.15
ATOM    495  CA  LYS L 180     -28.540   9.033  73.310  4     1 2.03          0.10
ATOM    496  C   LYS L 180     -28.116   8.729  74.739  4     1 1.67          0.60
ATOM    497  O   LYS L 180     -28.961   8.657  75.633  2     1 1.38         -0.55
ATOM    498  CB  LYS L 180     -28.673   7.791  72.439  4     1 1.99          0.00
ATOM    499  CG  LYS L 180     -29.474   8.080  71.171  1     1 1.99          0.00
ATOM    500  CD  LYS L 180     -29.529   6.915  70.218 11     1 1.99          0.00
ATOM    501  CE  LYS L 180     -30.425   7.257  69.026 11     1 1.99          0.25
ATOM    502  NZ  LYS L 180     -30.332   6.251  67.942 11     1 1.47          0.75
ATOM    516  N   TYR L 181     -26.806   8.615  74.978  3     0 1.63         -0.15
ATOM    517  CA  TYR L 181     -26.329   8.391  76.332  3     0 2.03          0.10
ATOM    518  C   TYR L 181     -26.684   9.574  77.222  3     0 1.67          0.60
ATOM    519  O   TYR L 181     -27.098   9.402  78.375  3     0 1.38         -0.55
ATOM    520  CB  TYR L 181     -24.821   8.166  76.346  3     0 1.99          0.00
ATOM    521  CG  TYR L 181     -24.409   6.830  75.841  3     0 1.82          0.00
ATOM    522  CD1 TYR L 181     -25.350   5.839  75.611  6     1 1.78          0.00
ATOM    523  CD2 TYR L 181     -23.093   6.580  75.648  6     0 1.78          0.00
ATOM    524  CE1 TYR L 181     -24.948   4.601  75.171  6     1 1.78          0.00
ATOM    525  CE2 TYR L 181     -22.677   5.341  75.209  6     1 1.78          0.00
ATOM    526  CZ  TYR L 181     -23.601   4.354  74.968  6     0 1.82          0.25
ATOM    527  OH  TYR L 181     -23.183   3.119  74.523  6     1 1.38         -0.25
ATOM    537  N   PHE L 182     -26.563  10.788  76.685  3     0 1.63         -0.15
ATOM    538  CA  PHE L 182     -26.905  11.966  77.462  3     0 2.03          0.10
ATOM    539  C   PHE L 182     -28.356  11.895  77.891  3     0 1.67          0.60
ATOM    540  O   PHE L 182     -28.674  12.042  79.077  3     0 1.38         -0.55
ATOM    541  CB  PHE L 182     -26.731  13.252  76.667  7     1 1.99          0.00
ATOM    542  CG  PHE L 182     -27.107  14.440  77.472  7     1 1.82          0.00
ATOM    543  CD1 PHE L 182     -26.218  14.965  78.397  7     1 1.78          0.00
ATOM    544  CD2 PHE L 182     -28.360  15.026  77.338  7     1 1.78          0.00
ATOM    545  CE1 PHE L 182     -26.570  16.055  79.168  7     1 1.78          0.00
ATOM    546  CE2 PHE L 182     -28.715  16.112  78.106  7     1 1.78          0.00
ATOM    547  CZ  PHE L 182     -27.820  16.630  79.023  7     1 1.78          0.00
ATOM    557  N   ASP L 183     -29.243  11.666  76.916  8     0 1.63         -0.15
ATOM    558  CA  ASP L 183     -30.667  11.608  77.195  9     0 2.03          0.10
ATOM    559  C   ASP L 183     -30.995  10.485  78.170  8     1 1.67          0.60
ATOM    560  O   ASP L 183     -31.824  10.655  79.070  8     1 1.38         -0.55
ATOM    561  CB  ASP L 183     -31.457  11.415  75.896  9     1 1.99          0.00
ATOM    562  CG  ASP L 183     -31.508  12.670  75.000  9     1 1.67          0.14
ATOM    563  OD1 ASP L 183     -31.168  13.737  75.462  9     1 1.48         -0.57
ATOM    564  OD2 ASP L 183     -31.917  12.546  73.867  9     1 1.48         -0.57
ATOM    569  N   ALA L 184     -30.328   9.342  78.016 12     0 1.63         -0.15
ATOM    570  CA  ALA L 184     -30.547   8.218  78.905 12     1 2.03          0.10
ATOM    571  C   ALA L 184     -30.174   8.581  80.337 12     0 1.67          0.60
ATOM    572  O   ALA L 184     -30.886   8.220  81.280 12     1 1.38         -0.55
ATOM    573  CB  ALA L 184     -29.746   7.025  78.427 12     1 1.94          0.00
ATOM    579  N   CYS L 185     -29.078   9.329  80.507  5     0 1.63         -0.15
ATOM    580  CA  CYS L 185     -28.656   9.730  81.839  5     1 2.03          0.10
ATOM    581  C   CYS L 185     -29.661  10.708  82.414  5     0 1.67          0.60
ATOM    582  O   CYS L 185     -30.066  10.597  83.575  5     0 1.38         -0.55
ATOM    583  CB  CYS L 185     -27.291  10.412  81.798  5     1 1.99          0.19
ATOM    584  SG  CYS L 185     -25.927   9.340  81.364  5     1 1.69         -0.19
ATOM    590  N   ALA L 186     -30.105  11.652  81.578 12     0 1.63         -0.15
ATOM    591  CA  ALA L 186     -31.057  12.664  82.003 12     1 2.03          0.10
ATOM    592  C   ALA L 186     -32.343  12.003  82.477 12     1 1.67          0.60
ATOM    593  O   ALA L 186     -32.938  12.421  83.478 12     0 1.38         -0.55
ATOM    594  CB  ALA L 186     -31.331  13.629  80.858 12     1 1.94          0.00
ATOM    600  N   ASP L 187     -32.748  10.934  81.786  8     0 1.63         -0.15
ATOM    601  CA  ASP L 187     -33.949  10.202  82.136  9     1 2.03          0.10
ATOM    602  C   ASP L 187     -33.775   9.435  83.430  8     0 1.67          0.60
ATOM    603  O   ASP L 187     -34.654   9.473  84.293  8     0 1.38         -0.55
ATOM    604  CB  ASP L 187     -34.342   9.243  81.013  9     1 1.99          0.00
ATOM    605  CG  ASP L 187     -35.646   8.511  81.276  9     1 1.67          0.14
ATOM    606  OD1 ASP L 187     -36.678   9.142  81.441  9     1 1.48         -0.57
ATOM    607  OD2 ASP L 187     -35.652   7.293  81.318  9     1 1.48         -0.57
ATOM    612  N   ALA L 188     -32.637   8.753  83.592 12     0 1.63         -0.15
ATOM    613  CA  ALA L 188     -32.412   7.984  84.806 12     1 2.03          0.10
ATOM    614  C   ALA L 188     -32.469   8.891  86.030 12     0 1.67          0.60
ATOM    615  O   ALA L 188     -33.069   8.545  87.060 12     1 1.38         -0.55
ATOM    616  CB  ALA L 188     -31.058   7.296  84.730 12     1 1.94          0.00
ATOM    622  N   VAL L 189     -31.893  10.081  85.896 12     0 1.63         -0.15
ATOM    623  CA  VAL L 189     -31.892  11.017  86.994 12     0 2.03          0.10
ATOM    624  C   VAL L 189     -33.276  11.600  87.207 12     0 1.67          0.60
ATOM    625  O   VAL L 189     -33.737  11.680  88.344 12     0 1.38         -0.55
ATOM    626  CB  VAL L 189     -30.881  12.144  86.767 10     1 2.03          0.00
ATOM    627  CG1 VAL L 189     -31.035  13.179  87.875 10     1 1.94          0.00
ATOM    628  CG2 VAL L 189     -29.462  11.570  86.754 10     1 1.94          0.00
ATOM    638  N   SER L 190     -33.959  11.992  86.125  2     0 1.63         -0.15
ATOM    639  CA  SER L 190     -35.278  12.588  86.266  2     1 2.03          0.10
ATOM    640  C   SER L 190     -36.236  11.623  86.949  2     0 1.67          0.60
ATOM    641  O   SER L 190     -36.990  12.023  87.838  2     0 1.38         -0.55
ATOM    642  CB  SER L 190     -35.823  12.958  84.904  2     1 1.99          0.25
ATOM    643  OG  SER L 190     -35.037  13.958  84.306  2     1 1.38         -0.25
ATOM    649  N   LYS L 191     -36.187  10.341  86.579  4     0 1.63         -0.15
ATOM    650  CA  LYS L 191     -37.065   9.374  87.216  4     0 2.03          0.10
ATOM    651  C   LYS L 191     -36.738   9.247  88.696  4     0 1.67          0.60
ATOM    652  O   LYS L 191     -37.643   9.136  89.529  2     0 1.38         -0.55
ATOM    653  CB  LYS L 191     -36.992   8.017  86.520  4     1 1.99          0.00
ATOM    654  CG  LYS L 191     -37.693   7.963  85.145  1     1 1.99          0.00
ATOM    655  CD  LYS L 191     -37.679   6.545  84.578 11     1 1.99          0.00
ATOM    656  CE  LYS L 191     -38.633   6.378  83.368 11     1 1.99          0.25
ATOM    657  NZ  LYS L 191     -38.142   7.031  82.117 11     1 1.47          0.75
ATOM    671  N   ASP L 192     -35.450   9.317  89.046  8     0 1.63         -0.15
ATOM    672  CA  ASP L 192     -35.081   9.233  90.445  9     1 2.03          0.10
ATOM    673  C   ASP L 192     -35.624  10.439  91.208  8     0 1.67          0.60
ATOM    674  O   ASP L 192     -36.150  10.285  92.315  8     0 1.38         -0.55
ATOM    675  CB  ASP L 192     -33.567   9.162  90.593  9     1 1.99          0.00
ATOM    676  CG  ASP L 192     -33.132   8.898  92.002  9     0 1.67          0.14
ATOM    677  OD1 ASP L 192     -33.425   7.841  92.504  9     1 1.48         -0.57
ATOM    678  OD2 ASP L 192     -32.500   9.742  92.570  9     0 1.48         -0.57
ATOM    683  N   GLU L 193     -35.522  11.638  90.616  8     0 1.63         -0.15
ATOM    684  CA  GLU L 193     -36.040  12.831  91.279  8     0 2.03          0.10
ATOM    685  C   GLU L 193     -37.556  12.733  91.454  8     0 1.67          0.60
ATOM    686  O   GLU L 193     -38.097  13.123  92.491  8     0 1.38         -0.55
ATOM    687  CB  GLU L 193     -35.649  14.119  90.535  8     1 1.99          0.00
ATOM    688  CG  GLU L 193     -34.151  14.477  90.647  8     1 1.99          0.00
ATOM    689  CD  GLU L 193     -33.767  15.792  89.970  9     1 1.67          0.14
ATOM    690  OE1 GLU L 193     -34.572  16.351  89.258  9     1 1.48         -0.57
ATOM    691  OE2 GLU L 193     -32.667  16.243  90.200  9     1 1.48         -0.57
ATOM    698  N   LEU L 194     -38.259  12.161  90.476 12     0 1.63         -0.15
ATOM    699  CA  LEU L 194     -39.698  12.017  90.635 12     0 2.03          0.10
ATOM    700  C   LEU L 194     -40.013  11.096  91.816 12     1 1.67          0.60
ATOM    701  O   LEU L 194     -40.905  11.389  92.623 12     1 1.38         -0.55
ATOM    702  CB  LEU L 194     -40.324  11.477  89.345 10     1 1.99          0.00
ATOM    703  CG  LEU L 194     -40.310  12.452  88.155 10     1 2.03          0.00
ATOM    704  CD1 LEU L 194     -40.776  11.732  86.896 10     1 1.94          0.00
ATOM    705  CD2 LEU L 194     -41.208  13.630  88.475 10     1 1.94          0.00
ATOM    717  N   GLN L 195     -39.239  10.009  91.961  2     0 1.63         -0.15
ATOM    718  CA  GLN L 195     -39.462   9.108  93.085  3     1 2.03          0.10
ATOM    719  C   GLN L 195     -39.142   9.815  94.398  3     0 1.67          0.60
ATOM    720  O   GLN L 195     -39.870   9.658  95.380  3     0 1.38         -0.55
ATOM    721  CB  GLN L 195     -38.631   7.835  92.943  3     1 1.99          0.00
ATOM    722  CG  GLN L 195     -39.096   6.928  91.817  2     1 1.99          0.00
ATOM    723  CD  GLN L 195     -38.239   5.687  91.655  2     1 1.67          0.55
ATOM    724  NE2 GLN L 195     -38.067   5.260  90.412  2     1 1.63          0.00
ATOM    725  OE1 GLN L 195     -37.744   5.111  92.632  2     1 1.38         -0.55
ATOM    734  N   ARG L 196     -38.078  10.622  94.409  4     0 1.63         -0.15
ATOM    735  CA  ARG L 196     -37.710  11.380  95.598  4     1 2.03          0.10
ATOM    736  C   ARG L 196     -38.869  12.224  96.075  4     0 1.67          0.60
ATOM    737  O   ARG L 196     -39.227  12.199  97.255  3     0 1.38         -0.55
ATOM    738  CB  ARG L 196     -36.556  12.319  95.328  4     0 1.99          0.00
ATOM    739  CG  ARG L 196     -36.141  13.155  96.503  4     0 1.99          0.00
ATOM    740  CD  ARG L 196     -35.331  14.320  96.078  4     0 1.99          0.10
ATOM    741  NE  ARG L 196     -36.110  15.280  95.291  1     0 1.63         -0.10
ATOM    742  CZ  ARG L 196     -35.588  16.194  94.456  1     0 1.67          0.50
ATOM    743  NH1 ARG L 196     -34.283  16.296  94.277  1     1 1.63          0.25
ATOM    744  NH2 ARG L 196     -36.416  16.983  93.819  1     1 1.63          0.25
ATOM    758  N   ASP L 197     -39.450  12.998  95.153  8     0 1.63         -0.15
ATOM    759  CA  ASP L 197     -40.547  13.880  95.511  9     0 2.03          0.10
ATOM    760  C   ASP L 197     -41.739  13.089  96.034  8     0 1.67          0.60
ATOM    761  O   ASP L 197     -42.398  13.515  96.986  8     0 1.38         -0.55
ATOM    762  CB  ASP L 197     -40.964  14.741  94.322  9     1 1.99          0.00
ATOM    763  CG  ASP L 197     -39.917  15.820  93.950  9     1 1.67          0.14
ATOM    764  OD1 ASP L 197     -38.987  16.052  94.714  9     1 1.48         -0.57
ATOM    765  OD2 ASP L 197     -40.073  16.423  92.913  9     1 1.48         -0.57
ATOM    770  N   LYS L 198     -42.001  11.911  95.449  4     0 1.63         -0.15
ATOM    771  CA  LYS L 198     -43.107  11.088  95.920  4     1 2.03          0.10
ATOM    772  C   LYS L 198     -42.853  10.675  97.360  4     0 1.67          0.60
ATOM    773  O   LYS L 198     -43.740  10.782  98.208  2     0 1.38         -0.55
ATOM    774  CB  LYS L 198     -43.280   9.840  95.054  4     1 1.99          0.00
ATOM    775  CG  LYS L 198     -44.439   8.921  95.478  1     1 1.99          0.00
ATOM    776  CD  LYS L 198     -45.801   9.595  95.294 11     1 1.99          0.00
ATOM    777  CE  LYS L 198     -46.962   8.574  95.363 11     1 1.99          0.25
ATOM    778  NZ  LYS L 198     -47.185   8.008  96.747 11     1 1.47          0.75
ATOM    792  N   VAL L 199     -41.615  10.280  97.662 12     0 1.63         -0.15
ATOM    793  CA  VAL L 199     -41.279   9.900  99.022 12     0 2.03          0.10
ATOM    794  C   VAL L 199     -41.473  11.058  99.968 12     0 1.67          0.60
ATOM    795  O   VAL L 199     -42.068  10.893 101.033 12     0 1.38         -0.55
ATOM    796  CB  VAL L 199     -39.834   9.409  99.138 10     0 2.03          0.00
ATOM    797  CG1 VAL L 199     -39.472   9.277 100.601 10     0 1.94          0.00
ATOM    798  CG2 VAL L 199     -39.703   8.061  98.445 10     1 1.94          0.00
ATOM    808  N   VAL L 200     -41.046  12.247  99.567 12     0 1.63         -0.15
ATOM    809  CA  VAL L 200     -41.225  13.379 100.447 12     0 2.03          0.10
ATOM    810  C   VAL L 200     -42.695  13.608 100.746 12     0 1.67          0.60
ATOM    811  O   VAL L 200     -43.066  13.714 101.917 12     0 1.38         -0.55
ATOM    812  CB  VAL L 200     -40.660  14.653  99.804 10     1 2.03          0.00
ATOM    813  CG1 VAL L 200     -41.068  15.865 100.626 10     1 1.94          0.00
ATOM    814  CG2 VAL L 200     -39.147  14.549  99.713 10     0 1.94          0.00
ATOM    824  N   GLU L 201     -43.551  13.619  99.723  8     0 1.63         -0.15
ATOM    825  CA  GLU L 201     -44.961  13.847 100.007  8     0 2.03          0.10
ATOM    826  C   GLU L 201     -45.566  12.724 100.850  8     0 1.67          0.60
ATOM    827  O   GLU L 201     -46.309  12.989 101.798  8     0 1.38         -0.55
ATOM    828  CB  GLU L 201     -45.771  14.011  98.713  8     1 1.99          0.00
ATOM    829  CG  GLU L 201     -45.499  15.314  97.945  8     1 1.99          0.00
ATOM    830  CD  GLU L 201     -46.355  15.472  96.687  9     1 1.67          0.14
ATOM    831  OE1 GLU L 201     -47.070  14.556  96.346  9     1 1.48         -0.57
ATOM    832  OE2 GLU L 201     -46.294  16.521  96.083  9     1 1.48         -0.57
ATOM    839  N   ASP L 202     -45.201  11.469 100.576  8     0 1.63         -0.15
ATOM    840  CA  ASP L 202     -45.759  10.384 101.372  9     1 2.03          0.10
ATOM    841  C   ASP L 202     -45.330  10.502 102.830  8     0 1.67          0.60
ATOM    842  O   ASP L 202     -46.137  10.326 103.750  8     0 1.38         -0.55
ATOM    843  CB  ASP L 202     -45.336   9.014 100.818  9     1 1.99          0.00
ATOM    844  CG  ASP L 202     -46.033   8.615  99.494  9     1 1.67          0.14
ATOM    845  OD1 ASP L 202     -47.000   9.245  99.101  9     1 1.48         -0.57
ATOM    846  OD2 ASP L 202     -45.619   7.650  98.858  9     1 1.48         -0.57
ATOM    851  N   ASP L 203     -44.073  10.872 103.069  8     0 1.63         -0.15
ATOM    852  CA  ASP L 203     -43.638  10.975 104.444  9     0 2.03          0.10
ATOM    853  C   ASP L 203     -44.316  12.153 105.125  8     0 1.67          0.60
ATOM    854  O   ASP L 203     -44.811  12.026 106.242  8     0 1.38         -0.55
ATOM    855  CB  ASP L 203     -42.122  11.148 104.540  9     1 1.99          0.00
ATOM    856  CG  ASP L 203     -41.303   9.897 104.165  9     0 1.67          0.14
ATOM    857  OD1 ASP L 203     -41.859   8.803 104.023  9     0 1.48         -0.57
ATOM    858  OD2 ASP L 203     -40.106  10.054 104.043  9     0 1.48         -0.57
ATOM    863  N   GLU L 204     -44.443  13.286 104.427  8     0 1.63         -0.15
ATOM    864  CA  GLU L 204     -45.076  14.445 105.049  8     1 2.03          0.10
ATOM    865  C   GLU L 204     -46.537  14.179 105.422  8     1 1.67          0.60
ATOM    866  O   GLU L 204     -47.007  14.636 106.466  8     1 1.38         -0.55
ATOM    867  CB  GLU L 204     -44.977  15.686 104.146  8     1 1.99          0.00
ATOM    868  CG  GLU L 204     -43.553  16.280 104.023  8     1 1.99          0.00
ATOM    869  CD  GLU L 204     -43.463  17.490 103.098  9     1 1.67          0.14
ATOM    870  OE1 GLU L 204     -44.444  17.832 102.480  9     1 1.48         -0.57
ATOM    871  OE2 GLU L 204     -42.402  18.066 103.020  9     1 1.48         -0.57
ATOM    878  N   ASP L 205     -47.260  13.432 104.582  8     0 1.63         -0.15
ATOM    879  CA  ASP L 205     -48.658  13.139 104.875  9     1 2.03          0.10
ATOM    880  C   ASP L 205     -48.871  12.094 105.979  8     0 1.67          0.60
ATOM    881  O   ASP L 205     -49.788  12.244 106.792  8     1 1.38         -0.55
ATOM    882  CB  ASP L 205     -49.389  12.667 103.615  9     1 1.99          0.00
ATOM    883  CG  ASP L 205     -49.614  13.767 102.577  9     1 1.67          0.14
ATOM    884  OD1 ASP L 205     -49.427  14.920 102.895  9     1 1.48         -0.57
ATOM    885  OD2 ASP L 205     -50.005  13.442 101.479  9     1 1.48         -0.57
ATOM    890  N   ASP L 206     -48.046  11.038 106.010  8     0 1.63         -0.15
ATOM    891  CA  ASP L 206     -48.238   9.965 106.990  9     1 2.03          0.10
ATOM    892  C   ASP L 206     -47.378   9.982 108.266  8     1 1.67          0.60
ATOM    893  O   ASP L 206     -47.826   9.464 109.292  8     1 1.38         -0.55
ATOM    894  CB  ASP L 206     -48.100   8.585 106.330  9     1 1.99          0.00
ATOM    895  CG  ASP L 206     -49.199   8.275 105.295  9     1 1.67          0.14
ATOM    896  OD1 ASP L 206     -50.358   8.374 105.639  9     1 1.48         -0.57
ATOM    897  OD2 ASP L 206     -48.873   7.886 104.198  9     1 1.48         -0.57
ATOM    902  N   PHE L 207     -46.146  10.505 108.229  3     0 1.63         -0.15
ATOM    903  CA  PHE L 207     -45.283  10.373 109.402  3     0 2.03          0.10
ATOM    904  C   PHE L 207     -44.760  11.696 109.985  3     1 1.67          0.60
ATOM    905  O   PHE L 207     -44.587  12.670 109.266  3     1 1.38         -0.55
ATOM    906  CB  PHE L 207     -44.078   9.507 109.036  7     0 1.99          0.00
ATOM    907  CG  PHE L 207     -44.457   8.129 108.651  7     0 1.82          0.00
ATOM    908  CD1 PHE L 207     -44.720   7.820 107.333  7     0 1.78          0.00
ATOM    909  CD2 PHE L 207     -44.582   7.140 109.605  7     1 1.78          0.00
ATOM    910  CE1 PHE L 207     -45.095   6.545 106.966  7     1 1.78          0.00
ATOM    911  CE2 PHE L 207     -44.959   5.863 109.248  7     1 1.78          0.00
ATOM    912  CZ  PHE L 207     -45.216   5.564 107.923  7     1 1.78          0.00
ATOM    922  N   PRO L 208     -44.508  11.760 111.311  3     0 1.63         -0.25
ATOM    923  CA  PRO L 208     -43.823  12.845 111.995  3     1 2.03          0.10
ATOM    924  C   PRO L 208     -42.312  12.804 111.736  3     1 1.67          0.60
ATOM    925  O   PRO L 208     -41.586  13.744 112.066  3     1 1.38         -0.55
ATOM    926  CB  PRO L 208     -44.182  12.593 113.464  3     1 1.99          0.00
ATOM    927  CG  PRO L 208     -44.391  11.099 113.560  3     1 1.99          0.00
ATOM    928  CD  PRO L 208     -44.989  10.689 112.220  3     1 1.99          0.10
ATOM    936  N   THR L 209     -41.849  11.687 111.176  2     0 1.63         -0.15
ATOM    937  CA  THR L 209     -40.441  11.450 110.906  2     1 2.03          0.10
ATOM    938  C   THR L 209     -40.138  11.647 109.429  2     1 1.67          0.60
ATOM    939  O   THR L 209     -41.046  11.774 108.609  2     1 1.38         -0.55
ATOM    940  CB  THR L 209     -40.040  10.024 111.330  2     1 2.03          0.25
ATOM    941  CG2 THR L 209     -40.430   9.793 112.766  2     1 1.94          0.00
ATOM    942  OG1 THR L 209     -40.718   9.062 110.508  2     1 1.38         -0.25
ATOM    950  N   THR L 210     -38.849  11.628 109.091  2     1 1.63         -0.15
ATOM    951  CA  THR L 210     -38.392  11.800 107.714  2     1 2.03          0.10
ATOM    952  C   THR L 210     -38.078  10.480 107.046  2     0 1.67          0.60
ATOM    953  O   THR L 210     -37.583  10.443 105.909  2     0 1.38         -0.55
ATOM    954  CB  THR L 210     -37.093  12.584 107.669  2     0 2.03          0.25
ATOM    955  CG2 THR L 210     -37.262  13.894 108.423  2     1 1.94          0.00
ATOM    956  OG1 THR L 210     -36.045  11.781 108.295  2     1 1.38         -0.25
ATOM    964  N   ARG L 211     -38.178   9.389 107.808  4     1 1.63         -0.15
ATOM    965  CA  ARG L 211     -37.832   8.071 107.288  4     1 2.03          0.10
ATOM    966  C   ARG L 211     -36.385   7.923 106.797  4     1 1.67          0.60
ATOM    967  O   ARG L 211     -36.034   6.872 106.272  3     1 1.38         -0.55
ATOM    968  CB  ARG L 211     -38.774   7.788 106.116  4     1 1.99          0.00
ATOM    969  CG  ARG L 211     -38.569   6.579 105.300  4     1 1.99          0.00
ATOM    970  CD  ARG L 211     -39.556   6.659 104.190  4     1 1.99          0.10
ATOM    971  NE  ARG L 211     -39.277   5.795 103.105  1     1 1.63         -0.10
ATOM    972  CZ  ARG L 211     -40.122   5.612 102.084  1     1 1.67          0.50
ATOM    973  NH1 ARG L 211     -41.284   6.250 102.098  1     1 1.63          0.25
ATOM    974  NH2 ARG L 211     -39.793   4.818 101.077  1     1 1.63          0.25
ATOM    988  N   SER L 212     -35.541   8.971 106.943  2     1 1.63         -0.15
ATOM    989  CA  SER L 212     -34.161   9.036 106.442  2     1 2.03          0.10
ATOM    990  C   SER L 212     -34.109   9.159 104.895  2     0 1.67          0.60
ATOM    991  O   SER L 212     -33.032   9.371 104.317  2     1 1.38         -0.55
ATOM    992  CB  SER L 212     -33.323   7.856 106.924  2     1 1.99          0.25
ATOM    993  OG  SER L 212     -33.459   6.738 106.094  2     1 1.38         -0.25
ATOM    999  N   ASP L 213     -35.277   9.005 104.232  8     0 1.63         -0.15
ATOM   1000  CA  ASP L 213     -35.421   9.118 102.774  9     0 2.03          0.10
ATOM   1001  C   ASP L 213     -36.017  10.477 102.397  8     0 1.67          0.60
ATOM   1002  O   ASP L 213     -35.638  11.082 101.399  8     0 1.38         -0.55
ATOM   1003  CB  ASP L 213     -36.282   7.991 102.166  9     0 1.99          0.00
ATOM   1004  CG  ASP L 213     -35.709   6.542 102.263  9     1 1.67          0.14
ATOM   1005  OD1 ASP L 213     -34.602   6.334 101.822  9     1 1.48         -0.57
ATOM   1006  OD2 ASP L 213     -36.412   5.653 102.728  9     1 1.48         -0.57
ATOM   1011  N   GLY L 214     -36.926  11.017 103.213  5     0 1.63         -0.15
ATOM   1012  CA  GLY L 214     -37.528  12.316 102.907  5     1 1.99          0.10
ATOM   1013  C   GLY L 214     -36.424  13.374 102.872  5     1 1.67          0.60
ATOM   1014  O   GLY L 214     -36.474  14.353 102.124  5     1 1.38         -0.55
ATOM   1018  N   ASP L 215     -35.376  13.088 103.649  8     0 1.63         -0.15
ATOM   1019  CA  ASP L 215     -34.166  13.871 103.835  9     1 2.03          0.10
ATOM   1020  C   ASP L 215     -33.360  14.055 102.547  8     0 1.67          0.60
ATOM   1021  O   ASP L 215     -32.509  14.944 102.471  8     0 1.38         -0.55
ATOM   1022  CB  ASP L 215     -33.309  13.210 104.915  9     1 1.99          0.00
ATOM   1023  CG  ASP L 215     -33.905  13.381 106.307  9     1 1.67          0.14
ATOM   1024  OD1 ASP L 215     -34.723  14.245 106.468  9     1 1.48         -0.57
ATOM   1025  OD2 ASP L 215     -33.590  12.607 107.189  9     1 1.48         -0.57
ATOM   1030  N   PHE L 216     -33.660  13.279 101.491  3     0 1.63         -0.15
ATOM   1031  CA  PHE L 216     -32.952  13.439 100.219  3     0 2.03          0.10
ATOM   1032  C   PHE L 216     -33.205  14.837  99.680  3     0 1.67          0.60
ATOM   1033  O   PHE L 216     -32.370  15.398  98.962  3     1 1.38         -0.55
ATOM   1034  CB  PHE L 216     -33.468  12.504  99.124  7     0 1.99          0.00
ATOM   1035  CG  PHE L 216     -33.119  11.058  99.184  7     0 1.82          0.00
ATOM   1036  CD1 PHE L 216     -34.122  10.106  99.179  7     0 1.78          0.00
ATOM   1037  CD2 PHE L 216     -31.823  10.634  99.225  7     0 1.78          0.00
ATOM   1038  CE1 PHE L 216     -33.834   8.770  99.225  7     1 1.78          0.00
ATOM   1039  CE2 PHE L 216     -31.533   9.289  99.270  7     1 1.78          0.00
ATOM   1040  CZ  PHE L 216     -32.543   8.363  99.271  7     1 1.78          0.00
ATOM   1050  N   LEU L 217     -34.354  15.410 100.062 12     0 1.63         -0.15
ATOM   1051  CA  LEU L 217     -34.809  16.725  99.649 12     0 2.03          0.10
ATOM   1052  C   LEU L 217     -33.774  17.792  99.956 12     0 1.67          0.60
ATOM   1053  O   LEU L 217     -33.696  18.801  99.248 12     1 1.38         -0.55
ATOM   1054  CB  LEU L 217     -36.114  17.077 100.337 10     1 1.99          0.00
ATOM   1055  CG  LEU L 217     -36.814  18.317  99.803 10     1 2.03          0.00
ATOM   1056  CD1 LEU L 217     -37.154  18.094  98.319 10     1 1.94          0.00
ATOM   1057  CD2 LEU L 217     -38.058  18.573 100.625 10     1 1.94          0.00
ATOM   1069  N   HIS L 218     -32.987  17.582 101.025  4     1 1.63         -0.15
ATOM   1070  CA  HIS L 218     -31.970  18.527 101.443  3     1 2.03          0.10
ATOM   1071  C   HIS L 218     -31.197  19.003 100.224  3     0 1.67          0.60
ATOM   1072  O   HIS L 218     -30.940  20.196 100.078  3     1 1.38         -0.55
ATOM   1073  CB  HIS L 218     -31.009  17.837 102.429  3     1 1.99          0.00
ATOM   1074  CG  HIS L 218     -29.840  18.667 102.893  4     1 1.82          0.10
ATOM   1075  CD2 HIS L 218     -28.538  18.633 102.524  4     1 1.87          0.10
ATOM   1076  ND1 HIS L 218     -29.949  19.664 103.845  4     1 1.54         -0.10
ATOM   1077  CE1 HIS L 218     -28.756  20.210 104.042  4     1 1.87          0.30
ATOM   1078  NE2 HIS L 218     -27.879  19.606 103.242  4     1 1.54         -0.40
ATOM   1086  N   SER L 219     -30.778  18.051  99.382  2     1 1.63         -0.15
ATOM   1087  CA  SER L 219     -30.060  18.285  98.133  2     1 2.03          0.10
ATOM   1088  C   SER L 219     -29.209  19.560  98.010  2     1 1.67          0.60
ATOM   1089  O   SER L 219     -29.172  20.164  96.934  2     1 1.38         -0.55
ATOM   1090  CB  SER L 219     -31.077  18.245  97.005  2     1 1.99          0.25
ATOM   1091  OG  SER L 219     -32.015  19.303  97.113  2     1 1.38         -0.25
ATOM   1097  N   THR L 220     -28.479  19.947  99.057  2     0 1.63         -0.15
ATOM   1098  CA  THR L 220     -27.623  21.116  98.931  2     1 2.03          0.10
ATOM   1099  C   THR L 220     -26.352  20.662  98.294  2     0 1.67          0.60
ATOM   1100  O   THR L 220     -26.050  19.468  98.270  2     0 1.38         -0.55
ATOM   1101  CB  THR L 220     -27.226  21.798 100.256  2     1 2.03          0.25
ATOM   1102  CG2 THR L 220     -28.451  22.176 101.054  2     1 1.94          0.00
ATOM   1103  OG1 THR L 220     -26.367  20.919 101.019  2     1 1.38         -0.25
ATOM   1111  N   ASN L 221     -25.521  21.607  97.915  2     1 1.63         -0.15
ATOM   1112  CA  ASN L 221     -24.239  21.289  97.323  2     1 2.03          0.10
ATOM   1113  C   ASN L 221     -23.331  20.470  98.249  2     1 1.67          0.60
ATOM   1114  O   ASN L 221     -22.356  19.883  97.781  2     1 1.38         -0.55
ATOM   1115  CB  ASN L 221     -23.539  22.561  96.895  2     1 1.99          0.00
ATOM   1116  CG  ASN L 221     -24.166  23.187  95.671  2     1 1.67          0.55
ATOM   1117  ND2 ASN L 221     -23.895  24.450  95.464  2     1 1.63          0.00
ATOM   1118  OD1 ASN L 221     -24.897  22.530  94.916  2     1 1.38         -0.55
ATOM   1125  N   GLY L 222     -23.589  20.472  99.570  5     1 1.63         -0.15
ATOM   1126  CA  GLY L 222     -22.718  19.732 100.462  5     1 1.99          0.10
ATOM   1127  C   GLY L 222     -23.083  18.249 100.589  5     1 1.67          0.60
ATOM   1128  O   GLY L 222     -22.330  17.488 101.201  5     1 1.38         -0.55
ATOM   1132  N   ASN L 223     -24.237  17.823 100.048  2     0 1.63         -0.15
ATOM   1133  CA  ASN L 223     -24.608  16.417 100.200  2     1 2.03          0.10
ATOM   1134  C   ASN L 223     -25.553  15.847  99.126  2     0 1.67          0.60
ATOM   1135  O   ASN L 223     -26.383  14.984  99.423  2     1 1.38         -0.55
ATOM   1136  CB  ASN L 223     -25.178  16.198 101.595  2     1 1.99          0.00
ATOM   1137  CG  ASN L 223     -25.272  14.748 101.992  2     1 1.67          0.55
ATOM   1138  ND2 ASN L 223     -26.200  14.443 102.872  2     1 1.63          0.00
ATOM   1139  OD1 ASN L 223     -24.485  13.909 101.534  2     1 1.38         -0.55
ATOM   1146  N   LYS L 224     -25.377  16.220  97.853  4     1 1.63         -0.15
ATOM   1147  CA  LYS L 224     -26.229  15.665  96.781  4     1 2.03          0.10
ATOM   1148  C   LYS L 224     -25.921  14.183  96.566  4     0 1.67          0.60
ATOM   1149  O   LYS L 224     -26.739  13.417  96.033  2     1 1.38         -0.55
ATOM   1150  CB  LYS L 224     -26.081  16.431  95.466  4     1 1.99          0.00
ATOM   1151  CG  LYS L 224     -26.654  17.828  95.506  1     1 1.99          0.00
ATOM   1152  CD  LYS L 224     -26.531  18.561  94.195 11     1 1.99          0.00
ATOM   1153  CE  LYS L 224     -27.154  19.946  94.306 11     1 1.99          0.25
ATOM   1154  NZ  LYS L 224     -27.020  20.727  93.050 11     1 1.47          0.75
ATOM   1168  N   GLU L 225     -24.749  13.784  97.055  8     0 1.63         -0.15
ATOM   1169  CA  GLU L 225     -24.233  12.432  96.996  8     1 2.03          0.10
ATOM   1170  C   GLU L 225     -25.139  11.478  97.761  8     1 1.67          0.60
ATOM   1171  O   GLU L 225     -25.100  10.276  97.537  8     1 1.38         -0.55
ATOM   1172  CB  GLU L 225     -22.818  12.381  97.571  8     1 1.99          0.00
ATOM   1173  CG  GLU L 225     -21.775  13.103  96.725  8     1 1.99          0.00
ATOM   1174  CD  GLU L 225     -20.380  13.054  97.313  9     1 1.67          0.14
ATOM   1175  OE1 GLU L 225     -20.226  12.554  98.403  9     1 1.48         -0.57
ATOM   1176  OE2 GLU L 225     -19.469  13.522  96.668  9     1 1.48         -0.57
ATOM   1183  N   LYS L 226     -25.932  11.991  98.701  4     0 1.63         -0.15
ATOM   1184  CA  LYS L 226     -26.869  11.142  99.417  4     1 2.03          0.10
ATOM   1185  C   LYS L 226     -27.849  10.478  98.447  4     0 1.67          0.60
ATOM   1186  O   LYS L 226     -28.265   9.342  98.664  2     1 1.38         -0.55
ATOM   1187  CB  LYS L 226     -27.664  11.942 100.444  4     1 1.99          0.00
ATOM   1188  CG  LYS L 226     -28.655  11.117 101.274  1     1 1.99          0.00
ATOM   1189  CD  LYS L 226     -29.403  11.996 102.273 11     1 1.99          0.00
ATOM   1190  CE  LYS L 226     -30.642  11.299 102.859 11     1 1.99          0.25
ATOM   1191  NZ  LYS L 226     -30.330  10.116 103.716 11     1 1.47          0.75
ATOM   1205  N   LEU L 227     -28.273  11.233  97.420 12     0 1.63         -0.15
ATOM   1206  CA  LEU L 227     -29.282  10.799  96.461 12     0 2.03          0.10
ATOM   1207  C   LEU L 227     -28.713  10.171  95.202 12     0 1.67          0.60
ATOM   1208  O   LEU L 227     -29.197   9.142  94.751 12     0 1.38         -0.55
ATOM   1209  CB  LEU L 227     -30.162  11.970  96.038 10     1 1.99          0.00
ATOM   1210  CG  LEU L 227     -31.266  11.611  95.029 10     0 2.03          0.00
ATOM   1211  CD1 LEU L 227     -32.231  10.612  95.656 10     1 1.94          0.00
ATOM   1212  CD2 LEU L 227     -31.985  12.867  94.618 10     1 1.94          0.00
ATOM   1224  N   PHE L 228     -27.698  10.789  94.601  3     0 1.63         -0.15
ATOM   1225  CA  PHE L 228     -27.233  10.294  93.299  3     1 2.03          0.10
ATOM   1226  C   PHE L 228     -27.023   8.765  93.165  3     0 1.67          0.60
ATOM   1227  O   PHE L 228     -27.413   8.217  92.144  3     0 1.38         -0.55
ATOM   1228  CB  PHE L 228     -26.007  11.026  92.770  7     1 1.99          0.00
ATOM   1229  CG  PHE L 228     -25.612  10.474  91.427  7     1 1.82          0.00
ATOM   1230  CD1 PHE L 228     -26.313  10.854  90.280  7     1 1.78          0.00
ATOM   1231  CD2 PHE L 228     -24.568   9.582  91.300  7     1 1.78          0.00
ATOM   1232  CE1 PHE L 228     -25.971  10.350  89.041  7     1 1.78          0.00
ATOM   1233  CE2 PHE L 228     -24.219   9.084  90.062  7     1 1.78          0.00
ATOM   1234  CZ  PHE L 228     -24.923   9.470  88.930  7     1 1.78          0.00
ATOM   1244  N   PRO L 229     -26.424   8.028  94.128  3     0 1.63         -0.25
ATOM   1245  CA  PRO L 229     -26.208   6.586  94.076  3     1 2.03          0.10
ATOM   1246  C   PRO L 229     -27.509   5.785  93.912  3     1 1.67          0.60
ATOM   1247  O   PRO L 229     -27.454   4.590  93.609  3     1 1.38         -0.55
ATOM   1248  CB  PRO L 229     -25.554   6.299  95.433  3     1 1.99          0.00
ATOM   1249  CG  PRO L 229     -24.901   7.594  95.805  3     1 1.99          0.00
ATOM   1250  CD  PRO L 229     -25.846   8.642  95.318  3     0 1.99          0.10
ATOM   1258  N   HIS L 230     -28.666   6.412  94.164  4     0 1.63         -0.15
ATOM   1259  CA  HIS L 230     -29.953   5.754  94.021  3     1 2.03          0.10
ATOM   1260  C   HIS L 230     -30.411   5.791  92.562  3     0 1.67          0.60
ATOM   1261  O   HIS L 230     -31.270   5.001  92.155  3     1 1.38         -0.55
ATOM   1262  CB  HIS L 230     -30.976   6.418  94.938  3     1 1.99          0.00
ATOM   1263  CG  HIS L 230     -30.636   6.200  96.374  4     0 1.82          0.10
ATOM   1264  CD2 HIS L 230     -29.805   6.871  97.193  4     0 1.87          0.10
ATOM   1265  ND1 HIS L 230     -31.123   5.134  97.110  4     1 1.54         -0.10
ATOM   1266  CE1 HIS L 230     -30.618   5.184  98.330  4     1 1.87          0.30
ATOM   1267  NE2 HIS L 230     -29.814   6.228  98.403  4     1 1.54         -0.40
ATOM   1275  N   VAL L 231     -29.806   6.671  91.756 12     0 1.63         -0.15
ATOM   1276  CA  VAL L 231     -30.123   6.715  90.342 12     0 2.03          0.10
ATOM   1277  C   VAL L 231     -29.668   5.350  89.888 12     0 1.67          0.60
ATOM   1278  O   VAL L 231     -28.561   4.955  90.235 12     0 1.38         -0.55
ATOM   1279  CB  VAL L 231     -29.345   7.849  89.635 10     0 2.03          0.00
ATOM   1280  CG1 VAL L 231     -29.558   7.782  88.141 10     0 1.94          0.00
ATOM   1281  CG2 VAL L 231     -29.801   9.190  90.167 10     1 1.94          0.00
ATOM   1291  N   THR L 232     -30.504   4.616  89.161  2     1 1.63         -0.15
ATOM   1292  CA  THR L 232     -30.178   3.232  88.846  2     1 2.03          0.10
ATOM   1293  C   THR L 232     -28.722   3.039  88.384  2     0 1.67          0.60
ATOM   1294  O   THR L 232     -28.390   3.443  87.264  2     0 1.38         -0.55
ATOM   1295  CB  THR L 232     -31.108   2.718  87.736  2     1 2.03          0.25
ATOM   1296  CG2 THR L 232     -30.802   1.283  87.449  2     1 1.94          0.00
ATOM   1297  OG1 THR L 232     -32.469   2.841  88.152  2     1 1.38         -0.25
ATOM   1305  N   PRO L 233     -27.856   2.353  89.188  3     0 1.63         -0.25
ATOM   1306  CA  PRO L 233     -26.464   2.021  88.904  3     0 2.03          0.10
ATOM   1307  C   PRO L 233     -26.263   1.325  87.583  3     1 1.67          0.60
ATOM   1308  O   PRO L 233     -25.265   1.530  86.898  3     0 1.38         -0.55
ATOM   1309  CB  PRO L 233     -26.097   1.100  90.068  3     1 1.99          0.00
ATOM   1310  CG  PRO L 233     -26.999   1.537  91.192  3     1 1.99          0.00
ATOM   1311  CD  PRO L 233     -28.300   1.884  90.530  3     1 1.99          0.10
ATOM   1319  N   LYS L 234     -27.249   0.524  87.183  4     0 1.63         -0.15
ATOM   1320  CA  LYS L 234     -27.160  -0.193  85.921  4     1 2.03          0.10
ATOM   1321  C   LYS L 234     -27.193   0.803  84.779  4     1 1.67          0.60
ATOM   1322  O   LYS L 234     -26.541   0.621  83.751  2     1 1.38         -0.55
ATOM   1323  CB  LYS L 234     -28.316  -1.179  85.774  4     1 1.99          0.00
ATOM   1324  CG  LYS L 234     -28.264  -2.361  86.722  1     1 1.99          0.00
ATOM   1325  CD  LYS L 234     -29.474  -3.272  86.527 11     1 1.99          0.00
ATOM   1326  CE  LYS L 234     -29.445  -4.457  87.483 11     1 1.99          0.25
ATOM   1327  NZ  LYS L 234     -30.645  -5.328  87.324 11     1 1.47          0.75
ATOM   1341  N   GLY L 235     -27.991   1.855  84.952  5     0 1.63         -0.15
ATOM   1342  CA  GLY L 235     -28.119   2.898  83.968  5     1 1.99          0.10
ATOM   1343  C   GLY L 235     -26.814   3.654  83.923  5     0 1.67          0.60
ATOM   1344  O   GLY L 235     -26.185   3.782  82.880  5     0 1.38         -0.55
ATOM   1348  N   ILE L 236     -26.346   4.058  85.090 12     0 1.63         -0.15
ATOM   1349  CA  ILE L 236     -25.146   4.872  85.163 12     1 2.03          0.10
ATOM   1350  C   ILE L 236     -23.933   4.173  84.548 12     0 1.67          0.60
ATOM   1351  O   ILE L 236     -23.242   4.737  83.686 12     1 1.38         -0.55
ATOM   1352  CB  ILE L 236     -24.837   5.161  86.644 10     0 2.03          0.00
ATOM   1353  CG1 ILE L 236     -25.896   6.066  87.253 10     1 1.99          0.00
ATOM   1354  CG2 ILE L 236     -23.463   5.790  86.790 10     1 1.94          0.00
ATOM   1355  CD1 ILE L 236     -25.807   6.117  88.749 10     1 1.94          0.00
ATOM   1367  N   ASN L 237     -23.699   2.924  84.940  2     0 1.63         -0.15
ATOM   1368  CA  ASN L 237     -22.559   2.190  84.425  2     1 2.03          0.10
ATOM   1369  C   ASN L 237     -22.767   1.713  82.991  2     1 1.67          0.60
ATOM   1370  O   ASN L 237     -21.825   1.706  82.195  2     1 1.38         -0.55
ATOM   1371  CB  ASN L 237     -22.258   1.026  85.338  2     1 1.99          0.00
ATOM   1372  CG  ASN L 237     -21.678   1.472  86.658  2     1 1.67          0.55
ATOM   1373  ND2 ASN L 237     -21.860   0.664  87.670  2     1 1.63          0.00
ATOM   1374  OD1 ASN L 237     -21.070   2.547  86.766  2     1 1.38         -0.55
ATOM   1381  N   GLY L 238     -23.996   1.305  82.657  5     0 1.63         -0.15
ATOM   1382  CA  GLY L 238     -24.322   0.821  81.325  5     1 1.99          0.10
ATOM   1383  C   GLY L 238     -24.209   1.910  80.266  5     1 1.67          0.60
ATOM   1384  O   GLY L 238     -23.785   1.648  79.141  5     1 1.38         -0.55
ATOM   1388  N   ILE L 239     -24.593   3.134  80.631 12     0 1.63         -0.15
ATOM   1389  CA  ILE L 239     -24.573   4.258  79.712 12     0 2.03          0.10
ATOM   1390  C   ILE L 239     -23.166   4.828  79.560 12     0 1.67          0.60
ATOM   1391  O   ILE L 239     -22.694   5.021  78.442 12     0 1.38         -0.55
ATOM   1392  CB  ILE L 239     -25.497   5.377  80.208 10     0 2.03          0.00
ATOM   1393  CG1 ILE L 239     -26.951   4.950  80.249 10     1 1.99          0.00
ATOM   1394  CG2 ILE L 239     -25.404   6.475  79.264 10     0 1.94          0.00
ATOM   1395  CD1 ILE L 239     -27.789   5.940  81.050 10     1 1.94          0.00
ATOM   1407  N   ASP L 240     -22.503   5.138  80.682  8     0 1.63         -0.15
ATOM   1408  CA  ASP L 240     -21.150   5.683  80.641  9     1 2.03          0.10
ATOM   1409  C   ASP L 240     -20.972   6.860  79.691  8     0 1.67          0.60
ATOM   1410  O   ASP L 240     -20.053   6.862  78.865  8     0 1.38         -0.55
ATOM   1411  CB  ASP L 240     -20.117   4.598  80.334  9     1 1.99          0.00
ATOM   1412  CG  ASP L 240     -18.661   5.098  80.560  9     1 1.67          0.14
ATOM   1413  OD1 ASP L 240     -18.485   6.124  81.217  9     1 1.48         -0.57
ATOM   1414  OD2 ASP L 240     -17.746   4.473  80.071  9     1 1.48         -0.57
ATOM   1419  N   PHE L 241     -21.807   7.889  79.859  3     1 1.63         -0.15
ATOM   1420  CA  PHE L 241     -21.713   9.073  79.020  3     0 2.03          0.10
ATOM   1421  C   PHE L 241     -20.295   9.620  78.985  3     0 1.67          0.60
ATOM   1422  O   PHE L 241     -19.801   9.963  77.914  3     0 1.38         -0.55
ATOM   1423  CB  PHE L 241     -22.654  10.166  79.515  7     1 1.99          0.00
ATOM   1424  CG  PHE L 241     -22.543  11.454  78.748  7     0 1.82          0.00
ATOM   1425  CD1 PHE L 241     -23.209  11.631  77.560  7     0 1.78          0.00
ATOM   1426  CD2 PHE L 241     -21.756  12.493  79.221  7     1 1.78          0.00
ATOM   1427  CE1 PHE L 241     -23.098  12.813  76.860  7     1 1.78          0.00
ATOM   1428  CE2 PHE L 241     -21.644  13.675  78.519  7     1 1.78          0.00
ATOM   1429  CZ  PHE L 241     -22.319  13.833  77.333  7     1 1.78          0.00
ATOM   1439  N   LYS L 242     -19.646   9.744  80.148  4     1 1.63         -0.15
ATOM   1440  CA  LYS L 242     -18.295  10.293  80.183  4     1 2.03          0.10
ATOM   1441  C   LYS L 242     -17.315   9.484  79.333  4     0 1.67          0.60
ATOM   1442  O   LYS L 242     -16.572  10.064  78.533  2     0 1.38         -0.55
ATOM   1443  CB  LYS L 242     -17.780  10.383  81.616  4     1 1.99          0.00
ATOM   1444  CG  LYS L 242     -16.381  10.976  81.743  1     1 1.99          0.00
ATOM   1445  CD  LYS L 242     -15.958  11.104  83.205 11     1 1.99          0.00
ATOM   1446  CE  LYS L 242     -14.544  11.662  83.331 11     1 1.99          0.25
ATOM   1447  NZ  LYS L 242     -14.132  11.815  84.756 11     1 1.47          0.75
ATOM   1461  N   GLY L 243     -17.294   8.151  79.465  5     0 1.63         -0.15
ATOM   1462  CA  GLY L 243     -16.364   7.376  78.654  5     1 1.99          0.10
ATOM   1463  C   GLY L 243     -16.623   7.584  77.167  5     1 1.67          0.60
ATOM   1464  O   GLY L 243     -15.679   7.659  76.363  5     1 1.38         -0.55
ATOM   1468  N   GLU L 244     -17.903   7.710  76.795  8     1 1.63         -0.15
ATOM   1469  CA  GLU L 244     -18.249   7.904  75.399  8     0 2.03          0.10
ATOM   1470  C   GLU L 244     -17.839   9.299  74.948  8     0 1.67          0.60
ATOM   1471  O   GLU L 244     -17.331   9.467  73.845  8     0 1.38         -0.55
ATOM   1472  CB  GLU L 244     -19.742   7.712  75.171  8     0 1.99          0.00
ATOM   1473  CG  GLU L 244     -20.198   7.740  73.685  8     0 1.99          0.00
ATOM   1474  CD  GLU L 244     -19.704   6.582  72.856  9     1 1.67          0.14
ATOM   1475  OE1 GLU L 244     -19.324   5.585  73.419  9     1 1.48         -0.57
ATOM   1476  OE2 GLU L 244     -19.722   6.697  71.652  9     1 1.48         -0.57
ATOM   1483  N   ALA L 245     -18.048  10.307  75.799 12     0 1.63         -0.15
ATOM   1484  CA  ALA L 245     -17.700  11.681  75.455 12     0 2.03          0.10
ATOM   1485  C   ALA L 245     -16.210  11.810  75.190 12     0 1.67          0.60
ATOM   1486  O   ALA L 245     -15.789  12.482  74.244 12     0 1.38         -0.55
ATOM   1487  CB  ALA L 245     -18.100  12.616  76.581 12     1 1.94          0.00
ATOM   1493  N   ILE L 246     -15.405  11.121  75.993 12     0 1.63         -0.15
ATOM   1494  CA  ILE L 246     -13.962  11.138  75.825 12     1 2.03          0.10
ATOM   1495  C   ILE L 246     -13.564  10.419  74.545 12     0 1.67          0.60
ATOM   1496  O   ILE L 246     -12.774  10.936  73.747 12     0 1.38         -0.55
ATOM   1497  CB  ILE L 246     -13.268  10.499  77.028 10     0 2.03          0.00
ATOM   1498  CG1 ILE L 246     -13.497  11.367  78.271 10     1 1.99          0.00
ATOM   1499  CG2 ILE L 246     -11.781  10.330  76.739 10     1 1.94          0.00
ATOM   1500  CD1 ILE L 246     -13.118  10.690  79.555 10     1 1.94          0.00
ATOM   1512  N   THR L 247     -14.149   9.234  74.329  2     0 1.63         -0.15
ATOM   1513  CA  THR L 247     -13.875   8.443  73.142  2     1 2.03          0.10
ATOM   1514  C   THR L 247     -14.222   9.250  71.902  2     0 1.67          0.60
ATOM   1515  O   THR L 247     -13.451   9.295  70.937  2     0 1.38         -0.55
ATOM   1516  CB  THR L 247     -14.706   7.149  73.159  2     0 2.03          0.25
ATOM   1517  CG2 THR L 247     -14.470   6.348  71.889  2     1 1.94          0.00
ATOM   1518  OG1 THR L 247     -14.346   6.367  74.313  2     1 1.38         -0.25
ATOM   1526  N   PHE L 248     -15.388   9.889  71.944  3     0 1.63         -0.15
ATOM   1527  CA  PHE L 248     -15.890  10.726  70.880  3     0 2.03          0.10
ATOM   1528  C   PHE L 248     -14.956  11.862  70.556  3     0 1.67          0.60
ATOM   1529  O   PHE L 248     -14.586  12.040  69.398  3     0 1.38         -0.55
ATOM   1530  CB  PHE L 248     -17.257  11.288  71.259  7     0 1.99          0.00
ATOM   1531  CG  PHE L 248     -17.750  12.322  70.319  7     0 1.82          0.00
ATOM   1532  CD1 PHE L 248     -18.220  11.977  69.098  7     0 1.78          0.00
ATOM   1533  CD2 PHE L 248     -17.749  13.658  70.678  7     0 1.78          0.00
ATOM   1534  CE1 PHE L 248     -18.672  12.902  68.228  7     0 1.78          0.00
ATOM   1535  CE2 PHE L 248     -18.208  14.616  69.807  7     1 1.78          0.00
ATOM   1536  CZ  PHE L 248     -18.672  14.235  68.570  7     1 1.78          0.00
ATOM   1546  N   LYS L 249     -14.551  12.639  71.555  4     0 1.63         -0.15
ATOM   1547  CA  LYS L 249     -13.685  13.769  71.268  4     1 2.03          0.10
ATOM   1548  C   LYS L 249     -12.339  13.317  70.711  4     1 1.67          0.60
ATOM   1549  O   LYS L 249     -11.810  13.915  69.767  2     1 1.38         -0.55
ATOM   1550  CB  LYS L 249     -13.495  14.599  72.532  4     1 1.99          0.00
ATOM   1551  CG  LYS L 249     -14.748  15.368  72.953  1     1 1.99          0.00
ATOM   1552  CD  LYS L 249     -14.535  16.127  74.247 11     1 1.99          0.00
ATOM   1553  CE  LYS L 249     -15.803  16.852  74.674 11     1 1.99          0.25
ATOM   1554  NZ  LYS L 249     -15.622  17.571  75.967 11     1 1.47          0.75
ATOM   1568  N   ALA L 250     -11.784  12.234  71.264 12     0 1.63         -0.15
ATOM   1569  CA  ALA L 250     -10.517  11.727  70.762 12     1 2.03          0.10
ATOM   1570  C   ALA L 250     -10.652  11.244  69.319 12     1 1.67          0.60
ATOM   1571  O   ALA L 250      -9.800  11.536  68.467 12     1 1.38         -0.55
ATOM   1572  CB  ALA L 250     -10.038  10.593  71.645 12     1 1.94          0.00
ATOM   1578  N   THR L 251     -11.757  10.544  69.037  2     0 1.63         -0.15
ATOM   1579  CA  THR L 251     -12.011   9.999  67.721  2     1 2.03          0.10
ATOM   1580  C   THR L 251     -12.229  11.131  66.738  2     0 1.67          0.60
ATOM   1581  O   THR L 251     -11.714  11.093  65.622  2     0 1.38         -0.55
ATOM   1582  CB  THR L 251     -13.248   9.091  67.697  2     0 2.03          0.25
ATOM   1583  CG2 THR L 251     -13.392   8.531  66.298  2     1 1.94          0.00
ATOM   1584  OG1 THR L 251     -13.097   8.002  68.616  2     1 1.38         -0.25
ATOM   1592  N   THR L 252     -12.993  12.140  67.163  2     0 1.63         -0.15
ATOM   1593  CA  THR L 252     -13.335  13.280  66.341  2     0 2.03          0.10
ATOM   1594  C   THR L 252     -12.081  13.985  65.898  2     0 1.67          0.60
ATOM   1595  O   THR L 252     -11.934  14.297  64.723  2     0 1.38         -0.55
ATOM   1596  CB  THR L 252     -14.203  14.291  67.112  2     1 2.03          0.25
ATOM   1597  CG2 THR L 252     -14.523  15.462  66.226  2     1 1.94          0.00
ATOM   1598  OG1 THR L 252     -15.411  13.682  67.523  2     0 1.38         -0.25
ATOM   1606  N   ALA L 253     -11.153  14.218  66.828 12     0 1.63         -0.15
ATOM   1607  CA  ALA L 253      -9.904  14.869  66.471 12     1 2.03          0.10
ATOM   1608  C   ALA L 253      -9.144  14.044  65.429 12     1 1.67          0.60
ATOM   1609  O   ALA L 253      -8.606  14.585  64.456 12     1 1.38         -0.55
ATOM   1610  CB  ALA L 253      -9.061  15.052  67.716 12     1 1.94          0.00
ATOM   1616  N   GLY L 254      -9.155  12.716  65.598  5     0 1.63         -0.15
ATOM   1617  CA  GLY L 254      -8.511  11.804  64.660  5     1 1.99          0.10
ATOM   1618  C   GLY L 254      -9.130  11.955  63.274  5     1 1.67          0.60
ATOM   1619  O   GLY L 254      -8.424  12.093  62.264  5     1 1.38         -0.55
ATOM   1623  N   ILE L 255     -10.458  11.888  63.233 12     0 1.63         -0.15
ATOM   1624  CA  ILE L 255     -11.208  11.984  61.998 12     0 2.03          0.10
ATOM   1625  C   ILE L 255     -11.069  13.318  61.307 12     0 1.67          0.60
ATOM   1626  O   ILE L 255     -10.831  13.356  60.107 12     0 1.38         -0.55
ATOM   1627  CB  ILE L 255     -12.695  11.668  62.227 10     0 2.03          0.00
ATOM   1628  CG1 ILE L 255     -12.828  10.162  62.560 10     1 1.99          0.00
ATOM   1629  CG2 ILE L 255     -13.573  12.142  61.048 10     0 1.94          0.00
ATOM   1630  CD1 ILE L 255     -14.189   9.769  63.022 10     0 1.94          0.00
ATOM   1642  N   LEU L 256     -11.185  14.417  62.030 12     0 1.63         -0.15
ATOM   1643  CA  LEU L 256     -11.086  15.697  61.361 12     0 2.03          0.10
ATOM   1644  C   LEU L 256      -9.690  15.879  60.782 12     1 1.67          0.60
ATOM   1645  O   LEU L 256      -9.526  16.383  59.660 12     0 1.38         -0.55
ATOM   1646  CB  LEU L 256     -11.422  16.815  62.340 10     1 1.99          0.00
ATOM   1647  CG  LEU L 256     -12.888  16.835  62.806 10     0 2.03          0.00
ATOM   1648  CD1 LEU L 256     -13.054  17.903  63.863 10     1 1.94          0.00
ATOM   1649  CD2 LEU L 256     -13.804  17.051  61.621 10     1 1.94          0.00
ATOM   1661  N   ALA L 257      -8.663  15.438  61.520 12     1 1.63         -0.15
ATOM   1662  CA  ALA L 257      -7.307  15.528  61.009 12     1 2.03          0.10
ATOM   1663  C   ALA L 257      -7.149  14.667  59.754 12     1 1.67          0.60
ATOM   1664  O   ALA L 257      -6.540  15.099  58.770 12     1 1.38         -0.55
ATOM   1665  CB  ALA L 257      -6.323  15.096  62.075 12     1 1.94          0.00
ATOM   1671  N   THR L 258      -7.751  13.470  59.768  2     0 1.63         -0.15
ATOM   1672  CA  THR L 258      -7.687  12.548  58.645  2     1 2.03          0.10
ATOM   1673  C   THR L 258      -8.389  13.107  57.423  2     0 1.67          0.60
ATOM   1674  O   THR L 258      -7.874  13.028  56.305  2     0 1.38         -0.55
ATOM   1675  CB  THR L 258      -8.312  11.194  59.003  2     0 2.03          0.25
ATOM   1676  CG2 THR L 258      -8.269  10.273  57.796  2     1 1.94          0.00
ATOM   1677  OG1 THR L 258      -7.585  10.608  60.100  2     1 1.38         -0.25
ATOM   1685  N   LEU L 259      -9.572  13.679  57.625 12     0 1.63         -0.15
ATOM   1686  CA  LEU L 259     -10.319  14.228  56.514 12     0 2.03          0.10
ATOM   1687  C   LEU L 259      -9.540  15.387  55.912 12     0 1.67          0.60
ATOM   1688  O   LEU L 259      -9.426  15.497  54.692 12     0 1.38         -0.55
ATOM   1689  CB  LEU L 259     -11.681  14.737  57.001 10     1 1.99          0.00
ATOM   1690  CG  LEU L 259     -12.680  13.660  57.498 10     0 2.03          0.00
ATOM   1691  CD1 LEU L 259     -13.888  14.337  58.096 10     1 1.94          0.00
ATOM   1692  CD2 LEU L 259     -13.050  12.778  56.400 10     0 1.94          0.00
ATOM   1704  N   SER L 260      -8.928  16.215  56.773  2     0 1.63         -0.15
ATOM   1705  CA  SER L 260      -8.161  17.365  56.314  2     1 2.03          0.10
ATOM   1706  C   SER L 260      -6.961  16.908  55.491  2     1 1.67          0.60
ATOM   1707  O   SER L 260      -6.675  17.467  54.429  2     1 1.38         -0.55
ATOM   1708  CB  SER L 260      -7.691  18.165  57.514  2     1 1.99          0.25
ATOM   1709  OG  SER L 260      -8.783  18.691  58.224  2     1 1.38         -0.25
ATOM   1715  N   HIS L 261      -6.301  15.848  55.968  4     0 1.63         -0.15
ATOM   1716  CA  HIS L 261      -5.157  15.223  55.317  3     1 2.03          0.10
ATOM   1717  C   HIS L 261      -5.562  14.711  53.947  3     0 1.67          0.60
ATOM   1718  O   HIS L 261      -4.899  14.983  52.941  3     0 1.38         -0.55
ATOM   1719  CB  HIS L 261      -4.641  14.080  56.198  3     1 1.99          0.00
ATOM   1720  CG  HIS L 261      -3.473  13.310  55.704  4     1 1.82          0.10
ATOM   1721  CD2 HIS L 261      -3.389  12.051  55.236  4     1 1.87          0.10
ATOM   1722  ND1 HIS L 261      -2.188  13.812  55.703  4     1 1.54         -0.10
ATOM   1723  CE1 HIS L 261      -1.360  12.887  55.250  4     1 1.87          0.30
ATOM   1724  NE2 HIS L 261      -2.061  11.803  54.966  4     1 1.54         -0.40
ATOM   1732  N   CYS L 262      -6.670  13.977  53.898  5     0 1.63         -0.15
ATOM   1733  CA  CYS L 262      -7.123  13.425  52.644  5     0 2.03          0.10
ATOM   1734  C   CYS L 262      -7.415  14.543  51.652  5     0 1.67          0.60
ATOM   1735  O   CYS L 262      -7.015  14.456  50.492  5     0 1.38         -0.55
ATOM   1736  CB  CYS L 262      -8.379  12.601  52.862  5     0 1.99          0.19
ATOM   1737  SG  CYS L 262      -8.099  11.079  53.776  5     0 1.69         -0.19
ATOM   1743  N   ILE L 263      -8.028  15.632  52.123 12     0 1.63         -0.15
ATOM   1744  CA  ILE L 263      -8.321  16.756  51.248 12     0 2.03          0.10
ATOM   1745  C   ILE L 263      -7.048  17.399  50.730 12     0 1.67          0.60
ATOM   1746  O   ILE L 263      -6.948  17.670  49.533 12     0 1.38         -0.55
ATOM   1747  CB  ILE L 263      -9.166  17.812  51.963 10     0 2.03          0.00
ATOM   1748  CG1 ILE L 263     -10.551  17.240  52.223 10     1 1.99          0.00
ATOM   1749  CG2 ILE L 263      -9.231  19.078  51.105 10     1 1.94          0.00
ATOM   1750  CD1 ILE L 263     -11.375  18.050  53.187 10     1 1.94          0.00
ATOM   1762  N   GLU L 264      -6.065  17.644  51.603  8     0 1.63         -0.15
ATOM   1763  CA  GLU L 264      -4.825  18.256  51.138  8     1 2.03          0.10
ATOM   1764  C   GLU L 264      -4.216  17.423  50.026  8     0 1.67          0.60
ATOM   1765  O   GLU L 264      -3.764  17.955  49.006  8     0 1.38         -0.55
ATOM   1766  CB  GLU L 264      -3.794  18.387  52.263  8     1 1.99          0.00
ATOM   1767  CG  GLU L 264      -2.493  19.070  51.802  8     1 1.99          0.00
ATOM   1768  CD  GLU L 264      -1.415  19.225  52.869  9     1 1.67          0.14
ATOM   1769  OE1 GLU L 264      -1.596  18.779  53.975  9     1 1.48         -0.57
ATOM   1770  OE2 GLU L 264      -0.401  19.813  52.553  9     1 1.48         -0.57
ATOM   1777  N   LEU L 265      -4.205  16.111  50.218 12     0 1.63         -0.15
ATOM   1778  CA  LEU L 265      -3.649  15.226  49.223 12     0 2.03          0.10
ATOM   1779  C   LEU L 265      -4.455  15.248  47.922 12     1 1.67          0.60
ATOM   1780  O   LEU L 265      -3.870  15.214  46.835 12     1 1.38         -0.55
ATOM   1781  CB  LEU L 265      -3.540  13.840  49.820 10     1 1.99          0.00
ATOM   1782  CG  LEU L 265      -2.462  13.725  50.926 10     0 2.03          0.00
ATOM   1783  CD1 LEU L 265      -2.520  12.365  51.595 10     0 1.94          0.00
ATOM   1784  CD2 LEU L 265      -1.111  13.961  50.299 10     1 1.94          0.00
ATOM   1796  N   MET L 266      -5.788  15.342  48.014  3     0 1.63         -0.15
ATOM   1797  CA  MET L 266      -6.609  15.434  46.809  3     1 2.03          0.10
ATOM   1798  C   MET L 266      -6.262  16.708  46.046  3     1 1.67          0.60
ATOM   1799  O   MET L 266      -6.171  16.693  44.815 12     1 1.38         -0.55
ATOM   1800  CB  MET L 266      -8.098  15.380  47.138  7     1 1.99          0.00
ATOM   1801  CG  MET L 266      -8.589  14.014  47.624  7     0 1.99          0.06
ATOM   1802  SD  MET L 266     -10.350  13.999  48.030  7     1 1.76         -0.12
ATOM   1803  CE  MET L 266     -10.575  12.308  48.541  7     0 1.94          0.06
ATOM   1813  N   VAL L 267      -6.035  17.803  46.778 12     0 1.63         -0.15
ATOM   1814  CA  VAL L 267      -5.655  19.068  46.165 12     1 2.03          0.10
ATOM   1815  C   VAL L 267      -4.312  18.932  45.459 12     0 1.67          0.60
ATOM   1816  O   VAL L 267      -4.144  19.416  44.337 12     0 1.38         -0.55
ATOM   1817  CB  VAL L 267      -5.597  20.198  47.206 10     0 2.03          0.00
ATOM   1818  CG1 VAL L 267      -4.994  21.442  46.576 10     1 1.94          0.00
ATOM   1819  CG2 VAL L 267      -7.015  20.493  47.710 10     1 1.94          0.00
ATOM   1829  N   LYS L 268      -3.350  18.268  46.101  4     0 1.63         -0.15
ATOM   1830  CA  LYS L 268      -2.060  18.049  45.464  4     0 2.03          0.10
ATOM   1831  C   LYS L 268      -2.218  17.194  44.199  4     1 1.67          0.60
ATOM   1832  O   LYS L 268      -1.557  17.447  43.182  2     0 1.38         -0.55
ATOM   1833  CB  LYS L 268      -1.082  17.430  46.461  4     1 1.99          0.00
ATOM   1834  CG  LYS L 268      -0.624  18.425  47.536  1     1 1.99          0.00
ATOM   1835  CD  LYS L 268       0.311  17.805  48.567 11     1 1.99          0.00
ATOM   1836  CE  LYS L 268       0.787  18.868  49.562 11     1 1.99          0.25
ATOM   1837  NZ  LYS L 268       1.636  18.300  50.655 11     1 1.47          0.75
ATOM   1851  N   ARG L 269      -3.115  16.200  44.232  4     0 1.63         -0.15
ATOM   1852  CA  ARG L 269      -3.369  15.395  43.041  4     1 2.03          0.10
ATOM   1853  C   ARG L 269      -3.902  16.278  41.910  4     0 1.67          0.60
ATOM   1854  O   ARG L 269      -3.446  16.179  40.765  3     0 1.38         -0.55
ATOM   1855  CB  ARG L 269      -4.361  14.279  43.321  4     1 1.99          0.00
ATOM   1856  CG  ARG L 269      -4.622  13.354  42.137  4     1 1.99          0.00
ATOM   1857  CD  ARG L 269      -5.571  12.273  42.485  4     1 1.99          0.10
ATOM   1858  NE  ARG L 269      -5.872  11.414  41.341  1     1 1.63         -0.10
ATOM   1859  CZ  ARG L 269      -5.134  10.354  40.953  1     1 1.67          0.50
ATOM   1860  NH1 ARG L 269      -4.049  10.027  41.618  1     1 1.63          0.25
ATOM   1861  NH2 ARG L 269      -5.502   9.644  39.900  1     1 1.63          0.25
ATOM   1875  N   GLU L 270      -4.844  17.168  42.245  8     0 1.63         -0.15
ATOM   1876  CA  GLU L 270      -5.429  18.086  41.271  8     1 2.03          0.10
ATOM   1877  C   GLU L 270      -4.366  19.020  40.703  8     0 1.67          0.60
ATOM   1878  O   GLU L 270      -4.330  19.270  39.496  8     0 1.38         -0.55
ATOM   1879  CB  GLU L 270      -6.538  18.911  41.928  8     1 1.99          0.00
ATOM   1880  CG  GLU L 270      -7.214  19.927  41.028  8     1 1.99          0.00
ATOM   1881  CD  GLU L 270      -8.074  19.367  39.927  9     1 1.67          0.14
ATOM   1882  OE1 GLU L 270      -8.501  18.238  40.015  9     1 1.48         -0.57
ATOM   1883  OE2 GLU L 270      -8.284  20.097  38.976  9     1 1.48         -0.57
ATOM   1890  N   ASP L 271      -3.465  19.503  41.560  8     0 1.63         -0.15
ATOM   1891  CA  ASP L 271      -2.389  20.380  41.120  9     1 2.03          0.10
ATOM   1892  C   ASP L 271      -1.530  19.639  40.105  8     0 1.67          0.60
ATOM   1893  O   ASP L 271      -1.233  20.166  39.026  8     0 1.38         -0.55
ATOM   1894  CB  ASP L 271      -1.545  20.836  42.326  9     1 1.99          0.00
ATOM   1895  CG  ASP L 271      -0.441  21.877  42.009  9     1 1.67          0.14
ATOM   1896  OD1 ASP L 271      -0.771  22.975  41.619  9     1 1.48         -0.57
ATOM   1897  OD2 ASP L 271       0.741  21.569  42.174  9     1 1.48         -0.57
ATOM   1902  N   SER L 272      -1.166  18.392  40.428  2     0 1.63         -0.15
ATOM   1903  CA  SER L 272      -0.343  17.594  39.535  2     1 2.03          0.10
ATOM   1904  C   SER L 272      -1.052  17.384  38.200  2     1 1.67          0.60
ATOM   1905  O   SER L 272      -0.427  17.495  37.139  2     1 1.38         -0.55
ATOM   1906  CB  SER L 272      -0.034  16.253  40.176  2     1 1.99          0.25
ATOM   1907  OG  SER L 272       0.760  16.410  41.324  2     1 1.38         -0.25
ATOM   1913  N   TRP L 273      -2.361  17.125  38.242 12     0 1.63         -0.15
ATOM   1914  CA  TRP L 273      -3.142  16.935  37.027 12     1 2.03          0.10
ATOM   1915  C   TRP L 273      -3.133  18.184  36.160 12     0 1.67          0.60
ATOM   1916  O   TRP L 273      -2.920  18.097  34.947  3     0 1.38         -0.55
ATOM   1917  CB  TRP L 273      -4.586  16.552  37.344 12     1 1.99          0.00
ATOM   1918  CG  TRP L 273      -5.432  16.348  36.111  3     1 1.82         -0.03
ATOM   1919  CD1 TRP L 273      -5.560  15.198  35.388  6     1 1.87          0.06
ATOM   1920  CD2 TRP L 273      -6.275  17.329  35.451  3     1 1.82          0.10
ATOM   1921  CE2 TRP L 273      -6.862  16.696  34.357  6     1 1.82         -0.04
ATOM   1922  CE3 TRP L 273      -6.568  18.664  35.699  7     0 1.78         -0.03
ATOM   1923  NE1 TRP L 273      -6.418  15.398  34.330  6     1 1.54         -0.06
ATOM   1924  CZ2 TRP L 273      -7.733  17.361  33.508  6     1 1.78          0.00
ATOM   1925  CZ3 TRP L 273      -7.429  19.330  34.852  7     1 1.78          0.00
ATOM   1926  CH2 TRP L 273      -8.003  18.697  33.788  7     1 1.78          0.00
ATOM   1937  N   GLN L 274      -3.360  19.355  36.767  2     0 1.63         -0.15
ATOM   1938  CA  GLN L 274      -3.384  20.585  35.985  3     0 2.03          0.10
ATOM   1939  C   GLN L 274      -2.022  20.844  35.360  3     0 1.67          0.60
ATOM   1940  O   GLN L 274      -1.933  21.244  34.201  3     0 1.38         -0.55
ATOM   1941  CB  GLN L 274      -3.796  21.778  36.852  3     1 1.99          0.00
ATOM   1942  CG  GLN L 274      -5.262  21.768  37.287  2     1 1.99          0.00
ATOM   1943  CD  GLN L 274      -5.627  22.921  38.186  2     1 1.67          0.55
ATOM   1944  NE2 GLN L 274      -6.706  22.748  38.941  2     1 1.63          0.00
ATOM   1945  OE1 GLN L 274      -4.959  23.967  38.216  2     1 1.38         -0.55
ATOM   1954  N   LYS L 275      -0.949  20.571  36.098  4     0 1.63         -0.15
ATOM   1955  CA  LYS L 275       0.383  20.774  35.551  4     0 2.03          0.10
ATOM   1956  C   LYS L 275       0.637  19.804  34.405  4     0 1.67          0.60
ATOM   1957  O   LYS L 275       1.203  20.183  33.375  2     0 1.38         -0.55
ATOM   1958  CB  LYS L 275       1.396  20.688  36.679  4     1 1.99          0.00
ATOM   1959  CG  LYS L 275       1.295  21.921  37.583  1     1 1.99          0.00
ATOM   1960  CD  LYS L 275       2.157  21.865  38.814 11     1 1.99          0.00
ATOM   1961  CE  LYS L 275       2.041  23.193  39.576 11     1 1.99          0.25
ATOM   1962  NZ  LYS L 275       2.656  23.138  40.922 11     1 1.47          0.75
ATOM   1976  N   ARG L 276       0.162  18.562  34.538  4     0 1.63         -0.15
ATOM   1977  CA  ARG L 276       0.285  17.611  33.446  4     1 2.03          0.10
ATOM   1978  C   ARG L 276      -0.418  18.162  32.217  4     0 1.67          0.60
ATOM   1979  O   ARG L 276       0.158  18.194  31.130  3     0 1.38         -0.55
ATOM   1980  CB  ARG L 276      -0.316  16.259  33.810  4     1 1.99          0.00
ATOM   1981  CG  ARG L 276      -0.267  15.224  32.691  4     1 1.99          0.00
ATOM   1982  CD  ARG L 276      -0.747  13.883  33.131  4     1 1.99          0.10
ATOM   1983  NE  ARG L 276      -0.825  12.956  32.008  1     1 1.63         -0.10
ATOM   1984  CZ  ARG L 276      -1.006  11.617  32.101  1     1 1.67          0.50
ATOM   1985  NH1 ARG L 276      -1.115  11.010  33.256  1     1 1.63          0.25
ATOM   1986  NH2 ARG L 276      -1.074  10.879  31.023  1     1 1.63          0.25
ATOM   2000  N   LEU L 277      -1.645  18.645  32.400 12     0 1.63         -0.15
ATOM   2001  CA  LEU L 277      -2.436  19.188  31.308 12     1 2.03          0.10
ATOM   2002  C   LEU L 277      -1.710  20.349  30.632 12     0 1.67          0.60
ATOM   2003  O   LEU L 277      -1.633  20.415  29.398 12     0 1.38         -0.55
ATOM   2004  CB  LEU L 277      -3.800  19.649  31.827 10     0 1.99          0.00
ATOM   2005  CG  LEU L 277      -4.726  20.258  30.791 10     1 2.03          0.00
ATOM   2006  CD1 LEU L 277      -5.045  19.210  29.738 10     1 1.94          0.00
ATOM   2007  CD2 LEU L 277      -5.972  20.740  31.479 10     1 1.94          0.00
ATOM   2019  N   ASP L 278      -1.171  21.283  31.426  8     0 1.63         -0.15
ATOM   2020  CA  ASP L 278      -0.456  22.409  30.832  9     1 2.03          0.10
ATOM   2021  C   ASP L 278       0.739  21.940  30.006  8     1 1.67          0.60
ATOM   2022  O   ASP L 278       0.971  22.452  28.906  8     1 1.38         -0.55
ATOM   2023  CB  ASP L 278       0.041  23.383  31.909  9     1 1.99          0.00
ATOM   2024  CG  ASP L 278      -1.055  24.250  32.545  9     1 1.67          0.14
ATOM   2025  OD1 ASP L 278      -2.140  24.307  32.015  9     1 1.48         -0.57
ATOM   2026  OD2 ASP L 278      -0.776  24.879  33.546  9     1 1.48         -0.57
ATOM   2031  N   LYS L 279       1.466  20.934  30.498  4     0 1.63         -0.15
ATOM   2032  CA  LYS L 279       2.613  20.420  29.760  4     1 2.03          0.10
ATOM   2033  C   LYS L 279       2.169  19.706  28.491  4     0 1.67          0.60
ATOM   2034  O   LYS L 279       2.774  19.875  27.430  2     0 1.38         -0.55
ATOM   2035  CB  LYS L 279       3.443  19.493  30.642  4     1 1.99          0.00
ATOM   2036  CG  LYS L 279       4.200  20.211  31.762  1     1 1.99          0.00
ATOM   2037  CD  LYS L 279       4.973  19.230  32.631 11     1 1.99          0.00
ATOM   2038  CE  LYS L 279       5.709  19.944  33.756 11     1 1.99          0.25
ATOM   2039  NZ  LYS L 279       6.451  18.990  34.627 11     1 1.47          0.75
ATOM   2053  N   GLU L 280       1.084  18.932  28.571  8     0 1.63         -0.15
ATOM   2054  CA  GLU L 280       0.591  18.247  27.385  8     1 2.03          0.10
ATOM   2055  C   GLU L 280       0.150  19.267  26.346  8     1 1.67          0.60
ATOM   2056  O   GLU L 280       0.398  19.093  25.153  8     1 1.38         -0.55
ATOM   2057  CB  GLU L 280      -0.570  17.299  27.716  8     1 1.99          0.00
ATOM   2058  CG  GLU L 280      -0.185  16.030  28.505  8     1 1.99          0.00
ATOM   2059  CD  GLU L 280      -1.384  15.157  28.817  9     1 1.67          0.14
ATOM   2060  OE1 GLU L 280      -2.484  15.575  28.553  9     1 1.48         -0.57
ATOM   2061  OE2 GLU L 280      -1.201  14.063  29.311  9     1 1.48         -0.57
ATOM   2068  N   THR L 281      -0.465  20.358  26.806  2     0 1.63         -0.15
ATOM   2069  CA  THR L 281      -0.931  21.406  25.921  2     1 2.03          0.10
ATOM   2070  C   THR L 281       0.248  22.062  25.211  2     0 1.67          0.60
ATOM   2071  O   THR L 281       0.222  22.250  23.991  2     0 1.38         -0.55
ATOM   2072  CB  THR L 281      -1.715  22.463  26.705  2     1 2.03          0.25
ATOM   2073  CG2 THR L 281      -2.171  23.565  25.770  2     1 1.94          0.00
ATOM   2074  OG1 THR L 281      -2.851  21.841  27.330  2     1 1.38         -0.25
ATOM   2082  N   GLU L 282       1.306  22.389  25.959  8     0 1.63         -0.15
ATOM   2083  CA  GLU L 282       2.478  22.986  25.332  8     1 2.03          0.10
ATOM   2084  C   GLU L 282       3.070  22.053  24.285  8     0 1.67          0.60
ATOM   2085  O   GLU L 282       3.373  22.475  23.164  8     0 1.38         -0.55
ATOM   2086  CB  GLU L 282       3.553  23.327  26.369  8     1 1.99          0.00
ATOM   2087  CG  GLU L 282       4.823  23.945  25.751  8     1 1.99          0.00
ATOM   2088  CD  GLU L 282       5.894  24.354  26.759  9     1 1.67          0.14
ATOM   2089  OE1 GLU L 282       5.659  24.276  27.942  9     1 1.48         -0.57
ATOM   2090  OE2 GLU L 282       6.967  24.717  26.320  9     1 1.48         -0.57
ATOM   2097  N   LYS L 283       3.210  20.774  24.629  4     0 1.63         -0.15
ATOM   2098  CA  LYS L 283       3.787  19.817  23.705  4     1 2.03          0.10
ATOM   2099  C   LYS L 283       2.914  19.661  22.466  4     0 1.67          0.60
ATOM   2100  O   LYS L 283       3.425  19.625  21.340  2     0 1.38         -0.55
ATOM   2101  CB  LYS L 283       3.977  18.486  24.412  4     1 1.99          0.00
ATOM   2102  CG  LYS L 283       5.085  18.506  25.464  1     1 1.99          0.00
ATOM   2103  CD  LYS L 283       5.173  17.183  26.196 11     1 1.99          0.00
ATOM   2104  CE  LYS L 283       6.239  17.227  27.284 11     1 1.99          0.25
ATOM   2105  NZ  LYS L 283       6.299  15.952  28.053 11     1 1.47          0.75
ATOM   2119  N   LYS L 284       1.593  19.642  22.654  4     0 1.63         -0.15
ATOM   2120  CA  LYS L 284       0.673  19.525  21.536  4     1 2.03          0.10
ATOM   2121  C   LYS L 284       0.873  20.696  20.599  4     0 1.67          0.60
ATOM   2122  O   LYS L 284       1.043  20.511  19.396  2     0 1.38         -0.55
ATOM   2123  CB  LYS L 284      -0.772  19.475  22.031  4     1 1.99          0.00
ATOM   2124  CG  LYS L 284      -1.847  19.312  20.943  1     1 1.99          0.00
ATOM   2125  CD  LYS L 284      -3.245  19.225  21.578 11     1 1.99          0.00
ATOM   2126  CE  LYS L 284      -4.337  18.931  20.547 11     1 1.99          0.25
ATOM   2127  NZ  LYS L 284      -4.546  20.059  19.609 11     1 1.47          0.75
ATOM   2141  N   ARG L 285       0.904  21.907  21.153  4     0 1.63         -0.15
ATOM   2142  CA  ARG L 285       1.067  23.091  20.330  4     0 2.03          0.10
ATOM   2143  C   ARG L 285       2.403  23.079  19.600  4     0 1.67          0.60
ATOM   2144  O   ARG L 285       2.466  23.384  18.411  3     0 1.38         -0.55
ATOM   2145  CB  ARG L 285       0.960  24.328  21.199  4     1 1.99          0.00
ATOM   2146  CG  ARG L 285      -0.448  24.616  21.718  4     1 1.99          0.00
ATOM   2147  CD  ARG L 285      -0.458  25.743  22.681  4     1 1.99          0.10
ATOM   2148  NE  ARG L 285      -1.797  26.025  23.174  1     1 1.63         -0.10
ATOM   2149  CZ  ARG L 285      -2.076  26.830  24.218  1     1 1.67          0.50
ATOM   2150  NH1 ARG L 285      -1.101  27.422  24.871  1     1 1.63          0.25
ATOM   2151  NH2 ARG L 285      -3.330  27.023  24.588  1     1 1.63          0.25
ATOM   2165  N   ARG L 286       3.476  22.666  20.276  4     0 1.63         -0.15
ATOM   2166  CA  ARG L 286       4.770  22.610  19.609  4     1 2.03          0.10
ATOM   2167  C   ARG L 286       4.755  21.598  18.469  4     1 1.67          0.60
ATOM   2168  O   ARG L 286       5.328  21.841  17.400  3     1 1.38         -0.55
ATOM   2169  CB  ARG L 286       5.873  22.271  20.597  4     1 1.99          0.00
ATOM   2170  CG  ARG L 286       6.242  23.405  21.562  4     1 1.99          0.00
ATOM   2171  CD  ARG L 286       7.336  23.005  22.489  4     1 1.99          0.10
ATOM   2172  NE  ARG L 286       7.683  24.070  23.429  1     1 1.63         -0.10
ATOM   2173  CZ  ARG L 286       8.519  25.083  23.178  1     1 1.67          0.50
ATOM   2174  NH1 ARG L 286       9.120  25.205  22.011  1     1 1.63          0.25
ATOM   2175  NH2 ARG L 286       8.720  25.951  24.138  1     1 1.63          0.25
ATOM   2189  N   THR L 287       4.063  20.481  18.683  2     0 1.63         -0.15
ATOM   2190  CA  THR L 287       3.962  19.431  17.693  2     1 2.03          0.10
ATOM   2191  C   THR L 287       3.206  19.958  16.479  2     0 1.67          0.60
ATOM   2192  O   THR L 287       3.626  19.741  15.337  2     0 1.38         -0.55
ATOM   2193  CB  THR L 287       3.238  18.213  18.282  2     1 2.03          0.25
ATOM   2194  CG2 THR L 287       3.174  17.091  17.273  2     1 1.94          0.00
ATOM   2195  OG1 THR L 287       3.960  17.754  19.422  2     1 1.38         -0.25
ATOM   2203  N   GLU L 288       2.100  20.670  16.726  8     0 1.63         -0.15
ATOM   2204  CA  GLU L 288       1.311  21.243  15.646  8     1 2.03          0.10
ATOM   2205  C   GLU L 288       2.123  22.267  14.865  8     0 1.67          0.60
ATOM   2206  O   GLU L 288       2.056  22.303  13.633  8     0 1.38         -0.55
ATOM   2207  CB  GLU L 288       0.037  21.900  16.186  8     1 1.99          0.00
ATOM   2208  CG  GLU L 288      -1.015  20.923  16.711  8     1 1.99          0.00
ATOM   2209  CD  GLU L 288      -2.220  21.609  17.317  9     1 1.67          0.14
ATOM   2210  OE1 GLU L 288      -2.233  22.811  17.407  9     1 1.48         -0.57
ATOM   2211  OE2 GLU L 288      -3.137  20.909  17.712  9     1 1.48         -0.57
ATOM   2218  N   GLU L 289       2.934  23.075  15.557  8     0 1.63         -0.15
ATOM   2219  CA  GLU L 289       3.738  24.047  14.834  8     0 2.03          0.10
ATOM   2220  C   GLU L 289       4.768  23.324  13.973  8     0 1.67          0.60
ATOM   2221  O   GLU L 289       5.002  23.710  12.827  8     0 1.38         -0.55
ATOM   2222  CB  GLU L 289       4.437  25.018  15.794  8     1 1.99          0.00
ATOM   2223  CG  GLU L 289       3.509  26.026  16.542  8     1 1.99          0.00
ATOM   2224  CD  GLU L 289       2.783  27.016  15.646  9     1 1.67          0.14
ATOM   2225  OE1 GLU L 289       3.419  27.655  14.844  9     1 1.48         -0.57
ATOM   2226  OE2 GLU L 289       1.573  27.136  15.771  9     1 1.48         -0.57
ATOM   2233  N   ALA L 290       5.350  22.237  14.494 12     0 1.63         -0.15
ATOM   2234  CA  ALA L 290       6.321  21.479  13.720 12     1 2.03          0.10
ATOM   2235  C   ALA L 290       5.670  20.901  12.468 12     1 1.67          0.60
ATOM   2236  O   ALA L 290       6.256  20.931  11.380 12     1 1.38         -0.55
ATOM   2237  CB  ALA L 290       6.910  20.372  14.562 12     1 1.94          0.00
ATOM   2243  N   TYR L 291       4.436  20.410  12.616  3     0 1.63         -0.15
ATOM   2244  CA  TYR L 291       3.699  19.869  11.490  3     1 2.03          0.10
ATOM   2245  C   TYR L 291       3.504  20.961  10.456  3     0 1.67          0.60
ATOM   2246  O   TYR L 291       3.795  20.766   9.278  3     0 1.38         -0.55
ATOM   2247  CB  TYR L 291       2.354  19.296  11.923  3     1 1.99          0.00
ATOM   2248  CG  TYR L 291       1.540  18.702  10.777  3     1 1.82          0.00
ATOM   2249  CD1 TYR L 291       1.840  17.424  10.304  6     1 1.78          0.00
ATOM   2250  CD2 TYR L 291       0.501  19.422  10.206  6     1 1.78          0.00
ATOM   2251  CE1 TYR L 291       1.099  16.872   9.274  6     1 1.78          0.00
ATOM   2252  CE2 TYR L 291      -0.239  18.868   9.176  6     1 1.78          0.00
ATOM   2253  CZ  TYR L 291       0.057  17.599   8.711  6     1 1.82          0.25
ATOM   2254  OH  TYR L 291      -0.681  17.049   7.686  6     1 1.38         -0.25
ATOM   2264  N   LYS L 292       3.018  22.126  10.893  4     0 1.63         -0.15
ATOM   2265  CA  LYS L 292       2.789  23.227   9.974  4     0 2.03          0.10
ATOM   2266  C   LYS L 292       4.083  23.660   9.291  4     0 1.67          0.60
ATOM   2267  O   LYS L 292       4.072  24.021   8.106  2     1 1.38         -0.55
ATOM   2268  CB  LYS L 292       2.143  24.407  10.694  4     1 1.99          0.00
ATOM   2269  CG  LYS L 292       0.679  24.179  11.082  1     1 1.99          0.00
ATOM   2270  CD  LYS L 292       0.042  25.466  11.573 11     1 1.99          0.00
ATOM   2271  CE  LYS L 292       0.615  25.863  12.914 11     1 1.99          0.25
ATOM   2272  NZ  LYS L 292      -0.021  27.097  13.463 11     1 1.47          0.75
ATOM   2286  N   ASN L 293       5.209  23.611  10.006  2     0 1.63         -0.15
ATOM   2287  CA  ASN L 293       6.471  23.970   9.385  2     0 2.03          0.10
ATOM   2288  C   ASN L 293       6.770  22.981   8.262  2     0 1.67          0.60
ATOM   2289  O   ASN L 293       7.191  23.382   7.173  2     0 1.38         -0.55
ATOM   2290  CB  ASN L 293       7.589  23.978  10.408  2     1 1.99          0.00
ATOM   2291  CG  ASN L 293       7.509  25.150  11.362  2     1 1.67          0.55
ATOM   2292  ND2 ASN L 293       8.146  25.011  12.499  2     1 1.63          0.00
ATOM   2293  OD1 ASN L 293       6.874  26.175  11.082  2     1 1.38         -0.55
ATOM   2300  N   ALA L 294       6.505  21.691   8.505 12     0 1.63         -0.15
ATOM   2301  CA  ALA L 294       6.713  20.670   7.485 12     1 2.03          0.10
ATOM   2302  C   ALA L 294       5.817  20.930   6.280 12     0 1.67          0.60
ATOM   2303  O   ALA L 294       6.237  20.779   5.127 12     0 1.38         -0.55
ATOM   2304  CB  ALA L 294       6.431  19.290   8.052 12     1 1.94          0.00
ATOM   2310  N   MET L 295       4.576  21.358   6.541  3     0 1.63         -0.15
ATOM   2311  CA  MET L 295       3.651  21.607   5.447  3     0 2.03          0.10
ATOM   2312  C   MET L 295       4.144  22.805   4.655  3     0 1.67          0.60
ATOM   2313  O   MET L 295       4.024  22.852   3.427 12     0 1.38         -0.55
ATOM   2314  CB  MET L 295       2.242  21.870   5.963  7     1 1.99          0.00
ATOM   2315  CG  MET L 295       1.592  20.696   6.674  7     1 1.99          0.06
ATOM   2316  SD  MET L 295       1.465  19.220   5.690  7     1 1.76         -0.12
ATOM   2317  CE  MET L 295       2.899  18.354   6.330  7     1 1.94          0.06
ATOM   2327  N   THR L 296       4.739  23.769   5.353  2     0 1.63         -0.15
ATOM   2328  CA  THR L 296       5.262  24.937   4.686  2     1 2.03          0.10
ATOM   2329  C   THR L 296       6.366  24.502   3.743  2     0 1.67          0.60
ATOM   2330  O   THR L 296       6.394  24.926   2.594  2     0 1.38         -0.55
ATOM   2331  CB  THR L 296       5.777  25.990   5.678  2     1 2.03          0.25
ATOM   2332  CG2 THR L 296       6.354  27.175   4.913  2     1 1.94          0.00
ATOM   2333  OG1 THR L 296       4.691  26.425   6.515  2     1 1.38         -0.25
ATOM   2341  N   GLU L 297       7.253  23.609   4.192  8     0 1.63         -0.15
ATOM   2342  CA  GLU L 297       8.318  23.161   3.300  8     1 2.03          0.10
ATOM   2343  C   GLU L 297       7.731  22.482   2.055  8     1 1.67          0.60
ATOM   2344  O   GLU L 297       8.185  22.727   0.936  8     1 1.38         -0.55
ATOM   2345  CB  GLU L 297       9.279  22.203   4.016  8     1 1.99          0.00
ATOM   2346  CG  GLU L 297      10.173  22.854   5.077  8     1 1.99          0.00
ATOM   2347  CD  GLU L 297      11.118  21.866   5.763  9     1 1.67          0.14
ATOM   2348  OE1 GLU L 297      11.000  20.685   5.528  9     1 1.48         -0.57
ATOM   2349  OE2 GLU L 297      11.965  22.308   6.509  9     1 1.48         -0.57
ATOM   2356  N   LEU L 298       6.655  21.712   2.222 12     0 1.63         -0.15
ATOM   2357  CA  LEU L 298       6.013  21.048   1.083 12     1 2.03          0.10
ATOM   2358  C   LEU L 298       5.428  22.075   0.100 12     1 1.67          0.60
ATOM   2359  O   LEU L 298       5.361  21.833  -1.111 12     0 1.38         -0.55
ATOM   2360  CB  LEU L 298       4.917  20.092   1.568 10     1 1.99          0.00
ATOM   2361  CG  LEU L 298       5.418  18.865   2.351 10     1 2.03          0.00
ATOM   2362  CD1 LEU L 298       4.227  18.083   2.884 10     1 1.94          0.00
ATOM   2363  CD2 LEU L 298       6.281  18.010   1.445 10     1 1.94          0.00
ATOM   2375  N   LYS L 299       5.033  23.234   0.629  4     0 1.63         -0.15
ATOM   2376  CA  LYS L 299       4.484  24.338  -0.148  4     1 2.03          0.10
ATOM   2377  C   LYS L 299       5.563  25.312  -0.664  4     0 1.67          0.60
ATOM   2378  O   LYS L 299       5.231  26.309  -1.309  2     1 1.38         -0.55
ATOM   2379  CB  LYS L 299       3.440  25.085   0.673  4     1 1.99          0.00
ATOM   2380  CG  LYS L 299       2.189  24.252   0.982  1     1 1.99          0.00
ATOM   2381  CD  LYS L 299       1.183  25.027   1.814 11     1 1.99          0.00
ATOM   2382  CE  LYS L 299      -0.046  24.178   2.114 11     1 1.99          0.25
ATOM   2383  NZ  LYS L 299      -1.044  24.912   2.938 11     1 1.47          0.75
ATOM   2397  N   LYS L 300       6.848  25.021  -0.389  4     0 1.63         -0.15
ATOM   2398  CA  LYS L 300       7.995  25.820  -0.837  4     1 2.03          0.10
ATOM   2399  C   LYS L 300       9.067  25.087  -1.721  4     1 1.67          0.60
ATOM   2400  O   LYS L 300      10.252  25.353  -1.523  2     1 1.38         -0.55
ATOM   2401  CB  LYS L 300       8.703  26.450   0.365  4     1 1.99          0.00
ATOM   2402  CG  LYS L 300       7.849  27.428   1.193  1     1 1.99          0.00
ATOM   2403  CD  LYS L 300       7.492  28.677   0.418 11     1 1.99          0.00
ATOM   2404  CE  LYS L 300       6.699  29.642   1.291 11     1 1.99          0.25
ATOM   2405  NZ  LYS L 300       6.316  30.881   0.551 11     1 1.47          0.75
ATOM   2419  N   LYS L 301       8.723  24.183  -2.686  4     1 1.63         -0.15
ATOM   2420  CA  LYS L 301       7.382  23.753  -3.097  4     0 2.03          0.10
ATOM   2421  C   LYS L 301       7.334  22.479  -3.933  4     1 1.67          0.60
ATOM   2422  O   LYS L 301       8.167  22.229  -4.808  2     1 1.38         -0.55
ATOM   2423  CB  LYS L 301       6.704  24.910  -3.864  4     0 1.99          0.00
ATOM   2424  CG  LYS L 301       7.413  25.359  -5.116  1     0 1.99          0.00
ATOM   2425  CD  LYS L 301       6.783  26.631  -5.698 11     1 1.99          0.00
ATOM   2426  CE  LYS L 301       7.466  27.045  -7.003 11     1 1.99          0.25
ATOM   2427  NZ  LYS L 301       6.872  28.297  -7.577 11     1 1.47          0.75
ATOM   2441  N   SER L 302       6.223  21.766  -3.776  2     0 1.63         -0.15
ATOM   2442  CA  SER L 302       5.869  20.593  -4.572  2     1 2.03          0.10
ATOM   2443  C   SER L 302       5.628  20.958  -6.038  2     1 1.67          0.60
ATOM   2444  O   SER L 302       5.690  20.112  -6.932  2     1 1.38         -0.55
ATOM   2445  CB  SER L 302       4.637  19.930  -3.977  2     1 1.99          0.25
ATOM   2446  OG  SER L 302       3.500  20.745  -4.109  2     1 1.38         -0.25
ATOM   2452  N   HIS L 303       5.447  22.247  -6.294  4     0 1.63         -0.15
ATOM   2453  CA  HIS L 303       5.183  22.758  -7.627  3     1 2.03          0.10
ATOM   2454  C   HIS L 303       6.463  22.859  -8.454  3     0 1.67          0.60
ATOM   2455  O   HIS L 303       6.423  23.268  -9.613  3     1 1.38         -0.55
ATOM   2456  CB  HIS L 303       4.519  24.125  -7.558  3     1 1.99          0.00
ATOM   2457  CG  HIS L 303       3.158  24.114  -6.955  4     1 1.82          0.10
ATOM   2458  CD2 HIS L 303       2.701  24.625  -5.789  4     1 1.87          0.10
ATOM   2459  ND1 HIS L 303       2.074  23.526  -7.569  4     1 1.54         -0.10
ATOM   2460  CE1 HIS L 303       1.005  23.675  -6.805  4     1 1.87          0.30
ATOM   2461  NE2 HIS L 303       1.358  24.340  -5.720  4     1 1.54         -0.40
ATOM   2469  N   PHE L 304       7.595  22.407  -7.892  3     0 1.63         -0.15
ATOM   2470  CA  PHE L 304       8.814  22.318  -8.681  3     1 2.03          0.10
ATOM   2471  C   PHE L 304       8.787  21.018  -9.498  3     1 1.67          0.60
ATOM   2472  O   PHE L 304       9.673  20.772 -10.316  3     1 1.38         -0.55
ATOM   2473  CB  PHE L 304      10.089  22.339  -7.829  7     1 1.99          0.00
ATOM   2474  CG  PHE L 304      10.493  23.680  -7.250  7     1 1.82          0.00
ATOM   2475  CD1 PHE L 304      10.641  23.859  -5.885  7     1 1.78          0.00
ATOM   2476  CD2 PHE L 304      10.745  24.759  -8.087  7     1 1.78          0.00
ATOM   2477  CE1 PHE L 304      11.038  25.081  -5.366  7     1 1.78          0.00
ATOM   2478  CE2 PHE L 304      11.135  25.981  -7.573  7     1 1.78          0.00
ATOM   2479  CZ  PHE L 304      11.284  26.141  -6.208  7     1 1.78          0.00
ATOM   2489  N   GLY L 305       7.764  20.180  -9.272  5     0 1.63         -0.15
ATOM   2490  CA  GLY L 305       7.576  18.937 -10.007  5     1 1.99          0.10
ATOM   2491  C   GLY L 305       8.185  17.701  -9.365  5     1 1.67          0.60
ATOM   2492  O   GLY L 305       7.914  16.596  -9.830  5     1 1.38         -0.55
ATOM   2496  N   GLY L 306       8.991  17.900  -8.306  5     0 1.63         -0.15
ATOM   2497  CA  GLY L 306       9.703  16.840  -7.565  5     1 1.99          0.10
ATOM   2498  C   GLY L 306       9.556  15.461  -8.210  5     1 1.67          0.60
ATOM   2499  O   GLY L 306       8.758  14.653  -7.737  5     1 1.38         -0.55
ATOM   2503  N   PRO L 307      10.338  15.165  -9.266  3     0 1.63         -0.25
ATOM   2504  CA  PRO L 307      10.268  13.963 -10.071  3     0 2.03          0.10
ATOM   2505  C   PRO L 307      10.449  12.670  -9.309  3     1 1.67          0.60
ATOM   2506  O   PRO L 307      11.254  12.586  -8.381  3     1 1.38         -0.55
ATOM   2507  CB  PRO L 307      11.431  14.150 -11.055  3     1 1.99          0.00
ATOM   2508  CG  PRO L 307      11.656  15.641 -11.112  3     1 1.99          0.00
ATOM   2509  CD  PRO L 307      11.390  16.119  -9.712  3     1 1.99          0.10
ATOM   2517  N   ASP L 308       9.736  11.650  -9.760  8     0 1.63         -0.15
ATOM   2518  CA  ASP L 308       9.836  10.291  -9.260  9     1 2.03          0.10
ATOM   2519  C   ASP L 308       9.598   9.441 -10.496  8     1 1.67          0.60
ATOM   2520  O   ASP L 308       9.516   8.217 -10.482  8     1 1.38         -0.55
ATOM   2521  CB  ASP L 308       8.855  10.028  -8.103  9     1 1.99          0.00
ATOM   2522  CG  ASP L 308       7.374  10.136  -8.450  9     1 1.67          0.14
ATOM   2523  OD1 ASP L 308       7.051  10.307  -9.591  9     1 1.48         -0.57
ATOM   2524  OD2 ASP L 308       6.574  10.069  -7.535  9     1 1.48         -0.57
ATOM   2529  N   TYR L 309       9.653  10.133 -11.624  3     0 1.63         -0.15
ATOM   2530  CA  TYR L 309       9.452   9.533 -12.937  3     1 2.03          0.10
ATOM   2531  C   TYR L 309      10.737   8.827 -13.339  3     1 1.67          0.60
ATOM   2532  O   TYR L 309      10.795   8.070 -14.306  3     1 1.38         -0.55
ATOM   2533  CB  TYR L 309       9.131  10.641 -13.929  3     1 1.99          0.00
ATOM   2534  CG  TYR L 309       7.887  11.397 -13.550  3     1 1.82          0.00
ATOM   2535  CD1 TYR L 309       8.026  12.640 -12.956  6     1 1.78          0.00
ATOM   2536  CD2 TYR L 309       6.625  10.867 -13.767  6     1 1.78          0.00
ATOM   2537  CE1 TYR L 309       6.919  13.357 -12.575  6     1 1.78          0.00
ATOM   2538  CE2 TYR L 309       5.506  11.588 -13.389  6     1 1.78          0.00
ATOM   2539  CZ  TYR L 309       5.651  12.830 -12.794  6     1 1.82          0.25
ATOM   2540  OH  TYR L 309       4.539  13.550 -12.416  6     1 1.38         -0.25
