# Supplementary material for: CERT1 mutations perturb human development by disrupting sphingolipid homeostasis
Source: J Clin Invest. 2023 Mar 28;133(10):e165019. doi: 10.1172/JCI165019 (PMC10178846; doi:10.1172/JCI165019)
Supplement: Supplemental data set 3 [file jci-133-165019-s011.pdb]

ATOM      1  N   PHE R 151      22.286  24.823  -5.011  3     1 1.63         -0.15
ATOM      2  CA  PHE R 151      21.714  23.516  -4.762  3     0 2.03          0.10
ATOM      3  C   PHE R 151      21.711  23.094  -3.273  3     0 1.67          0.60
ATOM      4  O   PHE R 151      21.194  22.012  -2.939  3     1 1.38         -0.55
ATOM      5  CB  PHE R 151      22.500  22.480  -5.573  7     1 1.99          0.00
ATOM      6  CG  PHE R 151      22.432  22.696  -7.086  7     0 1.82          0.00
ATOM      7  CD1 PHE R 151      21.489  23.538  -7.658  7     1 1.78          0.00
ATOM      8  CD2 PHE R 151      23.325  22.059  -7.924  7     1 1.78          0.00
ATOM      9  CE1 PHE R 151      21.441  23.738  -9.023  7     1 1.78          0.00
ATOM     10  CE2 PHE R 151      23.280  22.250  -9.295  7     1 1.78          0.00
ATOM     11  CZ  PHE R 151      22.337  23.095  -9.844  7     1 1.78          0.00
ATOM     21  N   LYS R 152      22.247  23.947  -2.383  4     1 1.63         -0.15
ATOM     22  CA  LYS R 152      22.328  23.659  -0.942  4     1 2.03          0.10
ATOM     23  C   LYS R 152      21.423  24.535  -0.071  4     1 1.67          0.60
ATOM     24  O   LYS R 152      21.032  24.131   1.026  2     1 1.38         -0.55
ATOM     25  CB  LYS R 152      23.769  23.781  -0.443  4     1 1.99          0.00
ATOM     26  CG  LYS R 152      24.752  22.778  -1.044  1     1 1.99          0.00
ATOM     27  CD  LYS R 152      24.426  21.363  -0.639 11     1 1.99          0.00
ATOM     28  CE  LYS R 152      25.459  20.387  -1.172 11     1 1.99          0.25
ATOM     29  NZ  LYS R 152      25.138  18.984  -0.794 11     1 1.47          0.75
ATOM     43  N   LYS R 153      21.088  25.727  -0.546  4     0 1.63         -0.15
ATOM     44  CA  LYS R 153      20.278  26.661   0.246  4     1 2.03          0.10
ATOM     45  C   LYS R 153      18.907  26.096   0.632  4     0 1.67          0.60
ATOM     46  O   LYS R 153      18.312  25.285  -0.082  2     1 1.38         -0.55
ATOM     47  CB  LYS R 153      20.039  27.963  -0.521  4     1 1.99          0.00
ATOM     48  CG  LYS R 153      21.249  28.824  -0.746  1     1 1.99          0.00
ATOM     49  CD  LYS R 153      20.857  30.044  -1.546 11     1 1.99          0.00
ATOM     50  CE  LYS R 153      22.040  30.918  -1.871 11     1 1.99          0.25
ATOM     51  NZ  LYS R 153      21.628  32.075  -2.698 11     1 1.47          0.75
ATOM     65  N   GLY R 154      18.350  26.605   1.731  5     1 1.63         -0.15
ATOM     66  CA  GLY R 154      17.008  26.222   2.193  5     1 1.99          0.10
ATOM     67  C   GLY R 154      15.892  26.574   1.192  5     1 1.67          0.60
ATOM     68  O   GLY R 154      14.760  26.108   1.321  5     1 1.38         -0.55
ATOM     72  N   HIS R 155      16.234  27.403   0.206  4     0 1.63         -0.15
ATOM     73  CA  HIS R 155      15.343  27.863  -0.848  3     1 2.03          0.10
ATOM     74  C   HIS R 155      15.607  27.110  -2.140  3     0 1.67          0.60
ATOM     75  O   HIS R 155      15.014  27.425  -3.181  3     0 1.38         -0.55
ATOM     76  CB  HIS R 155      15.651  29.322  -1.134  3     1 1.99          0.00
ATOM     77  CG  HIS R 155      15.514  30.118   0.038  4     1 1.82          0.10
ATOM     78  CD2 HIS R 155      16.455  30.634   0.851  4     1 1.87          0.10
ATOM     79  ND1 HIS R 155      14.310  30.449   0.575  4     1 1.54         -0.10
ATOM     80  CE1 HIS R 155      14.506  31.138   1.656  4     1 1.87          0.30
ATOM     81  NE2 HIS R 155      15.808  31.262   1.855  4     1 1.54         -0.40
ATOM     89  N   SER R 156      16.481  26.109  -2.069  2     0 1.63         -0.15
ATOM     90  CA  SER R 156      16.906  25.373  -3.240  2     0 2.03          0.10
ATOM     91  C   SER R 156      15.820  24.592  -3.962  2     0 1.67          0.60
ATOM     92  O   SER R 156      15.985  24.275  -5.121  2     0 1.38         -0.55
ATOM     93  CB  SER R 156      18.067  24.470  -2.899  2     0 1.99          0.25
ATOM     94  OG  SER R 156      17.696  23.468  -1.998  2     1 1.38         -0.25
ATOM    100  N   LEU R 157      14.685  24.287  -3.359 12     0 1.63         -0.15
ATOM    101  CA  LEU R 157      13.693  23.586  -4.176 12     1 2.03          0.10
ATOM    102  C   LEU R 157      13.303  24.481  -5.354 12     0 1.67          0.60
ATOM    103  O   LEU R 157      13.283  24.054  -6.515 12     0 1.38         -0.55
ATOM    104  CB  LEU R 157      12.465  23.216  -3.357 10     1 1.99          0.00
ATOM    105  CG  LEU R 157      11.330  22.522  -4.119 10     1 2.03          0.00
ATOM    106  CD1 LEU R 157      11.847  21.228  -4.724 10     1 1.94          0.00
ATOM    107  CD2 LEU R 157      10.181  22.245  -3.154 10     1 1.94          0.00
ATOM    119  N   ARG R 158      13.019  25.746  -5.048  4     0 1.63         -0.15
ATOM    120  CA  ARG R 158      12.629  26.693  -6.071  4     1 2.03          0.10
ATOM    121  C   ARG R 158      13.833  27.125  -6.888  4     0 1.67          0.60
ATOM    122  O   ARG R 158      13.751  27.188  -8.118  3     0 1.38         -0.55
ATOM    123  CB  ARG R 158      11.971  27.918  -5.457  4     1 1.99          0.00
ATOM    124  CG  ARG R 158      11.466  28.933  -6.470  4     1 1.99          0.00
ATOM    125  CD  ARG R 158      10.661  30.020  -5.840  4     1 1.99          0.10
ATOM    126  NE  ARG R 158      10.210  30.981  -6.836  1     1 1.63         -0.10
ATOM    127  CZ  ARG R 158       9.279  31.937  -6.635  1     1 1.67          0.50
ATOM    128  NH1 ARG R 158       8.682  32.063  -5.479  1     1 1.63          0.25
ATOM    129  NH2 ARG R 158       8.951  32.755  -7.614  1     1 1.63          0.25
ATOM    143  N   GLU R 159      14.957  27.420  -6.223  8     0 1.63         -0.15
ATOM    144  CA  GLU R 159      16.124  27.861  -6.979  8     1 2.03          0.10
ATOM    145  C   GLU R 159      16.592  26.741  -7.920  8     0 1.67          0.60
ATOM    146  O   GLU R 159      16.931  27.011  -9.069  8     0 1.38         -0.55
ATOM    147  CB  GLU R 159      17.241  28.385  -6.064  8     1 1.99          0.00
ATOM    148  CG  GLU R 159      18.422  29.034  -6.809  8     1 1.99          0.00
ATOM    149  CD  GLU R 159      19.412  29.784  -5.900  9     1 1.67          0.14
ATOM    150  OE1 GLU R 159      19.185  29.861  -4.720  9     1 1.48         -0.57
ATOM    151  OE2 GLU R 159      20.396  30.281  -6.408  9     1 1.48         -0.57
ATOM    158  N   LYS R 160      16.557  25.472  -7.476  4     0 1.63         -0.15
ATOM    159  CA  LYS R 160      16.941  24.384  -8.363  4     0 2.03          0.10
ATOM    160  C   LYS R 160      15.999  24.295  -9.517  4     0 1.67          0.60
ATOM    161  O   LYS R 160      16.440  24.125 -10.642  2     0 1.38         -0.55
ATOM    162  CB  LYS R 160      16.913  23.006  -7.706  4     0 1.99          0.00
ATOM    163  CG  LYS R 160      17.987  22.694  -6.782  1     0 1.99          0.00
ATOM    164  CD  LYS R 160      17.857  21.276  -6.303 11     0 1.99          0.00
ATOM    165  CE  LYS R 160      19.034  20.932  -5.500 11     0 1.99          0.25
ATOM    166  NZ  LYS R 160      18.883  21.262  -4.060 11     1 1.47          0.75
ATOM    180  N   LEU R 161      14.701  24.446  -9.279 12     0 1.63         -0.15
ATOM    181  CA  LEU R 161      13.796  24.331 -10.400 12     0 2.03          0.10
ATOM    182  C   LEU R 161      14.098  25.440 -11.403 12     0 1.67          0.60
ATOM    183  O   LEU R 161      14.111  25.211 -12.616 12     0 1.38         -0.55
ATOM    184  CB  LEU R 161      12.347  24.381  -9.943 10     1 1.99          0.00
ATOM    185  CG  LEU R 161      11.344  24.165 -11.060 10     1 2.03          0.00
ATOM    186  CD1 LEU R 161      11.615  22.784 -11.685 10     1 1.94          0.00
ATOM    187  CD2 LEU R 161       9.935  24.248 -10.496 10     1 1.94          0.00
ATOM    199  N   ALA R 162      14.353  26.654 -10.903 12     0 1.63         -0.15
ATOM    200  CA  ALA R 162      14.683  27.764 -11.782 12     1 2.03          0.10
ATOM    201  C   ALA R 162      15.944  27.455 -12.593 12     0 1.67          0.60
ATOM    202  O   ALA R 162      16.008  27.750 -13.797 12     1 1.38         -0.55
ATOM    203  CB  ALA R 162      14.890  29.024 -10.961 12     1 1.94          0.00
ATOM    209  N   GLU R 163      16.940  26.832 -11.946  8     0 1.63         -0.15
ATOM    210  CA  GLU R 163      18.168  26.466 -12.633  8     0 2.03          0.10
ATOM    211  C   GLU R 163      17.918  25.358 -13.642  8     0 1.67          0.60
ATOM    212  O   GLU R 163      18.460  25.393 -14.744  8     0 1.38         -0.55
ATOM    213  CB  GLU R 163      19.255  26.048 -11.630  8     0 1.99          0.00
ATOM    214  CG  GLU R 163      19.830  27.213 -10.805  8     1 1.99          0.00
ATOM    215  CD  GLU R 163      20.564  28.223 -11.660  9     1 1.67          0.14
ATOM    216  OE1 GLU R 163      21.449  27.827 -12.376  9     1 1.48         -0.57
ATOM    217  OE2 GLU R 163      20.236  29.387 -11.603  9     1 1.48         -0.57
ATOM    224  N   MET R 164      17.056  24.401 -13.308  3     0 1.63         -0.15
ATOM    225  CA  MET R 164      16.780  23.312 -14.225  3     0 2.03          0.10
ATOM    226  C   MET R 164      16.152  23.850 -15.493  3     0 1.67          0.60
ATOM    227  O   MET R 164      16.579  23.506 -16.599 12     0 1.38         -0.55
ATOM    228  CB  MET R 164      15.858  22.279 -13.584  7     0 1.99          0.00
ATOM    229  CG  MET R 164      16.482  21.455 -12.451  7     0 1.99          0.06
ATOM    230  SD  MET R 164      15.294  20.392 -11.677  7     0 1.76         -0.12
ATOM    231  CE  MET R 164      15.090  19.239 -12.988  7     1 1.94          0.06
ATOM    241  N   GLU R 165      15.184  24.754 -15.340  8     0 1.63         -0.15
ATOM    242  CA  GLU R 165      14.534  25.346 -16.500  8     0 2.03          0.10
ATOM    243  C   GLU R 165      15.520  26.196 -17.293  8     1 1.67          0.60
ATOM    244  O   GLU R 165      15.506  26.179 -18.530  8     1 1.38         -0.55
ATOM    245  CB  GLU R 165      13.296  26.127 -16.067  8     1 1.99          0.00
ATOM    246  CG  GLU R 165      12.155  25.206 -15.601  8     1 1.99          0.00
ATOM    247  CD  GLU R 165      11.597  24.349 -16.742  9     1 1.67          0.14
ATOM    248  OE1 GLU R 165      11.192  24.916 -17.730  9     1 1.48         -0.57
ATOM    249  OE2 GLU R 165      11.612  23.134 -16.640  9     1 1.48         -0.57
ATOM    256  N   THR R 166      16.426  26.879 -16.595  2     0 1.63         -0.15
ATOM    257  CA  THR R 166      17.442  27.667 -17.260  2     1 2.03          0.10
ATOM    258  C   THR R 166      18.339  26.781 -18.107  2     0 1.67          0.60
ATOM    259  O   THR R 166      18.603  27.092 -19.270  2     0 1.38         -0.55
ATOM    260  CB  THR R 166      18.302  28.422 -16.244  2     0 2.03          0.25
ATOM    261  CG2 THR R 166      19.419  29.142 -16.927  2     1 1.94          0.00
ATOM    262  OG1 THR R 166      17.476  29.341 -15.507  2     1 1.38         -0.25
ATOM    270  N   PHE R 167      18.787  25.662 -17.545  3     0 1.63         -0.15
ATOM    271  CA  PHE R 167      19.653  24.762 -18.281  3     0 2.03          0.10
ATOM    272  C   PHE R 167      18.908  24.141 -19.458  3     0 1.67          0.60
ATOM    273  O   PHE R 167      19.463  24.008 -20.549  3     0 1.38         -0.55
ATOM    274  CB  PHE R 167      20.223  23.700 -17.358  7     0 1.99          0.00
ATOM    275  CG  PHE R 167      21.291  24.231 -16.442  7     0 1.82          0.00
ATOM    276  CD1 PHE R 167      21.144  24.171 -15.069  7     0 1.78          0.00
ATOM    277  CD2 PHE R 167      22.441  24.819 -16.957  7     1 1.78          0.00
ATOM    278  CE1 PHE R 167      22.115  24.684 -14.226  7     0 1.78          0.00
ATOM    279  CE2 PHE R 167      23.416  25.328 -16.111  7     1 1.78          0.00
ATOM    280  CZ  PHE R 167      23.248  25.258 -14.747  7     1 1.78          0.00
ATOM    290  N   ARG R 168      17.631  23.813 -19.270  4     0 1.63         -0.15
ATOM    291  CA  ARG R 168      16.837  23.272 -20.363  4     0 2.03          0.10
ATOM    292  C   ARG R 168      16.730  24.306 -21.484  4     0 1.67          0.60
ATOM    293  O   ARG R 168      16.818  23.962 -22.666  3     0 1.38         -0.55
ATOM    294  CB  ARG R 168      15.470  22.851 -19.849  4     1 1.99          0.00
ATOM    295  CG  ARG R 168      15.508  21.580 -18.990  4     1 1.99          0.00
ATOM    296  CD  ARG R 168      14.223  21.290 -18.281  4     1 1.99          0.10
ATOM    297  NE  ARG R 168      14.287  19.997 -17.597  1     1 1.63         -0.10
ATOM    298  CZ  ARG R 168      13.502  19.596 -16.571  1     1 1.67          0.50
ATOM    299  NH1 ARG R 168      12.585  20.389 -16.048  1     1 1.63          0.25
ATOM    300  NH2 ARG R 168      13.649  18.374 -16.074  1     1 1.63          0.25
ATOM    314  N   ASP R 169      16.615  25.592 -21.120  8     0 1.63         -0.15
ATOM    315  CA  ASP R 169      16.544  26.650 -22.117  9     1 2.03          0.10
ATOM    316  C   ASP R 169      17.874  26.743 -22.858  8     0 1.67          0.60
ATOM    317  O   ASP R 169      17.895  26.862 -24.085  8     0 1.38         -0.55
ATOM    318  CB  ASP R 169      16.213  27.997 -21.467  9     1 1.99          0.00
ATOM    319  CG  ASP R 169      15.888  29.090 -22.477  9     1 1.67          0.14
ATOM    320  OD1 ASP R 169      14.900  28.971 -23.160  9     1 1.48         -0.57
ATOM    321  OD2 ASP R 169      16.636  30.043 -22.559  9     1 1.48         -0.57
ATOM    326  N   ILE R 170      18.996  26.619 -22.136 12     0 1.63         -0.15
ATOM    327  CA  ILE R 170      20.286  26.668 -22.811 12     0 2.03          0.10
ATOM    328  C   ILE R 170      20.419  25.535 -23.789 12     0 1.67          0.60
ATOM    329  O   ILE R 170      20.855  25.732 -24.925 12     0 1.38         -0.55
ATOM    330  CB  ILE R 170      21.475  26.541 -21.846 10     0 2.03          0.00
ATOM    331  CG1 ILE R 170      21.558  27.756 -20.931 10     1 1.99          0.00
ATOM    332  CG2 ILE R 170      22.760  26.313 -22.678 10     1 1.94          0.00
ATOM    333  CD1 ILE R 170      21.792  29.037 -21.674 10     1 1.94          0.00
ATOM    345  N   LEU R 171      19.994  24.353 -23.375 12     0 1.63         -0.15
ATOM    346  CA  LEU R 171      20.121  23.214 -24.244 12     0 2.03          0.10
ATOM    347  C   LEU R 171      19.290  23.440 -25.495 12     0 1.67          0.60
ATOM    348  O   LEU R 171      19.774  23.218 -26.603 12     0 1.38         -0.55
ATOM    349  CB  LEU R 171      19.689  21.944 -23.514 10     0 1.99          0.00
ATOM    350  CG  LEU R 171      19.838  20.674 -24.287 10     1 2.03          0.00
ATOM    351  CD1 LEU R 171      21.285  20.537 -24.667 10     0 1.94          0.00
ATOM    352  CD2 LEU R 171      19.419  19.490 -23.407 10     1 1.94          0.00
ATOM    364  N   CYS R 172      18.057  23.922 -25.330  5     0 1.63         -0.15
ATOM    365  CA  CYS R 172      17.168  24.153 -26.460  5     1 2.03          0.10
ATOM    366  C   CYS R 172      17.740  25.199 -27.419  5     1 1.67          0.60
ATOM    367  O   CYS R 172      17.650  25.055 -28.643  5     1 1.38         -0.55
ATOM    368  CB  CYS R 172      15.810  24.624 -25.957  5     1 1.99          0.19
ATOM    369  SG  CYS R 172      14.897  23.359 -25.052  5     1 1.69         -0.19
ATOM    375  N   ARG R 173      18.354  26.251 -26.866  4     0 1.63         -0.15
ATOM    376  CA  ARG R 173      18.972  27.280 -27.693  4     1 2.03          0.10
ATOM    377  C   ARG R 173      20.131  26.692 -28.489  4     0 1.67          0.60
ATOM    378  O   ARG R 173      20.315  27.014 -29.673  3     0 1.38         -0.55
ATOM    379  CB  ARG R 173      19.454  28.431 -26.825  4     1 1.99          0.00
ATOM    380  CG  ARG R 173      18.342  29.339 -26.261  4     1 1.99          0.00
ATOM    381  CD  ARG R 173      18.889  30.369 -25.334  4     1 1.99          0.10
ATOM    382  NE  ARG R 173      17.842  31.229 -24.783  1     1 1.63         -0.10
ATOM    383  CZ  ARG R 173      17.396  32.370 -25.350  1     1 1.67          0.50
ATOM    384  NH1 ARG R 173      17.923  32.799 -26.481  1     1 1.63          0.25
ATOM    385  NH2 ARG R 173      16.431  33.068 -24.768  1     1 1.63          0.25
ATOM    399  N   GLN R 174      20.910  25.810 -27.859  2     0 1.63         -0.15
ATOM    400  CA  GLN R 174      22.007  25.169 -28.562  3     0 2.03          0.10
ATOM    401  C   GLN R 174      21.493  24.195 -29.625  3     0 1.67          0.60
ATOM    402  O   GLN R 174      22.052  24.115 -30.719  3     0 1.38         -0.55
ATOM    403  CB  GLN R 174      22.960  24.478 -27.601  3     0 1.99          0.00
ATOM    404  CG  GLN R 174      23.778  25.394 -26.737  2     1 1.99          0.00
ATOM    405  CD  GLN R 174      24.657  24.591 -25.847  2     0 1.67          0.55
ATOM    406  NE2 GLN R 174      25.882  25.070 -25.584  2     1 1.63          0.00
ATOM    407  OE1 GLN R 174      24.232  23.522 -25.404  2     0 1.38         -0.55
ATOM    416  N   VAL R 175      20.384  23.491 -29.346 12     0 1.63         -0.15
ATOM    417  CA  VAL R 175      19.826  22.582 -30.350 12     0 2.03          0.10
ATOM    418  C   VAL R 175      19.412  23.379 -31.572 12     0 1.67          0.60
ATOM    419  O   VAL R 175      19.755  23.028 -32.702 12     0 1.38         -0.55
ATOM    420  CB  VAL R 175      18.560  21.846 -29.852 10     1 2.03          0.00
ATOM    421  CG1 VAL R 175      17.927  21.116 -31.018 10     1 1.94          0.00
ATOM    422  CG2 VAL R 175      18.884  20.853 -28.775 10     1 1.94          0.00
ATOM    432  N   ASP R 176      18.719  24.496 -31.335  8     0 1.63         -0.15
ATOM    433  CA  ASP R 176      18.253  25.366 -32.403  9     1 2.03          0.10
ATOM    434  C   ASP R 176      19.442  25.871 -33.209  8     0 1.67          0.60
ATOM    435  O   ASP R 176      19.454  25.770 -34.440  8     0 1.38         -0.55
ATOM    436  CB  ASP R 176      17.463  26.545 -31.798  9     1 1.99          0.00
ATOM    437  CG  ASP R 176      16.771  27.501 -32.812  9     1 1.67          0.14
ATOM    438  OD1 ASP R 176      15.857  27.073 -33.480  9     1 1.48         -0.57
ATOM    439  OD2 ASP R 176      17.157  28.666 -32.909  9     1 1.48         -0.57
ATOM    444  N   THR R 177      20.469  26.366 -32.512  2     0 1.63         -0.15
ATOM    445  CA  THR R 177      21.646  26.904 -33.165  2     1 2.03          0.10
ATOM    446  C   THR R 177      22.328  25.864 -34.040  2     0 1.67          0.60
ATOM    447  O   THR R 177      22.624  26.133 -35.208  2     0 1.38         -0.55
ATOM    448  CB  THR R 177      22.662  27.395 -32.118  2     0 2.03          0.25
ATOM    449  CG2 THR R 177      23.898  27.899 -32.805  2     1 1.94          0.00
ATOM    450  OG1 THR R 177      22.074  28.443 -31.325  2     1 1.38         -0.25
ATOM    458  N   LEU R 178      22.513  24.664 -33.498 12     0 1.63         -0.15
ATOM    459  CA  LEU R 178      23.190  23.592 -34.202 12     0 2.03          0.10
ATOM    460  C   LEU R 178      22.408  23.165 -35.437 12     0 1.67          0.60
ATOM    461  O   LEU R 178      22.996  22.982 -36.509 12     0 1.38         -0.55
ATOM    462  CB  LEU R 178      23.385  22.406 -33.259 10     0 1.99          0.00
ATOM    463  CG  LEU R 178      24.155  21.242 -33.818 10     1 2.03          0.00
ATOM    464  CD1 LEU R 178      25.527  21.742 -34.201 10     0 1.94          0.00
ATOM    465  CD2 LEU R 178      24.268  20.151 -32.764 10     1 1.94          0.00
ATOM    477  N   GLN R 179      21.085  23.022 -35.310  2     0 1.63         -0.15
ATOM    478  CA  GLN R 179      20.270  22.626 -36.451  3     1 2.03          0.10
ATOM    479  C   GLN R 179      20.338  23.683 -37.543  3     0 1.67          0.60
ATOM    480  O   GLN R 179      20.465  23.360 -38.724  3     0 1.38         -0.55
ATOM    481  CB  GLN R 179      18.820  22.409 -36.019  3     1 1.99          0.00
ATOM    482  CG  GLN R 179      18.615  21.180 -35.140  2     1 1.99          0.00
ATOM    483  CD  GLN R 179      17.205  21.068 -34.594  2     1 1.67          0.55
ATOM    484  NE2 GLN R 179      16.856  19.875 -34.131  2     1 1.63          0.00
ATOM    485  OE1 GLN R 179      16.435  22.032 -34.575  2     1 1.38         -0.55
ATOM    494  N   LYS R 180      20.316  24.958 -37.151  4     0 1.63         -0.15
ATOM    495  CA  LYS R 180      20.415  26.026 -38.128  4     1 2.03          0.10
ATOM    496  C   LYS R 180      21.777  26.011 -38.805  4     1 1.67          0.60
ATOM    497  O   LYS R 180      21.867  26.204 -40.019  2     1 1.38         -0.55
ATOM    498  CB  LYS R 180      20.081  27.356 -37.466  4     1 1.99          0.00
ATOM    499  CG  LYS R 180      18.588  27.472 -37.164  1     1 1.99          0.00
ATOM    500  CD  LYS R 180      18.226  28.717 -36.398 11     1 1.99          0.00
ATOM    501  CE  LYS R 180      16.709  28.800 -36.222 11     1 1.99          0.25
ATOM    502  NZ  LYS R 180      16.307  29.869 -35.278 11     1 1.47          0.75
ATOM    516  N   TYR R 181      22.836  25.716 -38.045  3     0 1.63         -0.15
ATOM    517  CA  TYR R 181      24.157  25.619 -38.641  3     0 2.03          0.10
ATOM    518  C   TYR R 181      24.201  24.482 -39.652  3     0 1.67          0.60
ATOM    519  O   TYR R 181      24.783  24.614 -40.735  3     0 1.38         -0.55
ATOM    520  CB  TYR R 181      25.221  25.403 -37.571  3     0 1.99          0.00
ATOM    521  CG  TYR R 181      25.527  26.620 -36.774  3     0 1.82          0.00
ATOM    522  CD1 TYR R 181      25.038  27.859 -37.157  6     1 1.78          0.00
ATOM    523  CD2 TYR R 181      26.329  26.509 -35.689  6     0 1.78          0.00
ATOM    524  CE1 TYR R 181      25.354  28.977 -36.425  6     1 1.78          0.00
ATOM    525  CE2 TYR R 181      26.655  27.624 -34.948  6     1 1.78          0.00
ATOM    526  CZ  TYR R 181      26.168  28.855 -35.312  6     0 1.82          0.25
ATOM    527  OH  TYR R 181      26.490  29.968 -34.565  6     1 1.38         -0.25
ATOM    537  N   PHE R 182      23.554  23.363 -39.326  3     0 1.63         -0.15
ATOM    538  CA  PHE R 182      23.529  22.241 -40.247  3     0 2.03          0.10
ATOM    539  C   PHE R 182      22.897  22.665 -41.557  3     0 1.67          0.60
ATOM    540  O   PHE R 182      23.472  22.463 -42.633  3     0 1.38         -0.55
ATOM    541  CB  PHE R 182      22.715  21.072 -39.711  7     1 1.99          0.00
ATOM    542  CG  PHE R 182      22.685  19.946 -40.677  7     1 1.82          0.00
ATOM    543  CD1 PHE R 182      23.760  19.076 -40.768  7     1 1.78          0.00
ATOM    544  CD2 PHE R 182      21.600  19.763 -41.525  7     1 1.78          0.00
ATOM    545  CE1 PHE R 182      23.750  18.041 -41.681  7     1 1.78          0.00
ATOM    546  CE2 PHE R 182      21.586  18.733 -42.439  7     1 1.78          0.00
ATOM    547  CZ  PHE R 182      22.662  17.869 -42.519  7     1 1.78          0.00
ATOM    557  N   ASP R 183      21.702  23.260 -41.464  8     0 1.63         -0.15
ATOM    558  CA  ASP R 183      20.980  23.684 -42.650  9     0 2.03          0.10
ATOM    559  C   ASP R 183      21.770  24.719 -43.440  8     1 1.67          0.60
ATOM    560  O   ASP R 183      21.804  24.677 -44.674  8     1 1.38         -0.55
ATOM    561  CB  ASP R 183      19.613  24.259 -42.264  9     1 1.99          0.00
ATOM    562  CG  ASP R 183      18.590  23.196 -41.810  9     1 1.67          0.14
ATOM    563  OD1 ASP R 183      18.825  22.026 -42.020  9     1 1.48         -0.57
ATOM    564  OD2 ASP R 183      17.568  23.576 -41.283  9     1 1.48         -0.57
ATOM    569  N   ALA R 184      22.432  25.635 -42.734 12     0 1.63         -0.15
ATOM    570  CA  ALA R 184      23.234  26.651 -43.387 12     1 2.03          0.10
ATOM    571  C   ALA R 184      24.372  26.016 -44.178 12     0 1.67          0.60
ATOM    572  O   ALA R 184      24.667  26.440 -45.300 12     1 1.38         -0.55
ATOM    573  CB  ALA R 184      23.773  27.618 -42.354 12     1 1.94          0.00
ATOM    579  N   CYS R 185      24.992  24.972 -43.616  5     0 1.63         -0.15
ATOM    580  CA  CYS R 185      26.080  24.300 -44.306  5     1 2.03          0.10
ATOM    581  C   CYS R 185      25.538  23.582 -45.526  5     0 1.67          0.60
ATOM    582  O   CYS R 185      26.114  23.653 -46.616  5     0 1.38         -0.55
ATOM    583  CB  CYS R 185      26.748  23.269 -43.400  5     1 1.99          0.19
ATOM    584  SG  CYS R 185      27.652  23.956 -42.018  5     1 1.69         -0.19
ATOM    590  N   ALA R 186      24.390  22.919 -45.354 12     0 1.63         -0.15
ATOM    591  CA  ALA R 186      23.768  22.173 -46.435 12     1 2.03          0.10
ATOM    592  C   ALA R 186      23.447  23.105 -47.594 12     1 1.67          0.60
ATOM    593  O   ALA R 186      23.633  22.749 -48.764 12     0 1.38         -0.55
ATOM    594  CB  ALA R 186      22.510  21.481 -45.929 12     1 1.94          0.00
ATOM    600  N   ASP R 187      23.010  24.325 -47.268  8     0 1.63         -0.15
ATOM    601  CA  ASP R 187      22.679  25.317 -48.272  9     1 2.03          0.10
ATOM    602  C   ASP R 187      23.918  25.830 -48.976  8     0 1.67          0.60
ATOM    603  O   ASP R 187      23.932  25.932 -50.204  8     0 1.38         -0.55
ATOM    604  CB  ASP R 187      21.917  26.484 -47.646  9     1 1.99          0.00
ATOM    605  CG  ASP R 187      21.458  27.516 -48.660  9     1 1.67          0.14
ATOM    606  OD1 ASP R 187      20.713  27.189 -49.570  9     1 1.48         -0.57
ATOM    607  OD2 ASP R 187      21.837  28.670 -48.555  9     1 1.48         -0.57
ATOM    612  N   ALA R 188      24.975  26.133 -48.217 12     0 1.63         -0.15
ATOM    613  CA  ALA R 188      26.192  26.644 -48.829 12     1 2.03          0.10
ATOM    614  C   ALA R 188      26.744  25.641 -49.835 12     0 1.67          0.60
ATOM    615  O   ALA R 188      27.169  26.008 -50.942 12     1 1.38         -0.55
ATOM    616  CB  ALA R 188      27.226  26.923 -47.750 12     1 1.94          0.00
ATOM    622  N   VAL R 189      26.682  24.364 -49.473 12     0 1.63         -0.15
ATOM    623  CA  VAL R 189      27.177  23.333 -50.353 12     0 2.03          0.10
ATOM    624  C   VAL R 189      26.248  23.145 -51.538 12     0 1.67          0.60
ATOM    625  O   VAL R 189      26.715  23.054 -52.672 12     0 1.38         -0.55
ATOM    626  CB  VAL R 189      27.354  22.005 -49.614 10     1 2.03          0.00
ATOM    627  CG1 VAL R 189      27.725  20.922 -50.621 10     1 1.94          0.00
ATOM    628  CG2 VAL R 189      28.442  22.148 -48.547 10     1 1.94          0.00
ATOM    638  N   SER R 190      24.933  23.106 -51.297  2     0 1.63         -0.15
ATOM    639  CA  SER R 190      23.993  22.896 -52.387  2     1 2.03          0.10
ATOM    640  C   SER R 190      24.120  23.997 -53.429  2     0 1.67          0.60
ATOM    641  O   SER R 190      24.130  23.717 -54.629  2     0 1.38         -0.55
ATOM    642  CB  SER R 190      22.579  22.874 -51.849  2     1 1.99          0.25
ATOM    643  OG  SER R 190      22.387  21.778 -50.991  2     1 1.38         -0.25
ATOM    649  N   LYS R 191      24.267  25.249 -52.988  4     0 1.63         -0.15
ATOM    650  CA  LYS R 191      24.416  26.335 -53.942  4     0 2.03          0.10
ATOM    651  C   LYS R 191      25.699  26.173 -54.743  4     0 1.67          0.60
ATOM    652  O   LYS R 191      25.718  26.428 -55.951  2     0 1.38         -0.55
ATOM    653  CB  LYS R 191      24.373  27.693 -53.246  4     1 1.99          0.00
ATOM    654  CG  LYS R 191      22.971  28.121 -52.759  1     1 1.99          0.00
ATOM    655  CD  LYS R 191      22.997  29.537 -52.188 11     1 1.99          0.00
ATOM    656  CE  LYS R 191      21.577  30.122 -51.983 11     1 1.99          0.25
ATOM    657  NZ  LYS R 191      20.837  29.523 -50.831 11     1 1.47          0.75
ATOM    671  N   ASP R 192      26.767  25.695 -54.097  8     0 1.63         -0.15
ATOM    672  CA  ASP R 192      28.008  25.490 -54.816  9     1 2.03          0.10
ATOM    673  C   ASP R 192      27.834  24.400 -55.871  8     0 1.67          0.60
ATOM    674  O   ASP R 192      28.305  24.554 -57.003  8     0 1.38         -0.55
ATOM    675  CB  ASP R 192      29.125  25.109 -53.854  9     1 1.99          0.00
ATOM    676  CG  ASP R 192      30.469  25.055 -54.513  9     0 1.67          0.14
ATOM    677  OD1 ASP R 192      30.934  26.078 -54.952  9     1 1.48         -0.57
ATOM    678  OD2 ASP R 192      31.034  24.000 -54.568  9     0 1.48         -0.57
ATOM    683  N   GLU R 193      27.140  23.308 -55.518  8     0 1.63         -0.15
ATOM    684  CA  GLU R 193      26.916  22.237 -56.484  8     0 2.03          0.10
ATOM    685  C   GLU R 193      26.072  22.738 -57.657  8     0 1.67          0.60
ATOM    686  O   GLU R 193      26.327  22.388 -58.811  8     0 1.38         -0.55
ATOM    687  CB  GLU R 193      26.280  20.998 -55.832  8     1 1.99          0.00
ATOM    688  CG  GLU R 193      27.236  20.218 -54.904  8     1 1.99          0.00
ATOM    689  CD  GLU R 193      26.634  18.946 -54.307  9     1 1.67          0.14
ATOM    690  OE1 GLU R 193      25.448  18.735 -54.431  9     1 1.48         -0.57
ATOM    691  OE2 GLU R 193      27.385  18.176 -53.751  9     1 1.48         -0.57
ATOM    698  N   LEU R 194      25.096  23.607 -57.394 12     0 1.63         -0.15
ATOM    699  CA  LEU R 194      24.305  24.132 -58.496 12     0 2.03          0.10
ATOM    700  C   LEU R 194      25.189  24.945 -59.445 12     1 1.67          0.60
ATOM    701  O   LEU R 194      25.081  24.816 -60.672 12     1 1.38         -0.55
ATOM    702  CB  LEU R 194      23.152  24.989 -57.963 10     1 1.99          0.00
ATOM    703  CG  LEU R 194      22.049  24.212 -57.224 10     1 2.03          0.00
ATOM    704  CD1 LEU R 194      21.075  25.190 -56.579 10     1 1.94          0.00
ATOM    705  CD2 LEU R 194      21.341  23.306 -58.212 10     1 1.94          0.00
ATOM    717  N   GLN R 195      26.113  25.739 -58.883  2     0 1.63         -0.15
ATOM    718  CA  GLN R 195      27.011  26.514 -59.729  3     1 2.03          0.10
ATOM    719  C   GLN R 195      27.931  25.583 -60.512  3     0 1.67          0.60
ATOM    720  O   GLN R 195      28.184  25.812 -61.696  3     0 1.38         -0.55
ATOM    721  CB  GLN R 195      27.828  27.506 -58.903  3     1 1.99          0.00
ATOM    722  CG  GLN R 195      27.001  28.644 -58.331  2     1 1.99          0.00
ATOM    723  CD  GLN R 195      27.810  29.601 -57.476  2     1 1.67          0.55
ATOM    724  NE2 GLN R 195      27.181  30.118 -56.430  2     1 1.63          0.00
ATOM    725  OE1 GLN R 195      28.983  29.882 -57.754  2     1 1.38         -0.55
ATOM    734  N   ARG R 196      28.402  24.512 -59.867  4     0 1.63         -0.15
ATOM    735  CA  ARG R 196      29.252  23.534 -60.535  4     1 2.03          0.10
ATOM    736  C   ARG R 196      28.579  23.000 -61.778  4     0 1.67          0.60
ATOM    737  O   ARG R 196      29.174  22.974 -62.858  3     0 1.38         -0.55
ATOM    738  CB  ARG R 196      29.548  22.349 -59.644  4     0 1.99          0.00
ATOM    739  CG  ARG R 196      30.396  21.286 -60.278  4     0 1.99          0.00
ATOM    740  CD  ARG R 196      30.293  20.004 -59.544  4     0 1.99          0.10
ATOM    741  NE  ARG R 196      28.955  19.414 -59.642  1     0 1.63         -0.10
ATOM    742  CZ  ARG R 196      28.450  18.505 -58.792  1     0 1.67          0.50
ATOM    743  NH1 ARG R 196      29.151  18.060 -57.764  1     1 1.63          0.25
ATOM    744  NH2 ARG R 196      27.234  18.072 -59.011  1     1 1.63          0.25
ATOM    758  N   ASP R 197      27.331  22.549 -61.622  8     0 1.63         -0.15
ATOM    759  CA  ASP R 197      26.605  21.976 -62.742  9     0 2.03          0.10
ATOM    760  C   ASP R 197      26.418  22.999 -63.855  8     0 1.67          0.60
ATOM    761  O   ASP R 197      26.525  22.659 -65.036  8     0 1.38         -0.55
ATOM    762  CB  ASP R 197      25.253  21.430 -62.293  9     1 1.99          0.00
ATOM    763  CG  ASP R 197      25.367  20.155 -61.420  9     1 1.67          0.14
ATOM    764  OD1 ASP R 197      26.442  19.572 -61.335  9     1 1.48         -0.57
ATOM    765  OD2 ASP R 197      24.367  19.759 -60.866  9     1 1.48         -0.57
ATOM    770  N   LYS R 198      26.180  24.268 -63.491  4     0 1.63         -0.15
ATOM    771  CA  LYS R 198      26.022  25.304 -64.504  4     1 2.03          0.10
ATOM    772  C   LYS R 198      27.312  25.439 -65.295  4     0 1.67          0.60
ATOM    773  O   LYS R 198      27.290  25.480 -66.526  2     0 1.38         -0.55
ATOM    774  CB  LYS R 198      25.668  26.650 -63.872  4     1 1.99          0.00
ATOM    775  CG  LYS R 198      25.470  27.798 -64.878  1     1 1.99          0.00
ATOM    776  CD  LYS R 198      24.253  27.568 -65.777 11     1 1.99          0.00
ATOM    777  CE  LYS R 198      23.836  28.859 -66.522 11     1 1.99          0.25
ATOM    778  NZ  LYS R 198      24.818  29.282 -67.590 11     1 1.47          0.75
ATOM    792  N   VAL R 199      28.449  25.423 -64.597 12     0 1.63         -0.15
ATOM    793  CA  VAL R 199      29.727  25.514 -65.279 12     0 2.03          0.10
ATOM    794  C   VAL R 199      29.923  24.347 -66.214 12     0 1.67          0.60
ATOM    795  O   VAL R 199      30.323  24.536 -67.362 12     0 1.38         -0.55
ATOM    796  CB  VAL R 199      30.898  25.555 -64.294 10     0 2.03          0.00
ATOM    797  CG1 VAL R 199      32.194  25.390 -65.058 10     0 1.94          0.00
ATOM    798  CG2 VAL R 199      30.893  26.888 -63.560 10     1 1.94          0.00
ATOM    808  N   VAL R 200      29.579  23.148 -65.767 12     0 1.63         -0.15
ATOM    809  CA  VAL R 200      29.746  22.010 -66.642 12     0 2.03          0.10
ATOM    810  C   VAL R 200      28.924  22.171 -67.907 12     0 1.67          0.60
ATOM    811  O   VAL R 200      29.466  22.025 -69.005 12     0 1.38         -0.55
ATOM    812  CB  VAL R 200      29.298  20.722 -65.938 10     1 2.03          0.00
ATOM    813  CG1 VAL R 200      29.251  19.580 -66.941 10     1 1.94          0.00
ATOM    814  CG2 VAL R 200      30.257  20.402 -64.804 10     0 1.94          0.00
ATOM    824  N   GLU R 201      27.646  22.536 -67.785  8     0 1.63         -0.15
ATOM    825  CA  GLU R 201      26.853  22.683 -68.998  8     0 2.03          0.10
ATOM    826  C   GLU R 201      27.370  23.814 -69.888  8     0 1.67          0.60
ATOM    827  O   GLU R 201      27.467  23.651 -71.107  8     0 1.38         -0.55
ATOM    828  CB  GLU R 201      25.373  22.924 -68.670  8     1 1.99          0.00
ATOM    829  CG  GLU R 201      24.637  21.708 -68.086  8     1 1.99          0.00
ATOM    830  CD  GLU R 201      23.154  21.962 -67.815  9     1 1.67          0.14
ATOM    831  OE1 GLU R 201      22.713  23.080 -67.971  9     1 1.48         -0.57
ATOM    832  OE2 GLU R 201      22.468  21.026 -67.465  9     1 1.48         -0.57
ATOM    839  N   ASP R 202      27.783  24.938 -69.297  8     0 1.63         -0.15
ATOM    840  CA  ASP R 202      28.287  26.025 -70.125  9     1 2.03          0.10
ATOM    841  C   ASP R 202      29.550  25.603 -70.868  8     0 1.67          0.60
ATOM    842  O   ASP R 202      29.713  25.881 -72.061  8     0 1.38         -0.55
ATOM    843  CB  ASP R 202      28.576  27.277 -69.283  9     1 1.99          0.00
ATOM    844  CG  ASP R 202      27.312  28.025 -68.791  9     1 1.67          0.14
ATOM    845  OD1 ASP R 202      26.221  27.752 -69.262  9     1 1.48         -0.57
ATOM    846  OD2 ASP R 202      27.421  28.906 -67.943  9     1 1.48         -0.57
ATOM    851  N   ASP R 203      30.433  24.864 -70.199  8     0 1.63         -0.15
ATOM    852  CA  ASP R 203      31.647  24.465 -70.877  9     0 2.03          0.10
ATOM    853  C   ASP R 203      31.335  23.451 -71.965  8     0 1.67          0.60
ATOM    854  O   ASP R 203      31.826  23.569 -73.085  8     0 1.38         -0.55
ATOM    855  CB  ASP R 203      32.658  23.858 -69.904  9     1 1.99          0.00
ATOM    856  CG  ASP R 203      33.296  24.862 -68.924  9     0 1.67          0.14
ATOM    857  OD1 ASP R 203      33.151  26.078 -69.089  9     0 1.48         -0.57
ATOM    858  OD2 ASP R 203      33.951  24.389 -68.019  9     0 1.48         -0.57
ATOM    863  N   GLU R 204      30.436  22.501 -71.690  8     0 1.63         -0.15
ATOM    864  CA  GLU R 204      30.118  21.499 -72.704  8     1 2.03          0.10
ATOM    865  C   GLU R 204      29.497  22.119 -73.959  8     1 1.67          0.60
ATOM    866  O   GLU R 204      29.783  21.684 -75.076  8     1 1.38         -0.55
ATOM    867  CB  GLU R 204      29.193  20.408 -72.138  8     1 1.99          0.00
ATOM    868  CG  GLU R 204      29.868  19.455 -71.123  8     1 1.99          0.00
ATOM    869  CD  GLU R 204      28.932  18.399 -70.545  9     1 1.67          0.14
ATOM    870  OE1 GLU R 204      27.758  18.432 -70.834  9     1 1.48         -0.57
ATOM    871  OE2 GLU R 204      29.406  17.560 -69.813  9     1 1.48         -0.57
ATOM    878  N   ASP R 205      28.654  23.142 -73.787  8     0 1.63         -0.15
ATOM    879  CA  ASP R 205      28.027  23.780 -74.938  9     1 2.03          0.10
ATOM    880  C   ASP R 205      28.960  24.691 -75.747  8     0 1.67          0.60
ATOM    881  O   ASP R 205      28.882  24.705 -76.979  8     1 1.38         -0.55
ATOM    882  CB  ASP R 205      26.806  24.598 -74.507  9     1 1.99          0.00
ATOM    883  CG  ASP R 205      25.616  23.751 -74.057  9     1 1.67          0.14
ATOM    884  OD1 ASP R 205      25.626  22.561 -74.281  9     1 1.48         -0.57
ATOM    885  OD2 ASP R 205      24.689  24.312 -73.519  9     1 1.48         -0.57
ATOM    890  N   ASP R 206      29.829  25.456 -75.072  8     0 1.63         -0.15
ATOM    891  CA  ASP R 206      30.698  26.404 -75.776  9     1 2.03          0.10
ATOM    892  C   ASP R 206      32.146  25.980 -76.077  8     1 1.67          0.60
ATOM    893  O   ASP R 206      32.718  26.467 -77.055  8     1 1.38         -0.55
ATOM    894  CB  ASP R 206      30.729  27.761 -75.057  9     1 1.99          0.00
ATOM    895  CG  ASP R 206      29.377  28.501 -75.060  9     1 1.67          0.14
ATOM    896  OD1 ASP R 206      28.828  28.692 -76.125  9     1 1.48         -0.57
ATOM    897  OD2 ASP R 206      28.940  28.919 -74.014  9     1 1.48         -0.57
ATOM    902  N   PHE R 207      32.776  25.138 -75.248  3     0 1.63         -0.15
ATOM    903  CA  PHE R 207      34.198  24.867 -75.457  3     0 2.03          0.10
ATOM    904  C   PHE R 207      34.563  23.387 -75.653  3     1 1.67          0.60
ATOM    905  O   PHE R 207      33.893  22.504 -75.135  3     1 1.38         -0.55
ATOM    906  CB  PHE R 207      34.985  25.395 -74.257  7     0 1.99          0.00
ATOM    907  CG  PHE R 207      34.868  26.861 -74.095  7     0 1.82          0.00
ATOM    908  CD1 PHE R 207      33.867  27.399 -73.313  7     0 1.78          0.00
ATOM    909  CD2 PHE R 207      35.738  27.714 -74.743  7     1 1.78          0.00
ATOM    910  CE1 PHE R 207      33.736  28.764 -73.172  7     1 1.78          0.00
ATOM    911  CE2 PHE R 207      35.613  29.080 -74.609  7     1 1.78          0.00
ATOM    912  CZ  PHE R 207      34.608  29.607 -73.820  7     1 1.78          0.00
ATOM    922  N   PRO R 208      35.634  23.084 -76.420  3     0 1.63         -0.25
ATOM    923  CA  PRO R 208      36.245  21.770 -76.546  3     1 2.03          0.10
ATOM    924  C   PRO R 208      37.067  21.413 -75.302  3     1 1.67          0.60
ATOM    925  O   PRO R 208      37.500  20.271 -75.134  3     1 1.38         -0.55
ATOM    926  CB  PRO R 208      37.106  21.923 -77.805  3     1 1.99          0.00
ATOM    927  CG  PRO R 208      37.470  23.389 -77.849  3     1 1.99          0.00
ATOM    928  CD  PRO R 208      36.263  24.121 -77.276  3     1 1.99          0.10
ATOM    936  N   THR R 209      37.305  22.415 -74.456  2     0 1.63         -0.15
ATOM    937  CA  THR R 209      38.109  22.275 -73.254  2     1 2.03          0.10
ATOM    938  C   THR R 209      37.221  22.191 -72.022  2     1 1.67          0.60
ATOM    939  O   THR R 209      36.017  22.434 -72.093  2     1 1.38         -0.55
ATOM    940  CB  THR R 209      39.081  23.461 -73.110  2     1 2.03          0.25
ATOM    941  CG2 THR R 209      39.893  23.607 -74.370  2     1 1.94          0.00
ATOM    942  OG1 THR R 209      38.343  24.674 -72.895  2     1 1.38         -0.25
ATOM    950  N   THR R 210      37.836  21.887 -70.880  2     1 1.63         -0.15
ATOM    951  CA  THR R 210      37.126  21.771 -69.608  2     1 2.03          0.10
ATOM    952  C   THR R 210      37.250  23.022 -68.767  2     0 1.67          0.60
ATOM    953  O   THR R 210      36.793  23.063 -67.615  2     0 1.38         -0.55
ATOM    954  CB  THR R 210      37.719  20.663 -68.757  2     0 2.03          0.25
ATOM    955  CG2 THR R 210      37.753  19.369 -69.556  2     1 1.94          0.00
ATOM    956  OG1 THR R 210      39.076  21.047 -68.374  2     1 1.38         -0.25
ATOM    964  N   ARG R 211      38.032  23.989 -69.251  4     1 1.63         -0.15
ATOM    965  CA  ARG R 211      38.279  25.210 -68.492  4     1 2.03          0.10
ATOM    966  C   ARG R 211      38.929  25.002 -67.117  4     1 1.67          0.60
ATOM    967  O   ARG R 211      39.099  25.969 -66.381  3     1 1.38         -0.55
ATOM    968  CB  ARG R 211      36.927  25.897 -68.292  4     1 1.99          0.00
ATOM    969  CG  ARG R 211      36.844  27.092 -67.436  4     1 1.99          0.00
ATOM    970  CD  ARG R 211      35.400  27.439 -67.352  4     1 1.99          0.10
ATOM    971  NE  ARG R 211      35.078  28.320 -66.293  1     1 1.63         -0.10
ATOM    972  CZ  ARG R 211      33.865  28.866 -66.143  1     1 1.67          0.50
ATOM    973  NH1 ARG R 211      32.928  28.588 -67.038  1     1 1.63          0.25
ATOM    974  NH2 ARG R 211      33.610  29.656 -65.112  1     1 1.63          0.25
ATOM    988  N   SER R 212      39.280  23.748 -66.749  2     1 1.63         -0.15
ATOM    989  CA  SER R 212      39.817  23.359 -65.437  2     1 2.03          0.10
ATOM    990  C   SER R 212      38.737  23.426 -64.323  2     0 1.67          0.60
ATOM    991  O   SER R 212      38.979  22.993 -63.186  2     1 1.38         -0.55
ATOM    992  CB  SER R 212      41.045  24.180 -65.057  2     1 1.99          0.25
ATOM    993  OG  SER R 212      40.702  25.387 -64.439  2     1 1.38         -0.25
ATOM    999  N   ASP R 213      37.554  23.989 -64.655  8     0 1.63         -0.15
ATOM   1000  CA  ASP R 213      36.411  24.110 -63.740  9     0 2.03          0.10
ATOM   1001  C   ASP R 213      35.362  23.037 -64.045  8     0 1.67          0.60
ATOM   1002  O   ASP R 213      34.740  22.483 -63.144  8     0 1.38         -0.55
ATOM   1003  CB  ASP R 213      35.750  25.504 -63.785  9     0 1.99          0.00
ATOM   1004  CG  ASP R 213      36.614  26.706 -63.288  9     1 1.67          0.14
ATOM   1005  OD1 ASP R 213      37.093  26.645 -62.179  9     1 1.48         -0.57
ATOM   1006  OD2 ASP R 213      36.735  27.690 -64.007  9     1 1.48         -0.57
ATOM   1011  N   GLY R 214      35.178  22.677 -65.318  5     0 1.63         -0.15
ATOM   1012  CA  GLY R 214      34.193  21.653 -65.671  5     1 1.99          0.10
ATOM   1013  C   GLY R 214      34.586  20.339 -64.994  5     1 1.67          0.60
ATOM   1014  O   GLY R 214      33.747  19.519 -64.613  5     1 1.38         -0.55
ATOM   1018  N   ASP R 215      35.897  20.213 -64.777  8     0 1.63         -0.15
ATOM   1019  CA  ASP R 215      36.593  19.102 -64.151  9     1 2.03          0.10
ATOM   1020  C   ASP R 215      36.170  18.863 -62.699  8     0 1.67          0.60
ATOM   1021  O   ASP R 215      36.417  17.787 -62.151  8     0 1.38         -0.55
ATOM   1022  CB  ASP R 215      38.100  19.347 -64.238  9     1 1.99          0.00
ATOM   1023  CG  ASP R 215      38.629  19.175 -65.657  9     1 1.67          0.14
ATOM   1024  OD1 ASP R 215      37.954  18.566 -66.441  9     1 1.48         -0.57
ATOM   1025  OD2 ASP R 215      39.675  19.707 -65.971  9     1 1.48         -0.57
ATOM   1030  N   PHE R 216      35.463  19.822 -62.075  3     0 1.63         -0.15
ATOM   1031  CA  PHE R 216      34.994  19.632 -60.701  3     0 2.03          0.10
ATOM   1032  C   PHE R 216      34.047  18.445 -60.657  3     0 1.67          0.60
ATOM   1033  O   PHE R 216      33.931  17.767 -59.630  3     1 1.38         -0.55
ATOM   1034  CB  PHE R 216      34.165  20.808 -60.183  7     0 1.99          0.00
ATOM   1035  CG  PHE R 216      34.855  22.075 -59.817  7     0 1.82          0.00
ATOM   1036  CD1 PHE R 216      34.470  23.265 -60.407  7     0 1.78          0.00
ATOM   1037  CD2 PHE R 216      35.857  22.104 -58.891  7     0 1.78          0.00
ATOM   1038  CE1 PHE R 216      35.079  24.447 -60.086  7     1 1.78          0.00
ATOM   1039  CE2 PHE R 216      36.469  23.294 -58.567  7     1 1.78          0.00
ATOM   1040  CZ  PHE R 216      36.076  24.461 -59.169  7     1 1.78          0.00
ATOM   1050  N   LEU R 217      33.393  18.178 -61.795 12     0 1.63         -0.15
ATOM   1051  CA  LEU R 217      32.425  17.111 -61.971 12     0 2.03          0.10
ATOM   1052  C   LEU R 217      33.008  15.764 -61.585 12     0 1.67          0.60
ATOM   1053  O   LEU R 217      32.273  14.874 -61.146 12     1 1.38         -0.55
ATOM   1054  CB  LEU R 217      31.947  17.059 -63.409 10     1 1.99          0.00
ATOM   1055  CG  LEU R 217      30.756  16.148 -63.663 10     1 2.03          0.00
ATOM   1056  CD1 LEU R 217      29.563  16.647 -62.828 10     1 1.94          0.00
ATOM   1057  CD2 LEU R 217      30.438  16.152 -65.142 10     1 1.94          0.00
ATOM   1069  N   HIS R 218      34.330  15.602 -61.765  4     1 1.63         -0.15
ATOM   1070  CA  HIS R 218      35.014  14.361 -61.456  3     1 2.03          0.10
ATOM   1071  C   HIS R 218      34.533  13.846 -60.109  3     0 1.67          0.60
ATOM   1072  O   HIS R 218      34.253  12.659 -59.962  3     1 1.38         -0.55
ATOM   1073  CB  HIS R 218      36.531  14.617 -61.401  3     1 1.99          0.00
ATOM   1074  CG  HIS R 218      37.381  13.437 -61.005  4     1 1.82          0.10
ATOM   1075  CD2 HIS R 218      37.987  13.147 -59.830  4     1 1.87          0.10
ATOM   1076  ND1 HIS R 218      37.683  12.398 -61.866  4     1 1.54         -0.10
ATOM   1077  CE1 HIS R 218      38.444  11.515 -61.233  4     1 1.87          0.30
ATOM   1078  NE2 HIS R 218      38.637  11.943 -59.986  4     1 1.54         -0.40
ATOM   1086  N   SER R 219      34.498  14.740 -59.114  2     1 1.63         -0.15
ATOM   1087  CA  SER R 219      34.030  14.475 -57.757  2     1 2.03          0.10
ATOM   1088  C   SER R 219      34.132  13.037 -57.220  2     1 1.67          0.60
ATOM   1089  O   SER R 219      33.231  12.591 -56.503  2     1 1.38         -0.55
ATOM   1090  CB  SER R 219      32.589  14.946 -57.668  2     1 1.99          0.25
ATOM   1091  OG  SER R 219      31.742  14.194 -58.520  2     1 1.38         -0.25
ATOM   1097  N   THR R 220      35.228  12.327 -57.492  2     0 1.63         -0.15
ATOM   1098  CA  THR R 220      35.362  10.990 -56.937  2     1 2.03          0.10
ATOM   1099  C   THR R 220      35.883  11.142 -55.547  2     0 1.67          0.60
ATOM   1100  O   THR R 220      36.412  12.194 -55.183  2     0 1.38         -0.55
ATOM   1101  CB  THR R 220      36.348  10.059 -57.671  2     1 2.03          0.25
ATOM   1102  CG2 THR R 220      35.991   9.945 -59.135  2     1 1.94          0.00
ATOM   1103  OG1 THR R 220      37.698  10.552 -57.509  2     1 1.38         -0.25
ATOM   1111  N   ASN R 221      35.890  10.057 -54.806  2     1 1.63         -0.15
ATOM   1112  CA  ASN R 221      36.410  10.071 -53.455  2     1 2.03          0.10
ATOM   1113  C   ASN R 221      37.889  10.472 -53.380  2     1 1.67          0.60
ATOM   1114  O   ASN R 221      38.373  10.813 -52.301  2     1 1.38         -0.55
ATOM   1115  CB  ASN R 221      36.202   8.718 -52.808  2     1 1.99          0.00
ATOM   1116  CG  ASN R 221      34.756   8.459 -52.454  2     1 1.67          0.55
ATOM   1117  ND2 ASN R 221      34.423   7.209 -52.262  2     1 1.63          0.00
ATOM   1118  OD1 ASN R 221      33.941   9.388 -52.358  2     1 1.38         -0.55
ATOM   1125  N   GLY R 222      38.640  10.373 -54.493  5     1 1.63         -0.15
ATOM   1126  CA  GLY R 222      40.048  10.714 -54.429  5     1 1.99          0.10
ATOM   1127  C   GLY R 222      40.327  12.211 -54.605  5     1 1.67          0.60
ATOM   1128  O   GLY R 222      41.468  12.641 -54.424  5     1 1.38         -0.55
ATOM   1132  N   ASN R 223      39.317  13.013 -54.982  2     0 1.63         -0.15
ATOM   1133  CA  ASN R 223      39.588  14.435 -55.189  2     1 2.03          0.10
ATOM   1134  C   ASN R 223      38.385  15.383 -55.028  2     0 1.67          0.60
ATOM   1135  O   ASN R 223      38.299  16.400 -55.720  2     1 1.38         -0.55
ATOM   1136  CB  ASN R 223      40.250  14.625 -56.548  2     1 1.99          0.00
ATOM   1137  CG  ASN R 223      40.886  15.979 -56.729  2     1 1.67          0.55
ATOM   1138  ND2 ASN R 223      40.980  16.419 -57.964  2     1 1.63          0.00
ATOM   1139  OD1 ASN R 223      41.327  16.611 -55.760  2     1 1.38         -0.55
ATOM   1146  N   LYS R 224      37.506  15.142 -54.049  4     1 1.63         -0.15
ATOM   1147  CA  LYS R 224      36.361  16.050 -53.826  4     1 2.03          0.10
ATOM   1148  C   LYS R 224      36.843  17.398 -53.290  4     0 1.67          0.60
ATOM   1149  O   LYS R 224      36.158  18.427 -53.399  2     1 1.38         -0.55
ATOM   1150  CB  LYS R 224      35.319  15.449 -52.881  4     1 1.99          0.00
ATOM   1151  CG  LYS R 224      34.566  14.279 -53.469  1     1 1.99          0.00
ATOM   1152  CD  LYS R 224      33.520  13.716 -52.541 11     1 1.99          0.00
ATOM   1153  CE  LYS R 224      32.786  12.563 -53.213 11     1 1.99          0.25
ATOM   1154  NZ  LYS R 224      31.772  11.944 -52.321 11     1 1.47          0.75
ATOM   1168  N   GLU R 225      38.068  17.381 -52.770  8     0 1.63         -0.15
ATOM   1169  CA  GLU R 225      38.759  18.527 -52.214  8     1 2.03          0.10
ATOM   1170  C   GLU R 225      38.975  19.592 -53.279  8     1 1.67          0.60
ATOM   1171  O   GLU R 225      39.193  20.752 -52.957  8     1 1.38         -0.55
ATOM   1172  CB  GLU R 225      40.102  18.099 -51.624  8     1 1.99          0.00
ATOM   1173  CG  GLU R 225      39.987  17.226 -50.379  8     1 1.99          0.00
ATOM   1174  CD  GLU R 225      41.326  16.800 -49.813  9     1 1.67          0.14
ATOM   1175  OE1 GLU R 225      42.331  17.091 -50.417  9     1 1.48         -0.57
ATOM   1176  OE2 GLU R 225      41.337  16.180 -48.774  9     1 1.48         -0.57
ATOM   1183  N   LYS R 226      38.961  19.209 -54.555  4     0 1.63         -0.15
ATOM   1184  CA  LYS R 226      39.092  20.190 -55.619  4     1 2.03          0.10
ATOM   1185  C   LYS R 226      37.966  21.224 -55.545  4     0 1.67          0.60
ATOM   1186  O   LYS R 226      38.174  22.393 -55.860  2     1 1.38         -0.55
ATOM   1187  CB  LYS R 226      39.054  19.523 -56.991  4     1 1.99          0.00
ATOM   1188  CG  LYS R 226      39.222  20.482 -58.176  1     1 1.99          0.00
ATOM   1189  CD  LYS R 226      39.172  19.731 -59.504 11     1 1.99          0.00
ATOM   1190  CE  LYS R 226      38.971  20.670 -60.705 11     1 1.99          0.25
ATOM   1191  NZ  LYS R 226      40.116  21.595 -60.957 11     1 1.47          0.75
ATOM   1205  N   LEU R 227      36.753  20.759 -55.203 12     0 1.63         -0.15
ATOM   1206  CA  LEU R 227      35.549  21.581 -55.183 12     0 2.03          0.10
ATOM   1207  C   LEU R 227      35.227  22.178 -53.825 12     0 1.67          0.60
ATOM   1208  O   LEU R 227      34.894  23.352 -53.728 12     0 1.38         -0.55
ATOM   1209  CB  LEU R 227      34.337  20.773 -55.632 10     1 1.99          0.00
ATOM   1210  CG  LEU R 227      33.014  21.558 -55.652 10     0 2.03          0.00
ATOM   1211  CD1 LEU R 227      33.108  22.700 -56.656 10     1 1.94          0.00
ATOM   1212  CD2 LEU R 227      31.891  20.621 -56.008 10     1 1.94          0.00
ATOM   1224  N   PHE R 228      35.294  21.380 -52.761  3     0 1.63         -0.15
ATOM   1225  CA  PHE R 228      34.836  21.886 -51.461  3     1 2.03          0.10
ATOM   1226  C   PHE R 228      35.324  23.296 -51.045  3     0 1.67          0.60
ATOM   1227  O   PHE R 228      34.516  24.059 -50.536  3     0 1.38         -0.55
ATOM   1228  CB  PHE R 228      35.058  20.910 -50.313  7     1 1.99          0.00
ATOM   1229  CG  PHE R 228      34.542  21.495 -49.027  7     1 1.82          0.00
ATOM   1230  CD1 PHE R 228      33.173  21.481 -48.751  7     1 1.78          0.00
ATOM   1231  CD2 PHE R 228      35.397  22.062 -48.105  7     1 1.78          0.00
ATOM   1232  CE1 PHE R 228      32.680  22.022 -47.580  7     1 1.78          0.00
ATOM   1233  CE2 PHE R 228      34.908  22.596 -46.931  7     1 1.78          0.00
ATOM   1234  CZ  PHE R 228      33.545  22.574 -46.669  7     1 1.78          0.00
ATOM   1244  N   PRO R 229      36.602  23.702 -51.223  3     0 1.63         -0.25
ATOM   1245  CA  PRO R 229      37.126  25.018 -50.871  3     1 2.03          0.10
ATOM   1246  C   PRO R 229      36.391  26.170 -51.574  3     1 1.67          0.60
ATOM   1247  O   PRO R 229      36.563  27.328 -51.186  3     1 1.38         -0.55
ATOM   1248  CB  PRO R 229      38.584  24.930 -51.338  3     1 1.99          0.00
ATOM   1249  CG  PRO R 229      38.895  23.467 -51.291  3     1 1.99          0.00
ATOM   1250  CD  PRO R 229      37.632  22.802 -51.728  3     0 1.99          0.10
ATOM   1258  N   HIS R 230      35.626  25.870 -52.632  4     0 1.63         -0.15
ATOM   1259  CA  HIS R 230      34.873  26.879 -53.357  3     1 2.03          0.10
ATOM   1260  C   HIS R 230      33.546  27.162 -52.652  3     0 1.67          0.60
ATOM   1261  O   HIS R 230      32.928  28.209 -52.876  3     1 1.38         -0.55
ATOM   1262  CB  HIS R 230      34.649  26.421 -54.795  3     1 1.99          0.00
ATOM   1263  CG  HIS R 230      35.936  26.347 -55.545  4     0 1.82          0.10
ATOM   1264  CD2 HIS R 230      36.857  25.368 -55.618  4     0 1.87          0.10
ATOM   1265  ND1 HIS R 230      36.439  27.403 -56.285  4     1 1.54         -0.10
ATOM   1266  CE1 HIS R 230      37.606  27.055 -56.798  4     1 1.87          0.30
ATOM   1267  NE2 HIS R 230      37.881  25.826 -56.405  4     1 1.54         -0.40
ATOM   1275  N   VAL R 231      33.125  26.257 -51.760 12     0 1.63         -0.15
ATOM   1276  CA  VAL R 231      31.919  26.488 -50.989 12     0 2.03          0.10
ATOM   1277  C   VAL R 231      32.298  27.714 -50.196 12     0 1.67          0.60
ATOM   1278  O   VAL R 231      33.380  27.730 -49.621 12     0 1.38         -0.55
ATOM   1279  CB  VAL R 231      31.607  25.280 -50.075 10     0 2.03          0.00
ATOM   1280  CG1 VAL R 231      30.446  25.596 -49.162 10     0 1.94          0.00
ATOM   1281  CG2 VAL R 231      31.290  24.067 -50.922 10     1 1.94          0.00
ATOM   1291  N   THR R 232      31.456  28.742 -50.184  2     1 1.63         -0.15
ATOM   1292  CA  THR R 232      31.852  30.005 -49.576  2     1 2.03          0.10
ATOM   1293  C   THR R 232      32.541  29.834 -48.210  2     0 1.67          0.60
ATOM   1294  O   THR R 232      31.861  29.500 -47.234  2     0 1.38         -0.55
ATOM   1295  CB  THR R 232      30.618  30.900 -49.386  2     1 2.03          0.25
ATOM   1296  CG2 THR R 232      31.035  32.214 -48.806  2     1 1.94          0.00
ATOM   1297  OG1 THR R 232      29.980  31.116 -50.645  2     1 1.38         -0.25
ATOM   1305  N   PRO R 233      33.868  30.137 -48.094  3     0 1.63         -0.25
ATOM   1306  CA  PRO R 233      34.680  30.093 -46.882  3     0 2.03          0.10
ATOM   1307  C   PRO R 233      34.093  30.867 -45.730  3     1 1.67          0.60
ATOM   1308  O   PRO R 233      34.211  30.477 -44.572  3     0 1.38         -0.55
ATOM   1309  CB  PRO R 233      35.999  30.714 -47.342  3     1 1.99          0.00
ATOM   1310  CG  PRO R 233      36.064  30.411 -48.815  3     1 1.99          0.00
ATOM   1311  CD  PRO R 233      34.649  30.536 -49.298  3     1 1.99          0.10
ATOM   1319  N   LYS R 234      33.400  31.960 -46.047  4     0 1.63         -0.15
ATOM   1320  CA  LYS R 234      32.787  32.778 -45.013  4     1 2.03          0.10
ATOM   1321  C   LYS R 234      31.681  31.988 -44.343  4     1 1.67          0.60
ATOM   1322  O   LYS R 234      31.445  32.108 -43.141  2     1 1.38         -0.55
ATOM   1323  CB  LYS R 234      32.213  34.062 -45.606  4     1 1.99          0.00
ATOM   1324  CG  LYS R 234      33.251  35.049 -46.104  1     1 1.99          0.00
ATOM   1325  CD  LYS R 234      32.586  36.283 -46.709 11     1 1.99          0.00
ATOM   1326  CE  LYS R 234      33.616  37.278 -47.228 11     1 1.99          0.25
ATOM   1327  NZ  LYS R 234      32.971  38.467 -47.857 11     1 1.47          0.75
ATOM   1341  N   GLY R 235      30.973  31.193 -45.143  5     0 1.63         -0.15
ATOM   1342  CA  GLY R 235      29.900  30.365 -44.656  5     1 1.99          0.10
ATOM   1343  C   GLY R 235      30.505  29.282 -43.798  5     0 1.67          0.60
ATOM   1344  O   GLY R 235      30.153  29.115 -42.637  5     0 1.38         -0.55
ATOM   1348  N   ILE R 236      31.508  28.615 -44.340 12     0 1.63         -0.15
ATOM   1349  CA  ILE R 236      32.109  27.491 -43.645 12     1 2.03          0.10
ATOM   1350  C   ILE R 236      32.679  27.890 -42.283 12     0 1.67          0.60
ATOM   1351  O   ILE R 236      32.367  27.268 -41.255 12     1 1.38         -0.55
ATOM   1352  CB  ILE R 236      33.260  26.938 -44.506 10     0 2.03          0.00
ATOM   1353  CG1 ILE R 236      32.727  26.301 -45.779 10     1 1.99          0.00
ATOM   1354  CG2 ILE R 236      34.080  25.931 -43.720 10     1 1.94          0.00
ATOM   1355  CD1 ILE R 236      33.813  26.035 -46.778 10     1 1.94          0.00
ATOM   1367  N   ASN R 237      33.468  28.960 -42.254  2     0 1.63         -0.15
ATOM   1368  CA  ASN R 237      34.070  29.399 -41.009  2     1 2.03          0.10
ATOM   1369  C   ASN R 237      33.073  30.096 -40.089  2     1 1.67          0.60
ATOM   1370  O   ASN R 237      33.138  29.937 -38.868  2     1 1.38         -0.55
ATOM   1371  CB  ASN R 237      35.242  30.302 -41.311  2     1 1.99          0.00
ATOM   1372  CG  ASN R 237      36.412  29.544 -41.887  2     1 1.67          0.55
ATOM   1373  ND2 ASN R 237      37.233  30.233 -42.637  2     1 1.63          0.00
ATOM   1374  OD1 ASN R 237      36.574  28.336 -41.660  2     1 1.38         -0.55
ATOM   1381  N   GLY R 238      32.153  30.876 -40.667  5     0 1.63         -0.15
ATOM   1382  CA  GLY R 238      31.151  31.600 -39.900  5     1 1.99          0.10
ATOM   1383  C   GLY R 238      30.171  30.669 -39.198  5     1 1.67          0.60
ATOM   1384  O   GLY R 238      29.741  30.942 -38.077  5     1 1.38         -0.55
ATOM   1388  N   ILE R 239      29.818  29.568 -39.863 12     0 1.63         -0.15
ATOM   1389  CA  ILE R 239      28.864  28.613 -39.328 12     0 2.03          0.10
ATOM   1390  C   ILE R 239      29.516  27.691 -38.301 12     0 1.67          0.60
ATOM   1391  O   ILE R 239      28.990  27.517 -37.204 12     0 1.38         -0.55
ATOM   1392  CB  ILE R 239      28.279  27.748 -40.452 10     0 2.03          0.00
ATOM   1393  CG1 ILE R 239      27.478  28.562 -41.449 10     1 1.99          0.00
ATOM   1394  CG2 ILE R 239      27.363  26.800 -39.845 10     0 1.94          0.00
ATOM   1395  CD1 ILE R 239      27.199  27.756 -42.713 10     1 1.94          0.00
ATOM   1407  N   ASP R 240      30.642  27.064 -38.664  8     0 1.63         -0.15
ATOM   1408  CA  ASP R 240      31.343  26.167 -37.751  9     1 2.03          0.10
ATOM   1409  C   ASP R 240      30.456  25.120 -37.090  8     0 1.67          0.60
ATOM   1410  O   ASP R 240      30.482  24.963 -35.865  8     0 1.38         -0.55
ATOM   1411  CB  ASP R 240      32.121  26.944 -36.689  9     1 1.99          0.00
ATOM   1412  CG  ASP R 240      33.088  26.026 -35.886  9     1 1.67          0.14
ATOM   1413  OD1 ASP R 240      33.364  24.917 -36.343  9     1 1.48         -0.57
ATOM   1414  OD2 ASP R 240      33.529  26.423 -34.830  9     1 1.48         -0.57
ATOM   1419  N   PHE R 241      29.726  24.358 -37.909  3     1 1.63         -0.15
ATOM   1420  CA  PHE R 241      28.859  23.314 -37.386  3     0 2.03          0.10
ATOM   1421  C   PHE R 241      29.606  22.396 -36.432  3     0 1.67          0.60
ATOM   1422  O   PHE R 241      29.084  22.068 -35.370  3     0 1.38         -0.55
ATOM   1423  CB  PHE R 241      28.270  22.479 -38.518  7     1 1.99          0.00
ATOM   1424  CG  PHE R 241      27.434  21.323 -38.045  7     0 1.82          0.00
ATOM   1425  CD1 PHE R 241      26.118  21.497 -37.693  7     0 1.78          0.00
ATOM   1426  CD2 PHE R 241      27.978  20.051 -37.947  7     1 1.78          0.00
ATOM   1427  CE1 PHE R 241      25.360  20.432 -37.256  7     1 1.78          0.00
ATOM   1428  CE2 PHE R 241      27.219  18.987 -37.507  7     1 1.78          0.00
ATOM   1429  CZ  PHE R 241      25.904  19.181 -37.161  7     1 1.78          0.00
ATOM   1439  N   LYS R 242      30.806  21.945 -36.813  4     1 1.63         -0.15
ATOM   1440  CA  LYS R 242      31.557  21.035 -35.955  4     1 2.03          0.10
ATOM   1441  C   LYS R 242      31.842  21.634 -34.577  4     0 1.67          0.60
ATOM   1442  O   LYS R 242      31.603  20.975 -33.559  2     0 1.38         -0.55
ATOM   1443  CB  LYS R 242      32.867  20.619 -36.616  4     1 1.99          0.00
ATOM   1444  CG  LYS R 242      33.701  19.641 -35.794  1     1 1.99          0.00
ATOM   1445  CD  LYS R 242      34.960  19.211 -36.544 11     1 1.99          0.00
ATOM   1446  CE  LYS R 242      35.813  18.263 -35.708 11     1 1.99          0.25
ATOM   1447  NZ  LYS R 242      37.032  17.818 -36.442 11     1 1.47          0.75
ATOM   1461  N   GLY R 243      32.335  22.878 -34.504  5     0 1.63         -0.15
ATOM   1462  CA  GLY R 243      32.605  23.454 -33.194  5     1 1.99          0.10
ATOM   1463  C   GLY R 243      31.338  23.522 -32.349  5     1 1.67          0.60
ATOM   1464  O   GLY R 243      31.375  23.286 -31.130  5     1 1.38         -0.55
ATOM   1468  N   GLU R 244      30.203  23.813 -32.997  8     1 1.63         -0.15
ATOM   1469  CA  GLU R 244      28.947  23.907 -32.275  8     0 2.03          0.10
ATOM   1470  C   GLU R 244      28.496  22.523 -31.829  8     0 1.67          0.60
ATOM   1471  O   GLU R 244      28.012  22.361 -30.715  8     0 1.38         -0.55
ATOM   1472  CB  GLU R 244      27.865  24.543 -33.137  8     0 1.99          0.00
ATOM   1473  CG  GLU R 244      26.522  24.837 -32.411  8     0 1.99          0.00
ATOM   1474  CD  GLU R 244      26.605  25.903 -31.349  9     1 1.67          0.14
ATOM   1475  OE1 GLU R 244      27.536  26.670 -31.367  9     1 1.48         -0.57
ATOM   1476  OE2 GLU R 244      25.720  25.954 -30.525  9     1 1.48         -0.57
ATOM   1483  N   ALA R 245      28.660  21.515 -32.690 12     0 1.63         -0.15
ATOM   1484  CA  ALA R 245      28.249  20.155 -32.360 12     0 2.03          0.10
ATOM   1485  C   ALA R 245      29.004  19.643 -31.146 12     0 1.67          0.60
ATOM   1486  O   ALA R 245      28.426  19.007 -30.260 12     0 1.38         -0.55
ATOM   1487  CB  ALA R 245      28.500  19.235 -33.541 12     1 1.94          0.00
ATOM   1493  N   ILE R 246      30.292  19.966 -31.071 12     0 1.63         -0.15
ATOM   1494  CA  ILE R 246      31.116  19.561 -29.945 12     1 2.03          0.10
ATOM   1495  C   ILE R 246      30.694  20.296 -28.682 12     0 1.67          0.60
ATOM   1496  O   ILE R 246      30.505  19.683 -27.625 12     0 1.38         -0.55
ATOM   1497  CB  ILE R 246      32.595  19.817 -30.236 10     0 2.03          0.00
ATOM   1498  CG1 ILE R 246      33.059  18.897 -31.372 10     1 1.99          0.00
ATOM   1499  CG2 ILE R 246      33.418  19.592 -28.972 10     1 1.94          0.00
ATOM   1500  CD1 ILE R 246      34.399  19.268 -31.935 10     1 1.94          0.00
ATOM   1512  N   THR R 247      30.504  21.616 -28.804  2     0 1.63         -0.15
ATOM   1513  CA  THR R 247      30.086  22.442 -27.685  2     1 2.03          0.10
ATOM   1514  C   THR R 247      28.760  21.934 -27.145  2     0 1.67          0.60
ATOM   1515  O   THR R 247      28.580  21.796 -25.929  2     0 1.38         -0.55
ATOM   1516  CB  THR R 247      29.929  23.906 -28.131  2     0 2.03          0.25
ATOM   1517  CG2 THR R 247      29.431  24.763 -26.979  2     1 1.94          0.00
ATOM   1518  OG1 THR R 247      31.196  24.398 -28.605  2     1 1.38         -0.25
ATOM   1526  N   PHE R 248      27.839  21.652 -28.062  3     0 1.63         -0.15
ATOM   1527  CA  PHE R 248      26.525  21.137 -27.758  3     0 2.03          0.10
ATOM   1528  C   PHE R 248      26.582  19.834 -27.005  3     0 1.67          0.60
ATOM   1529  O   PHE R 248      25.966  19.708 -25.949  3     0 1.38         -0.55
ATOM   1530  CB  PHE R 248      25.730  20.942 -29.045  7     0 1.99          0.00
ATOM   1531  CG  PHE R 248      24.451  20.221 -28.844  7     0 1.82          0.00
ATOM   1532  CD1 PHE R 248      23.392  20.839 -28.272  7     0 1.78          0.00
ATOM   1533  CD2 PHE R 248      24.314  18.905 -29.248  7     0 1.78          0.00
ATOM   1534  CE1 PHE R 248      22.221  20.200 -28.080  7     0 1.78          0.00
ATOM   1535  CE2 PHE R 248      23.128  18.237 -29.064  7     1 1.78          0.00
ATOM   1536  CZ  PHE R 248      22.072  18.890 -28.473  7     1 1.78          0.00
ATOM   1546  N   LYS R 249      27.318  18.852 -27.515  4     0 1.63         -0.15
ATOM   1547  CA  LYS R 249      27.358  17.569 -26.835  4     1 2.03          0.10
ATOM   1548  C   LYS R 249      27.984  17.688 -25.449  4     1 1.67          0.60
ATOM   1549  O   LYS R 249      27.499  17.091 -24.481  2     1 1.38         -0.55
ATOM   1550  CB  LYS R 249      28.122  16.564 -27.688  4     1 1.99          0.00
ATOM   1551  CG  LYS R 249      27.370  16.135 -28.949  1     1 1.99          0.00
ATOM   1552  CD  LYS R 249      28.192  15.187 -29.799 11     1 1.99          0.00
ATOM   1553  CE  LYS R 249      27.447  14.803 -31.070 11     1 1.99          0.25
ATOM   1554  NZ  LYS R 249      28.258  13.902 -31.937 11     1 1.47          0.75
ATOM   1568  N   ALA R 250      29.047  18.488 -25.328 12     0 1.63         -0.15
ATOM   1569  CA  ALA R 250      29.676  18.674 -24.030 12     1 2.03          0.10
ATOM   1570  C   ALA R 250      28.722  19.357 -23.051 12     1 1.67          0.60
ATOM   1571  O   ALA R 250      28.602  18.947 -21.887 12     1 1.38         -0.55
ATOM   1572  CB  ALA R 250      30.934  19.502 -24.189 12     1 1.94          0.00
ATOM   1578  N   THR R 251      28.004  20.373 -23.546  2     0 1.63         -0.15
ATOM   1579  CA  THR R 251      27.078  21.132 -22.733  2     1 2.03          0.10
ATOM   1580  C   THR R 251      25.922  20.244 -22.321  2     0 1.67          0.60
ATOM   1581  O   THR R 251      25.493  20.278 -21.168  2     0 1.38         -0.55
ATOM   1582  CB  THR R 251      26.515  22.349 -23.478  2     0 2.03          0.25
ATOM   1583  CG2 THR R 251      25.608  23.102 -22.528  2     1 1.94          0.00
ATOM   1584  OG1 THR R 251      27.570  23.223 -23.897  2     1 1.38         -0.25
ATOM   1592  N   THR R 252      25.424  19.448 -23.270  2     0 1.63         -0.15
ATOM   1593  CA  THR R 252      24.296  18.568 -23.058  2     0 2.03          0.10
ATOM   1594  C   THR R 252      24.605  17.599 -21.949  2     0 1.67          0.60
ATOM   1595  O   THR R 252      23.792  17.412 -21.052  2     0 1.38         -0.55
ATOM   1596  CB  THR R 252      23.970  17.755 -24.324  2     1 2.03          0.25
ATOM   1597  CG2 THR R 252      22.803  16.847 -24.056  2     1 1.94          0.00
ATOM   1598  OG1 THR R 252      23.642  18.624 -25.390  2     0 1.38         -0.25
ATOM   1606  N   ALA R 253      25.794  16.994 -21.982 12     0 1.63         -0.15
ATOM   1607  CA  ALA R 253      26.175  16.067 -20.930 12     1 2.03          0.10
ATOM   1608  C   ALA R 253      26.187  16.769 -19.570 12     1 1.67          0.60
ATOM   1609  O   ALA R 253      25.704  16.227 -18.569 12     1 1.38         -0.55
ATOM   1610  CB  ALA R 253      27.542  15.493 -21.240 12     1 1.94          0.00
ATOM   1616  N   GLY R 254      26.683  18.012 -19.546  5     0 1.63         -0.15
ATOM   1617  CA  GLY R 254      26.716  18.816 -18.330  5     1 1.99          0.10
ATOM   1618  C   GLY R 254      25.301  19.027 -17.802  5     1 1.67          0.60
ATOM   1619  O   GLY R 254      25.020  18.825 -16.612  5     1 1.38         -0.55
ATOM   1623  N   ILE R 255      24.421  19.473 -18.695 12     0 1.63         -0.15
ATOM   1624  CA  ILE R 255      23.040  19.754 -18.359 12     0 2.03          0.10
ATOM   1625  C   ILE R 255      22.263  18.535 -17.926 12     0 1.67          0.60
ATOM   1626  O   ILE R 255      21.572  18.586 -16.917 12     0 1.38         -0.55
ATOM   1627  CB  ILE R 255      22.317  20.447 -19.525 10     0 2.03          0.00
ATOM   1628  CG1 ILE R 255      22.899  21.873 -19.682 10     1 1.99          0.00
ATOM   1629  CG2 ILE R 255      20.782  20.397 -19.361 10     0 1.94          0.00
ATOM   1630  CD1 ILE R 255      22.442  22.573 -20.915 10     0 1.94          0.00
ATOM   1642  N   LEU R 256      22.371  17.431 -18.642 12     0 1.63         -0.15
ATOM   1643  CA  LEU R 256      21.598  16.273 -18.246 12     0 2.03          0.10
ATOM   1644  C   LEU R 256      22.057  15.778 -16.882 12     1 1.67          0.60
ATOM   1645  O   LEU R 256      21.237  15.397 -16.033 12     0 1.38         -0.55
ATOM   1646  CB  LEU R 256      21.736  15.180 -19.299 10     1 1.99          0.00
ATOM   1647  CG  LEU R 256      21.093  15.518 -20.655 10     0 2.03          0.00
ATOM   1648  CD1 LEU R 256      21.411  14.414 -21.639 10     1 1.94          0.00
ATOM   1649  CD2 LEU R 256      19.604  15.725 -20.484 10     1 1.94          0.00
ATOM   1661  N   ALA R 257      23.373  15.810 -16.634 12     1 1.63         -0.15
ATOM   1662  CA  ALA R 257      23.880  15.405 -15.335 12     1 2.03          0.10
ATOM   1663  C   ALA R 257      23.359  16.340 -14.241 12     1 1.67          0.60
ATOM   1664  O   ALA R 257      22.948  15.883 -13.170 12     1 1.38         -0.55
ATOM   1665  CB  ALA R 257      25.394  15.399 -15.350 12     1 1.94          0.00
ATOM   1671  N   THR R 258      23.322  17.646 -14.536  2     0 1.63         -0.15
ATOM   1672  CA  THR R 258      22.849  18.649 -13.594  2     1 2.03          0.10
ATOM   1673  C   THR R 258      21.375  18.474 -13.287  2     0 1.67          0.60
ATOM   1674  O   THR R 258      20.956  18.547 -12.129  2     0 1.38         -0.55
ATOM   1675  CB  THR R 258      23.082  20.067 -14.130  2     0 2.03          0.25
ATOM   1676  CG2 THR R 258      22.537  21.085 -13.144  2     1 1.94          0.00
ATOM   1677  OG1 THR R 258      24.493  20.276 -14.329  2     1 1.38         -0.25
ATOM   1685  N   LEU R 259      20.574  18.241 -14.322 12     0 1.63         -0.15
ATOM   1686  CA  LEU R 259      19.150  18.074 -14.123 12     0 2.03          0.10
ATOM   1687  C   LEU R 259      18.905  16.829 -13.285 12     0 1.67          0.60
ATOM   1688  O   LEU R 259      18.097  16.849 -12.357 12     0 1.38         -0.55
ATOM   1689  CB  LEU R 259      18.449  17.915 -15.477 10     1 1.99          0.00
ATOM   1690  CG  LEU R 259      18.453  19.158 -16.404 10     0 2.03          0.00
ATOM   1691  CD1 LEU R 259      17.880  18.781 -17.748 10     1 1.94          0.00
ATOM   1692  CD2 LEU R 259      17.701  20.242 -15.788 10     0 1.94          0.00
ATOM   1704  N   SER R 260      19.666  15.758 -13.558  2     0 1.63         -0.15
ATOM   1705  CA  SER R 260      19.515  14.506 -12.829  2     1 2.03          0.10
ATOM   1706  C   SER R 260      19.861  14.706 -11.357  2     1 1.67          0.60
ATOM   1707  O   SER R 260      19.146  14.230 -10.471  2     1 1.38         -0.55
ATOM   1708  CB  SER R 260      20.427  13.458 -13.437  2     1 1.99          0.25
ATOM   1709  OG  SER R 260      20.053  13.178 -14.762  2     1 1.38         -0.25
ATOM   1715  N   HIS R 261      20.934  15.464 -11.111  4     0 1.63         -0.15
ATOM   1716  CA  HIS R 261      21.412  15.816  -9.780  3     1 2.03          0.10
ATOM   1717  C   HIS R 261      20.341  16.594  -9.039  3     0 1.67          0.60
ATOM   1718  O   HIS R 261      19.995  16.277  -7.896  3     0 1.38         -0.55
ATOM   1719  CB  HIS R 261      22.696  16.643  -9.911  3     1 1.99          0.00
ATOM   1720  CG  HIS R 261      23.342  17.106  -8.658  4     1 1.82          0.10
ATOM   1721  CD2 HIS R 261      23.436  18.339  -8.126  4     1 1.87          0.10
ATOM   1722  ND1 HIS R 261      24.038  16.264  -7.816  4     1 1.54         -0.10
ATOM   1723  CE1 HIS R 261      24.534  16.966  -6.812  4     1 1.87          0.30
ATOM   1724  NE2 HIS R 261      24.191  18.232  -6.978  4     1 1.54         -0.40
ATOM   1732  N   CYS R 262      19.793  17.613  -9.696  5     0 1.63         -0.15
ATOM   1733  CA  CYS R 262      18.782  18.427  -9.065  5     0 2.03          0.10
ATOM   1734  C   CYS R 262      17.575  17.575  -8.697  5     0 1.67          0.60
ATOM   1735  O   CYS R 262      17.054  17.694  -7.588  5     0 1.38         -0.55
ATOM   1736  CB  CYS R 262      18.350  19.539 -10.004  5     0 1.99          0.19
ATOM   1737  SG  CYS R 262      19.612  20.788 -10.280  5     0 1.69         -0.19
ATOM   1743  N   ILE R 263      17.185  16.654  -9.582 12     0 1.63         -0.15
ATOM   1744  CA  ILE R 263      16.057  15.782  -9.297 12     0 2.03          0.10
ATOM   1745  C   ILE R 263      16.344  14.876  -8.114 12     0 1.67          0.60
ATOM   1746  O   ILE R 263      15.496  14.744  -7.230 12     0 1.38         -0.55
ATOM   1747  CB  ILE R 263      15.694  14.927 -10.512 10     0 2.03          0.00
ATOM   1748  CG1 ILE R 263      15.133  15.830 -11.600 10     1 1.99          0.00
ATOM   1749  CG2 ILE R 263      14.686  13.853 -10.096 10     1 1.94          0.00
ATOM   1750  CD1 ILE R 263      15.029  15.171 -12.948 10     1 1.94          0.00
ATOM   1762  N   GLU R 264      17.525  14.252  -8.070  8     0 1.63         -0.15
ATOM   1763  CA  GLU R 264      17.837  13.378  -6.944  8     1 2.03          0.10
ATOM   1764  C   GLU R 264      17.703  14.139  -5.639  8     0 1.67          0.60
ATOM   1765  O   GLU R 264      17.134  13.637  -4.664  8     0 1.38         -0.55
ATOM   1766  CB  GLU R 264      19.259  12.816  -7.032  8     1 1.99          0.00
ATOM   1767  CG  GLU R 264      19.592  11.857  -5.874  8     1 1.99          0.00
ATOM   1768  CD  GLU R 264      20.998  11.266  -5.891  9     1 1.67          0.14
ATOM   1769  OE1 GLU R 264      21.779  11.599  -6.747  9     1 1.48         -0.57
ATOM   1770  OE2 GLU R 264      21.272  10.460  -5.025  9     1 1.48         -0.57
ATOM   1777  N   LEU R 265      18.225  15.358  -5.618 12     0 1.63         -0.15
ATOM   1778  CA  LEU R 265      18.153  16.169  -4.426 12     0 2.03          0.10
ATOM   1779  C   LEU R 265      16.712  16.544  -4.075 12     1 1.67          0.60
ATOM   1780  O   LEU R 265      16.348  16.550  -2.895 12     1 1.38         -0.55
ATOM   1781  CB  LEU R 265      19.043  17.378  -4.614 10     1 1.99          0.00
ATOM   1782  CG  LEU R 265      20.554  17.039  -4.627 10     0 2.03          0.00
ATOM   1783  CD1 LEU R 265      21.377  18.262  -4.985 10     0 1.94          0.00
ATOM   1784  CD2 LEU R 265      20.935  16.512  -3.267 10     1 1.94          0.00
ATOM   1796  N   MET R 266      15.874  16.822  -5.083  3     0 1.63         -0.15
ATOM   1797  CA  MET R 266      14.470  17.123  -4.817  3     1 2.03          0.10
ATOM   1798  C   MET R 266      13.795  15.912  -4.181  3     1 1.67          0.60
ATOM   1799  O   MET R 266      13.002  16.058  -3.247 12     1 1.38         -0.55
ATOM   1800  CB  MET R 266      13.738  17.555  -6.085  7     1 1.99          0.00
ATOM   1801  CG  MET R 266      14.151  18.930  -6.616  7     0 1.99          0.06
ATOM   1802  SD  MET R 266      13.284  19.392  -8.133  7     1 1.76         -0.12
ATOM   1803  CE  MET R 266      13.984  20.997  -8.458  7     0 1.94          0.06
ATOM   1813  N   VAL R 267      14.137  14.713  -4.663 12     0 1.63         -0.15
ATOM   1814  CA  VAL R 267      13.591  13.482  -4.109 12     1 2.03          0.10
ATOM   1815  C   VAL R 267      14.019  13.320  -2.655 12     0 1.67          0.60
ATOM   1816  O   VAL R 267      13.207  12.957  -1.801 12     0 1.38         -0.55
ATOM   1817  CB  VAL R 267      14.026  12.258  -4.931 10     0 2.03          0.00
ATOM   1818  CG1 VAL R 267      13.622  10.985  -4.206 10     1 1.94          0.00
ATOM   1819  CG2 VAL R 267      13.362  12.316  -6.312 10     1 1.94          0.00
ATOM   1829  N   LYS R 268      15.290  13.595  -2.360  4     0 1.63         -0.15
ATOM   1830  CA  LYS R 268      15.756  13.519  -0.983  4     0 2.03          0.10
ATOM   1831  C   LYS R 268      15.019  14.539  -0.104  4     1 1.67          0.60
ATOM   1832  O   LYS R 268      14.670  14.242   1.047  2     0 1.38         -0.55
ATOM   1833  CB  LYS R 268      17.272  13.701  -0.932  4     1 1.99          0.00
ATOM   1834  CG  LYS R 268      18.032  12.487  -1.484  1     1 1.99          0.00
ATOM   1835  CD  LYS R 268      19.544  12.678  -1.487 11     1 1.99          0.00
ATOM   1836  CE  LYS R 268      20.241  11.405  -1.977 11     1 1.99          0.25
ATOM   1837  NZ  LYS R 268      21.724  11.563  -2.089 11     1 1.47          0.75
ATOM   1851  N   ARG R 269      14.742  15.734  -0.642  4     0 1.63         -0.15
ATOM   1852  CA  ARG R 269      13.979  16.724   0.112  4     1 2.03          0.10
ATOM   1853  C   ARG R 269      12.586  16.182   0.437  4     0 1.67          0.60
ATOM   1854  O   ARG R 269      12.116  16.294   1.575  3     0 1.38         -0.55
ATOM   1855  CB  ARG R 269      13.848  18.030  -0.653  4     1 1.99          0.00
ATOM   1856  CG  ARG R 269      13.121  19.136   0.105  4     1 1.99          0.00
ATOM   1857  CD  ARG R 269      13.055  20.387  -0.681  4     1 1.99          0.10
ATOM   1858  NE  ARG R 269      12.309  21.436   0.013  1     1 1.63         -0.10
ATOM   1859  CZ  ARG R 269      12.831  22.284   0.923  1     1 1.67          0.50
ATOM   1860  NH1 ARG R 269      14.101  22.201   1.251  1     1 1.63          0.25
ATOM   1861  NH2 ARG R 269      12.062  23.198   1.490  1     1 1.63          0.25
ATOM   1875  N   GLU R 270      11.943  15.561  -0.559  8     0 1.63         -0.15
ATOM   1876  CA  GLU R 270      10.614  14.980  -0.386  8     1 2.03          0.10
ATOM   1877  C   GLU R 270      10.644  13.864   0.653  8     0 1.67          0.60
ATOM   1878  O   GLU R 270       9.754  13.771   1.501  8     0 1.38         -0.55
ATOM   1879  CB  GLU R 270      10.105  14.427  -1.719  8     1 1.99          0.00
ATOM   1880  CG  GLU R 270       8.739  13.769  -1.672  8     1 1.99          0.00
ATOM   1881  CD  GLU R 270       7.571  14.687  -1.433  9     1 1.67          0.14
ATOM   1882  OE1 GLU R 270       7.680  15.870  -1.665  9     1 1.48         -0.57
ATOM   1883  OE2 GLU R 270       6.558  14.176  -0.992  9     1 1.48         -0.57
ATOM   1890  N   ASP R 271      11.692  13.039   0.623  8     0 1.63         -0.15
ATOM   1891  CA  ASP R 271      11.836  11.956   1.586  9     1 2.03          0.10
ATOM   1892  C   ASP R 271      11.907  12.547   2.988  8     0 1.67          0.60
ATOM   1893  O   ASP R 271      11.197  12.101   3.897  8     0 1.38         -0.55
ATOM   1894  CB  ASP R 271      13.097  11.128   1.274  9     1 1.99          0.00
ATOM   1895  CG  ASP R 271      13.298   9.866   2.152  9     1 1.67          0.14
ATOM   1896  OD1 ASP R 271      12.491   8.967   2.071  9     1 1.48         -0.57
ATOM   1897  OD2 ASP R 271      14.278   9.802   2.897  9     1 1.48         -0.57
ATOM   1902  N   SER R 272      12.733  13.587   3.156  2     0 1.63         -0.15
ATOM   1903  CA  SER R 272      12.882  14.226   4.452  2     1 2.03          0.10
ATOM   1904  C   SER R 272      11.548  14.799   4.922  2     1 1.67          0.60
ATOM   1905  O   SER R 272      11.186  14.652   6.095  2     1 1.38         -0.55
ATOM   1906  CB  SER R 272      13.921  15.330   4.369  2     1 1.99          0.25
ATOM   1907  OG  SER R 272      15.196  14.808   4.096  2     1 1.38         -0.25
ATOM   1913  N   TRP R 273      10.794  15.411   4.006 12     0 1.63         -0.15
ATOM   1914  CA  TRP R 273       9.490  15.970   4.339 12     1 2.03          0.10
ATOM   1915  C   TRP R 273       8.529  14.892   4.815 12     0 1.67          0.60
ATOM   1916  O   TRP R 273       7.849  15.070   5.830  3     0 1.38         -0.55
ATOM   1917  CB  TRP R 273       8.876  16.703   3.149 12     1 1.99          0.00
ATOM   1918  CG  TRP R 273       7.521  17.296   3.450  3     1 1.82         -0.03
ATOM   1919  CD1 TRP R 273       7.267  18.518   4.001  6     1 1.87          0.06
ATOM   1920  CD2 TRP R 273       6.223  16.688   3.215  3     1 1.82          0.10
ATOM   1921  CE2 TRP R 273       5.259  17.597   3.648  6     1 1.82         -0.04
ATOM   1922  CE3 TRP R 273       5.816  15.471   2.683  7     0 1.78         -0.03
ATOM   1923  NE1 TRP R 273       5.909  18.708   4.125  6     1 1.54         -0.06
ATOM   1924  CZ2 TRP R 273       3.904  17.322   3.562  6     1 1.78          0.00
ATOM   1925  CZ3 TRP R 273       4.468  15.192   2.603  7     1 1.78          0.00
ATOM   1926  CH2 TRP R 273       3.534  16.093   3.024  7     1 1.78          0.00
ATOM   1937  N   GLN R 274       8.464  13.766   4.095  2     0 1.63         -0.15
ATOM   1938  CA  GLN R 274       7.546  12.705   4.490  3     0 2.03          0.10
ATOM   1939  C   GLN R 274       7.928  12.152   5.854  3     0 1.67          0.60
ATOM   1940  O   GLN R 274       7.062  11.896   6.689  3     0 1.38         -0.55
ATOM   1941  CB  GLN R 274       7.533  11.577   3.455  3     1 1.99          0.00
ATOM   1942  CG  GLN R 274       6.878  11.947   2.124  2     1 1.99          0.00
ATOM   1943  CD  GLN R 274       6.930  10.839   1.103  2     1 1.67          0.55
ATOM   1944  NE2 GLN R 274       6.799  11.213  -0.165  2     1 1.63          0.00
ATOM   1945  OE1 GLN R 274       7.085   9.652   1.430  2     1 1.38         -0.55
ATOM   1954  N   LYS R 275       9.225  12.012   6.115  4     0 1.63         -0.15
ATOM   1955  CA  LYS R 275       9.659  11.511   7.410  4     0 2.03          0.10
ATOM   1956  C   LYS R 275       9.308  12.508   8.506  4     0 1.67          0.60
ATOM   1957  O   LYS R 275       8.852  12.119   9.586  2     0 1.38         -0.55
ATOM   1958  CB  LYS R 275      11.134  11.160   7.332  4     1 1.99          0.00
ATOM   1959  CG  LYS R 275      11.339   9.901   6.484  1     1 1.99          0.00
ATOM   1960  CD  LYS R 275      12.779   9.551   6.225 11     1 1.99          0.00
ATOM   1961  CE  LYS R 275      12.848   8.224   5.455 11     1 1.99          0.25
ATOM   1962  NZ  LYS R 275      14.205   7.928   4.942 11     1 1.47          0.75
ATOM   1976  N   ARG R 276       9.450  13.806   8.221  4     0 1.63         -0.15
ATOM   1977  CA  ARG R 276       9.046  14.815   9.186  4     1 2.03          0.10
ATOM   1978  C   ARG R 276       7.568  14.649   9.499  4     0 1.67          0.60
ATOM   1979  O   ARG R 276       7.179  14.595  10.665  3     0 1.38         -0.55
ATOM   1980  CB  ARG R 276       9.298  16.223   8.662  4     1 1.99          0.00
ATOM   1981  CG  ARG R 276       8.851  17.336   9.604  4     1 1.99          0.00
ATOM   1982  CD  ARG R 276       9.232  18.690   9.110  4     1 1.99          0.10
ATOM   1983  NE  ARG R 276       8.667  19.738   9.953  1     1 1.63         -0.10
ATOM   1984  CZ  ARG R 276       9.003  21.049   9.913  1     1 1.67          0.50
ATOM   1985  NH1 ARG R 276       9.912  21.509   9.091  1     1 1.63          0.25
ATOM   1986  NH2 ARG R 276       8.421  21.909  10.710  1     1 1.63          0.25
ATOM   2000  N   LEU R 277       6.751  14.515   8.456 12     0 1.63         -0.15
ATOM   2001  CA  LEU R 277       5.314  14.364   8.612 12     1 2.03          0.10
ATOM   2002  C   LEU R 277       4.981  13.142   9.465 12     0 1.67          0.60
ATOM   2003  O   LEU R 277       4.153  13.216  10.382 12     0 1.38         -0.55
ATOM   2004  CB  LEU R 277       4.647  14.247   7.239 10     0 1.99          0.00
ATOM   2005  CG  LEU R 277       3.141  14.065   7.253 10     1 2.03          0.00
ATOM   2006  CD1 LEU R 277       2.502  15.286   7.892 10     1 1.94          0.00
ATOM   2007  CD2 LEU R 277       2.663  13.872   5.842 10     1 1.94          0.00
ATOM   2019  N   ASP R 278       5.617  11.999   9.176  8     0 1.63         -0.15
ATOM   2020  CA  ASP R 278       5.345  10.803   9.967  9     1 2.03          0.10
ATOM   2021  C   ASP R 278       5.689  11.015  11.439  8     1 1.67          0.60
ATOM   2022  O   ASP R 278       4.926  10.604  12.319  8     1 1.38         -0.55
ATOM   2023  CB  ASP R 278       6.138   9.598   9.444  9     1 1.99          0.00
ATOM   2024  CG  ASP R 278       5.611   9.003   8.130  9     1 1.67          0.14
ATOM   2025  OD1 ASP R 278       4.514   9.326   7.738  9     1 1.48         -0.57
ATOM   2026  OD2 ASP R 278       6.309   8.198   7.548  9     1 1.48         -0.57
ATOM   2031  N   LYS R 279       6.801  11.701  11.715  4     0 1.63         -0.15
ATOM   2032  CA  LYS R 279       7.188  11.958  13.096  4     1 2.03          0.10
ATOM   2033  C   LYS R 279       6.220  12.926  13.762  4     0 1.67          0.60
ATOM   2034  O   LYS R 279       5.828  12.730  14.915  2     0 1.38         -0.55
ATOM   2035  CB  LYS R 279       8.616  12.490  13.160  4     1 1.99          0.00
ATOM   2036  CG  LYS R 279       9.685  11.449  12.817  1     1 1.99          0.00
ATOM   2037  CD  LYS R 279      11.082  12.050  12.856 11     1 1.99          0.00
ATOM   2038  CE  LYS R 279      12.141  11.017  12.496 11     1 1.99          0.25
ATOM   2039  NZ  LYS R 279      13.512  11.601  12.509 11     1 1.47          0.75
ATOM   2053  N   GLU R 280       5.789  13.960  13.034  8     0 1.63         -0.15
ATOM   2054  CA  GLU R 280       4.838  14.903  13.604  8     1 2.03          0.10
ATOM   2055  C   GLU R 280       3.529  14.193  13.913  8     1 1.67          0.60
ATOM   2056  O   GLU R 280       2.910  14.441  14.948  8     1 1.38         -0.55
ATOM   2057  CB  GLU R 280       4.583  16.091  12.666  8     1 1.99          0.00
ATOM   2058  CG  GLU R 280       5.753  17.086  12.523  8     1 1.99          0.00
ATOM   2059  CD  GLU R 280       5.438  18.216  11.564  9     1 1.67          0.14
ATOM   2060  OE1 GLU R 280       4.411  18.165  10.933  9     1 1.48         -0.57
ATOM   2061  OE2 GLU R 280       6.220  19.140  11.467  9     1 1.48         -0.57
ATOM   2068  N   THR R 281       3.129  13.272  13.034  2     0 1.63         -0.15
ATOM   2069  CA  THR R 281       1.902  12.522  13.214  2     1 2.03          0.10
ATOM   2070  C   THR R 281       1.990  11.655  14.465  2     0 1.67          0.60
ATOM   2071  O   THR R 281       1.068  11.641  15.286  2     0 1.38         -0.55
ATOM   2072  CB  THR R 281       1.627  11.640  11.992  2     1 2.03          0.25
ATOM   2073  CG2 THR R 281       0.357  10.843  12.207  2     1 1.94          0.00
ATOM   2074  OG1 THR R 281       1.499  12.473  10.827  2     1 1.38         -0.25
ATOM   2082  N   GLU R 282       3.110  10.948  14.640  8     0 1.63         -0.15
ATOM   2083  CA  GLU R 282       3.268  10.128  15.834  8     1 2.03          0.10
ATOM   2084  C   GLU R 282       3.198  10.981  17.093  8     0 1.67          0.60
ATOM   2085  O   GLU R 282       2.493  10.638  18.048  8     0 1.38         -0.55
ATOM   2086  CB  GLU R 282       4.597   9.366  15.816  8     1 1.99          0.00
ATOM   2087  CG  GLU R 282       4.820   8.497  17.070  8     1 1.99          0.00
ATOM   2088  CD  GLU R 282       6.106   7.675  17.061  9     1 1.67          0.14
ATOM   2089  OE1 GLU R 282       6.799   7.663  16.071  9     1 1.48         -0.57
ATOM   2090  OE2 GLU R 282       6.398   7.081  18.081  9     1 1.48         -0.57
ATOM   2097  N   LYS R 283       3.901  12.113  17.093  4     0 1.63         -0.15
ATOM   2098  CA  LYS R 283       3.913  12.977  18.258  4     1 2.03          0.10
ATOM   2099  C   LYS R 283       2.523  13.532  18.539  4     0 1.67          0.60
ATOM   2100  O   LYS R 283       2.083  13.566  19.695  2     0 1.38         -0.55
ATOM   2101  CB  LYS R 283       4.917  14.096  18.043  4     1 1.99          0.00
ATOM   2102  CG  LYS R 283       6.371  13.627  18.073  1     1 1.99          0.00
ATOM   2103  CD  LYS R 283       7.323  14.765  17.769 11     1 1.99          0.00
ATOM   2104  CE  LYS R 283       8.768  14.281  17.742 11     1 1.99          0.25
ATOM   2105  NZ  LYS R 283       9.713  15.376  17.386 11     1 1.47          0.75
ATOM   2119  N   LYS R 284       1.793  13.901  17.484  4     0 1.63         -0.15
ATOM   2120  CA  LYS R 284       0.445  14.418  17.643  4     1 2.03          0.10
ATOM   2121  C   LYS R 284      -0.417  13.369  18.311  4     0 1.67          0.60
ATOM   2122  O   LYS R 284      -1.091  13.651  19.300  2     0 1.38         -0.55
ATOM   2123  CB  LYS R 284      -0.144  14.812  16.289  4     1 1.99          0.00
ATOM   2124  CG  LYS R 284      -1.559  15.412  16.323  1     1 1.99          0.00
ATOM   2125  CD  LYS R 284      -2.008  15.810  14.907 11     1 1.99          0.00
ATOM   2126  CE  LYS R 284      -3.358  16.533  14.904 11     1 1.99          0.25
ATOM   2127  NZ  LYS R 284      -4.476  15.641  15.292 11     1 1.47          0.75
ATOM   2141  N   ARG R 285      -0.363  12.138  17.804  4     0 1.63         -0.15
ATOM   2142  CA  ARG R 285      -1.173  11.073  18.364  4     0 2.03          0.10
ATOM   2143  C   ARG R 285      -0.802  10.798  19.815  4     0 1.67          0.60
ATOM   2144  O   ARG R 285      -1.678  10.644  20.664  3     0 1.38         -0.55
ATOM   2145  CB  ARG R 285      -0.997   9.816  17.536  4     1 1.99          0.00
ATOM   2146  CG  ARG R 285      -1.642   9.876  16.152  4     1 1.99          0.00
ATOM   2147  CD  ARG R 285      -1.305   8.684  15.338  4     1 1.99          0.10
ATOM   2148  NE  ARG R 285      -1.921   8.733  14.021  1     1 1.63         -0.10
ATOM   2149  CZ  ARG R 285      -1.610   7.913  12.998  1     1 1.67          0.50
ATOM   2150  NH1 ARG R 285      -0.688   6.990  13.152  1     1 1.63          0.25
ATOM   2151  NH2 ARG R 285      -2.231   8.038  11.838  1     1 1.63          0.25
ATOM   2165  N   ARG R 286       0.492  10.799  20.136  4     0 1.63         -0.15
ATOM   2166  CA  ARG R 286       0.892  10.571  21.518  4     1 2.03          0.10
ATOM   2167  C   ARG R 286       0.382  11.683  22.427  4     1 1.67          0.60
ATOM   2168  O   ARG R 286      -0.058  11.427  23.554  3     1 1.38         -0.55
ATOM   2169  CB  ARG R 286       2.402  10.452  21.631  4     1 1.99          0.00
ATOM   2170  CG  ARG R 286       2.988   9.146  21.080  4     1 1.99          0.00
ATOM   2171  CD  ARG R 286       4.468   9.096  21.236  4     1 1.99          0.10
ATOM   2172  NE  ARG R 286       5.041   7.865  20.694  1     1 1.63         -0.10
ATOM   2173  CZ  ARG R 286       5.120   6.697  21.341  1     1 1.67          0.50
ATOM   2174  NH1 ARG R 286       4.665   6.560  22.571  1     1 1.63          0.25
ATOM   2175  NH2 ARG R 286       5.669   5.691  20.706  1     1 1.63          0.25
ATOM   2189  N   THR R 287       0.402  12.913  21.919  2     0 1.63         -0.15
ATOM   2190  CA  THR R 287      -0.050  14.067  22.666  2     1 2.03          0.10
ATOM   2191  C   THR R 287      -1.544  13.937  22.934  2     0 1.67          0.60
ATOM   2192  O   THR R 287      -2.002  14.171  24.058  2     0 1.38         -0.55
ATOM   2193  CB  THR R 287       0.240  15.354  21.882  2     1 2.03          0.25
ATOM   2194  CG2 THR R 287      -0.180  16.568  22.677  2     1 1.94          0.00
ATOM   2195  OG1 THR R 287       1.641  15.439  21.635  2     1 1.38         -0.25
ATOM   2203  N   GLU R 288      -2.304  13.543  21.905  8     0 1.63         -0.15
ATOM   2204  CA  GLU R 288      -3.740  13.362  22.050  8     1 2.03          0.10
ATOM   2205  C   GLU R 288      -4.050  12.259  23.053  8     0 1.67          0.60
ATOM   2206  O   GLU R 288      -4.962  12.402  23.871  8     0 1.38         -0.55
ATOM   2207  CB  GLU R 288      -4.391  13.030  20.703  8     1 1.99          0.00
ATOM   2208  CG  GLU R 288      -4.431  14.190  19.708  8     1 1.99          0.00
ATOM   2209  CD  GLU R 288      -4.998  13.802  18.359  9     1 1.67          0.14
ATOM   2210  OE1 GLU R 288      -5.293  12.652  18.150  9     1 1.48         -0.57
ATOM   2211  OE2 GLU R 288      -5.120  14.677  17.519  9     1 1.48         -0.57
ATOM   2218  N   GLU R 289      -3.270  11.171  23.040  8     0 1.63         -0.15
ATOM   2219  CA  GLU R 289      -3.529  10.112  24.002  8     0 2.03          0.10
ATOM   2220  C   GLU R 289      -3.244  10.618  25.412  8     0 1.67          0.60
ATOM   2221  O   GLU R 289      -4.001  10.332  26.340  8     0 1.38         -0.55
ATOM   2222  CB  GLU R 289      -2.684   8.868  23.703  8     1 1.99          0.00
ATOM   2223  CG  GLU R 289      -3.064   8.078  22.412  8     1 1.99          0.00
ATOM   2224  CD  GLU R 289      -4.452   7.458  22.424  9     1 1.67          0.14
ATOM   2225  OE1 GLU R 289      -4.779   6.774  23.362  9     1 1.48         -0.57
ATOM   2226  OE2 GLU R 289      -5.193   7.672  21.475  9     1 1.48         -0.57
ATOM   2233  N   ALA R 290      -2.184  11.418  25.575 12     0 1.63         -0.15
ATOM   2234  CA  ALA R 290      -1.866  11.962  26.886 12     1 2.03          0.10
ATOM   2235  C   ALA R 290      -2.997  12.857  27.380 12     1 1.67          0.60
ATOM   2236  O   ALA R 290      -3.380  12.802  28.554 12     1 1.38         -0.55
ATOM   2237  CB  ALA R 290      -0.571  12.738  26.830 12     1 1.94          0.00
ATOM   2243  N   TYR R 291      -3.561  13.655  26.468  3     0 1.63         -0.15
ATOM   2244  CA  TYR R 291      -4.672  14.523  26.808  3     1 2.03          0.10
ATOM   2245  C   TYR R 291      -5.838  13.674  27.278  3     0 1.67          0.60
ATOM   2246  O   TYR R 291      -6.411  13.928  28.335  3     0 1.38         -0.55
ATOM   2247  CB  TYR R 291      -5.086  15.394  25.628  3     1 1.99          0.00
ATOM   2248  CG  TYR R 291      -6.246  16.337  25.934  3     1 1.82          0.00
ATOM   2249  CD1 TYR R 291      -6.008  17.527  26.623  6     1 1.78          0.00
ATOM   2250  CD2 TYR R 291      -7.534  16.022  25.528  6     1 1.78          0.00
ATOM   2251  CE1 TYR R 291      -7.051  18.395  26.894  6     1 1.78          0.00
ATOM   2252  CE2 TYR R 291      -8.576  16.891  25.801  6     1 1.78          0.00
ATOM   2253  CZ  TYR R 291      -8.338  18.072  26.480  6     1 1.82          0.25
ATOM   2254  OH  TYR R 291      -9.376  18.936  26.749  6     1 1.38         -0.25
ATOM   2264  N   LYS R 292      -6.190  12.649  26.497  4     0 1.63         -0.15
ATOM   2265  CA  LYS R 292      -7.300  11.786  26.860  4     0 2.03          0.10
ATOM   2266  C   LYS R 292      -7.053  11.095  28.198  4     0 1.67          0.60
ATOM   2267  O   LYS R 292      -7.991  10.908  28.985  2     1 1.38         -0.55
ATOM   2268  CB  LYS R 292      -7.565  10.756  25.766  4     1 1.99          0.00
ATOM   2269  CG  LYS R 292      -8.188  11.339  24.495  1     1 1.99          0.00
ATOM   2270  CD  LYS R 292      -8.637  10.234  23.556 11     1 1.99          0.00
ATOM   2271  CE  LYS R 292      -7.443   9.521  22.966 11     1 1.99          0.25
ATOM   2272  NZ  LYS R 292      -7.835   8.459  21.993 11     1 1.47          0.75
ATOM   2286  N   ASN R 293      -5.802  10.730  28.487  2     0 1.63         -0.15
ATOM   2287  CA  ASN R 293      -5.512  10.110  29.767  2     0 2.03          0.10
ATOM   2288  C   ASN R 293      -5.811  11.109  30.881  2     0 1.67          0.60
ATOM   2289  O   ASN R 293      -6.411  10.749  31.898  2     0 1.38         -0.55
ATOM   2290  CB  ASN R 293      -4.068   9.653  29.826  2     1 1.99          0.00
ATOM   2291  CG  ASN R 293      -3.796   8.440  28.964  2     1 1.67          0.55
ATOM   2292  ND2 ASN R 293      -2.546   8.245  28.623  2     1 1.63          0.00
ATOM   2293  OD1 ASN R 293      -4.706   7.682  28.601  2     1 1.38         -0.55
ATOM   2300  N   ALA R 294      -5.441  12.379  30.670 12     0 1.63         -0.15
ATOM   2301  CA  ALA R 294      -5.719  13.421  31.652 12     1 2.03          0.10
ATOM   2302  C   ALA R 294      -7.222  13.584  31.846 12     0 1.67          0.60
ATOM   2303  O   ALA R 294      -7.706  13.756  32.970 12     0 1.38         -0.55
ATOM   2304  CB  ALA R 294      -5.108  14.740  31.211 12     1 1.94          0.00
ATOM   2310  N   MET R 295      -7.978  13.496  30.745  3     0 1.63         -0.15
ATOM   2311  CA  MET R 295      -9.419  13.663  30.841  3     0 2.03          0.10
ATOM   2312  C   MET R 295      -9.996  12.486  31.609  3     0 1.67          0.60
ATOM   2313  O   MET R 295     -10.944  12.634  32.386 12     0 1.38         -0.55
ATOM   2314  CB  MET R 295     -10.060  13.747  29.462  7     1 1.99          0.00
ATOM   2315  CG  MET R 295      -9.650  14.956  28.639  7     1 1.99          0.06
ATOM   2316  SD  MET R 295      -9.990  16.521  29.412  7     1 1.76         -0.12
ATOM   2317  CE  MET R 295      -8.353  16.854  30.062  7     1 1.94          0.06
ATOM   2327  N   THR R 296      -9.399  11.312  31.423  2     0 1.63         -0.15
ATOM   2328  CA  THR R 296      -9.860  10.139  32.127  2     1 2.03          0.10
ATOM   2329  C   THR R 296      -9.667  10.360  33.614  2     0 1.67          0.60
ATOM   2330  O   THR R 296     -10.573  10.097  34.396  2     0 1.38         -0.55
ATOM   2331  CB  THR R 296      -9.137   8.865  31.668  2     1 2.03          0.25
ATOM   2332  CG2 THR R 296      -9.636   7.673  32.476  2     1 1.94          0.00
ATOM   2333  OG1 THR R 296      -9.392   8.652  30.268  2     1 1.38         -0.25
ATOM   2341  N   GLU R 297      -8.513  10.899  34.019  8     0 1.63         -0.15
ATOM   2342  CA  GLU R 297      -8.306  11.137  35.444  8     1 2.03          0.10
ATOM   2343  C   GLU R 297      -9.362  12.109  35.989  8     1 1.67          0.60
ATOM   2344  O   GLU R 297      -9.915  11.891  37.068  8     1 1.38         -0.55
ATOM   2345  CB  GLU R 297      -6.899  11.682  35.720  8     1 1.99          0.00
ATOM   2346  CG  GLU R 297      -5.762  10.673  35.523  8     1 1.99          0.00
ATOM   2347  CD  GLU R 297      -4.378  11.255  35.812  9     1 1.67          0.14
ATOM   2348  OE1 GLU R 297      -4.276  12.441  36.029  9     1 1.48         -0.57
ATOM   2349  OE2 GLU R 297      -3.431  10.499  35.828  9     1 1.48         -0.57
ATOM   2356  N   LEU R 298      -9.727  13.125  35.206 12     0 1.63         -0.15
ATOM   2357  CA  LEU R 298     -10.749  14.084  35.636 12     1 2.03          0.10
ATOM   2358  C   LEU R 298     -12.116  13.401  35.804 12     1 1.67          0.60
ATOM   2359  O   LEU R 298     -12.934  13.806  36.639 12     0 1.38         -0.55
ATOM   2360  CB  LEU R 298     -10.852  15.242  34.636 10     1 1.99          0.00
ATOM   2361  CG  LEU R 298      -9.622  16.164  34.573 10     1 2.03          0.00
ATOM   2362  CD1 LEU R 298      -9.804  17.177  33.453 10     1 1.94          0.00
ATOM   2363  CD2 LEU R 298      -9.439  16.848  35.913 10     1 1.94          0.00
ATOM   2375  N   LYS R 299     -12.343  12.344  35.023  4     0 1.63         -0.15
ATOM   2376  CA  LYS R 299     -13.565  11.551  35.061  4     1 2.03          0.10
ATOM   2377  C   LYS R 299     -13.500  10.386  36.069  4     0 1.67          0.60
ATOM   2378  O   LYS R 299     -14.457   9.616  36.179  2     1 1.38         -0.55
ATOM   2379  CB  LYS R 299     -13.894  11.032  33.667  4     1 1.99          0.00
ATOM   2380  CG  LYS R 299     -14.258  12.139  32.669  1     1 1.99          0.00
ATOM   2381  CD  LYS R 299     -14.563  11.582  31.290 11     1 1.99          0.00
ATOM   2382  CE  LYS R 299     -14.913  12.699  30.315 11     1 1.99          0.25
ATOM   2383  NZ  LYS R 299     -15.207  12.179  28.952 11     1 1.47          0.75
ATOM   2397  N   LYS R 300     -12.381  10.262  36.807  4     0 1.63         -0.15
ATOM   2398  CA  LYS R 300     -12.174   9.234  37.835  4     1 2.03          0.10
ATOM   2399  C   LYS R 300     -11.874   9.740  39.292  4     1 1.67          0.60
ATOM   2400  O   LYS R 300     -11.036   9.125  39.951  2     1 1.38         -0.55
ATOM   2401  CB  LYS R 300     -11.054   8.280  37.411  4     1 1.99          0.00
ATOM   2402  CG  LYS R 300     -11.321   7.487  36.118  1     1 1.99          0.00
ATOM   2403  CD  LYS R 300     -12.458   6.501  36.273 11     1 1.99          0.00
ATOM   2404  CE  LYS R 300     -12.650   5.697  34.993 11     1 1.99          0.25
ATOM   2405  NZ  LYS R 300     -13.777   4.724  35.106 11     1 1.47          0.75
ATOM   2419  N   LYS R 301     -12.509  10.821  39.835  4     1 1.63         -0.15
ATOM   2420  CA  LYS R 301     -13.550  11.663  39.235  4     0 2.03          0.10
ATOM   2421  C   LYS R 301     -13.794  12.994  39.937  4     1 1.67          0.60
ATOM   2422  O   LYS R 301     -13.785  13.108  41.165  2     1 1.38         -0.55
ATOM   2423  CB  LYS R 301     -14.865  10.855  39.171  4     0 1.99          0.00
ATOM   2424  CG  LYS R 301     -15.403  10.388  40.499  1     0 1.99          0.00
ATOM   2425  CD  LYS R 301     -16.591   9.433  40.325 11     1 1.99          0.00
ATOM   2426  CE  LYS R 301     -17.173   9.014  41.676 11     1 1.99          0.25
ATOM   2427  NZ  LYS R 301     -18.326   8.067  41.524 11     1 1.47          0.75
ATOM   2441  N   SER R 302     -14.206  13.967  39.130  2     0 1.63         -0.15
ATOM   2442  CA  SER R 302     -14.653  15.285  39.577  2     1 2.03          0.10
ATOM   2443  C   SER R 302     -15.938  15.195  40.401  2     1 1.67          0.60
ATOM   2444  O   SER R 302     -16.275  16.096  41.172  2     1 1.38         -0.55
ATOM   2445  CB  SER R 302     -14.853  16.188  38.371  2     1 1.99          0.25
ATOM   2446  OG  SER R 302     -15.927  15.754  37.576  2     1 1.38         -0.25
ATOM   2452  N   HIS R 303     -16.610  14.055  40.309  4     0 1.63         -0.15
ATOM   2453  CA  HIS R 303     -17.860  13.816  41.007  3     1 2.03          0.10
ATOM   2454  C   HIS R 303     -17.626  13.462  42.474  3     0 1.67          0.60
ATOM   2455  O   HIS R 303     -18.579  13.234  43.218  3     1 1.38         -0.55
ATOM   2456  CB  HIS R 303     -18.644  12.697  40.338  3     1 1.99          0.00
ATOM   2457  CG  HIS R 303     -19.114  13.016  38.962  4     1 1.82          0.10
ATOM   2458  CD2 HIS R 303     -18.749  12.510  37.761  4     1 1.87          0.10
ATOM   2459  ND1 HIS R 303     -20.081  13.962  38.704  4     1 1.54         -0.10
ATOM   2460  CE1 HIS R 303     -20.293  14.025  37.400  4     1 1.87          0.30
ATOM   2461  NE2 HIS R 303     -19.498  13.154  36.806  4     1 1.54         -0.40
ATOM   2469  N   PHE R 304     -16.361  13.498  42.921  3     0 1.63         -0.15
ATOM   2470  CA  PHE R 304     -16.086  13.338  44.340  3     1 2.03          0.10
ATOM   2471  C   PHE R 304     -16.295  14.686  45.045  3     1 1.67          0.60
ATOM   2472  O   PHE R 304     -16.213  14.773  46.270  3     1 1.38         -0.55
ATOM   2473  CB  PHE R 304     -14.662  12.846  44.628  7     1 1.99          0.00
ATOM   2474  CG  PHE R 304     -14.383  11.383  44.350  7     1 1.82          0.00
ATOM   2475  CD1 PHE R 304     -13.387  10.995  43.470  7     1 1.78          0.00
ATOM   2476  CD2 PHE R 304     -15.114  10.394  44.994  7     1 1.78          0.00
ATOM   2477  CE1 PHE R 304     -13.119   9.654  43.243  7     1 1.78          0.00
ATOM   2478  CE2 PHE R 304     -14.855   9.056  44.766  7     1 1.78          0.00
ATOM   2479  CZ  PHE R 304     -13.853   8.686  43.889  7     1 1.78          0.00
ATOM   2489  N   GLY R 305     -16.565  15.744  44.265  5     0 1.63         -0.15
ATOM   2490  CA  GLY R 305     -16.840  17.073  44.794  5     1 1.99          0.10
ATOM   2491  C   GLY R 305     -15.634  17.991  44.907  5     1 1.67          0.60
ATOM   2492  O   GLY R 305     -15.815  19.178  45.172  5     1 1.38         -0.55
ATOM   2496  N   GLY R 306     -14.425  17.437  44.701  5     0 1.63         -0.15
ATOM   2497  CA  GLY R 306     -13.134  18.147  44.797  5     1 1.99          0.10
ATOM   2498  C   GLY R 306     -13.280  19.582  45.306  5     1 1.67          0.60
ATOM   2499  O   GLY R 306     -13.239  20.515  44.506  5     1 1.38         -0.55
ATOM   2503  N   PRO R 307     -13.417  19.777  46.632  3     0 1.63         -0.25
ATOM   2504  CA  PRO R 307     -13.675  21.042  47.287  3     0 2.03          0.10
ATOM   2505  C   PRO R 307     -12.650  22.121  47.023  3     1 1.67          0.60
ATOM   2506  O   PRO R 307     -11.450  21.853  46.941  3     1 1.38         -0.55
ATOM   2507  CB  PRO R 307     -13.652  20.660  48.774  3     1 1.99          0.00
ATOM   2508  CG  PRO R 307     -13.977  19.187  48.802  3     1 1.99          0.00
ATOM   2509  CD  PRO R 307     -13.315  18.629  47.574  3     1 1.99          0.10
ATOM   2517  N   ASP R 308     -13.135  23.351  46.959  8     0 1.63         -0.15
ATOM   2518  CA  ASP R 308     -12.326  24.549  46.830  9     1 2.03          0.10
ATOM   2519  C   ASP R 308     -13.097  25.584  47.632  8     1 1.67          0.60
ATOM   2520  O   ASP R 308     -12.786  26.768  47.704  8     1 1.38         -0.55
ATOM   2521  CB  ASP R 308     -12.087  24.929  45.357  9     1 1.99          0.00
ATOM   2522  CG  ASP R 308     -13.331  25.292  44.554  9     1 1.67          0.14
ATOM   2523  OD1 ASP R 308     -14.388  25.368  45.114  9     1 1.48         -0.57
ATOM   2524  OD2 ASP R 308     -13.199  25.465  43.356  9     1 1.48         -0.57
ATOM   2529  N   TYR R 309     -14.048  25.055  48.388  3     0 1.63         -0.15
ATOM   2530  CA  TYR R 309     -14.920  25.851  49.242  3     1 2.03          0.10
ATOM   2531  C   TYR R 309     -14.153  26.209  50.505  3     1 1.67          0.60
ATOM   2532  O   TYR R 309     -14.569  27.036  51.314  3     1 1.38         -0.55
ATOM   2533  CB  TYR R 309     -16.144  25.017  49.591  3     1 1.99          0.00
ATOM   2534  CG  TYR R 309     -16.915  24.604  48.368  3     1 1.82          0.00
ATOM   2535  CD1 TYR R 309     -16.771  23.307  47.905  6     1 1.78          0.00
ATOM   2536  CD2 TYR R 309     -17.740  25.494  47.699  6     1 1.78          0.00
ATOM   2537  CE1 TYR R 309     -17.440  22.891  46.780  6     1 1.78          0.00
ATOM   2538  CE2 TYR R 309     -18.420  25.078  46.567  6     1 1.78          0.00
ATOM   2539  CZ  TYR R 309     -18.271  23.780  46.108  6     1 1.82          0.25
ATOM   2540  OH  TYR R 309     -18.946  23.363  44.981  6     1 1.38         -0.25
ATOM      1  N   PHE L 151      -1.863   8.899  51.050  3     1 1.63         -0.15
ATOM      2  CA  PHE L 151      -2.018  10.235  50.512  3     0 2.03          0.10
ATOM      3  C   PHE L 151      -0.923  10.646  49.499  3     0 1.67          0.60
ATOM      4  O   PHE L 151      -0.989  11.754  48.934  3     1 1.38         -0.55
ATOM      5  CB  PHE L 151      -2.017  11.230  51.678  7     1 1.99          0.00
ATOM      6  CG  PHE L 151      -3.169  11.029  52.665  7     0 1.82          0.00
ATOM      7  CD1 PHE L 151      -4.270  10.246  52.347  7     1 1.78          0.00
ATOM      8  CD2 PHE L 151      -3.132  11.619  53.912  7     1 1.78          0.00
ATOM      9  CE1 PHE L 151      -5.300  10.059  53.246  7     1 1.78          0.00
ATOM     10  CE2 PHE L 151      -4.164  11.441  54.818  7     1 1.78          0.00
ATOM     11  CZ  PHE L 151      -5.249  10.655  54.484  7     1 1.78          0.00
ATOM     21  N   LYS L 152       0.052   9.757  49.241  4     1 1.63         -0.15
ATOM     22  CA  LYS L 152       1.164  10.030  48.316  4     1 2.03          0.10
ATOM     23  C   LYS L 152       1.132   9.202  47.028  4     1 1.67          0.60
ATOM     24  O   LYS L 152       1.675   9.620  46.004  2     1 1.38         -0.55
ATOM     25  CB  LYS L 152       2.512   9.822  49.009  4     1 1.99          0.00
ATOM     26  CG  LYS L 152       2.798  10.771  50.171  1     1 1.99          0.00
ATOM     27  CD  LYS L 152       2.930  12.200  49.708 11     1 1.99          0.00
ATOM     28  CE  LYS L 152       3.299  13.119  50.858 11     1 1.99          0.25
ATOM     29  NZ  LYS L 152       3.414  14.535  50.417 11     1 1.47          0.75
ATOM     43  N   LYS L 153       0.504   8.034  47.070  4     0 1.63         -0.15
ATOM     44  CA  LYS L 153       0.478   7.143  45.904  4     1 2.03          0.10
ATOM     45  C   LYS L 153      -0.161   7.783  44.667  4     0 1.67          0.60
ATOM     46  O   LYS L 153      -1.051   8.632  44.759  2     1 1.38         -0.55
ATOM     47  CB  LYS L 153      -0.300   5.862  46.212  4     1 1.99          0.00
ATOM     48  CG  LYS L 153       0.332   4.934  47.211  1     1 1.99          0.00
ATOM     49  CD  LYS L 153      -0.571   3.745  47.434 11     1 1.99          0.00
ATOM     50  CE  LYS L 153      -0.031   2.806  48.482 11     1 1.99          0.25
ATOM     51  NZ  LYS L 153      -0.965   1.681  48.712 11     1 1.47          0.75
ATOM     65  N   GLY L 154       0.228   7.299  43.487  5     1 1.63         -0.15
ATOM     66  CA  GLY L 154      -0.344   7.755  42.212  5     1 1.99          0.10
ATOM     67  C   GLY L 154      -1.853   7.475  42.083  5     1 1.67          0.60
ATOM     68  O   GLY L 154      -2.518   8.004  41.193  5     1 1.38         -0.55
ATOM     72  N   HIS L 155      -2.368   6.634  42.980  4     0 1.63         -0.15
ATOM     73  CA  HIS L 155      -3.765   6.234  43.046  3     1 2.03          0.10
ATOM     74  C   HIS L 155      -4.485   6.979  44.156  3     0 1.67          0.60
ATOM     75  O   HIS L 155      -5.661   6.706  44.434  3     0 1.38         -0.55
ATOM     76  CB  HIS L 155      -3.825   4.762  43.413  3     1 1.99          0.00
ATOM     77  CG  HIS L 155      -3.107   3.967  42.476  4     1 1.82          0.10
ATOM     78  CD2 HIS L 155      -1.893   3.392  42.576  4     1 1.87          0.10
ATOM     79  ND1 HIS L 155      -3.562   3.702  41.223  4     1 1.54         -0.10
ATOM     80  CE1 HIS L 155      -2.675   2.995  40.593  4     1 1.87          0.30
ATOM     81  NE2 HIS L 155      -1.640   2.795  41.393  4     1 1.54         -0.40
ATOM     89  N   SER L 156      -3.787   7.928  44.776  2     0 1.63         -0.15
ATOM     90  CA  SER L 156      -4.309   8.647  45.918  2     0 2.03          0.10
ATOM     91  C   SER L 156      -5.545   9.494  45.660  2     0 1.67          0.60
ATOM     92  O   SER L 156      -6.256   9.809  46.590  2     0 1.38         -0.55
ATOM     93  CB  SER L 156      -3.223   9.479  46.555  2     0 1.99          0.25
ATOM     94  OG  SER L 156      -2.781  10.494  45.702  2     1 1.38         -0.25
ATOM    100  N   LEU L 157      -5.876   9.859  44.434 12     0 1.63         -0.15
ATOM    101  CA  LEU L 157      -7.119  10.622  44.307 12     1 2.03          0.10
ATOM    102  C   LEU L 157      -8.280   9.759  44.804 12     0 1.67          0.60
ATOM    103  O   LEU L 157      -9.115  10.194  45.607 12     0 1.38         -0.55
ATOM    104  CB  LEU L 157      -7.355  11.056  42.867 10     1 1.99          0.00
ATOM    105  CG  LEU L 157      -8.657  11.819  42.598 10     1 2.03          0.00
ATOM    106  CD1 LEU L 157      -8.681  13.086  43.437 10     1 1.94          0.00
ATOM    107  CD2 LEU L 157      -8.737  12.155  41.112 10     1 1.94          0.00
ATOM    119  N   ARG L 158      -8.311   8.510  44.341  4     0 1.63         -0.15
ATOM    120  CA  ARG L 158      -9.362   7.594  44.730  4     1 2.03          0.10
ATOM    121  C   ARG L 158      -9.144   7.100  46.149  4     0 1.67          0.60
ATOM    122  O   ARG L 158     -10.093   7.050  46.936  3     0 1.38         -0.55
ATOM    123  CB  ARG L 158      -9.425   6.405  43.786  4     1 1.99          0.00
ATOM    124  CG  ARG L 158     -10.552   5.428  44.082  4     1 1.99          0.00
ATOM    125  CD  ARG L 158     -10.698   4.384  43.026  4     1 1.99          0.10
ATOM    126  NE  ARG L 158     -11.773   3.458  43.352  1     1 1.63         -0.10
ATOM    127  CZ  ARG L 158     -12.311   2.555  42.505  1     1 1.67          0.50
ATOM    128  NH1 ARG L 158     -11.891   2.456  41.271  1     1 1.63          0.25
ATOM    129  NH2 ARG L 158     -13.282   1.764  42.913  1     1 1.63          0.25
ATOM    143  N   GLU L 159      -7.902   6.736  46.492  8     0 1.63         -0.15
ATOM    144  CA  GLU L 159      -7.665   6.234  47.841  8     1 2.03          0.10
ATOM    145  C   GLU L 159      -7.974   7.332  48.869  8     0 1.67          0.60
ATOM    146  O   GLU L 159      -8.585   7.051  49.897  8     0 1.38         -0.55
ATOM    147  CB  GLU L 159      -6.257   5.640  47.998  8     1 1.99          0.00
ATOM    148  CG  GLU L 159      -6.013   4.930  49.342  8     1 1.99          0.00
ATOM    149  CD  GLU L 159      -4.706   4.118  49.403  9     1 1.67          0.14
ATOM    150  OE1 GLU L 159      -4.012   4.046  48.422  9     1 1.48         -0.57
ATOM    151  OE2 GLU L 159      -4.419   3.569  50.446  9     1 1.48         -0.57
ATOM    158  N   LYS L 160      -7.620   8.597  48.584  4     0 1.63         -0.15
ATOM    159  CA  LYS L 160      -7.949   9.668  49.514  4     0 2.03          0.10
ATOM    160  C   LYS L 160      -9.429   9.819  49.632  4     0 1.67          0.60
ATOM    161  O   LYS L 160      -9.932   9.971  50.734  2     0 1.38         -0.55
ATOM    162  CB  LYS L 160      -7.431  11.040  49.091  4     0 1.99          0.00
ATOM    163  CG  LYS L 160      -6.009  11.284  49.242  1     0 1.99          0.00
ATOM    164  CD  LYS L 160      -5.689  12.704  48.869 11     0 1.99          0.00
ATOM    165  CE  LYS L 160      -4.282  12.974  49.179 11     0 1.99          0.25
ATOM    166  NZ  LYS L 160      -3.358  12.643  48.064 11     1 1.47          0.75
ATOM    180  N   LEU L 161     -10.157   9.741  48.524 12     0 1.63         -0.15
ATOM    181  CA  LEU L 161     -11.587   9.916  48.647 12     0 2.03          0.10
ATOM    182  C   LEU L 161     -12.154   8.798  49.517 12     0 1.67          0.60
ATOM    183  O   LEU L 161     -13.013   9.034  50.372 12     0 1.38         -0.55
ATOM    184  CB  LEU L 161     -12.256   9.946  47.283 10     1 1.99          0.00
ATOM    185  CG  LEU L 161     -13.745  10.227  47.336 10     1 2.03          0.00
ATOM    186  CD1 LEU L 161     -13.949  11.594  48.014 10     1 1.94          0.00
ATOM    187  CD2 LEU L 161     -14.311  10.221  45.925 10     1 1.94          0.00
ATOM    199  N   ALA L 162     -11.671   7.568  49.312 12     0 1.63         -0.15
ATOM    200  CA  ALA L 162     -12.130   6.447  50.116 12     1 2.03          0.10
ATOM    201  C   ALA L 162     -11.835   6.689  51.598 12     0 1.67          0.60
ATOM    202  O   ALA L 162     -12.676   6.399  52.464 12     1 1.38         -0.55
ATOM    203  CB  ALA L 162     -11.449   5.171  49.653 12     1 1.94          0.00
ATOM    209  N   GLU L 163     -10.653   7.249  51.895  8     0 1.63         -0.15
ATOM    210  CA  GLU L 163     -10.289   7.549  53.270  8     0 2.03          0.10
ATOM    211  C   GLU L 163     -11.142   8.676  53.826  8     0 1.67          0.60
ATOM    212  O   GLU L 163     -11.568   8.618  54.977  8     0 1.38         -0.55
ATOM    213  CB  GLU L 163      -8.795   7.896  53.380  8     0 1.99          0.00
ATOM    214  CG  GLU L 163      -7.854   6.695  53.183  8     1 1.99          0.00
ATOM    215  CD  GLU L 163      -8.013   5.650  54.267  9     1 1.67          0.14
ATOM    216  OE1 GLU L 163      -7.905   6.000  55.415  9     1 1.48         -0.57
ATOM    217  OE2 GLU L 163      -8.250   4.507  53.947  9     1 1.48         -0.57
ATOM    224  N   MET L 164     -11.451   9.679  53.008  3     0 1.63         -0.15
ATOM    225  CA  MET L 164     -12.256  10.788  53.481  3     0 2.03          0.10
ATOM    226  C   MET L 164     -13.630  10.296  53.882  3     0 1.67          0.60
ATOM    227  O   MET L 164     -14.121  10.623  54.966 12     0 1.38         -0.55
ATOM    228  CB  MET L 164     -12.380  11.868  52.410  7     0 1.99          0.00
ATOM    229  CG  MET L 164     -11.094  12.647  52.110  7     0 1.99          0.06
ATOM    230  SD  MET L 164     -11.304  13.771  50.756  7     0 1.76         -0.12
ATOM    231  CE  MET L 164     -12.342  14.943  51.556  7     1 1.94          0.06
ATOM    241  N   GLU L 165     -14.226   9.448  53.043  8     0 1.63         -0.15
ATOM    242  CA  GLU L 165     -15.540   8.903  53.352  8     0 2.03          0.10
ATOM    243  C   GLU L 165     -15.473   8.003  54.581  8     1 1.67          0.60
ATOM    244  O   GLU L 165     -16.377   8.029  55.425  8     1 1.38         -0.55
ATOM    245  CB  GLU L 165     -16.114   8.191  52.129  8     1 1.99          0.00
ATOM    246  CG  GLU L 165     -16.521   9.173  51.017  8     1 1.99          0.00
ATOM    247  CD  GLU L 165     -17.692  10.068  51.432  9     1 1.67          0.14
ATOM    248  OE1 GLU L 165     -18.712   9.532  51.800  9     1 1.48         -0.57
ATOM    249  OE2 GLU L 165     -17.554  11.280  51.417  9     1 1.48         -0.57
ATOM    256  N   THR L 166     -14.374   7.264  54.729  2     0 1.63         -0.15
ATOM    257  CA  THR L 166     -14.192   6.424  55.893  2     1 2.03          0.10
ATOM    258  C   THR L 166     -14.148   7.263  57.159  2     0 1.67          0.60
ATOM    259  O   THR L 166     -14.822   6.945  58.141  2     0 1.38         -0.55
ATOM    260  CB  THR L 166     -12.898   5.613  55.786  2     0 2.03          0.25
ATOM    261  CG2 THR L 166     -12.655   4.835  57.039  2     1 1.94          0.00
ATOM    262  OG1 THR L 166     -12.974   4.738  54.647  2     1 1.38         -0.25
ATOM    270  N   PHE L 167     -13.382   8.350  57.136  3     0 1.63         -0.15
ATOM    271  CA  PHE L 167     -13.279   9.204  58.303  3     0 2.03          0.10
ATOM    272  C   PHE L 167     -14.616   9.875  58.599  3     0 1.67          0.60
ATOM    273  O   PHE L 167     -15.017   9.983  59.758  3     0 1.38         -0.55
ATOM    274  CB  PHE L 167     -12.171  10.225  58.117  7     0 1.99          0.00
ATOM    275  CG  PHE L 167     -10.796   9.627  58.238  7     0 1.82          0.00
ATOM    276  CD1 PHE L 167      -9.901   9.686  57.187  7     0 1.78          0.00
ATOM    277  CD2 PHE L 167     -10.403   8.978  59.403  7     1 1.78          0.00
ATOM    278  CE1 PHE L 167      -8.645   9.112  57.288  7     0 1.78          0.00
ATOM    279  CE2 PHE L 167      -9.142   8.408  59.506  7     1 1.78          0.00
ATOM    280  CZ  PHE L 167      -8.267   8.478  58.446  7     1 1.78          0.00
ATOM    290  N   ARG L 168     -15.344  10.274  57.558  4     0 1.63         -0.15
ATOM    291  CA  ARG L 168     -16.658  10.868  57.758  4     0 2.03          0.10
ATOM    292  C   ARG L 168     -17.589   9.849  58.416  4     0 1.67          0.60
ATOM    293  O   ARG L 168     -18.369  10.196  59.308  3     0 1.38         -0.55
ATOM    294  CB  ARG L 168     -17.208  11.363  56.431  4     1 1.99          0.00
ATOM    295  CG  ARG L 168     -16.503  12.624  55.912  4     1 1.99          0.00
ATOM    296  CD  ARG L 168     -16.862  12.982  54.505  4     1 1.99          0.10
ATOM    297  NE  ARG L 168     -16.265  14.264  54.127  1     1 1.63         -0.10
ATOM    298  CZ  ARG L 168     -16.045  14.703  52.866  1     1 1.67          0.50
ATOM    299  NH1 ARG L 168     -16.333  13.960  51.813  1     1 1.63          0.25
ATOM    300  NH2 ARG L 168     -15.529  15.911  52.675  1     1 1.63          0.25
ATOM    314  N   ASP L 169     -17.462   8.570  58.035  8     0 1.63         -0.15
ATOM    315  CA  ASP L 169     -18.280   7.525  58.632  9     1 2.03          0.10
ATOM    316  C   ASP L 169     -17.905   7.360  60.102  8     0 1.67          0.60
ATOM    317  O   ASP L 169     -18.784   7.249  60.959  8     0 1.38         -0.55
ATOM    318  CB  ASP L 169     -18.098   6.194  57.895  9     1 1.99          0.00
ATOM    319  CG  ASP L 169     -19.101   5.129  58.317  9     1 1.67          0.14
ATOM    320  OD1 ASP L 169     -20.271   5.309  58.078  9     1 1.48         -0.57
ATOM    321  OD2 ASP L 169     -18.688   4.135  58.879  9     1 1.48         -0.57
ATOM    326  N   ILE L 170     -16.604   7.415  60.419 12     0 1.63         -0.15
ATOM    327  CA  ILE L 170     -16.207   7.296  61.816 12     0 2.03          0.10
ATOM    328  C   ILE L 170     -16.773   8.427  62.628 12     0 1.67          0.60
ATOM    329  O   ILE L 170     -17.304   8.213  63.720 12     0 1.38         -0.55
ATOM    330  CB  ILE L 170     -14.684   7.348  62.014 10     0 2.03          0.00
ATOM    331  CG1 ILE L 170     -14.019   6.124  61.398 10     1 1.99          0.00
ATOM    332  CG2 ILE L 170     -14.392   7.508  63.526 10     1 1.94          0.00
ATOM    333  CD1 ILE L 170     -14.453   4.837  62.033 10     1 1.94          0.00
ATOM    345  N   LEU L 171     -16.713   9.628  62.079 12     0 1.63         -0.15
ATOM    346  CA  LEU L 171     -17.204  10.764  62.812 12     0 2.03          0.10
ATOM    347  C   LEU L 171     -18.692  10.595  63.066 12     0 1.67          0.60
ATOM    348  O   LEU L 171     -19.150  10.797  64.189 12     0 1.38         -0.55
ATOM    349  CB  LEU L 171     -16.916  12.052  62.043 10     0 1.99          0.00
ATOM    350  CG  LEU L 171     -17.316  13.316  62.731 10     1 2.03          0.00
ATOM    351  CD1 LEU L 171     -16.589  13.373  64.044 10     0 1.94          0.00
ATOM    352  CD2 LEU L 171     -16.915  14.516  61.864 10     1 1.94          0.00
ATOM    364  N   CYS L 172     -19.443  10.184  62.043  5     0 1.63         -0.15
ATOM    365  CA  CYS L 172     -20.883  10.012  62.171  5     1 2.03          0.10
ATOM    366  C   CYS L 172     -21.230   8.941  63.208  5     1 1.67          0.60
ATOM    367  O   CYS L 172     -22.172   9.099  63.993  5     1 1.38         -0.55
ATOM    368  CB  CYS L 172     -21.475   9.616  60.825  5     1 1.99          0.19
ATOM    369  SG  CYS L 172     -21.392  10.925  59.587  5     1 1.69         -0.19
ATOM    375  N   ARG L 173     -20.454   7.852  63.232  4     0 1.63         -0.15
ATOM    376  CA  ARG L 173     -20.673   6.795  64.211  4     1 2.03          0.10
ATOM    377  C   ARG L 173     -20.425   7.321  65.620  4     0 1.67          0.60
ATOM    378  O   ARG L 173     -21.170   6.997  66.558  3     0 1.38         -0.55
ATOM    379  CB  ARG L 173     -19.764   5.612  63.919  4     1 1.99          0.00
ATOM    380  CG  ARG L 173     -20.162   4.766  62.692  4     1 1.99          0.00
ATOM    381  CD  ARG L 173     -19.161   3.700  62.410  4     1 1.99          0.10
ATOM    382  NE  ARG L 173     -19.521   2.897  61.242  1     1 1.63         -0.10
ATOM    383  CZ  ARG L 173     -20.290   1.788  61.268  1     1 1.67          0.50
ATOM    384  NH1 ARG L 173     -20.765   1.337  62.414  1     1 1.63          0.25
ATOM    385  NH2 ARG L 173     -20.564   1.142  60.144  1     1 1.63          0.25
ATOM    399  N   GLN L 174     -19.393   8.152  65.781  2     0 1.63         -0.15
ATOM    400  CA  GLN L 174     -19.118   8.734  67.083  3     0 2.03          0.10
ATOM    401  C   GLN L 174     -20.198   9.744  67.480  3     0 1.67          0.60
ATOM    402  O   GLN L 174     -20.602   9.799  68.642  3     0 1.38         -0.55
ATOM    403  CB  GLN L 174     -17.736   9.363  67.134  3     0 1.99          0.00
ATOM    404  CG  GLN L 174     -16.588   8.395  67.096  2     1 1.99          0.00
ATOM    405  CD  GLN L 174     -15.303   9.140  67.147  2     0 1.67          0.55
ATOM    406  NE2 GLN L 174     -14.290   8.590  67.833  2     1 1.63          0.00
ATOM    407  OE1 GLN L 174     -15.227  10.229  66.573  2     0 1.38         -0.55
ATOM    416  N   VAL L 175     -20.728  10.508  66.512 12     0 1.63         -0.15
ATOM    417  CA  VAL L 175     -21.799  11.455  66.835 12     0 2.03          0.10
ATOM    418  C   VAL L 175     -23.004  10.691  67.349 12     0 1.67          0.60
ATOM    419  O   VAL L 175     -23.570  11.030  68.389 12     0 1.38         -0.55
ATOM    420  CB  VAL L 175     -22.277  12.259  65.603 10     1 2.03          0.00
ATOM    421  CG1 VAL L 175     -23.524  13.032  65.976 10     1 1.94          0.00
ATOM    422  CG2 VAL L 175     -21.230  13.224  65.130 10     1 1.94          0.00
ATOM    432  N   ASP L 176     -23.359   9.614  66.643  8     0 1.63         -0.15
ATOM    433  CA  ASP L 176     -24.492   8.780  67.011  9     1 2.03          0.10
ATOM    434  C   ASP L 176     -24.280   8.213  68.408  8     0 1.67          0.60
ATOM    435  O   ASP L 176     -25.158   8.322  69.270  8     0 1.38         -0.55
ATOM    436  CB  ASP L 176     -24.651   7.644  65.979  9     1 1.99          0.00
ATOM    437  CG  ASP L 176     -25.904   6.737  66.143  9     1 1.67          0.14
ATOM    438  OD1 ASP L 176     -26.998   7.221  65.959  9     1 1.48         -0.57
ATOM    439  OD2 ASP L 176     -25.760   5.552  66.447  9     1 1.48         -0.57
ATOM    444  N   THR L 177     -23.090   7.655  68.652  2     0 1.63         -0.15
ATOM    445  CA  THR L 177     -22.777   7.055  69.933  2     1 2.03          0.10
ATOM    446  C   THR L 177     -22.894   8.060  71.068  2     0 1.67          0.60
ATOM    447  O   THR L 177     -23.548   7.783  72.078  2     0 1.38         -0.55
ATOM    448  CB  THR L 177     -21.341   6.499  69.928  2     0 2.03          0.25
ATOM    449  CG2 THR L 177     -21.010   5.930  71.277  2     1 1.94          0.00
ATOM    450  OG1 THR L 177     -21.219   5.481  68.917  2     1 1.38         -0.25
ATOM    458  N   LEU L 178     -22.321   9.244  70.872 12     0 1.63         -0.15
ATOM    459  CA  LEU L 178     -22.316  10.280  71.887 12     0 2.03          0.10
ATOM    460  C   LEU L 178     -23.729  10.760  72.189 12     0 1.67          0.60
ATOM    461  O   LEU L 178     -24.093  10.916  73.361 12     0 1.38         -0.55
ATOM    462  CB  LEU L 178     -21.446  11.446  71.421 10     0 1.99          0.00
ATOM    463  CG  LEU L 178     -21.269  12.568  72.406 10     1 2.03          0.00
ATOM    464  CD1 LEU L 178     -20.624  11.993  73.644 10     0 1.94          0.00
ATOM    465  CD2 LEU L 178     -20.379  13.643  71.801 10     1 1.94          0.00
ATOM    477  N   GLN L 179     -24.542  10.978  71.150  2     0 1.63         -0.15
ATOM    478  CA  GLN L 179     -25.911  11.428  71.363  3     1 2.03          0.10
ATOM    479  C   GLN L 179     -26.702  10.377  72.127  3     0 1.67          0.60
ATOM    480  O   GLN L 179     -27.455  10.700  73.045  3     0 1.38         -0.55
ATOM    481  CB  GLN L 179     -26.587  11.725  70.024  3     1 1.99          0.00
ATOM    482  CG  GLN L 179     -26.037  12.957  69.315  2     1 1.99          0.00
ATOM    483  CD  GLN L 179     -26.608  13.146  67.923  2     1 1.67          0.55
ATOM    484  NE2 GLN L 179     -26.459  14.354  67.395  2     1 1.63          0.00
ATOM    485  OE1 GLN L 179     -27.167  12.228  67.318  2     1 1.38         -0.55
ATOM    494  N   LYS L 180     -26.491   9.102  71.793  4     0 1.63         -0.15
ATOM    495  CA  LYS L 180     -27.177   8.037  72.500  4     1 2.03          0.10
ATOM    496  C   LYS L 180     -26.729   7.979  73.952  4     1 1.67          0.60
ATOM    497  O   LYS L 180     -27.555   7.789  74.847  2     1 1.38         -0.55
ATOM    498  CB  LYS L 180     -26.988   6.724  71.753  4     1 1.99          0.00
ATOM    499  CG  LYS L 180     -27.802   6.692  70.461  1     1 1.99          0.00
ATOM    500  CD  LYS L 180     -27.552   5.464  69.625 11     1 1.99          0.00
ATOM    501  CE  LYS L 180     -28.473   5.467  68.403 11     1 1.99          0.25
ATOM    502  NZ  LYS L 180     -28.114   4.417  67.422 11     1 1.47          0.75
ATOM    516  N   TYR L 181     -25.437   8.207  74.204  3     0 1.63         -0.15
ATOM    517  CA  TYR L 181     -24.954   8.232  75.574  3     0 2.03          0.10
ATOM    518  C   TYR L 181     -25.605   9.372  76.345  3     0 1.67          0.60
ATOM    519  O   TYR L 181     -25.994   9.214  77.508  3     0 1.38         -0.55
ATOM    520  CB  TYR L 181     -23.438   8.379  75.613  3     0 1.99          0.00
ATOM    521  CG  TYR L 181     -22.704   7.141  75.240  3     0 1.82          0.00
ATOM    522  CD1 TYR L 181     -23.374   5.935  75.105  6     1 1.78          0.00
ATOM    523  CD2 TYR L 181     -21.362   7.198  75.075  6     0 1.78          0.00
ATOM    524  CE1 TYR L 181     -22.676   4.795  74.787  6     1 1.78          0.00
ATOM    525  CE2 TYR L 181     -20.651   6.061  74.758  6     1 1.78          0.00
ATOM    526  CZ  TYR L 181     -21.305   4.863  74.612  6     0 1.82          0.25
ATOM    527  OH  TYR L 181     -20.592   3.728  74.289  6     1 1.38         -0.25
ATOM    537  N   PHE L 182     -25.765  10.524  75.693  3     0 1.63         -0.15
ATOM    538  CA  PHE L 182     -26.398  11.652  76.352  3     0 2.03          0.10
ATOM    539  C   PHE L 182     -27.801  11.274  76.783  3     0 1.67          0.60
ATOM    540  O   PHE L 182     -28.175  11.450  77.949  3     0 1.38         -0.55
ATOM    541  CB  PHE L 182     -26.519  12.862  75.437  7     1 1.99          0.00
ATOM    542  CG  PHE L 182     -27.188  13.994  76.123  7     1 1.82          0.00
ATOM    543  CD1 PHE L 182     -26.475  14.802  76.995  7     1 1.78          0.00
ATOM    544  CD2 PHE L 182     -28.541  14.245  75.930  7     1 1.78          0.00
ATOM    545  CE1 PHE L 182     -27.097  15.842  77.656  7     1 1.78          0.00
ATOM    546  CE2 PHE L 182     -29.166  15.281  76.588  7     1 1.78          0.00
ATOM    547  CZ  PHE L 182     -28.445  16.082  77.453  7     1 1.78          0.00
ATOM    557  N   ASP L 183     -28.583  10.748  75.833  8     0 1.63         -0.15
ATOM    558  CA  ASP L 183     -29.957  10.374  76.114  9     0 2.03          0.10
ATOM    559  C   ASP L 183     -30.031   9.301  77.192  8     1 1.67          0.60
ATOM    560  O   ASP L 183     -30.899   9.350  78.069  8     1 1.38         -0.55
ATOM    561  CB  ASP L 183     -30.645   9.876  74.838  9     1 1.99          0.00
ATOM    562  CG  ASP L 183     -30.973  10.993  73.824  9     1 1.67          0.14
ATOM    563  OD1 ASP L 183     -30.911  12.149  74.182  9     1 1.48         -0.57
ATOM    564  OD2 ASP L 183     -31.312  10.669  72.708  9     1 1.48         -0.57
ATOM    569  N   ALA L 184     -29.106   8.344  77.150 12     0 1.63         -0.15
ATOM    570  CA  ALA L 184     -29.071   7.288  78.143 12     1 2.03          0.10
ATOM    571  C   ALA L 184     -28.832   7.862  79.535 12     0 1.67          0.60
ATOM    572  O   ALA L 184     -29.460   7.430  80.506 12     1 1.38         -0.55
ATOM    573  CB  ALA L 184     -27.996   6.284  77.784 12     1 1.94          0.00
ATOM    579  N   CYS L 185     -27.952   8.865  79.634  5     0 1.63         -0.15
ATOM    580  CA  CYS L 185     -27.672   9.478  80.921  5     1 2.03          0.10
ATOM    581  C   CYS L 185     -28.897  10.234  81.397  5     0 1.67          0.60
ATOM    582  O   CYS L 185     -29.292  10.138  82.563  5     0 1.38         -0.55
ATOM    583  CB  CYS L 185     -26.510  10.463  80.817  5     1 1.99          0.19
ATOM    584  SG  CYS L 185     -24.918   9.715  80.492  5     1 1.69         -0.19
ATOM    590  N   ALA L 186     -29.533  10.961  80.473 12     0 1.63         -0.15
ATOM    591  CA  ALA L 186     -30.710  11.749  80.796 12     1 2.03          0.10
ATOM    592  C   ALA L 186     -31.812  10.845  81.330 12     1 1.67          0.60
ATOM    593  O   ALA L 186     -32.515  11.198  82.284 12     0 1.38         -0.55
ATOM    594  CB  ALA L 186     -31.179  12.509  79.563 12     1 1.94          0.00
ATOM    600  N   ASP L 187     -31.931   9.650  80.744  8     0 1.63         -0.15
ATOM    601  CA  ASP L 187     -32.930   8.686  81.161  9     1 2.03          0.10
ATOM    602  C   ASP L 187     -32.610   8.107  82.523  8     0 1.67          0.60
ATOM    603  O   ASP L 187     -33.494   8.013  83.377  8     0 1.38         -0.55
ATOM    604  CB  ASP L 187     -33.054   7.560  80.135  9     1 1.99          0.00
ATOM    605  CG  ASP L 187     -34.150   6.563  80.465  9     1 1.67          0.14
ATOM    606  OD1 ASP L 187     -35.307   6.939  80.566  9     1 1.48         -0.57
ATOM    607  OD2 ASP L 187     -33.865   5.389  80.624  9     1 1.48         -0.57
ATOM    612  N   ALA L 188     -31.346   7.739  82.753 12     0 1.63         -0.15
ATOM    613  CA  ALA L 188     -30.974   7.163  84.036 12     1 2.03          0.10
ATOM    614  C   ALA L 188     -31.277   8.140  85.166 12     0 1.67          0.60
ATOM    615  O   ALA L 188     -31.803   7.757  86.224 12     1 1.38         -0.55
ATOM    616  CB  ALA L 188     -29.494   6.818  84.029 12     1 1.94          0.00
ATOM    622  N   VAL L 189     -31.001   9.416  84.918 12     0 1.63         -0.15
ATOM    623  CA  VAL L 189     -31.251  10.423  85.921 12     0 2.03          0.10
ATOM    624  C   VAL L 189     -32.740  10.672  86.074 12     0 1.67          0.60
ATOM    625  O   VAL L 189     -33.235  10.744  87.197 12     0 1.38         -0.55
ATOM    626  CB  VAL L 189     -30.535  11.733  85.588 10     1 2.03          0.00
ATOM    627  CG1 VAL L 189     -30.960  12.800  86.591 10     1 1.94          0.00
ATOM    628  CG2 VAL L 189     -29.020  11.520  85.634 10     1 1.94          0.00
ATOM    638  N   SER L 190     -33.469  10.785  84.959  2     0 1.63         -0.15
ATOM    639  CA  SER L 190     -34.896  11.056  85.039  2     1 2.03          0.10
ATOM    640  C   SER L 190     -35.612   9.957  85.809  2     0 1.67          0.60
ATOM    641  O   SER L 190     -36.461  10.244  86.654  2     0 1.38         -0.55
ATOM    642  CB  SER L 190     -35.479  11.155  83.646  2     1 1.99          0.25
ATOM    643  OG  SER L 190     -34.941  12.255  82.956  2     1 1.38         -0.25
ATOM    649  N   LYS L 191     -35.248   8.695  85.565  4     0 1.63         -0.15
ATOM    650  CA  LYS L 191     -35.884   7.609  86.291  4     0 2.03          0.10
ATOM    651  C   LYS L 191     -35.573   7.703  87.777  4     0 1.67          0.60
ATOM    652  O   LYS L 191     -36.446   7.456  88.615  2     0 1.38         -0.55
ATOM    653  CB  LYS L 191     -35.471   6.251  85.730  4     1 1.99          0.00
ATOM    654  CG  LYS L 191     -36.102   5.901  84.364  1     1 1.99          0.00
ATOM    655  CD  LYS L 191     -35.735   4.482  83.937 11     1 1.99          0.00
ATOM    656  CE  LYS L 191     -36.590   3.978  82.748 11     1 1.99          0.25
ATOM    657  NZ  LYS L 191     -36.239   4.611  81.440 11     1 1.47          0.75
ATOM    671  N   ASP L 192     -34.349   8.114  88.121  8     0 1.63         -0.15
ATOM    672  CA  ASP L 192     -34.006   8.253  89.522  9     1 2.03          0.10
ATOM    673  C   ASP L 192     -34.841   9.358  90.164  8     0 1.67          0.60
ATOM    674  O   ASP L 192     -35.343   9.185  91.280  8     0 1.38         -0.55
ATOM    675  CB  ASP L 192     -32.524   8.562  89.680  9     1 1.99          0.00
ATOM    676  CG  ASP L 192     -32.073   8.544  91.108  9     0 1.67          0.14
ATOM    677  OD1 ASP L 192     -32.116   7.499  91.709  9     1 1.48         -0.57
ATOM    678  OD2 ASP L 192     -31.677   9.565  91.593  9     0 1.48         -0.57
ATOM    683  N   GLU L 193     -35.014  10.486  89.459  8     0 1.63         -0.15
ATOM    684  CA  GLU L 193     -35.820  11.575  90.003  8     0 2.03          0.10
ATOM    685  C   GLU L 193     -37.273  11.131  90.183  8     0 1.67          0.60
ATOM    686  O   GLU L 193     -37.917  11.474  91.177  8     0 1.38         -0.55
ATOM    687  CB  GLU L 193     -35.731  12.844  89.139  8     1 1.99          0.00
ATOM    688  CG  GLU L 193     -34.366  13.561  89.218  8     1 1.99          0.00
ATOM    689  CD  GLU L 193     -34.291  14.861  88.418  9     1 1.67          0.14
ATOM    690  OE1 GLU L 193     -35.188  15.141  87.654  9     1 1.48         -0.57
ATOM    691  OE2 GLU L 193     -33.337  15.583  88.606  9     1 1.48         -0.57
ATOM    698  N   LEU L 194     -37.793  10.318  89.264 12     0 1.63         -0.15
ATOM    699  CA  LEU L 194     -39.159   9.847  89.433 12     0 2.03          0.10
ATOM    700  C   LEU L 194     -39.273   8.991  90.697 12     1 1.67          0.60
ATOM    701  O   LEU L 194     -40.230   9.135  91.470 12     1 1.38         -0.55
ATOM    702  CB  LEU L 194     -39.605   9.054  88.200 10     1 1.99          0.00
ATOM    703  CG  LEU L 194     -39.795   9.888  86.922 10     1 2.03          0.00
ATOM    704  CD1 LEU L 194     -40.042   8.963  85.737 10     1 1.94          0.00
ATOM    705  CD2 LEU L 194     -40.957  10.840  87.125 10     1 1.94          0.00
ATOM    717  N   GLN L 195     -38.266   8.141  90.948  2     0 1.63         -0.15
ATOM    718  CA  GLN L 195     -38.295   7.322  92.153  3     1 2.03          0.10
ATOM    719  C   GLN L 195     -38.187   8.204  93.392  3     0 1.67          0.60
ATOM    720  O   GLN L 195     -38.880   7.969  94.384  3     0 1.38         -0.55
ATOM    721  CB  GLN L 195     -37.179   6.279  92.137  3     1 1.99          0.00
ATOM    722  CG  GLN L 195     -37.385   5.186  91.103  2     1 1.99          0.00
ATOM    723  CD  GLN L 195     -36.252   4.179  91.063  2     1 1.67          0.55
ATOM    724  NE2 GLN L 195     -35.951   3.691  89.867  2     1 1.63          0.00
ATOM    725  OE1 GLN L 195     -35.658   3.833  92.092  2     1 1.38         -0.55
ATOM    734  N   ARG L 196     -37.348   9.242  93.327  4     0 1.63         -0.15
ATOM    735  CA  ARG L 196     -37.202  10.174  94.439  4     1 2.03          0.10
ATOM    736  C   ARG L 196     -38.541  10.754  94.829  4     0 1.67          0.60
ATOM    737  O   ARG L 196     -38.912  10.754  96.005  3     0 1.38         -0.55
ATOM    738  CB  ARG L 196     -36.300  11.334  94.081  4     0 1.99          0.00
ATOM    739  CG  ARG L 196     -36.128  12.351  95.171  4     0 1.99          0.00
ATOM    740  CD  ARG L 196     -35.610  13.631  94.637  4     0 1.99          0.10
ATOM    741  NE  ARG L 196     -36.576  14.298  93.759  1     0 1.63         -0.10
ATOM    742  CZ  ARG L 196     -36.268  15.228  92.841  1     0 1.67          0.50
ATOM    743  NH1 ARG L 196     -35.021  15.625  92.655  1     1 1.63          0.25
ATOM    744  NH2 ARG L 196     -37.244  15.732  92.129  1     1 1.63          0.25
ATOM    758  N   ASP L 197     -39.268  11.275  93.836  8     0 1.63         -0.15
ATOM    759  CA  ASP L 197     -40.553  11.897  94.105  9     0 2.03          0.10
ATOM    760  C   ASP L 197     -41.533  10.894  94.700  8     0 1.67          0.60
ATOM    761  O   ASP L 197     -42.299  11.236  95.604  8     0 1.38         -0.55
ATOM    762  CB  ASP L 197     -41.134  12.516  92.837  9     1 1.99          0.00
ATOM    763  CG  ASP L 197     -40.367  13.777  92.364  9     1 1.67          0.14
ATOM    764  OD1 ASP L 197     -39.539  14.296  93.104  9     1 1.48         -0.57
ATOM    765  OD2 ASP L 197     -40.636  14.226  91.274  9     1 1.48         -0.57
ATOM    770  N   LYS L 198     -41.490   9.638  94.230  4     0 1.63         -0.15
ATOM    771  CA  LYS L 198     -42.378   8.620  94.776  4     1 2.03          0.10
ATOM    772  C   LYS L 198     -42.069   8.417  96.250  4     0 1.67          0.60
ATOM    773  O   LYS L 198     -42.977   8.386  97.082  2     0 1.38         -0.55
ATOM    774  CB  LYS L 198     -42.225   7.292  94.035  4     1 1.99          0.00
ATOM    775  CG  LYS L 198     -43.140   6.165  94.544  1     1 1.99          0.00
ATOM    776  CD  LYS L 198     -44.619   6.471  94.292 11     1 1.99          0.00
ATOM    777  CE  LYS L 198     -45.503   5.211  94.457 11     1 1.99          0.25
ATOM    778  NZ  LYS L 198     -45.619   4.740  95.889 11     1 1.47          0.75
ATOM    792  N   VAL L 199     -40.780   8.363  96.591 12     0 1.63         -0.15
ATOM    793  CA  VAL L 199     -40.398   8.203  97.982 12     0 2.03          0.10
ATOM    794  C   VAL L 199     -40.888   9.364  98.812 12     0 1.67          0.60
ATOM    795  O   VAL L 199     -41.452   9.160  99.886 12     0 1.38         -0.55
ATOM    796  CB  VAL L 199     -38.880   8.088  98.148 10     0 2.03          0.00
ATOM    797  CG1 VAL L 199     -38.534   8.184  99.618 10     0 1.94          0.00
ATOM    798  CG2 VAL L 199     -38.412   6.753  97.589 10     1 1.94          0.00
ATOM    808  N   VAL L 200     -40.747  10.577  98.299 12     0 1.63         -0.15
ATOM    809  CA  VAL L 200     -41.215  11.710  99.065 12     0 2.03          0.10
ATOM    810  C   VAL L 200     -42.704  11.605  99.337 12     0 1.67          0.60
ATOM    811  O   VAL L 200     -43.119  11.727 100.492 12     0 1.38         -0.55
ATOM    812  CB  VAL L 200     -40.956  13.016  98.303 10     1 2.03          0.00
ATOM    813  CG1 VAL L 200     -41.663  14.166  99.003 10     1 1.94          0.00
ATOM    814  CG2 VAL L 200     -39.461  13.273  98.225 10     0 1.94          0.00
ATOM    824  N   GLU L 201     -43.511  11.313  98.316  8     0 1.63         -0.15
ATOM    825  CA  GLU L 201     -44.942  11.221  98.574  8     0 2.03          0.10
ATOM    826  C   GLU L 201     -45.281  10.068  99.520  8     0 1.67          0.60
ATOM    827  O   GLU L 201     -46.089  10.234 100.437  8     0 1.38         -0.55
ATOM    828  CB  GLU L 201     -45.734  11.063  97.269  8     1 1.99          0.00
ATOM    829  CG  GLU L 201     -45.764  12.315  96.378  8     1 1.99          0.00
ATOM    830  CD  GLU L 201     -46.600  12.145  95.110  9     1 1.67          0.14
ATOM    831  OE1 GLU L 201     -47.067  11.055  94.858  9     1 1.48         -0.57
ATOM    832  OE2 GLU L 201     -46.777  13.116  94.407  9     1 1.48         -0.57
ATOM    839  N   ASP L 202     -44.619   8.918  99.370  8     0 1.63         -0.15
ATOM    840  CA  ASP L 202     -44.920   7.810 100.265  9     1 2.03          0.10
ATOM    841  C   ASP L 202     -44.569   8.164 101.706  8     0 1.67          0.60
ATOM    842  O   ASP L 202     -45.333   7.885 102.637  8     0 1.38         -0.55
ATOM    843  CB  ASP L 202     -44.167   6.537  99.847  9     1 1.99          0.00
ATOM    844  CG  ASP L 202     -44.715   5.860  98.566  9     1 1.67          0.14
ATOM    845  OD1 ASP L 202     -45.795   6.198  98.113  9     1 1.48         -0.57
ATOM    846  OD2 ASP L 202     -44.065   4.968  98.028  9     1 1.48         -0.57
ATOM    851  N   ASP L 203     -43.444   8.846 101.910  8     0 1.63         -0.15
ATOM    852  CA  ASP L 203     -43.081   9.179 103.271  9     0 2.03          0.10
ATOM    853  C   ASP L 203     -44.038  10.217 103.833  8     0 1.67          0.60
ATOM    854  O   ASP L 203     -44.516  10.079 104.956  8     0 1.38         -0.55
ATOM    855  CB  ASP L 203     -41.654   9.720 103.353  9     1 1.99          0.00
ATOM    856  CG  ASP L 203     -40.550   8.675 103.101  9     0 1.67          0.14
ATOM    857  OD1 ASP L 203     -40.824   7.470 103.065  9     0 1.48         -0.57
ATOM    858  OD2 ASP L 203     -39.423   9.103 102.967  9     0 1.48         -0.57
ATOM    863  N   GLU L 204     -44.416  11.215 103.028  8     0 1.63         -0.15
ATOM    864  CA  GLU L 204     -45.324  12.241 103.535  8     1 2.03          0.10
ATOM    865  C   GLU L 204     -46.688  11.666 103.929  8     1 1.67          0.60
ATOM    866  O   GLU L 204     -47.280  12.092 104.922  8     1 1.38         -0.55
ATOM    867  CB  GLU L 204     -45.502  13.379 102.516  8     1 1.99          0.00
ATOM    868  CG  GLU L 204     -44.260  14.285 102.338  8     1 1.99          0.00
ATOM    869  CD  GLU L 204     -44.439  15.389 101.302  9     1 1.67          0.14
ATOM    870  OE1 GLU L 204     -45.458  15.425 100.651  9     1 1.48         -0.57
ATOM    871  OE2 GLU L 204     -43.545  16.194 101.170  9     1 1.48         -0.57
ATOM    878  N   ASP L 205     -47.189  10.692 103.163  8     0 1.63         -0.15
ATOM    879  CA  ASP L 205     -48.483  10.100 103.480  9     1 2.03          0.10
ATOM    880  C   ASP L 205     -48.467   9.142 104.679  8     0 1.67          0.60
ATOM    881  O   ASP L 205     -49.413   9.141 105.472  8     1 1.38         -0.55
ATOM    882  CB  ASP L 205     -49.048   9.350 102.270  9     1 1.99          0.00
ATOM    883  CG  ASP L 205     -49.504  10.261 101.130  9     1 1.67          0.14
ATOM    884  OD1 ASP L 205     -49.606  11.450 101.336  9     1 1.48         -0.57
ATOM    885  OD2 ASP L 205     -49.777   9.750 100.068  9     1 1.48         -0.57
ATOM    890  N   ASP L 206     -47.414   8.324 104.814  8     0 1.63         -0.15
ATOM    891  CA  ASP L 206     -47.368   7.332 105.893  9     1 2.03          0.10
ATOM    892  C   ASP L 206     -46.570   7.675 107.163  8     1 1.67          0.60
ATOM    893  O   ASP L 206     -46.906   7.162 108.233  8     1 1.38         -0.55
ATOM    894  CB  ASP L 206     -46.886   5.971 105.369  9     1 1.99          0.00
ATOM    895  CG  ASP L 206     -47.853   5.310 104.367  9     1 1.67          0.14
ATOM    896  OD1 ASP L 206     -49.010   5.158 104.698  9     1 1.48         -0.57
ATOM    897  OD2 ASP L 206     -47.415   4.910 103.314  9     1 1.48         -0.57
ATOM    902  N   PHE L 207     -45.498   8.473 107.078  3     0 1.63         -0.15
ATOM    903  CA  PHE L 207     -44.658   8.664 108.260  3     0 2.03          0.10
ATOM    904  C   PHE L 207     -44.483  10.121 108.713  3     1 1.67          0.60
ATOM    905  O   PHE L 207     -44.530  11.038 107.904  3     1 1.38         -0.55
ATOM    906  CB  PHE L 207     -43.272   8.083 107.982  7     0 1.99          0.00
ATOM    907  CG  PHE L 207     -43.300   6.625 107.731  7     0 1.82          0.00
ATOM    908  CD1 PHE L 207     -43.447   6.140 106.448  7     0 1.78          0.00
ATOM    909  CD2 PHE L 207     -43.209   5.728 108.776  7     1 1.78          0.00
ATOM    910  CE1 PHE L 207     -43.497   4.784 106.206  7     1 1.78          0.00
ATOM    911  CE2 PHE L 207     -43.259   4.370 108.543  7     1 1.78          0.00
ATOM    912  CZ  PHE L 207     -43.403   3.896 107.253  7     1 1.78          0.00
ATOM    922  N   PRO L 208     -44.287  10.368 110.028  3     0 1.63         -0.25
ATOM    923  CA  PRO L 208     -43.899  11.645 110.605  3     1 2.03          0.10
ATOM    924  C   PRO L 208     -42.417  11.946 110.354  3     1 1.67          0.60
ATOM    925  O   PRO L 208     -41.946  13.060 110.593  3     1 1.38         -0.55
ATOM    926  CB  PRO L 208     -44.224  11.452 112.090  3     1 1.99          0.00
ATOM    927  CG  PRO L 208     -44.071   9.968 112.330  3     1 1.99          0.00
ATOM    928  CD  PRO L 208     -44.520   9.302 111.035  3     1 1.99          0.10
ATOM    936  N   THR L 209     -41.685  10.926 109.906  2     0 1.63         -0.15
ATOM    937  CA  THR L 209     -40.255  11.011 109.663  2     1 2.03          0.10
ATOM    938  C   THR L 209     -39.971  11.137 108.174  2     1 1.67          0.60
ATOM    939  O   THR L 209     -40.862  10.964 107.344  2     1 1.38         -0.55
ATOM    940  CB  THR L 209     -39.535   9.770 110.223  2     1 2.03          0.25
ATOM    941  CG2 THR L 209     -39.894   9.587 111.674  2     1 1.94          0.00
ATOM    942  OG1 THR L 209     -39.941   8.600 109.496  2     1 1.38         -0.25
ATOM    950  N   THR L 210     -38.707  11.398 107.842  2     1 1.63         -0.15
ATOM    951  CA  THR L 210     -38.270  11.545 106.455  2     1 2.03          0.10
ATOM    952  C   THR L 210     -37.632  10.283 105.919  2     0 1.67          0.60
ATOM    953  O   THR L 210     -37.115  10.261 104.792  2     0 1.38         -0.55
ATOM    954  CB  THR L 210     -37.196  12.611 106.338  2     0 2.03          0.25
ATOM    955  CG2 THR L 210     -37.694  13.907 106.961  2     1 1.94          0.00
ATOM    956  OG1 THR L 210     -36.002  12.147 107.041  2     1 1.38         -0.25
ATOM    964  N   ARG L 211     -37.487   9.276 106.783  4     1 1.63         -0.15
ATOM    965  CA  ARG L 211     -36.822   8.038 106.393  4     1 2.03          0.10
ATOM    966  C   ARG L 211     -35.370   8.199 105.922  4     1 1.67          0.60
ATOM    967  O   ARG L 211     -34.763   7.218 105.501  3     1 1.38         -0.55
ATOM    968  CB  ARG L 211     -37.639   7.428 105.252  4     1 1.99          0.00
ATOM    969  CG  ARG L 211     -37.130   6.234 104.557  4     1 1.99          0.00
ATOM    970  CD  ARG L 211     -38.079   5.970 103.443  4     1 1.99          0.10
ATOM    971  NE  ARG L 211     -37.573   5.102 102.447  1     1 1.63         -0.10
ATOM    972  CZ  ARG L 211     -38.324   4.625 101.446  1     1 1.67          0.50
ATOM    973  NH1 ARG L 211     -39.605   4.963 101.397  1     1 1.63          0.25
ATOM    974  NH2 ARG L 211     -37.789   3.844 100.522  1     1 1.63          0.25
ATOM    988  N   SER L 212     -34.806   9.428 105.968  2     1 1.63         -0.15
ATOM    989  CA  SER L 212     -33.469   9.776 105.465  2     1 2.03          0.10
ATOM    990  C   SER L 212     -33.409   9.764 103.913  2     0 1.67          0.60
ATOM    991  O   SER L 212     -32.400  10.174 103.320  2     1 1.38         -0.55
ATOM    992  CB  SER L 212     -32.385   8.883 106.061  2     1 1.99          0.25
ATOM    993  OG  SER L 212     -32.228   7.694 105.342  2     1 1.38         -0.25
ATOM    999  N   ASP L 213     -34.489   9.272 103.266  8     0 1.63         -0.15
ATOM   1000  CA  ASP L 213     -34.619   9.210 101.804  9     0 2.03          0.10
ATOM   1001  C   ASP L 213     -35.514  10.344 101.296  8     0 1.67          0.60
ATOM   1002  O   ASP L 213     -35.266  10.926 100.245  8     0 1.38         -0.55
ATOM   1003  CB  ASP L 213     -35.169   7.857 101.306  9     0 1.99          0.00
ATOM   1004  CG  ASP L 213     -34.268   6.604 101.544  9     1 1.67          0.14
ATOM   1005  OD1 ASP L 213     -33.133   6.629 101.127  9     1 1.48         -0.57
ATOM   1006  OD2 ASP L 213     -34.749   5.619 102.091  9     1 1.48         -0.57
ATOM   1011  N   GLY L 214     -36.546  10.723 102.054  5     0 1.63         -0.15
ATOM   1012  CA  GLY L 214     -37.434  11.804 101.623  5     1 1.99          0.10
ATOM   1013  C   GLY L 214     -36.615  13.088 101.489  5     1 1.67          0.60
ATOM   1014  O   GLY L 214     -36.880  13.953 100.649  5     1 1.38         -0.55
ATOM   1018  N   ASP L 215     -35.550  13.137 102.291  8     0 1.63         -0.15
ATOM   1019  CA  ASP L 215     -34.568  14.202 102.404  9     1 2.03          0.10
ATOM   1020  C   ASP L 215     -33.797  14.455 101.105  8     0 1.67          0.60
ATOM   1021  O   ASP L 215     -33.182  15.511 100.945  8     0 1.38         -0.55
ATOM   1022  CB  ASP L 215     -33.604  13.872 103.544  9     1 1.99          0.00
ATOM   1023  CG  ASP L 215     -34.259  14.023 104.912  9     1 1.67          0.14
ATOM   1024  OD1 ASP L 215     -35.264  14.675 104.987  9     1 1.48         -0.57
ATOM   1025  OD2 ASP L 215     -33.790  13.434 105.865  9     1 1.48         -0.57
ATOM   1030  N   PHE L 216     -33.875  13.534 100.128  3     0 1.63         -0.15
ATOM   1031  CA  PHE L 216     -33.195  13.741  98.848  3     0 2.03          0.10
ATOM   1032  C   PHE L 216     -33.762  14.980  98.176  3     0 1.67          0.60
ATOM   1033  O   PHE L 216     -33.068  15.656  97.409  3     1 1.38         -0.55
ATOM   1034  CB  PHE L 216     -33.443  12.611  97.848  7     0 1.99          0.00
ATOM   1035  CG  PHE L 216     -32.760  11.304  98.048  7     0 1.82          0.00
ATOM   1036  CD1 PHE L 216     -33.505  10.142  98.133  7     0 1.78          0.00
ATOM   1037  CD2 PHE L 216     -31.401  11.211  98.132  7     0 1.78          0.00
ATOM   1038  CE1 PHE L 216     -32.906   8.925  98.308  7     1 1.78          0.00
ATOM   1039  CE2 PHE L 216     -30.798   9.985  98.307  7     1 1.78          0.00
ATOM   1040  CZ  PHE L 216     -31.557   8.847  98.396  7     1 1.78          0.00
ATOM   1050  N   LEU L 217     -35.024  15.292  98.499 12     0 1.63         -0.15
ATOM   1051  CA  LEU L 217     -35.770  16.414  97.959 12     0 2.03          0.10
ATOM   1052  C   LEU L 217     -35.029  17.723  98.164 12     0 1.67          0.60
ATOM   1053  O   LEU L 217     -35.178  18.650  97.363 12     1 1.38         -0.55
ATOM   1054  CB  LEU L 217     -37.138  16.503  98.608 10     1 1.99          0.00
ATOM   1055  CG  LEU L 217     -38.101  17.483  97.955 10     1 2.03          0.00
ATOM   1056  CD1 LEU L 217     -38.340  17.048  96.498 10     1 1.94          0.00
ATOM   1057  CD2 LEU L 217     -39.391  17.508  98.746 10     1 1.94          0.00
ATOM   1069  N   HIS L 218     -34.242  17.810  99.250  4     1 1.63         -0.15
ATOM   1070  CA  HIS L 218     -33.492  19.007  99.577  3     1 2.03          0.10
ATOM   1071  C   HIS L 218     -32.825  19.539  98.319  3     0 1.67          0.60
ATOM   1072  O   HIS L 218     -32.858  20.740  98.059  3     1 1.38         -0.55
ATOM   1073  CB  HIS L 218     -32.419  18.664 100.626  3     1 1.99          0.00
ATOM   1074  CG  HIS L 218     -31.495  19.790 101.011  4     1 1.82          0.10
ATOM   1075  CD2 HIS L 218     -30.214  20.037 100.649  4     1 1.87          0.10
ATOM   1076  ND1 HIS L 218     -31.864  20.816 101.862  4     1 1.54         -0.10
ATOM   1077  CE1 HIS L 218     -30.842  21.650 102.008  4     1 1.87          0.30
ATOM   1078  NE2 HIS L 218     -29.826  21.203 101.271  4     1 1.54         -0.40
ATOM   1086  N   SER L 219     -32.169  18.642  97.574  2     1 1.63         -0.15
ATOM   1087  CA  SER L 219     -31.497  18.924  96.309  2     1 2.03          0.10
ATOM   1088  C   SER L 219     -30.974  20.350  96.066  2     1 1.67          0.60
ATOM   1089  O   SER L 219     -31.055  20.842  94.936  2     1 1.38         -0.55
ATOM   1090  CB  SER L 219     -32.446  18.536  95.189  2     1 1.99          0.25
ATOM   1091  OG  SER L 219     -33.612  19.341  95.192  2     1 1.38         -0.25
ATOM   1097  N   THR L 220     -30.384  20.998  97.072  2     0 1.63         -0.15
ATOM   1098  CA  THR L 220     -29.831  22.321  96.835  2     1 2.03          0.10
ATOM   1099  C   THR L 220     -28.473  22.130  96.247  2     0 1.67          0.60
ATOM   1100  O   THR L 220     -27.892  21.046  96.340  2     0 1.38         -0.55
ATOM   1101  CB  THR L 220     -29.642  23.199  98.088  2     1 2.03          0.25
ATOM   1102  CG2 THR L 220     -30.942  23.343  98.844  2     1 1.94          0.00
ATOM   1103  OG1 THR L 220     -28.617  22.628  98.935  2     1 1.38         -0.25
ATOM   1111  N   ASN L 221     -27.883  23.207  95.781  2     1 1.63         -0.15
ATOM   1112  CA  ASN L 221     -26.547  23.154  95.224  2     1 2.03          0.10
ATOM   1113  C   ASN L 221     -25.493  22.668  96.227  2     1 1.67          0.60
ATOM   1114  O   ASN L 221     -24.394  22.292  95.820  2     1 1.38         -0.55
ATOM   1115  CB  ASN L 221     -26.162  24.512  94.677  2     1 1.99          0.00
ATOM   1116  CG  ASN L 221     -26.890  24.851  93.397  2     1 1.67          0.55
ATOM   1117  ND2 ASN L 221     -26.924  26.117  93.070  2     1 1.63          0.00
ATOM   1118  OD1 ASN L 221     -27.423  23.970  92.707  2     1 1.38         -0.55
ATOM   1125  N   GLY L 222     -25.777  22.732  97.541  5     1 1.63         -0.15
ATOM   1126  CA  GLY L 222     -24.777  22.310  98.503  5     1 1.99          0.10
ATOM   1127  C   GLY L 222     -24.779  20.800  98.771  5     1 1.67          0.60
ATOM   1128  O   GLY L 222     -23.881  20.304  99.455  5     1 1.38         -0.55
ATOM   1132  N   ASN L 223     -25.783  20.060  98.271  2     0 1.63         -0.15
ATOM   1133  CA  ASN L 223     -25.810  18.627  98.558  2     1 2.03          0.10
ATOM   1134  C   ASN L 223     -26.564  17.748  97.542  2     0 1.67          0.60
ATOM   1135  O   ASN L 223     -27.169  16.743  97.920  2     1 1.38         -0.55
ATOM   1136  CB  ASN L 223     -26.346  18.409  99.967  2     1 1.99          0.00
ATOM   1137  CG  ASN L 223     -26.100  17.022 100.502  2     1 1.67          0.55
ATOM   1138  ND2 ASN L 223     -26.949  16.585 101.406  2     1 1.63          0.00
ATOM   1139  OD1 ASN L 223     -25.123  16.358 100.129  2     1 1.38         -0.55
ATOM   1146  N   LYS L 224     -26.449  18.033  96.240  4     1 1.63         -0.15
ATOM   1147  CA  LYS L 224     -27.117  17.190  95.225  4     1 2.03          0.10
ATOM   1148  C   LYS L 224     -26.457  15.813  95.154  4     0 1.67          0.60
ATOM   1149  O   LYS L 224     -27.054  14.826  94.696  2     1 1.38         -0.55
ATOM   1150  CB  LYS L 224     -27.123  17.843  93.842  4     1 1.99          0.00
ATOM   1151  CG  LYS L 224     -28.015  19.059  93.746  1     1 1.99          0.00
ATOM   1152  CD  LYS L 224     -28.038  19.675  92.370 11     1 1.99          0.00
ATOM   1153  CE  LYS L 224     -28.979  20.872  92.346 11     1 1.99          0.25
ATOM   1154  NZ  LYS L 224     -29.003  21.542  91.020 11     1 1.47          0.75
ATOM   1168  N   GLU L 225     -25.237  15.756  95.682  8     0 1.63         -0.15
ATOM   1169  CA  GLU L 225     -24.410  14.568  95.755  8     1 2.03          0.10
ATOM   1170  C   GLU L 225     -25.080  13.500  96.607  8     1 1.67          0.60
ATOM   1171  O   GLU L 225     -24.748  12.327  96.500  8     1 1.38         -0.55
ATOM   1172  CB  GLU L 225     -23.039  14.914  96.335  8     1 1.99          0.00
ATOM   1173  CG  GLU L 225     -22.178  15.784  95.425  8     1 1.99          0.00
ATOM   1174  CD  GLU L 225     -20.827  16.128  96.018  9     1 1.67          0.14
ATOM   1175  OE1 GLU L 225     -20.586  15.784  97.151  9     1 1.48         -0.57
ATOM   1176  OE2 GLU L 225     -20.040  16.739  95.332  9     1 1.48         -0.57
ATOM   1183  N   LYS L 226     -25.996  13.892  97.491  4     0 1.63         -0.15
ATOM   1184  CA  LYS L 226     -26.720  12.913  98.284  4     1 2.03          0.10
ATOM   1185  C   LYS L 226     -27.487  11.945  97.381  4     0 1.67          0.60
ATOM   1186  O   LYS L 226     -27.625  10.768  97.706  2     1 1.38         -0.55
ATOM   1187  CB  LYS L 226     -27.709  13.591  99.228  4     1 1.99          0.00
ATOM   1188  CG  LYS L 226     -28.494  12.632 100.131  1     1 1.99          0.00
ATOM   1189  CD  LYS L 226     -29.456  13.394 101.039 11     1 1.99          0.00
ATOM   1190  CE  LYS L 226     -30.506  12.476 101.688 11     1 1.99          0.25
ATOM   1191  NZ  LYS L 226     -29.941  11.489 102.655 11     1 1.47          0.75
ATOM   1205  N   LEU L 227     -28.054  12.476  96.285 12     0 1.63         -0.15
ATOM   1206  CA  LEU L 227     -28.905  11.725  95.371 12     0 2.03          0.10
ATOM   1207  C   LEU L 227     -28.171  11.138  94.179 12     0 1.67          0.60
ATOM   1208  O   LEU L 227     -28.382   9.984  93.828 12     0 1.38         -0.55
ATOM   1209  CB  LEU L 227     -30.029  12.604  94.834 10     1 1.99          0.00
ATOM   1210  CG  LEU L 227     -30.989  11.896  93.862 10     0 2.03          0.00
ATOM   1211  CD1 LEU L 227     -31.702  10.758  94.581 10     1 1.94          0.00
ATOM   1212  CD2 LEU L 227     -31.978  12.899  93.330 10     1 1.94          0.00
ATOM   1224  N   PHE L 228     -27.319  11.923  93.523  3     0 1.63         -0.15
ATOM   1225  CA  PHE L 228     -26.716  11.435  92.276  3     1 2.03          0.10
ATOM   1226  C   PHE L 228     -26.141   9.997  92.290  3     0 1.67          0.60
ATOM   1227  O   PHE L 228     -26.363   9.278  91.327  3     0 1.38         -0.55
ATOM   1228  CB  PHE L 228     -25.688  12.389  91.681  7     1 1.99          0.00
ATOM   1229  CG  PHE L 228     -25.139  11.825  90.399  7     1 1.82          0.00
ATOM   1230  CD1 PHE L 228     -25.881  11.916  89.219  7     1 1.78          0.00
ATOM   1231  CD2 PHE L 228     -23.908  11.204  90.360  7     1 1.78          0.00
ATOM   1232  CE1 PHE L 228     -25.397  11.396  88.035  7     1 1.78          0.00
ATOM   1233  CE2 PHE L 228     -23.419  10.690  89.177  7     1 1.78          0.00
ATOM   1234  CZ  PHE L 228     -24.166  10.789  88.012  7     1 1.78          0.00
ATOM   1244  N   PRO L 229     -25.409   9.519  93.322  3     0 1.63         -0.25
ATOM   1245  CA  PRO L 229     -24.852   8.173  93.410  3     1 2.03          0.10
ATOM   1246  C   PRO L 229     -25.918   7.070  93.321  3     1 1.67          0.60
ATOM   1247  O   PRO L 229     -25.571   5.901  93.135  3     1 1.38         -0.55
ATOM   1248  CB  PRO L 229     -24.182   8.180  94.789  3     1 1.99          0.00
ATOM   1249  CG  PRO L 229     -23.869   9.622  95.035  3     1 1.99          0.00
ATOM   1250  CD  PRO L 229     -25.025  10.362  94.448  3     0 1.99          0.10
ATOM   1258  N   HIS L 230     -27.197   7.421  93.509  4     0 1.63         -0.15
ATOM   1259  CA  HIS L 230     -28.286   6.462  93.427  3     1 2.03          0.10
ATOM   1260  C   HIS L 230     -28.702   6.250  91.971  3     0 1.67          0.60
ATOM   1261  O   HIS L 230     -29.336   5.242  91.641  3     1 1.38         -0.55
ATOM   1262  CB  HIS L 230     -29.460   6.942  94.274  3     1 1.99          0.00
ATOM   1263  CG  HIS L 230     -29.114   6.947  95.725  4     0 1.82          0.10
ATOM   1264  CD2 HIS L 230     -28.489   7.872  96.477  4     0 1.87          0.10
ATOM   1265  ND1 HIS L 230     -29.351   5.869  96.560  4     1 1.54         -0.10
ATOM   1266  CE1 HIS L 230     -28.903   6.153  97.771  4     1 1.87          0.30
ATOM   1267  NE2 HIS L 230     -28.374   7.361  97.744  4     1 1.54         -0.40
ATOM   1275  N   VAL L 231     -28.305   7.172  91.085 12     0 1.63         -0.15
ATOM   1276  CA  VAL L 231     -28.588   7.005  89.672 12     0 2.03          0.10
ATOM   1277  C   VAL L 231     -27.808   5.754  89.354 12     0 1.67          0.60
ATOM   1278  O   VAL L 231     -26.647   5.672  89.739 12     0 1.38         -0.55
ATOM   1279  CB  VAL L 231     -28.087   8.223  88.861 10     0 2.03          0.00
ATOM   1280  CG1 VAL L 231     -28.240   7.967  87.380 10     0 1.94          0.00
ATOM   1281  CG2 VAL L 231     -28.864   9.458  89.261 10     1 1.94          0.00
ATOM   1291  N   THR L 232     -28.425   4.776  88.700  2     1 1.63         -0.15
ATOM   1292  CA  THR L 232     -27.768   3.488  88.520  2     1 2.03          0.10
ATOM   1293  C   THR L 232     -26.297   3.609  88.082  2     0 1.67          0.60
ATOM   1294  O   THR L 232     -26.044   3.975  86.929  2     0 1.38         -0.55
ATOM   1295  CB  THR L 232     -28.520   2.664  87.464  2     1 2.03          0.25
ATOM   1296  CG2 THR L 232     -27.872   1.324  87.317  2     1 1.94          0.00
ATOM   1297  OG1 THR L 232     -29.881   2.494  87.863  2     1 1.38         -0.25
ATOM   1305  N   PRO L 233     -25.313   3.230  88.950  3     0 1.63         -0.25
ATOM   1306  CA  PRO L 233     -23.875   3.219  88.703  3     0 2.03          0.10
ATOM   1307  C   PRO L 233     -23.480   2.472  87.455  3     1 1.67          0.60
ATOM   1308  O   PRO L 233     -22.543   2.846  86.756  3     0 1.38         -0.55
ATOM   1309  CB  PRO L 233     -23.328   2.526  89.951  3     1 1.99          0.00
ATOM   1310  CG  PRO L 233     -24.336   2.835  91.025  3     1 1.99          0.00
ATOM   1311  CD  PRO L 233     -25.665   2.795  90.331  3     1 1.99          0.10
ATOM   1319  N   LYS L 234     -24.235   1.423  87.133  4     0 1.63         -0.15
ATOM   1320  CA  LYS L 234     -23.945   0.634  85.946  4     1 2.03          0.10
ATOM   1321  C   LYS L 234     -24.186   1.481  84.713  4     1 1.67          0.60
ATOM   1322  O   LYS L 234     -23.484   1.367  83.709  2     1 1.38         -0.55
ATOM   1323  CB  LYS L 234     -24.827  -0.611  85.893  4     1 1.99          0.00
ATOM   1324  CG  LYS L 234     -24.517  -1.652  86.951  1     1 1.99          0.00
ATOM   1325  CD  LYS L 234     -25.468  -2.842  86.842 11     1 1.99          0.00
ATOM   1326  CE  LYS L 234     -25.179  -3.891  87.908 11     1 1.99          0.25
ATOM   1327  NZ  LYS L 234     -26.132  -5.036  87.832 11     1 1.47          0.75
ATOM   1341  N   GLY L 235     -25.217   2.321  84.783  5     0 1.63         -0.15
ATOM   1342  CA  GLY L 235     -25.567   3.206  83.701  5     1 1.99          0.10
ATOM   1343  C   GLY L 235     -24.481   4.247  83.587  5     0 1.67          0.60
ATOM   1344  O   GLY L 235     -23.875   4.425  82.537  5     0 1.38         -0.55
ATOM   1348  N   ILE L 236     -24.153   4.859  84.710 12     0 1.63         -0.15
ATOM   1349  CA  ILE L 236     -23.186   5.941  84.706 12     1 2.03          0.10
ATOM   1350  C   ILE L 236     -21.825   5.501  84.164 12     0 1.67          0.60
ATOM   1351  O   ILE L 236     -21.268   6.133  83.252 12     1 1.38         -0.55
ATOM   1352  CB  ILE L 236     -22.992   6.433  86.153 10     0 2.03          0.00
ATOM   1353  CG1 ILE L 236     -24.252   7.109  86.669 10     1 1.99          0.00
ATOM   1354  CG2 ILE L 236     -21.813   7.386  86.241 10     1 1.94          0.00
ATOM   1355  CD1 ILE L 236     -24.215   7.319  88.153 10     1 1.94          0.00
ATOM   1367  N   ASN L 237     -21.309   4.387  84.675  2     0 1.63         -0.15
ATOM   1368  CA  ASN L 237     -20.013   3.906  84.236  2     1 2.03          0.10
ATOM   1369  C   ASN L 237     -20.064   3.261  82.854  2     1 1.67          0.60
ATOM   1370  O   ASN L 237     -19.128   3.407  82.065  2     1 1.38         -0.55
ATOM   1371  CB  ASN L 237     -19.465   2.939  85.258  2     1 1.99          0.00
ATOM   1372  CG  ASN L 237     -19.042   3.632  86.529  2     1 1.67          0.55
ATOM   1373  ND2 ASN L 237     -19.051   2.903  87.615  2     1 1.63          0.00
ATOM   1374  OD1 ASN L 237     -18.712   4.828  86.534  2     1 1.38         -0.55
ATOM   1381  N   GLY L 238     -21.151   2.539  82.559  5     0 1.63         -0.15
ATOM   1382  CA  GLY L 238     -21.318   1.868  81.279  5     1 1.99          0.10
ATOM   1383  C   GLY L 238     -21.443   2.849  80.121  5     1 1.67          0.60
ATOM   1384  O   GLY L 238     -20.939   2.593  79.026  5     1 1.38         -0.55
ATOM   1388  N   ILE L 239     -22.118   3.973  80.365 12     0 1.63         -0.15
ATOM   1389  CA  ILE L 239     -22.345   4.978  79.341 12     0 2.03          0.10
ATOM   1390  C   ILE L 239     -21.111   5.853  79.138 12     0 1.67          0.60
ATOM   1391  O   ILE L 239     -20.672   6.050  78.007 12     0 1.38         -0.55
ATOM   1392  CB  ILE L 239     -23.523   5.883  79.725 10     0 2.03          0.00
ATOM   1393  CG1 ILE L 239     -24.832   5.123  79.804 10     1 1.99          0.00
ATOM   1394  CG2 ILE L 239     -23.671   6.877  78.679 10     0 1.94          0.00
ATOM   1395  CD1 ILE L 239     -25.903   5.952  80.504 10     1 1.94          0.00
ATOM   1407  N   ASP L 240     -20.571   6.417  80.225  8     0 1.63         -0.15
ATOM   1408  CA  ASP L 240     -19.387   7.266  80.135  9     1 2.03          0.10
ATOM   1409  C   ASP L 240     -19.473   8.358  79.076  8     0 1.67          0.60
ATOM   1410  O   ASP L 240     -18.561   8.504  78.256  8     0 1.38         -0.55
ATOM   1411  CB  ASP L 240     -18.118   6.438  79.936  9     1 1.99          0.00
ATOM   1412  CG  ASP L 240     -16.829   7.294  80.115  9     1 1.67          0.14
ATOM   1413  OD1 ASP L 240     -16.921   8.388  80.671  9     1 1.48         -0.57
ATOM   1414  OD2 ASP L 240     -15.779   6.864  79.691  9     1 1.48         -0.57
ATOM   1419  N   PHE L 241     -20.534   9.166  79.142  3     1 1.63         -0.15
ATOM   1420  CA  PHE L 241     -20.706  10.254  78.192  3     0 2.03          0.10
ATOM   1421  C   PHE L 241     -19.460  11.121  78.108  3     0 1.67          0.60
ATOM   1422  O   PHE L 241     -19.036  11.471  77.010  3     0 1.38         -0.55
ATOM   1423  CB  PHE L 241     -21.893  11.130  78.578  7     1 1.99          0.00
ATOM   1424  CG  PHE L 241     -22.075  12.328  77.690  7     0 1.82          0.00
ATOM   1425  CD1 PHE L 241     -22.734  12.228  76.489  7     0 1.78          0.00
ATOM   1426  CD2 PHE L 241     -21.573  13.566  78.062  7     1 1.78          0.00
ATOM   1427  CE1 PHE L 241     -22.892  13.332  75.679  7     1 1.78          0.00
ATOM   1428  CE2 PHE L 241     -21.729  14.669  77.249  7     1 1.78          0.00
ATOM   1429  CZ  PHE L 241     -22.393  14.549  76.053  7     1 1.78          0.00
ATOM   1439  N   LYS L 242     -18.889  11.505  79.255  4     1 1.63         -0.15
ATOM   1440  CA  LYS L 242     -17.710  12.365  79.240  4     1 2.03          0.10
ATOM   1441  C   LYS L 242     -16.544  11.741  78.473  4     0 1.67          0.60
ATOM   1442  O   LYS L 242     -15.942  12.405  77.622  2     0 1.38         -0.55
ATOM   1443  CB  LYS L 242     -17.268  12.709  80.658  4     1 1.99          0.00
ATOM   1444  CG  LYS L 242     -16.056  13.632  80.730  1     1 1.99          0.00
ATOM   1445  CD  LYS L 242     -15.712  13.994  82.173 11     1 1.99          0.00
ATOM   1446  CE  LYS L 242     -14.478  14.886  82.248 11     1 1.99          0.25
ATOM   1447  NZ  LYS L 242     -14.150  15.265  83.652 11     1 1.47          0.75
ATOM   1461  N   GLY L 243     -16.207  10.470  78.733  5     0 1.63         -0.15
ATOM   1462  CA  GLY L 243     -15.098   9.870  78.004  5     1 1.99          0.10
ATOM   1463  C   GLY L 243     -15.362   9.869  76.502  5     1 1.67          0.60
ATOM   1464  O   GLY L 243     -14.444  10.094  75.697  5     1 1.38         -0.55
ATOM   1468  N   GLU L 244     -16.626   9.648  76.118  8     1 1.63         -0.15
ATOM   1469  CA  GLU L 244     -16.972   9.622  74.708  8     0 2.03          0.10
ATOM   1470  C   GLU L 244     -16.898  11.026  74.125  8     0 1.67          0.60
ATOM   1471  O   GLU L 244     -16.417  11.208  73.013  8     0 1.38         -0.55
ATOM   1472  CB  GLU L 244     -18.369   9.055  74.497  8     0 1.99          0.00
ATOM   1473  CG  GLU L 244     -18.781   8.833  73.015  8     0 1.99          0.00
ATOM   1474  CD  GLU L 244     -18.003   7.757  72.303  9     1 1.67          0.14
ATOM   1475  OE1 GLU L 244     -17.409   6.938  72.960  9     1 1.48         -0.57
ATOM   1476  OE2 GLU L 244     -18.018   7.751  71.093  9     1 1.48         -0.57
ATOM   1483  N   ALA L 245     -17.363  12.029  74.875 12     0 1.63         -0.15
ATOM   1484  CA  ALA L 245     -17.346  13.408  74.400 12     0 2.03          0.10
ATOM   1485  C   ALA L 245     -15.925  13.867  74.127 12     0 1.67          0.60
ATOM   1486  O   ALA L 245     -15.653  14.529  73.122 12     0 1.38         -0.55
ATOM   1487  CB  ALA L 245     -17.987  14.320  75.430 12     1 1.94          0.00
ATOM   1493  N   ILE L 246     -14.998  13.470  74.995 12     0 1.63         -0.15
ATOM   1494  CA  ILE L 246     -13.598  13.819  74.829 12     1 2.03          0.10
ATOM   1495  C   ILE L 246     -13.007  13.101  73.625 12     0 1.67          0.60
ATOM   1496  O   ILE L 246     -12.344  13.716  72.782 12     0 1.38         -0.55
ATOM   1497  CB  ILE L 246     -12.802  13.481  76.089 10     0 2.03          0.00
ATOM   1498  CG1 ILE L 246     -13.263  14.381  77.242 10     1 1.99          0.00
ATOM   1499  CG2 ILE L 246     -11.310  13.649  75.821 10     1 1.94          0.00
ATOM   1500  CD1 ILE L 246     -12.765  13.937  78.586 10     1 1.94          0.00
ATOM   1512  N   THR L 247     -13.285  11.795  73.523  2     0 1.63         -0.15
ATOM   1513  CA  THR L 247     -12.800  10.987  72.419  2     1 2.03          0.10
ATOM   1514  C   THR L 247     -13.299  11.566  71.106  2     0 1.67          0.60
ATOM   1515  O   THR L 247     -12.536  11.706  70.142  2     0 1.38         -0.55
ATOM   1516  CB  THR L 247     -13.296   9.537  72.559  2     0 2.03          0.25
ATOM   1517  CG2 THR L 247     -12.843   8.702  71.373  2     1 1.94          0.00
ATOM   1518  OG1 THR L 247     -12.789   8.977  73.784  2     1 1.38         -0.25
ATOM   1526  N   PHE L 248     -14.584  11.907  71.084  3     0 1.63         -0.15
ATOM   1527  CA  PHE L 248     -15.246  12.494  69.943  3     0 2.03          0.10
ATOM   1528  C   PHE L 248     -14.603  13.787  69.512  3     0 1.67          0.60
ATOM   1529  O   PHE L 248     -14.257  13.941  68.343  3     0 1.38         -0.55
ATOM   1530  CB  PHE L 248     -16.716  12.744  70.263  7     0 1.99          0.00
ATOM   1531  CG  PHE L 248     -17.419  13.536  69.226  7     0 1.82          0.00
ATOM   1532  CD1 PHE L 248     -17.761  12.975  68.043  7     0 1.78          0.00
ATOM   1533  CD2 PHE L 248     -17.747  14.860  69.454  7     0 1.78          0.00
ATOM   1534  CE1 PHE L 248     -18.400  13.679  67.088  7     0 1.78          0.00
ATOM   1535  CE2 PHE L 248     -18.400  15.594  68.494  7     1 1.78          0.00
ATOM   1536  CZ  PHE L 248     -18.729  14.998  67.299  7     1 1.78          0.00
ATOM   1546  N   LYS L 249     -14.422  14.728  70.432  4     0 1.63         -0.15
ATOM   1547  CA  LYS L 249     -13.845  16.002  70.039  4     1 2.03          0.10
ATOM   1548  C   LYS L 249     -12.416  15.838  69.531  4     1 1.67          0.60
ATOM   1549  O   LYS L 249     -12.022  16.455  68.535  2     1 1.38         -0.55
ATOM   1550  CB  LYS L 249     -13.891  16.968  71.217  4     1 1.99          0.00
ATOM   1551  CG  LYS L 249     -15.303  17.448  71.559  1     1 1.99          0.00
ATOM   1552  CD  LYS L 249     -15.310  18.353  72.775 11     1 1.99          0.00
ATOM   1553  CE  LYS L 249     -16.725  18.788  73.127 11     1 1.99          0.25
ATOM   1554  NZ  LYS L 249     -16.754  19.647  74.345 11     1 1.47          0.75
ATOM   1568  N   ALA L 250     -11.632  14.977  70.187 12     0 1.63         -0.15
ATOM   1569  CA  ALA L 250     -10.268  14.746  69.740 12     1 2.03          0.10
ATOM   1570  C   ALA L 250     -10.246  14.112  68.349 12     1 1.67          0.60
ATOM   1571  O   ALA L 250      -9.468  14.520  67.475 12     1 1.38         -0.55
ATOM   1572  CB  ALA L 250      -9.554  13.849  70.728 12     1 1.94          0.00
ATOM   1578  N   THR L 251     -11.144  13.143  68.134  2     0 1.63         -0.15
ATOM   1579  CA  THR L 251     -11.227  12.433  66.876  2     1 2.03          0.10
ATOM   1580  C   THR L 251     -11.685  13.383  65.789  2     0 1.67          0.60
ATOM   1581  O   THR L 251     -11.147  13.365  64.682  2     0 1.38         -0.55
ATOM   1582  CB  THR L 251     -12.209  11.255  66.938  2     0 2.03          0.25
ATOM   1583  CG2 THR L 251     -12.179  10.549  65.599  2     1 1.94          0.00
ATOM   1584  OG1 THR L 251     -11.825  10.325  67.958  2     1 1.38         -0.25
ATOM   1592  N   THR L 252     -12.679  14.212  66.113  2     0 1.63         -0.15
ATOM   1593  CA  THR L 252     -13.263  15.154  65.183  2     0 2.03          0.10
ATOM   1594  C   THR L 252     -12.204  16.096  64.677  2     0 1.67          0.60
ATOM   1595  O   THR L 252     -12.107  16.323  63.477  2     0 1.38         -0.55
ATOM   1596  CB  THR L 252     -14.368  15.994  65.851  2     1 2.03          0.25
ATOM   1597  CG2 THR L 252     -14.937  16.965  64.856  2     1 1.94          0.00
ATOM   1598  OG1 THR L 252     -15.404  15.152  66.317  2     0 1.38         -0.25
ATOM   1606  N   ALA L 253     -11.383  16.632  65.582 12     0 1.63         -0.15
ATOM   1607  CA  ALA L 253     -10.317  17.528  65.166 12     1 2.03          0.10
ATOM   1608  C   ALA L 253      -9.356  16.817  64.210 12     1 1.67          0.60
ATOM   1609  O   ALA L 253      -8.940  17.379  63.190 12     1 1.38         -0.55
ATOM   1610  CB  ALA L 253      -9.575  18.025  66.389 12     1 1.94          0.00
ATOM   1616  N   GLY L 254      -9.053  15.548  64.507  5     0 1.63         -0.15
ATOM   1617  CA  GLY L 254      -8.186  14.735  63.662  5     1 1.99          0.10
ATOM   1618  C   GLY L 254      -8.787  14.602  62.267  5     1 1.67          0.60
ATOM   1619  O   GLY L 254      -8.110  14.811  61.250  5     1 1.38         -0.55
ATOM   1623  N   ILE L 255     -10.059  14.213  62.230 12     0 1.63         -0.15
ATOM   1624  CA  ILE L 255     -10.779  14.010  60.990 12     0 2.03          0.10
ATOM   1625  C   ILE L 255     -10.946  15.268  60.174 12     0 1.67          0.60
ATOM   1626  O   ILE L 255     -10.694  15.250  58.977 12     0 1.38         -0.55
ATOM   1627  CB  ILE L 255     -12.152  13.367  61.246 10     0 2.03          0.00
ATOM   1628  CG1 ILE L 255     -11.929  11.911  61.723 10     1 1.99          0.00
ATOM   1629  CG2 ILE L 255     -13.088  13.504  60.025 10     0 1.94          0.00
ATOM   1630  CD1 ILE L 255     -13.167  11.248  62.217 10     0 1.94          0.00
ATOM   1642  N   LEU L 256     -11.341  16.369  60.787 12     0 1.63         -0.15
ATOM   1643  CA  LEU L 256     -11.535  17.567  59.997 12     0 2.03          0.10
ATOM   1644  C   LEU L 256     -10.209  18.025  59.406 12     1 1.67          0.60
ATOM   1645  O   LEU L 256     -10.142  18.447  58.242 12     0 1.38         -0.55
ATOM   1646  CB  LEU L 256     -12.153  18.657  60.864 10     1 1.99          0.00
ATOM   1647  CG  LEU L 256     -13.593  18.366  61.322 10     0 2.03          0.00
ATOM   1648  CD1 LEU L 256     -14.037  19.457  62.271 10     1 1.94          0.00
ATOM   1649  CD2 LEU L 256     -14.503  18.244  60.120 10     1 1.94          0.00
ATOM   1661  N   ALA L 257      -9.125  17.916  60.185 12     1 1.63         -0.15
ATOM   1662  CA  ALA L 257      -7.818  18.282  59.671 12     1 2.03          0.10
ATOM   1663  C   ALA L 257      -7.426  17.371  58.505 12     1 1.67          0.60
ATOM   1664  O   ALA L 257      -6.914  17.843  57.486 12     1 1.38         -0.55
ATOM   1665  CB  ALA L 257      -6.786  18.201  60.776 12     1 1.94          0.00
ATOM   1671  N   THR L 258      -7.724  16.071  58.634  2     0 1.63         -0.15
ATOM   1672  CA  THR L 258      -7.412  15.090  57.605  2     1 2.03          0.10
ATOM   1673  C   THR L 258      -8.197  15.348  56.334  2     0 1.67          0.60
ATOM   1674  O   THR L 258      -7.650  15.291  55.229  2     0 1.38         -0.55
ATOM   1675  CB  THR L 258      -7.703  13.665  58.091  2     0 2.03          0.25
ATOM   1676  CG2 THR L 258      -7.410  12.673  56.979  2     1 1.94          0.00
ATOM   1677  OG1 THR L 258      -6.885  13.377  59.241  2     1 1.38         -0.25
ATOM   1685  N   LEU L 259      -9.487  15.633  56.477 12     0 1.63         -0.15
ATOM   1686  CA  LEU L 259     -10.316  15.881  55.317 12     0 2.03          0.10
ATOM   1687  C   LEU L 259      -9.823  17.132  54.607 12     0 1.67          0.60
ATOM   1688  O   LEU L 259      -9.708  17.152  53.382 12     0 1.38         -0.55
ATOM   1689  CB  LEU L 259     -11.772  16.089  55.750 10     1 1.99          0.00
ATOM   1690  CG  LEU L 259     -12.496  14.854  56.347 10     0 2.03          0.00
ATOM   1691  CD1 LEU L 259     -13.846  15.273  56.873 10     1 1.94          0.00
ATOM   1692  CD2 LEU L 259     -12.616  13.811  55.338 10     0 1.94          0.00
ATOM   1704  N   SER L 260      -9.448  18.159  55.385  2     0 1.63         -0.15
ATOM   1705  CA  SER L 260      -8.969  19.413  54.819  2     1 2.03          0.10
ATOM   1706  C   SER L 260      -7.674  19.183  54.046  2     1 1.67          0.60
ATOM   1707  O   SER L 260      -7.504  19.693  52.936  2     1 1.38         -0.55
ATOM   1708  CB  SER L 260      -8.734  20.411  55.936  2     1 1.99          0.25
ATOM   1709  OG  SER L 260      -9.938  20.721  56.590  2     1 1.38         -0.25
ATOM   1715  N   HIS L 261      -6.791  18.363  54.625  4     0 1.63         -0.15
ATOM   1716  CA  HIS L 261      -5.514  17.974  54.039  3     1 2.03          0.10
ATOM   1717  C   HIS L 261      -5.750  17.254  52.725  3     0 1.67          0.60
ATOM   1718  O   HIS L 261      -5.146  17.582  51.698  3     0 1.38         -0.55
ATOM   1719  CB  HIS L 261      -4.762  17.076  55.027  3     1 1.99          0.00
ATOM   1720  CG  HIS L 261      -3.431  16.568  54.613  4     1 1.82          0.10
ATOM   1721  CD2 HIS L 261      -3.036  15.328  54.268  4     1 1.87          0.10
ATOM   1722  ND1 HIS L 261      -2.304  17.363  54.566  4     1 1.54         -0.10
ATOM   1723  CE1 HIS L 261      -1.268  16.626  54.206  4     1 1.87          0.30
ATOM   1724  NE2 HIS L 261      -1.680  15.383  54.026  4     1 1.54         -0.40
ATOM   1732  N   CYS L 262      -6.648  16.273  52.744  5     0 1.63         -0.15
ATOM   1733  CA  CYS L 262      -6.924  15.514  51.548  5     0 2.03          0.10
ATOM   1734  C   CYS L 262      -7.450  16.431  50.453  5     0 1.67          0.60
ATOM   1735  O   CYS L 262      -7.012  16.335  49.307  5     0 1.38         -0.55
ATOM   1736  CB  CYS L 262      -7.951  14.435  51.843  5     0 1.99          0.19
ATOM   1737  SG  CYS L 262      -7.337  13.118  52.900  5     0 1.69         -0.19
ATOM   1743  N   ILE L 263      -8.318  17.379  50.816 12     0 1.63         -0.15
ATOM   1744  CA  ILE L 263      -8.850  18.313  49.835 12     0 2.03          0.10
ATOM   1745  C   ILE L 263      -7.755  19.192  49.260 12     0 1.67          0.60
ATOM   1746  O   ILE L 263      -7.693  19.367  48.042 12     0 1.38         -0.55
ATOM   1747  CB  ILE L 263      -9.941  19.196  50.443 10     0 2.03          0.00
ATOM   1748  CG1 ILE L 263     -11.155  18.334  50.754 10     1 1.99          0.00
ATOM   1749  CG2 ILE L 263     -10.286  20.323  49.466 10     1 1.94          0.00
ATOM   1750  CD1 ILE L 263     -12.173  19.007  51.633 10     1 1.94          0.00
ATOM   1762  N   GLU L 264      -6.882  19.747  50.107  8     0 1.63         -0.15
ATOM   1763  CA  GLU L 264      -5.814  20.594  49.587  8     1 2.03          0.10
ATOM   1764  C   GLU L 264      -4.995  19.833  48.562  8     0 1.67          0.60
ATOM   1765  O   GLU L 264      -4.659  20.360  47.497  8     0 1.38         -0.55
ATOM   1766  CB  GLU L 264      -4.873  21.074  50.697  8     1 1.99          0.00
ATOM   1767  CG  GLU L 264      -3.763  22.004  50.174  8     1 1.99          0.00
ATOM   1768  CD  GLU L 264      -2.781  22.513  51.224  9     1 1.67          0.14
ATOM   1769  OE1 GLU L 264      -2.877  22.142  52.367  9     1 1.48         -0.57
ATOM   1770  OE2 GLU L 264      -1.929  23.296  50.854  9     1 1.48         -0.57
ATOM   1777  N   LEU L 265      -4.675  18.586  48.880 12     0 1.63         -0.15
ATOM   1778  CA  LEU L 265      -3.898  17.772  47.976 12     0 2.03          0.10
ATOM   1779  C   LEU L 265      -4.653  17.478  46.678 12     1 1.67          0.60
ATOM   1780  O   LEU L 265      -4.049  17.484  45.601 12     1 1.38         -0.55
ATOM   1781  CB  LEU L 265      -3.475  16.515  48.705 10     1 1.99          0.00
ATOM   1782  CG  LEU L 265      -2.429  16.767  49.819 10     0 2.03          0.00
ATOM   1783  CD1 LEU L 265      -2.176  15.501  50.616 10     0 1.94          0.00
ATOM   1784  CD2 LEU L 265      -1.159  17.262  49.175 10     1 1.94          0.00
ATOM   1796  N   MET L 266      -5.972  17.255  46.758  3     0 1.63         -0.15
ATOM   1797  CA  MET L 266      -6.759  17.034  45.548  3     1 2.03          0.10
ATOM   1798  C   MET L 266      -6.709  18.277  44.666  3     1 1.67          0.60
ATOM   1799  O   MET L 266      -6.586  18.170  43.443 12     1 1.38         -0.55
ATOM   1800  CB  MET L 266      -8.200  16.653  45.878  7     1 1.99          0.00
ATOM   1801  CG  MET L 266      -8.362  15.261  46.492  7     0 1.99          0.06
ATOM   1802  SD  MET L 266     -10.078  14.860  46.895  7     1 1.76         -0.12
ATOM   1803  CE  MET L 266      -9.903  13.220  47.566  7     0 1.94          0.06
ATOM   1813  N   VAL L 267      -6.769  19.458  45.290 12     0 1.63         -0.15
ATOM   1814  CA  VAL L 267      -6.689  20.714  44.558 12     1 2.03          0.10
ATOM   1815  C   VAL L 267      -5.335  20.841  43.870 12     0 1.67          0.60
ATOM   1816  O   VAL L 267      -5.259  21.244  42.707 12     0 1.38         -0.55
ATOM   1817  CB  VAL L 267      -6.930  21.917  45.485 10     0 2.03          0.00
ATOM   1818  CG1 VAL L 267      -6.626  23.206  44.739 10     1 1.94          0.00
ATOM   1819  CG2 VAL L 267      -8.389  21.907  45.955 10     1 1.94          0.00
ATOM   1829  N   LYS L 268      -4.258  20.492  44.576  4     0 1.63         -0.15
ATOM   1830  CA  LYS L 268      -2.937  20.531  43.965  4     0 2.03          0.10
ATOM   1831  C   LYS L 268      -2.854  19.549  42.789  4     1 1.67          0.60
ATOM   1832  O   LYS L 268      -2.248  19.857  41.753  2     0 1.38         -0.55
ATOM   1833  CB  LYS L 268      -1.865  20.262  45.020  4     1 1.99          0.00
ATOM   1834  CG  LYS L 268      -1.687  21.434  45.994  1     1 1.99          0.00
ATOM   1835  CD  LYS L 268      -0.657  21.157  47.083 11     1 1.99          0.00
ATOM   1836  CE  LYS L 268      -0.475  22.391  47.971 11     1 1.99          0.25
ATOM   1837  NZ  LYS L 268       0.458  22.149  49.115 11     1 1.47          0.75
ATOM   1851  N   ARG L 269      -3.488  18.376  42.916  4     0 1.63         -0.15
ATOM   1852  CA  ARG L 269      -3.511  17.426  41.807  4     1 2.03          0.10
ATOM   1853  C   ARG L 269      -4.211  18.045  40.596  4     0 1.67          0.60
ATOM   1854  O   ARG L 269      -3.716  17.952  39.467  3     0 1.38         -0.55
ATOM   1855  CB  ARG L 269      -4.214  16.135  42.192  4     1 1.99          0.00
ATOM   1856  CG  ARG L 269      -4.215  15.067  41.103  4     1 1.99          0.00
ATOM   1857  CD  ARG L 269      -4.885  13.828  41.552  4     1 1.99          0.10
ATOM   1858  NE  ARG L 269      -4.943  12.818  40.495  1     1 1.63         -0.10
ATOM   1859  CZ  ARG L 269      -3.963  11.935  40.213  1     1 1.67          0.50
ATOM   1860  NH1 ARG L 269      -2.848  11.943  40.908  1     1 1.63          0.25
ATOM   1861  NH2 ARG L 269      -4.123  11.063  39.233  1     1 1.63          0.25
ATOM   1875  N   GLU L 270      -5.347  18.708  40.841  8     0 1.63         -0.15
ATOM   1876  CA  GLU L 270      -6.111  19.364  39.782  8     1 2.03          0.10
ATOM   1877  C   GLU L 270      -5.288  20.469  39.128  8     0 1.67          0.60
ATOM   1878  O   GLU L 270      -5.283  20.607  37.903  8     0 1.38         -0.55
ATOM   1879  CB  GLU L 270      -7.401  19.954  40.354  8     1 1.99          0.00
ATOM   1880  CG  GLU L 270      -8.278  20.689  39.358  8     1 1.99          0.00
ATOM   1881  CD  GLU L 270      -8.951  19.838  38.315  9     1 1.67          0.14
ATOM   1882  OE1 GLU L 270      -9.096  18.653  38.511  9     1 1.48         -0.57
ATOM   1883  OE2 GLU L 270      -9.306  20.403  37.297  9     1 1.48         -0.57
ATOM   1890  N   ASP L 271      -4.551  21.232  39.937  8     0 1.63         -0.15
ATOM   1891  CA  ASP L 271      -3.707  22.299  39.416  9     1 2.03          0.10
ATOM   1892  C   ASP L 271      -2.669  21.695  38.479  8     0 1.67          0.60
ATOM   1893  O   ASP L 271      -2.480  22.174  37.355  8     0 1.38         -0.55
ATOM   1894  CB  ASP L 271      -3.027  23.055  40.574  9     1 1.99          0.00
ATOM   1895  CG  ASP L 271      -2.197  24.297  40.160  9     1 1.67          0.14
ATOM   1896  OD1 ASP L 271      -2.771  25.242  39.665  9     1 1.48         -0.57
ATOM   1897  OD2 ASP L 271      -0.980  24.300  40.357  9     1 1.48         -0.57
ATOM   1902  N   SER L 272      -2.026  20.608  38.922  2     0 1.63         -0.15
ATOM   1903  CA  SER L 272      -1.013  19.952  38.112  2     1 2.03          0.10
ATOM   1904  C   SER L 272      -1.617  19.454  36.802  2     1 1.67          0.60
ATOM   1905  O   SER L 272      -1.011  19.613  35.737  2     1 1.38         -0.55
ATOM   1906  CB  SER L 272      -0.407  18.791  38.880  2     1 1.99          0.25
ATOM   1907  OG  SER L 272       0.296  19.241  40.009  2     1 1.38         -0.25
ATOM   1913  N   TRP L 273      -2.827  18.892  36.866 12     0 1.63         -0.15
ATOM   1914  CA  TRP L 273      -3.508  18.407  35.673 12     1 2.03          0.10
ATOM   1915  C   TRP L 273      -3.777  19.535  34.690 12     0 1.67          0.60
ATOM   1916  O   TRP L 273      -3.519  19.389  33.491  3     0 1.38         -0.55
ATOM   1917  CB  TRP L 273      -4.825  17.719  36.024 12     1 1.99          0.00
ATOM   1918  CG  TRP L 273      -5.567  17.202  34.814  3     1 1.82         -0.03
ATOM   1919  CD1 TRP L 273      -5.397  15.993  34.206  6     1 1.87          0.06
ATOM   1920  CD2 TRP L 273      -6.603  17.886  34.060  3     1 1.82          0.10
ATOM   1921  CE2 TRP L 273      -6.994  17.030  33.031  6     1 1.82         -0.04
ATOM   1922  CE3 TRP L 273      -7.214  19.128  34.178  7     0 1.78         -0.03
ATOM   1923  NE1 TRP L 273      -6.251  15.881  33.131  6     1 1.54         -0.06
ATOM   1924  CZ2 TRP L 273      -7.977  17.383  32.121  6     1 1.78          0.00
ATOM   1925  CZ3 TRP L 273      -8.188  19.484  33.269  7     1 1.78          0.00
ATOM   1926  CH2 TRP L 273      -8.566  18.635  32.270  7     1 1.78          0.00
ATOM   1937  N   GLN L 274      -4.293  20.668  35.181  2     0 1.63         -0.15
ATOM   1938  CA  GLN L 274      -4.592  21.777  34.284  3     0 2.03          0.10
ATOM   1939  C   GLN L 274      -3.316  22.298  33.639  3     0 1.67          0.60
ATOM   1940  O   GLN L 274      -3.297  22.597  32.447  3     0 1.38         -0.55
ATOM   1941  CB  GLN L 274      -5.299  22.911  35.030  3     1 1.99          0.00
ATOM   1942  CG  GLN L 274      -6.730  22.589  35.461  2     1 1.99          0.00
ATOM   1943  CD  GLN L 274      -7.384  23.699  36.244  2     1 1.67          0.55
ATOM   1944  NE2 GLN L 274      -8.409  23.342  37.010  2     1 1.63          0.00
ATOM   1945  OE1 GLN L 274      -6.988  24.873  36.174  2     1 1.38         -0.55
ATOM   1954  N   LYS L 275      -2.228  22.361  34.402  4     0 1.63         -0.15
ATOM   1955  CA  LYS L 275      -0.970  22.827  33.841  4     0 2.03          0.10
ATOM   1956  C   LYS L 275      -0.463  21.844  32.794  4     0 1.67          0.60
ATOM   1957  O   LYS L 275       0.023  22.251  31.734  2     0 1.38         -0.55
ATOM   1958  CB  LYS L 275       0.005  23.093  34.974  4     1 1.99          0.00
ATOM   1959  CG  LYS L 275      -0.411  24.344  35.754  1     1 1.99          0.00
ATOM   1960  CD  LYS L 275       0.408  24.613  36.986 11     1 1.99          0.00
ATOM   1961  CE  LYS L 275      -0.043  25.939  37.616 11     1 1.99          0.25
ATOM   1962  NZ  LYS L 275       0.534  26.160  38.962 11     1 1.47          0.75
ATOM   1976  N   ARG L 276      -0.629  20.542  33.046  4     0 1.63         -0.15
ATOM   1977  CA  ARG L 276      -0.254  19.551  32.051  4     1 2.03          0.10
ATOM   1978  C   ARG L 276      -1.037  19.800  30.773  4     0 1.67          0.60
ATOM   1979  O   ARG L 276      -0.459  19.868  29.689  3     0 1.38         -0.55
ATOM   1980  CB  ARG L 276      -0.523  18.135  32.543  4     1 1.99          0.00
ATOM   1981  CG  ARG L 276      -0.198  17.043  31.529  4     1 1.99          0.00
ATOM   1982  CD  ARG L 276      -0.354  15.673  32.095  4     1 1.99          0.10
ATOM   1983  NE  ARG L 276      -0.179  14.653  31.067  1     1 1.63         -0.10
ATOM   1984  CZ  ARG L 276      -0.036  13.325  31.289  1     1 1.67          0.50
ATOM   1985  NH1 ARG L 276      -0.025  12.820  32.497  1     1 1.63          0.25
ATOM   1986  NH2 ARG L 276       0.102  12.495  30.287  1     1 1.63          0.25
ATOM   2000  N   LEU L 277      -2.349  19.988  30.906 12     0 1.63         -0.15
ATOM   2001  CA  LEU L 277      -3.219  20.220  29.765 12     1 2.03          0.10
ATOM   2002  C   LEU L 277      -2.776  21.453  28.981 12     0 1.67          0.60
ATOM   2003  O   LEU L 277      -2.685  21.420  27.747 12     0 1.38         -0.55
ATOM   2004  CB  LEU L 277      -4.666  20.385  30.235 10     0 1.99          0.00
ATOM   2005  CG  LEU L 277      -5.685  20.653  29.143 10     1 2.03          0.00
ATOM   2006  CD1 LEU L 277      -5.717  19.466  28.195 10     1 1.94          0.00
ATOM   2007  CD2 LEU L 277      -7.027  20.883  29.778 10     1 1.94          0.00
ATOM   2019  N   ASP L 278      -2.496  22.560  29.682  8     0 1.63         -0.15
ATOM   2020  CA  ASP L 278      -2.057  23.764  28.984  9     1 2.03          0.10
ATOM   2021  C   ASP L 278      -0.764  23.522  28.209  8     1 1.67          0.60
ATOM   2022  O   ASP L 278      -0.634  23.970  27.066  8     1 1.38         -0.55
ATOM   2023  CB  ASP L 278      -1.836  24.925  29.962  9     1 1.99          0.00
ATOM   2024  CG  ASP L 278      -3.123  25.558  30.510  9     1 1.67          0.14
ATOM   2025  OD1 ASP L 278      -4.177  25.302  29.975  9     1 1.48         -0.57
ATOM   2026  OD2 ASP L 278      -3.028  26.326  31.445  9     1 1.48         -0.57
ATOM   2031  N   LYS L 279       0.170  22.772  28.798  4     0 1.63         -0.15
ATOM   2032  CA  LYS L 279       1.425  22.483  28.115  4     1 2.03          0.10
ATOM   2033  C   LYS L 279       1.198  21.568  26.920  4     0 1.67          0.60
ATOM   2034  O   LYS L 279       1.771  21.778  25.849  2     0 1.38         -0.55
ATOM   2035  CB  LYS L 279       2.431  21.869  29.084  4     1 1.99          0.00
ATOM   2036  CG  LYS L 279       2.965  22.850  30.132  1     1 1.99          0.00
ATOM   2037  CD  LYS L 279       3.928  22.169  31.093 11     1 1.99          0.00
ATOM   2038  CE  LYS L 279       4.443  23.142  32.145 11     1 1.99          0.25
ATOM   2039  NZ  LYS L 279       5.370  22.480  33.106 11     1 1.47          0.75
ATOM   2053  N   GLU L 280       0.328  20.565  27.073  8     0 1.63         -0.15
ATOM   2054  CA  GLU L 280       0.043  19.674  25.958  8     1 2.03          0.10
ATOM   2055  C   GLU L 280      -0.602  20.456  24.824  8     1 1.67          0.60
ATOM   2056  O   GLU L 280      -0.290  20.237  23.653  8     1 1.38         -0.55
ATOM   2057  CB  GLU L 280      -0.864  18.510  26.377  8     1 1.99          0.00
ATOM   2058  CG  GLU L 280      -0.207  17.450  27.285  8     1 1.99          0.00
ATOM   2059  CD  GLU L 280      -1.168  16.347  27.677  9     1 1.67          0.14
ATOM   2060  OE1 GLU L 280      -2.330  16.461  27.372  9     1 1.48         -0.57
ATOM   2061  OE2 GLU L 280      -0.741  15.380  28.275  9     1 1.48         -0.57
ATOM   2068  N   THR L 281      -1.473  21.405  25.175  2     0 1.63         -0.15
ATOM   2069  CA  THR L 281      -2.154  22.223  24.191  2     1 2.03          0.10
ATOM   2070  C   THR L 281      -1.149  23.075  23.424  2     0 1.67          0.60
ATOM   2071  O   THR L 281      -1.189  23.136  22.191  2     0 1.38         -0.55
ATOM   2072  CB  THR L 281      -3.188  23.128  24.868  2     1 2.03          0.25
ATOM   2073  CG2 THR L 281      -3.872  23.995  23.831  2     1 1.94          0.00
ATOM   2074  OG1 THR L 281      -4.157  22.312  25.549  2     1 1.38         -0.25
ATOM   2082  N   GLU L 282      -0.220  23.715  24.139  8     0 1.63         -0.15
ATOM   2083  CA  GLU L 282       0.790  24.516  23.460  8     1 2.03          0.10
ATOM   2084  C   GLU L 282       1.615  23.660  22.509  8     0 1.67          0.60
ATOM   2085  O   GLU L 282       1.836  24.036  21.353  8     0 1.38         -0.55
ATOM   2086  CB  GLU L 282       1.726  25.201  24.461  8     1 1.99          0.00
ATOM   2087  CG  GLU L 282       2.826  26.046  23.789  8     1 1.99          0.00
ATOM   2088  CD  GLU L 282       3.742  26.793  24.755  9     1 1.67          0.14
ATOM   2089  OE1 GLU L 282       3.503  26.772  25.940  9     1 1.48         -0.57
ATOM   2090  OE2 GLU L 282       4.708  27.362  24.284  9     1 1.48         -0.57
ATOM   2097  N   LYS L 283       2.049  22.489  22.976  4     0 1.63         -0.15
ATOM   2098  CA  LYS L 283       2.862  21.618  22.149  4     1 2.03          0.10
ATOM   2099  C   LYS L 283       2.083  21.142  20.930  4     0 1.67          0.60
ATOM   2100  O   LYS L 283       2.616  21.125  19.813  2     0 1.38         -0.55
ATOM   2101  CB  LYS L 283       3.347  20.444  22.982  4     1 1.99          0.00
ATOM   2102  CG  LYS L 283       4.391  20.829  24.030  1     1 1.99          0.00
ATOM   2103  CD  LYS L 283       4.775  19.640  24.886 11     1 1.99          0.00
ATOM   2104  CE  LYS L 283       5.772  20.041  25.967 11     1 1.99          0.25
ATOM   2105  NZ  LYS L 283       6.116  18.896  26.856 11     1 1.47          0.75
ATOM   2119  N   LYS L 284       0.800  20.823  21.116  4     0 1.63         -0.15
ATOM   2120  CA  LYS L 284      -0.036  20.383  20.013  4     1 2.03          0.10
ATOM   2121  C   LYS L 284      -0.099  21.475  18.967  4     0 1.67          0.60
ATOM   2122  O   LYS L 284       0.141  21.225  17.787  2     0 1.38         -0.55
ATOM   2123  CB  LYS L 284      -1.439  20.033  20.507  4     1 1.99          0.00
ATOM   2124  CG  LYS L 284      -2.415  19.515  19.438  1     1 1.99          0.00
ATOM   2125  CD  LYS L 284      -3.767  19.153  20.076 11     1 1.99          0.00
ATOM   2126  CE  LYS L 284      -4.731  18.509  19.075 11     1 1.99          0.25
ATOM   2127  NZ  LYS L 284      -5.180  19.461  18.032 11     1 1.47          0.75
ATOM   2141  N   ARG L 285      -0.374  22.704  19.401  4     0 1.63         -0.15
ATOM   2142  CA  ARG L 285      -0.478  23.810  18.469  4     0 2.03          0.10
ATOM   2143  C   ARG L 285       0.840  24.053  17.746  4     0 1.67          0.60
ATOM   2144  O   ARG L 285       0.858  24.251  16.533  3     0 1.38         -0.55
ATOM   2145  CB  ARG L 285      -0.900  25.061  19.213  4     1 1.99          0.00
ATOM   2146  CG  ARG L 285      -2.349  25.047  19.700  4     1 1.99          0.00
ATOM   2147  CD  ARG L 285      -2.653  26.224  20.549  4     1 1.99          0.10
ATOM   2148  NE  ARG L 285      -4.032  26.219  21.010  1     1 1.63         -0.10
ATOM   2149  CZ  ARG L 285      -4.522  27.027  21.971  1     1 1.67          0.50
ATOM   2150  NH1 ARG L 285      -3.735  27.895  22.565  1     1 1.63          0.25
ATOM   2151  NH2 ARG L 285      -5.795  26.946  22.317  1     1 1.63          0.25
ATOM   2165  N   ARG L 286       1.963  23.975  18.460  4     0 1.63         -0.15
ATOM   2166  CA  ARG L 286       3.249  24.170  17.804  4     1 2.03          0.10
ATOM   2167  C   ARG L 286       3.506  23.083  16.767  4     1 1.67          0.60
ATOM   2168  O   ARG L 286       4.031  23.356  15.681  3     1 1.38         -0.55
ATOM   2169  CB  ARG L 286       4.376  24.202  18.822  4     1 1.99          0.00
ATOM   2170  CG  ARG L 286       4.439  25.476  19.674  4     1 1.99          0.00
ATOM   2171  CD  ARG L 286       5.573  25.440  20.638  4     1 1.99          0.10
ATOM   2172  NE  ARG L 286       5.630  26.639  21.472  1     1 1.63         -0.10
ATOM   2173  CZ  ARG L 286       6.205  27.796  21.125  1     1 1.67          0.50
ATOM   2174  NH1 ARG L 286       6.788  27.951  19.953  1     1 1.63          0.25
ATOM   2175  NH2 ARG L 286       6.168  28.774  21.997  1     1 1.63          0.25
ATOM   2189  N   THR L 287       3.097  21.858  17.087  2     0 1.63         -0.15
ATOM   2190  CA  THR L 287       3.275  20.726  16.203  2     1 2.03          0.10
ATOM   2191  C   THR L 287       2.447  20.940  14.942  2     0 1.67          0.60
ATOM   2192  O   THR L 287       2.934  20.725  13.827  2     0 1.38         -0.55
ATOM   2193  CB  THR L 287       2.850  19.430  16.906  2     1 2.03          0.25
ATOM   2194  CG2 THR L 287       3.082  18.237  16.009  2     1 1.94          0.00
ATOM   2195  OG1 THR L 287       3.632  19.267  18.086  2     1 1.38         -0.25
ATOM   2203  N   GLU L 288       1.196  21.384  15.117  8     0 1.63         -0.15
ATOM   2204  CA  GLU L 288       0.320  21.646  13.986  8     1 2.03          0.10
ATOM   2205  C   GLU L 288       0.882  22.758  13.110  8     0 1.67          0.60
ATOM   2206  O   GLU L 288       0.840  22.662  11.881  8     0 1.38         -0.55
ATOM   2207  CB  GLU L 288      -1.088  22.025  14.456  8     1 1.99          0.00
ATOM   2208  CG  GLU L 288      -1.888  20.876  15.071  8     1 1.99          0.00
ATOM   2209  CD  GLU L 288      -3.237  21.305  15.606  9     1 1.67          0.14
ATOM   2210  OE1 GLU L 288      -3.540  22.472  15.580  9     1 1.48         -0.57
ATOM   2211  OE2 GLU L 288      -3.968  20.445  16.065  9     1 1.48         -0.57
ATOM   2218  N   GLU L 289       1.459  23.800  13.723  8     0 1.63         -0.15
ATOM   2219  CA  GLU L 289       2.024  24.865  12.911  8     0 2.03          0.10
ATOM   2220  C   GLU L 289       3.218  24.334  12.126  8     0 1.67          0.60
ATOM   2221  O   GLU L 289       3.382  24.656  10.949  8     0 1.38         -0.55
ATOM   2222  CB  GLU L 289       2.445  26.061  13.774  8     1 1.99          0.00
ATOM   2223  CG  GLU L 289       1.284  26.880  14.419  8     1 1.99          0.00
ATOM   2224  CD  GLU L 289       0.365  27.579  13.430  9     1 1.67          0.14
ATOM   2225  OE1 GLU L 289       0.849  28.274  12.572  9     1 1.48         -0.57
ATOM   2226  OE2 GLU L 289      -0.842  27.414  13.541  9     1 1.48         -0.57
ATOM   2233  N   ALA L 290       4.030  23.473  12.750 12     0 1.63         -0.15
ATOM   2234  CA  ALA L 290       5.174  22.903  12.056 12     1 2.03          0.10
ATOM   2235  C   ALA L 290       4.713  22.071  10.864 12     1 1.67          0.60
ATOM   2236  O   ALA L 290       5.301  22.139   9.780 12     1 1.38         -0.55
ATOM   2237  CB  ALA L 290       5.990  22.054  13.002 12     1 1.94          0.00
ATOM   2243  N   TYR L 291       3.629  21.313  11.056  3     0 1.63         -0.15
ATOM   2244  CA  TYR L 291       3.071  20.508   9.987  3     1 2.03          0.10
ATOM   2245  C   TYR L 291       2.647  21.419   8.851  3     0 1.67          0.60
ATOM   2246  O   TYR L 291       3.006  21.191   7.698  3     0 1.38         -0.55
ATOM   2247  CB  TYR L 291       1.893  19.670  10.469  3     1 1.99          0.00
ATOM   2248  CG  TYR L 291       1.274  18.793   9.385  3     1 1.82          0.00
ATOM   2249  CD1 TYR L 291       1.883  17.587   9.038  6     1 1.78          0.00
ATOM   2250  CD2 TYR L 291       0.107  19.185   8.745  6     1 1.78          0.00
ATOM   2251  CE1 TYR L 291       1.323  16.778   8.065  6     1 1.78          0.00
ATOM   2252  CE2 TYR L 291      -0.451  18.375   7.772  6     1 1.78          0.00
ATOM   2253  CZ  TYR L 291       0.151  17.177   7.432  6     1 1.82          0.25
ATOM   2254  OH  TYR L 291      -0.407  16.373   6.464  6     1 1.38         -0.25
ATOM   2264  N   LYS L 292       1.885  22.468   9.173  4     0 1.63         -0.15
ATOM   2265  CA  LYS L 292       1.422  23.391   8.151  4     0 2.03          0.10
ATOM   2266  C   LYS L 292       2.591  24.057   7.432  4     0 1.67          0.60
ATOM   2267  O   LYS L 292       2.524  24.292   6.218  2     1 1.38         -0.55
ATOM   2268  CB  LYS L 292       0.493  24.442   8.752  4     1 1.99          0.00
ATOM   2269  CG  LYS L 292      -0.882  23.904   9.157  1     1 1.99          0.00
ATOM   2270  CD  LYS L 292      -1.821  25.040   9.521 11     1 1.99          0.00
ATOM   2271  CE  LYS L 292      -1.394  25.687  10.818 11     1 1.99          0.25
ATOM   2272  NZ  LYS L 292      -2.321  26.777  11.245 11     1 1.47          0.75
ATOM   2286  N   ASN L 293       3.678  24.347   8.151  2     0 1.63         -0.15
ATOM   2287  CA  ASN L 293       4.832  24.941   7.500  2     0 2.03          0.10
ATOM   2288  C   ASN L 293       5.388  23.953   6.479  2     0 1.67          0.60
ATOM   2289  O   ASN L 293       5.727  24.340   5.357  2     0 1.38         -0.55
ATOM   2290  CB  ASN L 293       5.889  25.314   8.520  2     1 1.99          0.00
ATOM   2291  CG  ASN L 293       5.507  26.515   9.356  2     1 1.67          0.55
ATOM   2292  ND2 ASN L 293       6.129  26.640  10.502  2     1 1.63          0.00
ATOM   2293  OD1 ASN L 293       4.651  27.327   8.977  2     1 1.38         -0.55
ATOM   2300  N   ALA L 294       5.433  22.665   6.845 12     0 1.63         -0.15
ATOM   2301  CA  ALA L 294       5.906  21.634   5.928 12     1 2.03          0.10
ATOM   2302  C   ALA L 294       5.004  21.556   4.702 12     0 1.67          0.60
ATOM   2303  O   ALA L 294       5.477  21.405   3.570 12     0 1.38         -0.55
ATOM   2304  CB  ALA L 294       5.949  20.285   6.626 12     1 1.94          0.00
ATOM   2310  N   MET L 295       3.691  21.695   4.918  3     0 1.63         -0.15
ATOM   2311  CA  MET L 295       2.761  21.611   3.804  3     0 2.03          0.10
ATOM   2312  C   MET L 295       2.972  22.813   2.900  3     0 1.67          0.60
ATOM   2313  O   MET L 295       2.875  22.715   1.673 12     0 1.38         -0.55
ATOM   2314  CB  MET L 295       1.318  21.573   4.289  7     1 1.99          0.00
ATOM   2315  CG  MET L 295       0.950  20.349   5.109  7     1 1.99          0.06
ATOM   2316  SD  MET L 295       1.206  18.800   4.272  7     1 1.76         -0.12
ATOM   2317  CE  MET L 295       2.788  18.369   4.995  7     1 1.94          0.06
ATOM   2327  N   THR L 296       3.301  23.953   3.503  2     0 1.63         -0.15
ATOM   2328  CA  THR L 296       3.546  25.145   2.728  2     1 2.03          0.10
ATOM   2329  C   THR L 296       4.745  24.903   1.833  2     0 1.67          0.60
ATOM   2330  O   THR L 296       4.699  25.212   0.648  2     0 1.38         -0.55
ATOM   2331  CB  THR L 296       3.768  26.379   3.614  2     1 2.03          0.25
ATOM   2332  CG2 THR L 296       4.063  27.592   2.739  2     1 1.94          0.00
ATOM   2333  OG1 THR L 296       2.589  26.616   4.403  2     1 1.38         -0.25
ATOM   2341  N   GLU L 297       5.809  24.296   2.368  8     0 1.63         -0.15
ATOM   2342  CA  GLU L 297       6.972  24.036   1.526  8     1 2.03          0.10
ATOM   2343  C   GLU L 297       6.596  23.123   0.351  8     1 1.67          0.60
ATOM   2344  O   GLU L 297       7.006  23.365  -0.785  8     1 1.38         -0.55
ATOM   2345  CB  GLU L 297       8.116  23.410   2.333  8     1 1.99          0.00
ATOM   2346  CG  GLU L 297       8.801  24.353   3.328  8     1 1.99          0.00
ATOM   2347  CD  GLU L 297       9.937  23.690   4.108  9     1 1.67          0.14
ATOM   2348  OE1 GLU L 297      10.112  22.499   3.988  9     1 1.48         -0.57
ATOM   2349  OE2 GLU L 297      10.635  24.391   4.809  9     1 1.48         -0.57
ATOM   2356  N   LEU L 298       5.733  22.135   0.590 12     0 1.63         -0.15
ATOM   2357  CA  LEU L 298       5.297  21.233  -0.481 12     1 2.03          0.10
ATOM   2358  C   LEU L 298       4.508  21.992  -1.560 12     1 1.67          0.60
ATOM   2359  O   LEU L 298       4.532  21.629  -2.743 12     0 1.38         -0.55
ATOM   2360  CB  LEU L 298       4.451  20.090   0.092 10     1 1.99          0.00
ATOM   2361  CG  LEU L 298       5.211  19.099   0.991 10     1 2.03          0.00
ATOM   2362  CD1 LEU L 298       4.230  18.106   1.594 10     1 1.94          0.00
ATOM   2363  CD2 LEU L 298       6.276  18.397   0.173 10     1 1.94          0.00
ATOM   2375  N   LYS L 299       3.834  23.066  -1.147  4     0 1.63         -0.15
ATOM   2376  CA  LYS L 299       3.056  23.928  -2.027  4     1 2.03          0.10
ATOM   2377  C   LYS L 299       3.882  25.080  -2.633  4     0 1.67          0.60
ATOM   2378  O   LYS L 299       3.337  25.903  -3.372  2     1 1.38         -0.55
ATOM   2379  CB  LYS L 299       1.843  24.475  -1.284  4     1 1.99          0.00
ATOM   2380  CG  LYS L 299       0.821  23.397  -0.900  1     1 1.99          0.00
ATOM   2381  CD  LYS L 299      -0.363  23.981  -0.148 11     1 1.99          0.00
ATOM   2382  CE  LYS L 299      -1.359  22.892   0.230 11     1 1.99          0.25
ATOM   2383  NZ  LYS L 299      -2.525  23.438   0.977 11     1 1.47          0.75
ATOM   2397  N   LYS L 300       5.192  25.134  -2.328  4     0 1.63         -0.15
ATOM   2398  CA  LYS L 300       6.125  26.142  -2.850  4     1 2.03          0.10
ATOM   2399  C   LYS L 300       7.363  25.609  -3.657  4     1 1.67          0.60
ATOM   2400  O   LYS L 300       8.445  26.170  -3.483  2     1 1.38         -0.55
ATOM   2401  CB  LYS L 300       6.632  27.033  -1.713  4     1 1.99          0.00
ATOM   2402  CG  LYS L 300       5.547  27.849  -0.985  1     1 1.99          0.00
ATOM   2403  CD  LYS L 300       4.921  28.897  -1.877 11     1 1.99          0.00
ATOM   2404  CE  LYS L 300       3.898  29.720  -1.104 11     1 1.99          0.25
ATOM   2405  NZ  LYS L 300       3.247  30.755  -1.960 11     1 1.47          0.75
ATOM   2419  N   LYS L 301       7.271  24.563  -4.530  4     1 1.63         -0.15
ATOM   2420  CA  LYS L 301       6.082  23.786  -4.900  4     0 2.03          0.10
ATOM   2421  C   LYS L 301       6.363  22.466  -5.610  4     1 1.67          0.60
ATOM   2422  O   LYS L 301       7.253  22.343  -6.455  2     1 1.38         -0.55
ATOM   2423  CB  LYS L 301       5.167  24.669  -5.777  4     0 1.99          0.00
ATOM   2424  CG  LYS L 301       5.779  25.156  -7.065  1     0 1.99          0.00
ATOM   2425  CD  LYS L 301       4.877  26.179  -7.769 11     1 1.99          0.00
ATOM   2426  CE  LYS L 301       5.473  26.622  -9.106 11     1 1.99          0.25
ATOM   2427  NZ  LYS L 301       4.612  27.634  -9.800 11     1 1.47          0.75
ATOM   2441  N   SER L 302       5.452  21.524  -5.387  2     0 1.63         -0.15
ATOM   2442  CA  SER L 302       5.409  20.231  -6.067  2     1 2.03          0.10
ATOM   2443  C   SER L 302       5.125  20.389  -7.561  2     1 1.67          0.60
ATOM   2444  O   SER L 302       5.410  19.503  -8.369  2     1 1.38         -0.55
ATOM   2445  CB  SER L 302       4.358  19.349  -5.412  2     1 1.99          0.25
ATOM   2446  OG  SER L 302       3.062  19.850  -5.624  2     1 1.38         -0.25
ATOM   2452  N   HIS L 303       4.646  21.566  -7.941  4     0 1.63         -0.15
ATOM   2453  CA  HIS L 303       4.302  21.872  -9.318  3     1 2.03          0.10
ATOM   2454  C   HIS L 303       5.541  22.201 -10.148  3     0 1.67          0.60
ATOM   2455  O   HIS L 303       5.433  22.479 -11.341  3     1 1.38         -0.55
ATOM   2456  CB  HIS L 303       3.328  23.039  -9.382  3     1 1.99          0.00
ATOM   2457  CG  HIS L 303       1.994  22.757  -8.784  4     1 1.82          0.10
ATOM   2458  CD2 HIS L 303       1.398  23.249  -7.673  4     1 1.87          0.10
ATOM   2459  ND1 HIS L 303       1.099  21.870  -9.340  4     1 1.54         -0.10
ATOM   2460  CE1 HIS L 303       0.006  21.828  -8.596  4     1 1.87          0.30
ATOM   2461  NE2 HIS L 303       0.162  22.656  -7.579  4     1 1.54         -0.40
ATOM   2469  N   PHE L 304       6.733  22.090  -9.543  3     0 1.63         -0.15
ATOM   2470  CA  PHE L 304       7.957  22.224 -10.317  3     1 2.03          0.10
ATOM   2471  C   PHE L 304       8.263  20.885 -11.004  3     1 1.67          0.60
ATOM   2472  O   PHE L 304       9.203  20.785 -11.793  3     1 1.38         -0.55
ATOM   2473  CB  PHE L 304       9.168  22.631  -9.468  7     1 1.99          0.00
ATOM   2474  CG  PHE L 304       9.224  24.078  -9.021  7     1 1.82          0.00
ATOM   2475  CD1 PHE L 304       9.290  24.414  -7.679  7     1 1.78          0.00
ATOM   2476  CD2 PHE L 304       9.231  25.102  -9.957  7     1 1.78          0.00
ATOM   2477  CE1 PHE L 304       9.370  25.739  -7.280  7     1 1.78          0.00
ATOM   2478  CE2 PHE L 304       9.304  26.425  -9.563  7     1 1.78          0.00
ATOM   2479  CZ  PHE L 304       9.376  26.743  -8.220  7     1 1.78          0.00
ATOM   2489  N   GLY L 305       7.466  19.850 -10.700  5     0 1.63         -0.15
ATOM   2490  CA  GLY L 305       7.600  18.535 -11.313  5     1 1.99          0.10
ATOM   2491  C   GLY L 305       8.471  17.549 -10.552  5     1 1.67          0.60
ATOM   2492  O   GLY L 305       8.485  16.372 -10.910  5     1 1.38         -0.55
ATOM   2496  N   GLY L 306       9.179  18.034  -9.516  5     0 1.63         -0.15
ATOM   2497  CA  GLY L 306      10.105  17.250  -8.675  5     1 1.99          0.10
ATOM   2498  C   GLY L 306      10.309  15.822  -9.184  5     1 1.67          0.60
ATOM   2499  O   GLY L 306       9.717  14.894  -8.637  5     1 1.38         -0.55
ATOM   2503  N   PRO L 307      11.166  15.626 -10.205  3     0 1.63         -0.25
ATOM   2504  CA  PRO L 307      11.406  14.374 -10.890  3     0 2.03          0.10
ATOM   2505  C   PRO L 307      11.872  13.239 -10.007  3     1 1.67          0.60
ATOM   2506  O   PRO L 307      12.651  13.438  -9.073  3     1 1.38         -0.55
ATOM   2507  CB  PRO L 307      12.515  14.743 -11.885  3     1 1.99          0.00
ATOM   2508  CG  PRO L 307      12.378  16.232 -12.085  3     1 1.99          0.00
ATOM   2509  CD  PRO L 307      11.969  16.760 -10.739  3     1 1.99          0.10
ATOM   2517  N   ASP L 308      11.437  12.040 -10.358  8     0 1.63         -0.15
ATOM   2518  CA  ASP L 308      11.847  10.798  -9.728  9     1 2.03          0.10
ATOM   2519  C   ASP L 308      11.851   9.804 -10.877  8     1 1.67          0.60
ATOM   2520  O   ASP L 308      12.064   8.603 -10.746  8     1 1.38         -0.55
ATOM   2521  CB  ASP L 308      10.929  10.415  -8.553  9     1 1.99          0.00
ATOM   2522  CG  ASP L 308       9.475  10.130  -8.912  9     1 1.67          0.14
ATOM   2523  OD1 ASP L 308       9.149  10.111 -10.066  9     1 1.48         -0.57
ATOM   2524  OD2 ASP L 308       8.691   9.958  -7.997  9     1 1.48         -0.57
ATOM   2529  N   TYR L 309      11.767  10.381 -12.067  3     0 1.63         -0.15
ATOM   2530  CA  TYR L 309      11.749   9.630 -13.316  3     1 2.03          0.10
ATOM   2531  C   TYR L 309      13.176   9.220 -13.646  3     1 1.67          0.60
ATOM   2532  O   TYR L 309      13.438   8.413 -14.535  3     1 1.38         -0.55
ATOM   2533  CB  TYR L 309      11.196  10.531 -14.411  3     1 1.99          0.00
ATOM   2534  CG  TYR L 309       9.799  10.996 -14.109  3     1 1.82          0.00
ATOM   2535  CD1 TYR L 309       9.621  12.286 -13.638  6     1 1.78          0.00
ATOM   2536  CD2 TYR L 309       8.707  10.160 -14.277  6     1 1.78          0.00
ATOM   2537  CE1 TYR L 309       8.364  12.747 -13.330  6     1 1.78          0.00
ATOM   2538  CE2 TYR L 309       7.438  10.622 -13.972  6     1 1.78          0.00
ATOM   2539  CZ  TYR L 309       7.266  11.912 -13.500  6     1 1.82          0.25
ATOM   2540  OH  TYR L 309       6.004  12.375 -13.195  6     1 1.38         -0.25
