# Supplementary material for: CERT1 mutations perturb human development by disrupting sphingolipid homeostasis
Source: J Clin Invest. 2023 Mar 28;133(10):e165019. doi: 10.1172/JCI165019 (PMC10178846; doi:10.1172/JCI165019)
Supplement: Supplemental data set 4 [file jci-133-165019-s012.pdb]

ATOM      1  N   PHE R 151      22.286  24.823  -5.011  3     1 1.63         -0.15
ATOM      2  CA  PHE R 151      21.714  23.516  -4.762  3     0 2.03          0.10
ATOM      3  C   PHE R 151      21.711  23.094  -3.273  3     0 1.67          0.60
ATOM      4  O   PHE R 151      21.194  22.012  -2.939  3     1 1.38         -0.55
ATOM      5  CB  PHE R 151      22.500  22.480  -5.573  7     1 1.99          0.00
ATOM      6  CG  PHE R 151      22.432  22.696  -7.086  7     0 1.82          0.00
ATOM      7  CD1 PHE R 151      21.489  23.538  -7.658  7     1 1.78          0.00
ATOM      8  CD2 PHE R 151      23.325  22.059  -7.924  7     1 1.78          0.00
ATOM      9  CE1 PHE R 151      21.441  23.738  -9.023  7     1 1.78          0.00
ATOM     10  CE2 PHE R 151      23.280  22.250  -9.295  7     1 1.78          0.00
ATOM     11  CZ  PHE R 151      22.337  23.095  -9.844  7     1 1.78          0.00
ATOM     21  N   LYS R 152      22.247  23.947  -2.383  4     1 1.63         -0.15
ATOM     22  CA  LYS R 152      22.328  23.659  -0.942  4     1 2.03          0.10
ATOM     23  C   LYS R 152      21.423  24.535  -0.071  4     1 1.67          0.60
ATOM     24  O   LYS R 152      21.032  24.131   1.026  2     1 1.38         -0.55
ATOM     25  CB  LYS R 152      23.769  23.781  -0.443  4     1 1.99          0.00
ATOM     26  CG  LYS R 152      24.752  22.778  -1.044  1     1 1.99          0.00
ATOM     27  CD  LYS R 152      24.426  21.363  -0.639 11     1 1.99          0.00
ATOM     28  CE  LYS R 152      25.459  20.387  -1.172 11     1 1.99          0.25
ATOM     29  NZ  LYS R 152      25.138  18.984  -0.794 11     1 1.47          0.75
ATOM     43  N   LYS R 153      21.088  25.727  -0.546  4     0 1.63         -0.15
ATOM     44  CA  LYS R 153      20.278  26.661   0.246  4     1 2.03          0.10
ATOM     45  C   LYS R 153      18.907  26.096   0.632  4     0 1.67          0.60
ATOM     46  O   LYS R 153      18.312  25.285  -0.082  2     1 1.38         -0.55
ATOM     47  CB  LYS R 153      20.039  27.963  -0.521  4     1 1.99          0.00
ATOM     48  CG  LYS R 153      21.249  28.824  -0.746  1     1 1.99          0.00
ATOM     49  CD  LYS R 153      20.857  30.044  -1.546 11     1 1.99          0.00
ATOM     50  CE  LYS R 153      22.040  30.918  -1.871 11     1 1.99          0.25
ATOM     51  NZ  LYS R 153      21.628  32.075  -2.698 11     1 1.47          0.75
ATOM     65  N   GLY R 154      18.350  26.605   1.731  5     1 1.63         -0.15
ATOM     66  CA  GLY R 154      17.008  26.222   2.193  5     1 1.99          0.10
ATOM     67  C   GLY R 154      15.892  26.574   1.192  5     1 1.67          0.60
ATOM     68  O   GLY R 154      14.760  26.108   1.321  5     1 1.38         -0.55
ATOM     72  N   HIS R 155      16.234  27.403   0.206  4     0 1.63         -0.15
ATOM     73  CA  HIS R 155      15.343  27.863  -0.848  3     1 2.03          0.10
ATOM     74  C   HIS R 155      15.607  27.110  -2.140  3     0 1.67          0.60
ATOM     75  O   HIS R 155      15.014  27.425  -3.181  3     0 1.38         -0.55
ATOM     76  CB  HIS R 155      15.651  29.322  -1.134  3     1 1.99          0.00
ATOM     77  CG  HIS R 155      15.514  30.118   0.038  4     1 1.82          0.10
ATOM     78  CD2 HIS R 155      16.455  30.634   0.851  4     1 1.87          0.10
ATOM     79  ND1 HIS R 155      14.310  30.449   0.575  4     1 1.54         -0.10
ATOM     80  CE1 HIS R 155      14.506  31.138   1.656  4     1 1.87          0.30
ATOM     81  NE2 HIS R 155      15.808  31.262   1.855  4     1 1.54         -0.40
ATOM     89  N   SER R 156      16.481  26.109  -2.069  2     0 1.63         -0.15
ATOM     90  CA  SER R 156      16.906  25.373  -3.240  2     0 2.03          0.10
ATOM     91  C   SER R 156      15.820  24.592  -3.962  2     0 1.67          0.60
ATOM     92  O   SER R 156      15.985  24.275  -5.121  2     0 1.38         -0.55
ATOM     93  CB  SER R 156      18.067  24.470  -2.899  2     0 1.99          0.25
ATOM     94  OG  SER R 156      17.696  23.468  -1.998  2     1 1.38         -0.25
ATOM    100  N   LEU R 157      14.685  24.287  -3.359 12     0 1.63         -0.15
ATOM    101  CA  LEU R 157      13.693  23.586  -4.176 12     1 2.03          0.10
ATOM    102  C   LEU R 157      13.303  24.481  -5.354 12     0 1.67          0.60
ATOM    103  O   LEU R 157      13.283  24.054  -6.515 12     0 1.38         -0.55
ATOM    104  CB  LEU R 157      12.465  23.216  -3.357 10     1 1.99          0.00
ATOM    105  CG  LEU R 157      11.330  22.522  -4.119 10     1 2.03          0.00
ATOM    106  CD1 LEU R 157      11.847  21.228  -4.724 10     1 1.94          0.00
ATOM    107  CD2 LEU R 157      10.181  22.245  -3.154 10     1 1.94          0.00
ATOM    119  N   ARG R 158      13.019  25.746  -5.048  4     0 1.63         -0.15
ATOM    120  CA  ARG R 158      12.629  26.693  -6.071  4     1 2.03          0.10
ATOM    121  C   ARG R 158      13.833  27.125  -6.888  4     0 1.67          0.60
ATOM    122  O   ARG R 158      13.751  27.188  -8.118  3     0 1.38         -0.55
ATOM    123  CB  ARG R 158      11.971  27.918  -5.457  4     1 1.99          0.00
ATOM    124  CG  ARG R 158      11.466  28.933  -6.470  4     1 1.99          0.00
ATOM    125  CD  ARG R 158      10.661  30.020  -5.840  4     1 1.99          0.10
ATOM    126  NE  ARG R 158      10.210  30.981  -6.836  1     1 1.63         -0.10
ATOM    127  CZ  ARG R 158       9.279  31.937  -6.635  1     1 1.67          0.50
ATOM    128  NH1 ARG R 158       8.682  32.063  -5.479  1     1 1.63          0.25
ATOM    129  NH2 ARG R 158       8.951  32.755  -7.614  1     1 1.63          0.25
ATOM    143  N   GLU R 159      14.957  27.420  -6.223  8     0 1.63         -0.15
ATOM    144  CA  GLU R 159      16.124  27.861  -6.979  8     1 2.03          0.10
ATOM    145  C   GLU R 159      16.592  26.741  -7.920  8     0 1.67          0.60
ATOM    146  O   GLU R 159      16.931  27.011  -9.069  8     0 1.38         -0.55
ATOM    147  CB  GLU R 159      17.241  28.385  -6.064  8     1 1.99          0.00
ATOM    148  CG  GLU R 159      18.422  29.034  -6.809  8     1 1.99          0.00
ATOM    149  CD  GLU R 159      19.412  29.784  -5.900  9     1 1.67          0.14
ATOM    150  OE1 GLU R 159      19.185  29.861  -4.720  9     1 1.48         -0.57
ATOM    151  OE2 GLU R 159      20.396  30.281  -6.408  9     1 1.48         -0.57
ATOM    158  N   LYS R 160      16.557  25.472  -7.476  4     0 1.63         -0.15
ATOM    159  CA  LYS R 160      16.941  24.384  -8.363  4     0 2.03          0.10
ATOM    160  C   LYS R 160      15.999  24.295  -9.517  4     0 1.67          0.60
ATOM    161  O   LYS R 160      16.440  24.125 -10.642  2     0 1.38         -0.55
ATOM    162  CB  LYS R 160      16.913  23.006  -7.706  4     0 1.99          0.00
ATOM    163  CG  LYS R 160      17.987  22.694  -6.782  1     0 1.99          0.00
ATOM    164  CD  LYS R 160      17.857  21.276  -6.303 11     0 1.99          0.00
ATOM    165  CE  LYS R 160      19.034  20.932  -5.500 11     0 1.99          0.25
ATOM    166  NZ  LYS R 160      18.883  21.262  -4.060 11     1 1.47          0.75
ATOM    180  N   LEU R 161      14.701  24.446  -9.279 12     0 1.63         -0.15
ATOM    181  CA  LEU R 161      13.796  24.331 -10.400 12     0 2.03          0.10
ATOM    182  C   LEU R 161      14.098  25.440 -11.403 12     0 1.67          0.60
ATOM    183  O   LEU R 161      14.111  25.211 -12.616 12     0 1.38         -0.55
ATOM    184  CB  LEU R 161      12.347  24.381  -9.943 10     1 1.99          0.00
ATOM    185  CG  LEU R 161      11.344  24.165 -11.060 10     1 2.03          0.00
ATOM    186  CD1 LEU R 161      11.615  22.784 -11.685 10     1 1.94          0.00
ATOM    187  CD2 LEU R 161       9.935  24.248 -10.496 10     1 1.94          0.00
ATOM    199  N   ALA R 162      14.353  26.654 -10.903 12     0 1.63         -0.15
ATOM    200  CA  ALA R 162      14.683  27.764 -11.782 12     1 2.03          0.10
ATOM    201  C   ALA R 162      15.944  27.455 -12.593 12     0 1.67          0.60
ATOM    202  O   ALA R 162      16.008  27.750 -13.797 12     1 1.38         -0.55
ATOM    203  CB  ALA R 162      14.890  29.024 -10.961 12     1 1.94          0.00
ATOM    209  N   GLU R 163      16.940  26.832 -11.946  8     0 1.63         -0.15
ATOM    210  CA  GLU R 163      18.168  26.466 -12.633  8     0 2.03          0.10
ATOM    211  C   GLU R 163      17.918  25.358 -13.642  8     0 1.67          0.60
ATOM    212  O   GLU R 163      18.460  25.393 -14.744  8     0 1.38         -0.55
ATOM    213  CB  GLU R 163      19.255  26.048 -11.630  8     0 1.99          0.00
ATOM    214  CG  GLU R 163      19.830  27.213 -10.805  8     1 1.99          0.00
ATOM    215  CD  GLU R 163      20.564  28.223 -11.660  9     1 1.67          0.14
ATOM    216  OE1 GLU R 163      21.449  27.827 -12.376  9     1 1.48         -0.57
ATOM    217  OE2 GLU R 163      20.236  29.387 -11.603  9     1 1.48         -0.57
ATOM    224  N   MET R 164      17.056  24.401 -13.308  3     0 1.63         -0.15
ATOM    225  CA  MET R 164      16.780  23.312 -14.225  3     0 2.03          0.10
ATOM    226  C   MET R 164      16.152  23.850 -15.493  3     0 1.67          0.60
ATOM    227  O   MET R 164      16.579  23.506 -16.599 12     0 1.38         -0.55
ATOM    228  CB  MET R 164      15.858  22.279 -13.584  7     0 1.99          0.00
ATOM    229  CG  MET R 164      16.482  21.455 -12.451  7     0 1.99          0.06
ATOM    230  SD  MET R 164      15.294  20.392 -11.677  7     0 1.76         -0.12
ATOM    231  CE  MET R 164      15.090  19.239 -12.988  7     1 1.94          0.06
ATOM    241  N   GLU R 165      15.184  24.754 -15.340  8     0 1.63         -0.15
ATOM    242  CA  GLU R 165      14.534  25.346 -16.500  8     0 2.03          0.10
ATOM    243  C   GLU R 165      15.520  26.196 -17.293  8     1 1.67          0.60
ATOM    244  O   GLU R 165      15.506  26.179 -18.530  8     1 1.38         -0.55
ATOM    245  CB  GLU R 165      13.296  26.127 -16.067  8     1 1.99          0.00
ATOM    246  CG  GLU R 165      12.155  25.206 -15.601  8     1 1.99          0.00
ATOM    247  CD  GLU R 165      11.597  24.349 -16.742  9     1 1.67          0.14
ATOM    248  OE1 GLU R 165      11.192  24.916 -17.730  9     1 1.48         -0.57
ATOM    249  OE2 GLU R 165      11.612  23.134 -16.640  9     1 1.48         -0.57
ATOM    256  N   THR R 166      16.426  26.879 -16.595  2     0 1.63         -0.15
ATOM    257  CA  THR R 166      17.442  27.667 -17.260  2     1 2.03          0.10
ATOM    258  C   THR R 166      18.339  26.781 -18.107  2     0 1.67          0.60
ATOM    259  O   THR R 166      18.603  27.092 -19.270  2     0 1.38         -0.55
ATOM    260  CB  THR R 166      18.302  28.422 -16.244  2     0 2.03          0.25
ATOM    261  CG2 THR R 166      19.419  29.142 -16.927  2     1 1.94          0.00
ATOM    262  OG1 THR R 166      17.476  29.341 -15.507  2     1 1.38         -0.25
ATOM    270  N   PHE R 167      18.787  25.662 -17.545  3     0 1.63         -0.15
ATOM    271  CA  PHE R 167      19.653  24.762 -18.281  3     0 2.03          0.10
ATOM    272  C   PHE R 167      18.908  24.141 -19.458  3     0 1.67          0.60
ATOM    273  O   PHE R 167      19.463  24.008 -20.549  3     0 1.38         -0.55
ATOM    274  CB  PHE R 167      20.223  23.700 -17.358  7     0 1.99          0.00
ATOM    275  CG  PHE R 167      21.291  24.231 -16.442  7     0 1.82          0.00
ATOM    276  CD1 PHE R 167      21.144  24.171 -15.069  7     0 1.78          0.00
ATOM    277  CD2 PHE R 167      22.441  24.819 -16.957  7     1 1.78          0.00
ATOM    278  CE1 PHE R 167      22.115  24.684 -14.226  7     0 1.78          0.00
ATOM    279  CE2 PHE R 167      23.416  25.328 -16.111  7     1 1.78          0.00
ATOM    280  CZ  PHE R 167      23.248  25.258 -14.747  7     1 1.78          0.00
ATOM    290  N   ARG R 168      17.631  23.813 -19.270  4     0 1.63         -0.15
ATOM    291  CA  ARG R 168      16.837  23.272 -20.363  4     0 2.03          0.10
ATOM    292  C   ARG R 168      16.730  24.306 -21.484  4     0 1.67          0.60
ATOM    293  O   ARG R 168      16.818  23.962 -22.666  3     0 1.38         -0.55
ATOM    294  CB  ARG R 168      15.470  22.851 -19.849  4     1 1.99          0.00
ATOM    295  CG  ARG R 168      15.508  21.580 -18.990  4     1 1.99          0.00
ATOM    296  CD  ARG R 168      14.223  21.290 -18.281  4     1 1.99          0.10
ATOM    297  NE  ARG R 168      14.287  19.997 -17.597  1     1 1.63         -0.10
ATOM    298  CZ  ARG R 168      13.502  19.596 -16.571  1     1 1.67          0.50
ATOM    299  NH1 ARG R 168      12.585  20.389 -16.048  1     1 1.63          0.25
ATOM    300  NH2 ARG R 168      13.649  18.374 -16.074  1     1 1.63          0.25
ATOM    314  N   ASP R 169      16.615  25.592 -21.120  8     0 1.63         -0.15
ATOM    315  CA  ASP R 169      16.544  26.650 -22.117  9     1 2.03          0.10
ATOM    316  C   ASP R 169      17.874  26.743 -22.858  8     0 1.67          0.60
ATOM    317  O   ASP R 169      17.895  26.862 -24.085  8     0 1.38         -0.55
ATOM    318  CB  ASP R 169      16.213  27.997 -21.467  9     1 1.99          0.00
ATOM    319  CG  ASP R 169      15.888  29.090 -22.477  9     1 1.67          0.14
ATOM    320  OD1 ASP R 169      14.900  28.971 -23.160  9     1 1.48         -0.57
ATOM    321  OD2 ASP R 169      16.636  30.043 -22.559  9     1 1.48         -0.57
ATOM    326  N   ILE R 170      18.996  26.619 -22.136 12     0 1.63         -0.15
ATOM    327  CA  ILE R 170      20.286  26.668 -22.811 12     0 2.03          0.10
ATOM    328  C   ILE R 170      20.419  25.535 -23.789 12     0 1.67          0.60
ATOM    329  O   ILE R 170      20.855  25.732 -24.925 12     0 1.38         -0.55
ATOM    330  CB  ILE R 170      21.475  26.541 -21.846 10     0 2.03          0.00
ATOM    331  CG1 ILE R 170      21.558  27.756 -20.931 10     1 1.99          0.00
ATOM    332  CG2 ILE R 170      22.760  26.313 -22.678 10     1 1.94          0.00
ATOM    333  CD1 ILE R 170      21.792  29.037 -21.674 10     1 1.94          0.00
ATOM    345  N   LEU R 171      19.994  24.353 -23.375 12     0 1.63         -0.15
ATOM    346  CA  LEU R 171      20.121  23.214 -24.244 12     0 2.03          0.10
ATOM    347  C   LEU R 171      19.290  23.440 -25.495 12     0 1.67          0.60
ATOM    348  O   LEU R 171      19.774  23.218 -26.603 12     0 1.38         -0.55
ATOM    349  CB  LEU R 171      19.689  21.944 -23.514 10     0 1.99          0.00
ATOM    350  CG  LEU R 171      19.838  20.674 -24.287 10     1 2.03          0.00
ATOM    351  CD1 LEU R 171      21.285  20.537 -24.667 10     0 1.94          0.00
ATOM    352  CD2 LEU R 171      19.419  19.490 -23.407 10     1 1.94          0.00
ATOM    364  N   CYS R 172      18.057  23.922 -25.330  5     0 1.63         -0.15
ATOM    365  CA  CYS R 172      17.168  24.153 -26.460  5     1 2.03          0.10
ATOM    366  C   CYS R 172      17.740  25.199 -27.419  5     1 1.67          0.60
ATOM    367  O   CYS R 172      17.650  25.055 -28.643  5     1 1.38         -0.55
ATOM    368  CB  CYS R 172      15.810  24.624 -25.957  5     1 1.99          0.19
ATOM    369  SG  CYS R 172      14.897  23.359 -25.052  5     1 1.69         -0.19
ATOM    375  N   ARG R 173      18.354  26.251 -26.866  4     0 1.63         -0.15
ATOM    376  CA  ARG R 173      18.972  27.280 -27.693  4     1 2.03          0.10
ATOM    377  C   ARG R 173      20.131  26.692 -28.489  4     0 1.67          0.60
ATOM    378  O   ARG R 173      20.315  27.014 -29.673  3     0 1.38         -0.55
ATOM    379  CB  ARG R 173      19.454  28.431 -26.825  4     1 1.99          0.00
ATOM    380  CG  ARG R 173      18.342  29.339 -26.261  4     1 1.99          0.00
ATOM    381  CD  ARG R 173      18.889  30.369 -25.334  4     1 1.99          0.10
ATOM    382  NE  ARG R 173      17.842  31.229 -24.783  1     1 1.63         -0.10
ATOM    383  CZ  ARG R 173      17.396  32.370 -25.350  1     1 1.67          0.50
ATOM    384  NH1 ARG R 173      17.923  32.799 -26.481  1     1 1.63          0.25
ATOM    385  NH2 ARG R 173      16.431  33.068 -24.768  1     1 1.63          0.25
ATOM    399  N   GLN R 174      20.910  25.810 -27.859  2     0 1.63         -0.15
ATOM    400  CA  GLN R 174      22.007  25.169 -28.562  3     0 2.03          0.10
ATOM    401  C   GLN R 174      21.493  24.195 -29.625  3     0 1.67          0.60
ATOM    402  O   GLN R 174      22.052  24.115 -30.719  3     0 1.38         -0.55
ATOM    403  CB  GLN R 174      22.960  24.478 -27.601  3     0 1.99          0.00
ATOM    404  CG  GLN R 174      23.778  25.394 -26.737  2     1 1.99          0.00
ATOM    405  CD  GLN R 174      24.657  24.591 -25.847  2     0 1.67          0.55
ATOM    406  NE2 GLN R 174      25.882  25.070 -25.584  2     1 1.63          0.00
ATOM    407  OE1 GLN R 174      24.232  23.522 -25.404  2     0 1.38         -0.55
ATOM    416  N   VAL R 175      20.384  23.491 -29.346 12     0 1.63         -0.15
ATOM    417  CA  VAL R 175      19.826  22.582 -30.350 12     0 2.03          0.10
ATOM    418  C   VAL R 175      19.412  23.379 -31.572 12     0 1.67          0.60
ATOM    419  O   VAL R 175      19.755  23.028 -32.702 12     0 1.38         -0.55
ATOM    420  CB  VAL R 175      18.560  21.846 -29.852 10     1 2.03          0.00
ATOM    421  CG1 VAL R 175      17.927  21.116 -31.018 10     1 1.94          0.00
ATOM    422  CG2 VAL R 175      18.884  20.853 -28.775 10     1 1.94          0.00
ATOM    432  N   ASP R 176      18.719  24.496 -31.335  8     0 1.63         -0.15
ATOM    433  CA  ASP R 176      18.253  25.366 -32.403  9     1 2.03          0.10
ATOM    434  C   ASP R 176      19.442  25.871 -33.209  8     0 1.67          0.60
ATOM    435  O   ASP R 176      19.454  25.770 -34.440  8     0 1.38         -0.55
ATOM    436  CB  ASP R 176      17.463  26.545 -31.798  9     1 1.99          0.00
ATOM    437  CG  ASP R 176      16.771  27.501 -32.812  9     1 1.67          0.14
ATOM    438  OD1 ASP R 176      15.857  27.073 -33.480  9     1 1.48         -0.57
ATOM    439  OD2 ASP R 176      17.157  28.666 -32.909  9     1 1.48         -0.57
ATOM    444  N   THR R 177      20.469  26.366 -32.512  2     0 1.63         -0.15
ATOM    445  CA  THR R 177      21.646  26.904 -33.165  2     1 2.03          0.10
ATOM    446  C   THR R 177      22.328  25.864 -34.040  2     0 1.67          0.60
ATOM    447  O   THR R 177      22.624  26.133 -35.208  2     0 1.38         -0.55
ATOM    448  CB  THR R 177      22.662  27.395 -32.118  2     0 2.03          0.25
ATOM    449  CG2 THR R 177      23.898  27.899 -32.805  2     1 1.94          0.00
ATOM    450  OG1 THR R 177      22.074  28.443 -31.325  2     1 1.38         -0.25
ATOM    458  N   LEU R 178      22.513  24.664 -33.498 12     0 1.63         -0.15
ATOM    459  CA  LEU R 178      23.190  23.592 -34.202 12     0 2.03          0.10
ATOM    460  C   LEU R 178      22.408  23.165 -35.437 12     0 1.67          0.60
ATOM    461  O   LEU R 178      22.996  22.982 -36.509 12     0 1.38         -0.55
ATOM    462  CB  LEU R 178      23.385  22.406 -33.259 10     0 1.99          0.00
ATOM    463  CG  LEU R 178      24.155  21.242 -33.818 10     1 2.03          0.00
ATOM    464  CD1 LEU R 178      25.527  21.742 -34.201 10     0 1.94          0.00
ATOM    465  CD2 LEU R 178      24.268  20.151 -32.764 10     1 1.94          0.00
ATOM    477  N   GLN R 179      21.085  23.022 -35.310  2     0 1.63         -0.15
ATOM    478  CA  GLN R 179      20.270  22.626 -36.451  3     1 2.03          0.10
ATOM    479  C   GLN R 179      20.338  23.683 -37.543  3     0 1.67          0.60
ATOM    480  O   GLN R 179      20.465  23.360 -38.724  3     0 1.38         -0.55
ATOM    481  CB  GLN R 179      18.820  22.409 -36.019  3     1 1.99          0.00
ATOM    482  CG  GLN R 179      18.615  21.180 -35.140  2     1 1.99          0.00
ATOM    483  CD  GLN R 179      17.205  21.068 -34.594  2     1 1.67          0.55
ATOM    484  NE2 GLN R 179      16.856  19.875 -34.131  2     1 1.63          0.00
ATOM    485  OE1 GLN R 179      16.435  22.032 -34.575  2     1 1.38         -0.55
ATOM    494  N   LYS R 180      20.316  24.958 -37.151  4     0 1.63         -0.15
ATOM    495  CA  LYS R 180      20.415  26.026 -38.128  4     1 2.03          0.10
ATOM    496  C   LYS R 180      21.777  26.011 -38.805  4     1 1.67          0.60
ATOM    497  O   LYS R 180      21.867  26.204 -40.019  2     1 1.38         -0.55
ATOM    498  CB  LYS R 180      20.081  27.356 -37.466  4     1 1.99          0.00
ATOM    499  CG  LYS R 180      18.588  27.472 -37.164  1     1 1.99          0.00
ATOM    500  CD  LYS R 180      18.226  28.717 -36.398 11     1 1.99          0.00
ATOM    501  CE  LYS R 180      16.709  28.800 -36.222 11     1 1.99          0.25
ATOM    502  NZ  LYS R 180      16.307  29.869 -35.278 11     1 1.47          0.75
ATOM    516  N   TYR R 181      22.836  25.716 -38.045  3     0 1.63         -0.15
ATOM    517  CA  TYR R 181      24.157  25.619 -38.641  3     0 2.03          0.10
ATOM    518  C   TYR R 181      24.201  24.482 -39.652  3     0 1.67          0.60
ATOM    519  O   TYR R 181      24.783  24.614 -40.735  3     0 1.38         -0.55
ATOM    520  CB  TYR R 181      25.221  25.403 -37.571  3     0 1.99          0.00
ATOM    521  CG  TYR R 181      25.527  26.620 -36.774  3     0 1.82          0.00
ATOM    522  CD1 TYR R 181      25.038  27.859 -37.157  6     1 1.78          0.00
ATOM    523  CD2 TYR R 181      26.329  26.509 -35.689  6     0 1.78          0.00
ATOM    524  CE1 TYR R 181      25.354  28.977 -36.425  6     1 1.78          0.00
ATOM    525  CE2 TYR R 181      26.655  27.624 -34.948  6     1 1.78          0.00
ATOM    526  CZ  TYR R 181      26.168  28.855 -35.312  6     0 1.82          0.25
ATOM    527  OH  TYR R 181      26.490  29.968 -34.565  6     1 1.38         -0.25
ATOM    537  N   PHE R 182      23.554  23.363 -39.326  3     0 1.63         -0.15
ATOM    538  CA  PHE R 182      23.529  22.241 -40.247  3     0 2.03          0.10
ATOM    539  C   PHE R 182      22.897  22.665 -41.557  3     0 1.67          0.60
ATOM    540  O   PHE R 182      23.472  22.463 -42.633  3     0 1.38         -0.55
ATOM    541  CB  PHE R 182      22.715  21.072 -39.711  7     1 1.99          0.00
ATOM    542  CG  PHE R 182      22.685  19.946 -40.677  7     1 1.82          0.00
ATOM    543  CD1 PHE R 182      23.760  19.076 -40.768  7     1 1.78          0.00
ATOM    544  CD2 PHE R 182      21.600  19.763 -41.525  7     1 1.78          0.00
ATOM    545  CE1 PHE R 182      23.750  18.041 -41.681  7     1 1.78          0.00
ATOM    546  CE2 PHE R 182      21.586  18.733 -42.439  7     1 1.78          0.00
ATOM    547  CZ  PHE R 182      22.662  17.869 -42.519  7     1 1.78          0.00
ATOM    557  N   ASP R 183      21.702  23.260 -41.464  8     0 1.63         -0.15
ATOM    558  CA  ASP R 183      20.980  23.684 -42.650  9     0 2.03          0.10
ATOM    559  C   ASP R 183      21.770  24.719 -43.440  8     1 1.67          0.60
ATOM    560  O   ASP R 183      21.804  24.677 -44.674  8     1 1.38         -0.55
ATOM    561  CB  ASP R 183      19.613  24.259 -42.264  9     1 1.99          0.00
ATOM    562  CG  ASP R 183      18.590  23.196 -41.810  9     1 1.67          0.14
ATOM    563  OD1 ASP R 183      18.825  22.026 -42.020  9     1 1.48         -0.57
ATOM    564  OD2 ASP R 183      17.568  23.576 -41.283  9     1 1.48         -0.57
ATOM    569  N   ALA R 184      22.432  25.635 -42.734 12     0 1.63         -0.15
ATOM    570  CA  ALA R 184      23.234  26.651 -43.387 12     1 2.03          0.10
ATOM    571  C   ALA R 184      24.372  26.016 -44.178 12     0 1.67          0.60
ATOM    572  O   ALA R 184      24.667  26.440 -45.300 12     1 1.38         -0.55
ATOM    573  CB  ALA R 184      23.773  27.618 -42.354 12     1 1.94          0.00
ATOM    579  N   CYS R 185      24.992  24.972 -43.616  5     0 1.63         -0.15
ATOM    580  CA  CYS R 185      26.080  24.300 -44.306  5     1 2.03          0.10
ATOM    581  C   CYS R 185      25.538  23.582 -45.526  5     0 1.67          0.60
ATOM    582  O   CYS R 185      26.114  23.653 -46.616  5     0 1.38         -0.55
ATOM    583  CB  CYS R 185      26.748  23.269 -43.400  5     1 1.99          0.19
ATOM    584  SG  CYS R 185      27.652  23.956 -42.018  5     1 1.69         -0.19
ATOM    590  N   ALA R 186      24.390  22.919 -45.354 12     0 1.63         -0.15
ATOM    591  CA  ALA R 186      23.768  22.173 -46.435 12     1 2.03          0.10
ATOM    592  C   ALA R 186      23.447  23.105 -47.594 12     1 1.67          0.60
ATOM    593  O   ALA R 186      23.633  22.749 -48.764 12     0 1.38         -0.55
ATOM    594  CB  ALA R 186      22.510  21.481 -45.929 12     1 1.94          0.00
ATOM    600  N   ASP R 187      23.010  24.325 -47.268  8     0 1.63         -0.15
ATOM    601  CA  ASP R 187      22.679  25.317 -48.272  9     1 2.03          0.10
ATOM    602  C   ASP R 187      23.918  25.830 -48.976  8     0 1.67          0.60
ATOM    603  O   ASP R 187      23.932  25.932 -50.204  8     0 1.38         -0.55
ATOM    604  CB  ASP R 187      21.917  26.484 -47.646  9     1 1.99          0.00
ATOM    605  CG  ASP R 187      21.458  27.516 -48.660  9     1 1.67          0.14
ATOM    606  OD1 ASP R 187      20.713  27.189 -49.570  9     1 1.48         -0.57
ATOM    607  OD2 ASP R 187      21.837  28.670 -48.555  9     1 1.48         -0.57
ATOM    612  N   ALA R 188      24.975  26.133 -48.217 12     0 1.63         -0.15
ATOM    613  CA  ALA R 188      26.192  26.644 -48.829 12     1 2.03          0.10
ATOM    614  C   ALA R 188      26.744  25.641 -49.835 12     0 1.67          0.60
ATOM    615  O   ALA R 188      27.169  26.008 -50.942 12     1 1.38         -0.55
ATOM    616  CB  ALA R 188      27.226  26.923 -47.750 12     1 1.94          0.00
ATOM    622  N   VAL R 189      26.682  24.364 -49.473 12     0 1.63         -0.15
ATOM    623  CA  VAL R 189      27.177  23.333 -50.353 12     0 2.03          0.10
ATOM    624  C   VAL R 189      26.248  23.145 -51.538 12     0 1.67          0.60
ATOM    625  O   VAL R 189      26.715  23.054 -52.672 12     0 1.38         -0.55
ATOM    626  CB  VAL R 189      27.354  22.005 -49.614 10     1 2.03          0.00
ATOM    627  CG1 VAL R 189      27.725  20.922 -50.621 10     1 1.94          0.00
ATOM    628  CG2 VAL R 189      28.442  22.148 -48.547 10     1 1.94          0.00
ATOM    638  N   SER R 190      24.933  23.106 -51.297  2     0 1.63         -0.15
ATOM    639  CA  SER R 190      23.993  22.896 -52.387  2     1 2.03          0.10
ATOM    640  C   SER R 190      24.120  23.997 -53.429  2     0 1.67          0.60
ATOM    641  O   SER R 190      24.130  23.717 -54.629  2     0 1.38         -0.55
ATOM    642  CB  SER R 190      22.579  22.874 -51.849  2     1 1.99          0.25
ATOM    643  OG  SER R 190      22.387  21.778 -50.991  2     1 1.38         -0.25
ATOM    649  N   LYS R 191      24.267  25.249 -52.988  4     0 1.63         -0.15
ATOM    650  CA  LYS R 191      24.416  26.335 -53.942  4     0 2.03          0.10
ATOM    651  C   LYS R 191      25.699  26.173 -54.743  4     0 1.67          0.60
ATOM    652  O   LYS R 191      25.718  26.428 -55.951  2     0 1.38         -0.55
ATOM    653  CB  LYS R 191      24.373  27.693 -53.246  4     1 1.99          0.00
ATOM    654  CG  LYS R 191      22.971  28.121 -52.759  1     1 1.99          0.00
ATOM    655  CD  LYS R 191      22.997  29.537 -52.188 11     1 1.99          0.00
ATOM    656  CE  LYS R 191      21.577  30.122 -51.983 11     1 1.99          0.25
ATOM    657  NZ  LYS R 191      20.837  29.523 -50.831 11     1 1.47          0.75
ATOM    671  N   ASP R 192      26.767  25.695 -54.097  8     0 1.63         -0.15
ATOM    672  CA  ASP R 192      28.008  25.490 -54.816  9     1 2.03          0.10
ATOM    673  C   ASP R 192      27.834  24.400 -55.871  8     0 1.67          0.60
ATOM    674  O   ASP R 192      28.305  24.554 -57.003  8     0 1.38         -0.55
ATOM    675  CB  ASP R 192      29.125  25.109 -53.854  9     1 1.99          0.00
ATOM    676  CG  ASP R 192      30.469  25.055 -54.513  9     0 1.67          0.14
ATOM    677  OD1 ASP R 192      30.934  26.078 -54.952  9     1 1.48         -0.57
ATOM    678  OD2 ASP R 192      31.034  24.000 -54.568  9     0 1.48         -0.57
ATOM    683  N   GLU R 193      27.140  23.308 -55.518  8     0 1.63         -0.15
ATOM    684  CA  GLU R 193      26.916  22.237 -56.484  8     0 2.03          0.10
ATOM    685  C   GLU R 193      26.072  22.738 -57.657  8     0 1.67          0.60
ATOM    686  O   GLU R 193      26.327  22.388 -58.811  8     0 1.38         -0.55
ATOM    687  CB  GLU R 193      26.280  20.998 -55.832  8     1 1.99          0.00
ATOM    688  CG  GLU R 193      27.236  20.218 -54.904  8     1 1.99          0.00
ATOM    689  CD  GLU R 193      26.634  18.946 -54.307  9     1 1.67          0.14
ATOM    690  OE1 GLU R 193      25.448  18.735 -54.431  9     1 1.48         -0.57
ATOM    691  OE2 GLU R 193      27.385  18.176 -53.751  9     1 1.48         -0.57
ATOM    698  N   LEU R 194      25.096  23.607 -57.394 12     0 1.63         -0.15
ATOM    699  CA  LEU R 194      24.305  24.132 -58.496 12     0 2.03          0.10
ATOM    700  C   LEU R 194      25.189  24.945 -59.445 12     1 1.67          0.60
ATOM    701  O   LEU R 194      25.081  24.816 -60.672 12     1 1.38         -0.55
ATOM    702  CB  LEU R 194      23.152  24.989 -57.963 10     1 1.99          0.00
ATOM    703  CG  LEU R 194      22.049  24.212 -57.224 10     1 2.03          0.00
ATOM    704  CD1 LEU R 194      21.075  25.190 -56.579 10     1 1.94          0.00
ATOM    705  CD2 LEU R 194      21.341  23.306 -58.212 10     1 1.94          0.00
ATOM    717  N   GLN R 195      26.113  25.739 -58.883  2     0 1.63         -0.15
ATOM    718  CA  GLN R 195      27.011  26.514 -59.729  3     1 2.03          0.10
ATOM    719  C   GLN R 195      27.931  25.583 -60.512  3     0 1.67          0.60
ATOM    720  O   GLN R 195      28.184  25.812 -61.696  3     0 1.38         -0.55
ATOM    721  CB  GLN R 195      27.828  27.506 -58.903  3     1 1.99          0.00
ATOM    722  CG  GLN R 195      27.001  28.644 -58.331  2     1 1.99          0.00
ATOM    723  CD  GLN R 195      27.810  29.601 -57.476  2     1 1.67          0.55
ATOM    724  NE2 GLN R 195      27.181  30.118 -56.430  2     1 1.63          0.00
ATOM    725  OE1 GLN R 195      28.983  29.882 -57.754  2     1 1.38         -0.55
ATOM    734  N   ARG R 196      28.402  24.512 -59.867  4     0 1.63         -0.15
ATOM    735  CA  ARG R 196      29.252  23.534 -60.535  4     1 2.03          0.10
ATOM    736  C   ARG R 196      28.579  23.000 -61.778  4     0 1.67          0.60
ATOM    737  O   ARG R 196      29.174  22.974 -62.858  3     0 1.38         -0.55
ATOM    738  CB  ARG R 196      29.548  22.349 -59.644  4     0 1.99          0.00
ATOM    739  CG  ARG R 196      30.396  21.286 -60.278  4     0 1.99          0.00
ATOM    740  CD  ARG R 196      30.293  20.004 -59.544  4     0 1.99          0.10
ATOM    741  NE  ARG R 196      28.955  19.414 -59.642  1     0 1.63         -0.10
ATOM    742  CZ  ARG R 196      28.450  18.505 -58.792  1     0 1.67          0.50
ATOM    743  NH1 ARG R 196      29.151  18.060 -57.764  1     1 1.63          0.25
ATOM    744  NH2 ARG R 196      27.234  18.072 -59.011  1     1 1.63          0.25
ATOM    758  N   ASP R 197      27.331  22.549 -61.622  8     0 1.63         -0.15
ATOM    759  CA  ASP R 197      26.605  21.976 -62.742  9     0 2.03          0.10
ATOM    760  C   ASP R 197      26.418  22.999 -63.855  8     0 1.67          0.60
ATOM    761  O   ASP R 197      26.525  22.659 -65.036  8     0 1.38         -0.55
ATOM    762  CB  ASP R 197      25.253  21.430 -62.293  9     1 1.99          0.00
ATOM    763  CG  ASP R 197      25.367  20.155 -61.420  9     1 1.67          0.14
ATOM    764  OD1 ASP R 197      26.442  19.572 -61.335  9     1 1.48         -0.57
ATOM    765  OD2 ASP R 197      24.367  19.759 -60.866  9     1 1.48         -0.57
ATOM    770  N   LYS R 198      26.180  24.268 -63.491  4     0 1.63         -0.15
ATOM    771  CA  LYS R 198      26.022  25.304 -64.504  4     1 2.03          0.10
ATOM    772  C   LYS R 198      27.312  25.439 -65.295  4     0 1.67          0.60
ATOM    773  O   LYS R 198      27.290  25.480 -66.526  2     0 1.38         -0.55
ATOM    774  CB  LYS R 198      25.668  26.650 -63.872  4     1 1.99          0.00
ATOM    775  CG  LYS R 198      25.470  27.798 -64.878  1     1 1.99          0.00
ATOM    776  CD  LYS R 198      24.253  27.568 -65.777 11     1 1.99          0.00
ATOM    777  CE  LYS R 198      23.836  28.859 -66.522 11     1 1.99          0.25
ATOM    778  NZ  LYS R 198      24.818  29.282 -67.590 11     1 1.47          0.75
ATOM    792  N   VAL R 199      28.449  25.423 -64.597 12     0 1.63         -0.15
ATOM    793  CA  VAL R 199      29.727  25.514 -65.279 12     0 2.03          0.10
ATOM    794  C   VAL R 199      29.923  24.347 -66.214 12     0 1.67          0.60
ATOM    795  O   VAL R 199      30.323  24.536 -67.362 12     0 1.38         -0.55
ATOM    796  CB  VAL R 199      30.898  25.555 -64.294 10     0 2.03          0.00
ATOM    797  CG1 VAL R 199      32.194  25.390 -65.058 10     0 1.94          0.00
ATOM    798  CG2 VAL R 199      30.893  26.888 -63.560 10     1 1.94          0.00
ATOM    808  N   VAL R 200      29.579  23.148 -65.767 12     0 1.63         -0.15
ATOM    809  CA  VAL R 200      29.746  22.010 -66.642 12     0 2.03          0.10
ATOM    810  C   VAL R 200      28.924  22.171 -67.907 12     0 1.67          0.60
ATOM    811  O   VAL R 200      29.466  22.025 -69.005 12     0 1.38         -0.55
ATOM    812  CB  VAL R 200      29.298  20.722 -65.938 10     1 2.03          0.00
ATOM    813  CG1 VAL R 200      29.251  19.580 -66.941 10     1 1.94          0.00
ATOM    814  CG2 VAL R 200      30.257  20.402 -64.804 10     0 1.94          0.00
ATOM    824  N   GLU R 201      27.646  22.536 -67.785  8     0 1.63         -0.15
ATOM    825  CA  GLU R 201      26.853  22.683 -68.998  8     0 2.03          0.10
ATOM    826  C   GLU R 201      27.370  23.814 -69.888  8     0 1.67          0.60
ATOM    827  O   GLU R 201      27.467  23.651 -71.107  8     0 1.38         -0.55
ATOM    828  CB  GLU R 201      25.373  22.924 -68.670  8     1 1.99          0.00
ATOM    829  CG  GLU R 201      24.637  21.708 -68.086  8     1 1.99          0.00
ATOM    830  CD  GLU R 201      23.154  21.962 -67.815  9     1 1.67          0.14
ATOM    831  OE1 GLU R 201      22.713  23.080 -67.971  9     1 1.48         -0.57
ATOM    832  OE2 GLU R 201      22.468  21.026 -67.465  9     1 1.48         -0.57
ATOM    839  N   ASP R 202      27.783  24.938 -69.297  8     0 1.63         -0.15
ATOM    840  CA  ASP R 202      28.287  26.025 -70.125  9     1 2.03          0.10
ATOM    841  C   ASP R 202      29.550  25.603 -70.868  8     0 1.67          0.60
ATOM    842  O   ASP R 202      29.713  25.881 -72.061  8     0 1.38         -0.55
ATOM    843  CB  ASP R 202      28.576  27.277 -69.283  9     1 1.99          0.00
ATOM    844  CG  ASP R 202      27.312  28.025 -68.791  9     1 1.67          0.14
ATOM    845  OD1 ASP R 202      26.221  27.752 -69.262  9     1 1.48         -0.57
ATOM    846  OD2 ASP R 202      27.421  28.906 -67.943  9     1 1.48         -0.57
ATOM    851  N   ASP R 203      30.433  24.864 -70.199  8     0 1.63         -0.15
ATOM    852  CA  ASP R 203      31.647  24.465 -70.877  9     0 2.03          0.10
ATOM    853  C   ASP R 203      31.335  23.451 -71.965  8     0 1.67          0.60
ATOM    854  O   ASP R 203      31.826  23.569 -73.085  8     0 1.38         -0.55
ATOM    855  CB  ASP R 203      32.658  23.858 -69.904  9     1 1.99          0.00
ATOM    856  CG  ASP R 203      33.296  24.862 -68.924  9     0 1.67          0.14
ATOM    857  OD1 ASP R 203      33.151  26.078 -69.089  9     0 1.48         -0.57
ATOM    858  OD2 ASP R 203      33.951  24.389 -68.019  9     0 1.48         -0.57
ATOM    863  N   GLU R 204      30.436  22.501 -71.690  8     0 1.63         -0.15
ATOM    864  CA  GLU R 204      30.118  21.499 -72.704  8     1 2.03          0.10
ATOM    865  C   GLU R 204      29.497  22.119 -73.959  8     1 1.67          0.60
ATOM    866  O   GLU R 204      29.783  21.684 -75.076  8     1 1.38         -0.55
ATOM    867  CB  GLU R 204      29.193  20.408 -72.138  8     1 1.99          0.00
ATOM    868  CG  GLU R 204      29.868  19.455 -71.123  8     1 1.99          0.00
ATOM    869  CD  GLU R 204      28.932  18.399 -70.545  9     1 1.67          0.14
ATOM    870  OE1 GLU R 204      27.758  18.432 -70.834  9     1 1.48         -0.57
ATOM    871  OE2 GLU R 204      29.406  17.560 -69.813  9     1 1.48         -0.57
ATOM    878  N   ASP R 205      28.654  23.142 -73.787  8     0 1.63         -0.15
ATOM    879  CA  ASP R 205      28.027  23.780 -74.938  9     1 2.03          0.10
ATOM    880  C   ASP R 205      28.960  24.691 -75.747  8     0 1.67          0.60
ATOM    881  O   ASP R 205      28.882  24.705 -76.979  8     1 1.38         -0.55
ATOM    882  CB  ASP R 205      26.806  24.598 -74.507  9     1 1.99          0.00
ATOM    883  CG  ASP R 205      25.616  23.751 -74.057  9     1 1.67          0.14
ATOM    884  OD1 ASP R 205      25.626  22.561 -74.281  9     1 1.48         -0.57
ATOM    885  OD2 ASP R 205      24.689  24.312 -73.519  9     1 1.48         -0.57
ATOM    890  N   ASP R 206      29.829  25.456 -75.072  8     0 1.63         -0.15
ATOM    891  CA  ASP R 206      30.698  26.404 -75.776  9     1 2.03          0.10
ATOM    892  C   ASP R 206      32.146  25.980 -76.077  8     1 1.67          0.60
ATOM    893  O   ASP R 206      32.718  26.467 -77.055  8     1 1.38         -0.55
ATOM    894  CB  ASP R 206      30.729  27.761 -75.057  9     1 1.99          0.00
ATOM    895  CG  ASP R 206      29.377  28.501 -75.060  9     1 1.67          0.14
ATOM    896  OD1 ASP R 206      28.828  28.692 -76.125  9     1 1.48         -0.57
ATOM    897  OD2 ASP R 206      28.940  28.919 -74.014  9     1 1.48         -0.57
ATOM    902  N   PHE R 207      32.776  25.138 -75.248  3     0 1.63         -0.15
ATOM    903  CA  PHE R 207      34.198  24.867 -75.457  3     0 2.03          0.10
ATOM    904  C   PHE R 207      34.563  23.387 -75.653  3     1 1.67          0.60
ATOM    905  O   PHE R 207      33.893  22.504 -75.135  3     1 1.38         -0.55
ATOM    906  CB  PHE R 207      34.985  25.395 -74.257  7     0 1.99          0.00
ATOM    907  CG  PHE R 207      34.868  26.861 -74.095  7     0 1.82          0.00
ATOM    908  CD1 PHE R 207      33.867  27.399 -73.313  7     0 1.78          0.00
ATOM    909  CD2 PHE R 207      35.738  27.714 -74.743  7     1 1.78          0.00
ATOM    910  CE1 PHE R 207      33.736  28.764 -73.172  7     1 1.78          0.00
ATOM    911  CE2 PHE R 207      35.613  29.080 -74.609  7     1 1.78          0.00
ATOM    912  CZ  PHE R 207      34.608  29.607 -73.820  7     1 1.78          0.00
ATOM    922  N   PRO R 208      35.634  23.084 -76.420  3     0 1.63         -0.25
ATOM    923  CA  PRO R 208      36.245  21.770 -76.546  3     1 2.03          0.10
ATOM    924  C   PRO R 208      37.067  21.413 -75.302  3     1 1.67          0.60
ATOM    925  O   PRO R 208      37.500  20.271 -75.134  3     1 1.38         -0.55
ATOM    926  CB  PRO R 208      37.106  21.923 -77.805  3     1 1.99          0.00
ATOM    927  CG  PRO R 208      37.470  23.389 -77.849  3     1 1.99          0.00
ATOM    928  CD  PRO R 208      36.263  24.121 -77.276  3     1 1.99          0.10
ATOM    936  N   THR R 209      37.305  22.415 -74.456  2     0 1.63         -0.15
ATOM    937  CA  THR R 209      38.109  22.275 -73.254  2     1 2.03          0.10
ATOM    938  C   THR R 209      37.221  22.191 -72.022  2     1 1.67          0.60
ATOM    939  O   THR R 209      36.017  22.434 -72.093  2     1 1.38         -0.55
ATOM    940  CB  THR R 209      39.081  23.461 -73.110  2     1 2.03          0.25
ATOM    941  CG2 THR R 209      39.893  23.607 -74.370  2     1 1.94          0.00
ATOM    942  OG1 THR R 209      38.343  24.674 -72.895  2     1 1.38         -0.25
ATOM    950  N   THR R 210      37.836  21.887 -70.880  2     1 1.63         -0.15
ATOM    951  CA  THR R 210      37.126  21.771 -69.608  2     1 2.03          0.10
ATOM    952  C   THR R 210      37.250  23.022 -68.767  2     0 1.67          0.60
ATOM    953  O   THR R 210      36.793  23.063 -67.615  2     0 1.38         -0.55
ATOM    954  CB  THR R 210      37.719  20.663 -68.757  2     0 2.03          0.25
ATOM    955  CG2 THR R 210      37.753  19.369 -69.556  2     1 1.94          0.00
ATOM    956  OG1 THR R 210      39.076  21.047 -68.374  2     1 1.38         -0.25
ATOM    964  N   ARG R 211      38.032  23.989 -69.251  4     1 1.63         -0.15
ATOM    965  CA  ARG R 211      38.279  25.210 -68.492  4     1 2.03          0.10
ATOM    966  C   ARG R 211      38.929  25.002 -67.117  4     1 1.67          0.60
ATOM    967  O   ARG R 211      39.099  25.969 -66.381  3     1 1.38         -0.55
ATOM    968  CB  ARG R 211      36.927  25.897 -68.292  4     1 1.99          0.00
ATOM    969  CG  ARG R 211      36.844  27.092 -67.436  4     1 1.99          0.00
ATOM    970  CD  ARG R 211      35.400  27.439 -67.352  4     1 1.99          0.10
ATOM    971  NE  ARG R 211      35.078  28.320 -66.293  1     1 1.63         -0.10
ATOM    972  CZ  ARG R 211      33.865  28.866 -66.143  1     1 1.67          0.50
ATOM    973  NH1 ARG R 211      32.928  28.588 -67.038  1     1 1.63          0.25
ATOM    974  NH2 ARG R 211      33.610  29.656 -65.112  1     1 1.63          0.25
ATOM    988  N   SER R 212      39.280  23.748 -66.749  2     1 1.63         -0.15
ATOM    989  CA  SER R 212      39.817  23.359 -65.437  2     1 2.03          0.10
ATOM    990  C   SER R 212      38.737  23.426 -64.323  2     0 1.67          0.60
ATOM    991  O   SER R 212      38.979  22.993 -63.186  2     1 1.38         -0.55
ATOM    992  CB  SER R 212      41.045  24.180 -65.057  2     1 1.99          0.25
ATOM    993  OG  SER R 212      40.702  25.387 -64.439  2     1 1.38         -0.25
ATOM    999  N   ASP R 213      37.554  23.989 -64.655  8     0 1.63         -0.15
ATOM   1000  CA  ASP R 213      36.411  24.110 -63.740  9     0 2.03          0.10
ATOM   1001  C   ASP R 213      35.362  23.037 -64.045  8     0 1.67          0.60
ATOM   1002  O   ASP R 213      34.740  22.483 -63.144  8     0 1.38         -0.55
ATOM   1003  CB  ASP R 213      35.750  25.504 -63.785  9     0 1.99          0.00
ATOM   1004  CG  ASP R 213      36.614  26.706 -63.288  9     1 1.67          0.14
ATOM   1005  OD1 ASP R 213      37.093  26.645 -62.179  9     1 1.48         -0.57
ATOM   1006  OD2 ASP R 213      36.735  27.690 -64.007  9     1 1.48         -0.57
ATOM   1011  N   GLY R 214      35.178  22.677 -65.318  5     0 1.63         -0.15
ATOM   1012  CA  GLY R 214      34.193  21.653 -65.671  5     1 1.99          0.10
ATOM   1013  C   GLY R 214      34.586  20.339 -64.994  5     1 1.67          0.60
ATOM   1014  O   GLY R 214      33.747  19.519 -64.613  5     1 1.38         -0.55
ATOM   1018  N   ASP R 215      35.897  20.213 -64.777  8     0 1.63         -0.15
ATOM   1019  CA  ASP R 215      36.593  19.102 -64.151  9     1 2.03          0.10
ATOM   1020  C   ASP R 215      36.170  18.863 -62.699  8     0 1.67          0.60
ATOM   1021  O   ASP R 215      36.417  17.787 -62.151  8     0 1.38         -0.55
ATOM   1022  CB  ASP R 215      38.100  19.347 -64.238  9     1 1.99          0.00
ATOM   1023  CG  ASP R 215      38.629  19.175 -65.657  9     1 1.67          0.14
ATOM   1024  OD1 ASP R 215      37.954  18.566 -66.441  9     1 1.48         -0.57
ATOM   1025  OD2 ASP R 215      39.675  19.707 -65.971  9     1 1.48         -0.57
ATOM   1030  N   PHE R 216      35.463  19.822 -62.075  3     0 1.63         -0.15
ATOM   1031  CA  PHE R 216      34.994  19.632 -60.701  3     0 2.03          0.10
ATOM   1032  C   PHE R 216      34.047  18.445 -60.657  3     0 1.67          0.60
ATOM   1033  O   PHE R 216      33.931  17.767 -59.630  3     1 1.38         -0.55
ATOM   1034  CB  PHE R 216      34.165  20.808 -60.183  7     0 1.99          0.00
ATOM   1035  CG  PHE R 216      34.855  22.075 -59.817  7     0 1.82          0.00
ATOM   1036  CD1 PHE R 216      34.470  23.265 -60.407  7     0 1.78          0.00
ATOM   1037  CD2 PHE R 216      35.857  22.104 -58.891  7     0 1.78          0.00
ATOM   1038  CE1 PHE R 216      35.079  24.447 -60.086  7     1 1.78          0.00
ATOM   1039  CE2 PHE R 216      36.469  23.294 -58.567  7     1 1.78          0.00
ATOM   1040  CZ  PHE R 216      36.076  24.461 -59.169  7     1 1.78          0.00
ATOM   1050  N   LEU R 217      33.393  18.178 -61.795 12     0 1.63         -0.15
ATOM   1051  CA  LEU R 217      32.425  17.111 -61.971 12     0 2.03          0.10
ATOM   1052  C   LEU R 217      33.008  15.764 -61.585 12     0 1.67          0.60
ATOM   1053  O   LEU R 217      32.273  14.874 -61.146 12     1 1.38         -0.55
ATOM   1054  CB  LEU R 217      31.947  17.059 -63.409 10     1 1.99          0.00
ATOM   1055  CG  LEU R 217      30.756  16.148 -63.663 10     1 2.03          0.00
ATOM   1056  CD1 LEU R 217      29.563  16.647 -62.828 10     1 1.94          0.00
ATOM   1057  CD2 LEU R 217      30.438  16.152 -65.142 10     1 1.94          0.00
ATOM   1069  N   HIS R 218      34.330  15.602 -61.765  4     1 1.63         -0.15
ATOM   1070  CA  HIS R 218      35.014  14.361 -61.456  3     1 2.03          0.10
ATOM   1071  C   HIS R 218      34.533  13.846 -60.109  3     0 1.67          0.60
ATOM   1072  O   HIS R 218      34.253  12.659 -59.962  3     1 1.38         -0.55
ATOM   1073  CB  HIS R 218      36.531  14.617 -61.401  3     1 1.99          0.00
ATOM   1074  CG  HIS R 218      37.381  13.437 -61.005  4     1 1.82          0.10
ATOM   1075  CD2 HIS R 218      37.987  13.147 -59.830  4     1 1.87          0.10
ATOM   1076  ND1 HIS R 218      37.683  12.398 -61.866  4     1 1.54         -0.10
ATOM   1077  CE1 HIS R 218      38.444  11.515 -61.233  4     1 1.87          0.30
ATOM   1078  NE2 HIS R 218      38.637  11.943 -59.986  4     1 1.54         -0.40
ATOM   1086  N   SER R 219      34.498  14.740 -59.114  2     1 1.63         -0.15
ATOM   1087  CA  SER R 219      34.030  14.475 -57.757  2     1 2.03          0.10
ATOM   1088  C   SER R 219      34.132  13.037 -57.220  2     1 1.67          0.60
ATOM   1089  O   SER R 219      33.231  12.591 -56.503  2     1 1.38         -0.55
ATOM   1090  CB  SER R 219      32.589  14.946 -57.668  2     1 1.99          0.25
ATOM   1091  OG  SER R 219      31.742  14.194 -58.520  2     1 1.38         -0.25
ATOM   1097  N   THR R 220      35.228  12.327 -57.492  2     0 1.63         -0.15
ATOM   1098  CA  THR R 220      35.362  10.990 -56.937  2     1 2.03          0.10
ATOM   1099  C   THR R 220      35.883  11.142 -55.547  2     0 1.67          0.60
ATOM   1100  O   THR R 220      36.412  12.194 -55.183  2     0 1.38         -0.55
ATOM   1101  CB  THR R 220      36.348  10.059 -57.671  2     1 2.03          0.25
ATOM   1102  CG2 THR R 220      35.991   9.945 -59.135  2     1 1.94          0.00
ATOM   1103  OG1 THR R 220      37.698  10.552 -57.509  2     1 1.38         -0.25
ATOM   1111  N   ASN R 221      35.890  10.057 -54.806  2     1 1.63         -0.15
ATOM   1112  CA  ASN R 221      36.410  10.071 -53.455  2     1 2.03          0.10
ATOM   1113  C   ASN R 221      37.889  10.472 -53.380  2     1 1.67          0.60
ATOM   1114  O   ASN R 221      38.373  10.813 -52.301  2     1 1.38         -0.55
ATOM   1115  CB  ASN R 221      36.202   8.718 -52.808  2     1 1.99          0.00
ATOM   1116  CG  ASN R 221      34.756   8.459 -52.454  2     1 1.67          0.55
ATOM   1117  ND2 ASN R 221      34.423   7.209 -52.262  2     1 1.63          0.00
ATOM   1118  OD1 ASN R 221      33.941   9.388 -52.358  2     1 1.38         -0.55
ATOM   1125  N   GLY R 222      38.640  10.373 -54.493  5     1 1.63         -0.15
ATOM   1126  CA  GLY R 222      40.048  10.714 -54.429  5     1 1.99          0.10
ATOM   1127  C   GLY R 222      40.327  12.211 -54.605  5     1 1.67          0.60
ATOM   1128  O   GLY R 222      41.468  12.641 -54.424  5     1 1.38         -0.55
ATOM   1132  N   ASN R 223      39.317  13.013 -54.982  2     0 1.63         -0.15
ATOM   1133  CA  ASN R 223      39.588  14.435 -55.189  2     1 2.03          0.10
ATOM   1134  C   ASN R 223      38.385  15.383 -55.028  2     0 1.67          0.60
ATOM   1135  O   ASN R 223      38.299  16.400 -55.720  2     1 1.38         -0.55
ATOM   1136  CB  ASN R 223      40.250  14.625 -56.548  2     1 1.99          0.00
ATOM   1137  CG  ASN R 223      40.886  15.979 -56.729  2     1 1.67          0.55
ATOM   1138  ND2 ASN R 223      40.980  16.419 -57.964  2     1 1.63          0.00
ATOM   1139  OD1 ASN R 223      41.327  16.611 -55.760  2     1 1.38         -0.55
ATOM   1146  N   LYS R 224      37.506  15.142 -54.049  4     1 1.63         -0.15
ATOM   1147  CA  LYS R 224      36.361  16.050 -53.826  4     1 2.03          0.10
ATOM   1148  C   LYS R 224      36.843  17.398 -53.290  4     0 1.67          0.60
ATOM   1149  O   LYS R 224      36.158  18.427 -53.399  2     1 1.38         -0.55
ATOM   1150  CB  LYS R 224      35.319  15.449 -52.881  4     1 1.99          0.00
ATOM   1151  CG  LYS R 224      34.566  14.279 -53.469  1     1 1.99          0.00
ATOM   1152  CD  LYS R 224      33.520  13.716 -52.541 11     1 1.99          0.00
ATOM   1153  CE  LYS R 224      32.786  12.563 -53.213 11     1 1.99          0.25
ATOM   1154  NZ  LYS R 224      31.772  11.944 -52.321 11     1 1.47          0.75
ATOM   1168  N   GLU R 225      38.068  17.381 -52.770  8     0 1.63         -0.15
ATOM   1169  CA  GLU R 225      38.759  18.527 -52.214  8     1 2.03          0.10
ATOM   1170  C   GLU R 225      38.975  19.592 -53.279  8     1 1.67          0.60
ATOM   1171  O   GLU R 225      39.193  20.752 -52.957  8     1 1.38         -0.55
ATOM   1172  CB  GLU R 225      40.102  18.099 -51.624  8     1 1.99          0.00
ATOM   1173  CG  GLU R 225      39.987  17.226 -50.379  8     1 1.99          0.00
ATOM   1174  CD  GLU R 225      41.326  16.800 -49.813  9     1 1.67          0.14
ATOM   1175  OE1 GLU R 225      42.331  17.091 -50.417  9     1 1.48         -0.57
ATOM   1176  OE2 GLU R 225      41.337  16.180 -48.774  9     1 1.48         -0.57
ATOM   1183  N   LYS R 226      38.961  19.209 -54.555  4     0 1.63         -0.15
ATOM   1184  CA  LYS R 226      39.092  20.190 -55.619  4     1 2.03          0.10
ATOM   1185  C   LYS R 226      37.966  21.224 -55.545  4     0 1.67          0.60
ATOM   1186  O   LYS R 226      38.174  22.393 -55.860  2     1 1.38         -0.55
ATOM   1187  CB  LYS R 226      39.054  19.523 -56.991  4     1 1.99          0.00
ATOM   1188  CG  LYS R 226      39.222  20.482 -58.176  1     1 1.99          0.00
ATOM   1189  CD  LYS R 226      39.172  19.731 -59.504 11     1 1.99          0.00
ATOM   1190  CE  LYS R 226      38.971  20.670 -60.705 11     1 1.99          0.25
ATOM   1191  NZ  LYS R 226      40.116  21.595 -60.957 11     1 1.47          0.75
ATOM   1205  N   LEU R 227      36.753  20.759 -55.203 12     0 1.63         -0.15
ATOM   1206  CA  LEU R 227      35.549  21.581 -55.183 12     0 2.03          0.10
ATOM   1207  C   LEU R 227      35.227  22.178 -53.825 12     0 1.67          0.60
ATOM   1208  O   LEU R 227      34.894  23.352 -53.728 12     0 1.38         -0.55
ATOM   1209  CB  LEU R 227      34.337  20.773 -55.632 10     1 1.99          0.00
ATOM   1210  CG  LEU R 227      33.014  21.558 -55.652 10     0 2.03          0.00
ATOM   1211  CD1 LEU R 227      33.108  22.700 -56.656 10     1 1.94          0.00
ATOM   1212  CD2 LEU R 227      31.891  20.621 -56.008 10     1 1.94          0.00
ATOM   1224  N   PHE R 228      35.294  21.380 -52.761  3     0 1.63         -0.15
ATOM   1225  CA  PHE R 228      34.836  21.886 -51.461  3     1 2.03          0.10
ATOM   1226  C   PHE R 228      35.324  23.296 -51.045  3     0 1.67          0.60
ATOM   1227  O   PHE R 228      34.516  24.059 -50.536  3     0 1.38         -0.55
ATOM   1228  CB  PHE R 228      35.058  20.910 -50.313  7     1 1.99          0.00
ATOM   1229  CG  PHE R 228      34.542  21.495 -49.027  7     1 1.82          0.00
ATOM   1230  CD1 PHE R 228      33.173  21.481 -48.751  7     1 1.78          0.00
ATOM   1231  CD2 PHE R 228      35.397  22.062 -48.105  7     1 1.78          0.00
ATOM   1232  CE1 PHE R 228      32.680  22.022 -47.580  7     1 1.78          0.00
ATOM   1233  CE2 PHE R 228      34.908  22.596 -46.931  7     1 1.78          0.00
ATOM   1234  CZ  PHE R 228      33.545  22.574 -46.669  7     1 1.78          0.00
ATOM   1244  N   PRO R 229      36.602  23.702 -51.223  3     0 1.63         -0.25
ATOM   1245  CA  PRO R 229      37.126  25.018 -50.871  3     1 2.03          0.10
ATOM   1246  C   PRO R 229      36.391  26.170 -51.574  3     1 1.67          0.60
ATOM   1247  O   PRO R 229      36.563  27.328 -51.186  3     1 1.38         -0.55
ATOM   1248  CB  PRO R 229      38.584  24.930 -51.338  3     1 1.99          0.00
ATOM   1249  CG  PRO R 229      38.895  23.467 -51.291  3     1 1.99          0.00
ATOM   1250  CD  PRO R 229      37.632  22.802 -51.728  3     0 1.99          0.10
ATOM   1258  N   HIS R 230      35.626  25.870 -52.632  4     0 1.63         -0.15
ATOM   1259  CA  HIS R 230      34.873  26.879 -53.357  3     1 2.03          0.10
ATOM   1260  C   HIS R 230      33.546  27.162 -52.652  3     0 1.67          0.60
ATOM   1261  O   HIS R 230      32.928  28.209 -52.876  3     1 1.38         -0.55
ATOM   1262  CB  HIS R 230      34.649  26.421 -54.795  3     1 1.99          0.00
ATOM   1263  CG  HIS R 230      35.936  26.347 -55.545  4     0 1.82          0.10
ATOM   1264  CD2 HIS R 230      36.857  25.368 -55.618  4     0 1.87          0.10
ATOM   1265  ND1 HIS R 230      36.439  27.403 -56.285  4     1 1.54         -0.10
ATOM   1266  CE1 HIS R 230      37.606  27.055 -56.798  4     1 1.87          0.30
ATOM   1267  NE2 HIS R 230      37.881  25.826 -56.405  4     1 1.54         -0.40
ATOM   1275  N   VAL R 231      33.125  26.257 -51.760 12     0 1.63         -0.15
ATOM   1276  CA  VAL R 231      31.919  26.488 -50.989 12     0 2.03          0.10
ATOM   1277  C   VAL R 231      32.298  27.714 -50.196 12     0 1.67          0.60
ATOM   1278  O   VAL R 231      33.380  27.730 -49.621 12     0 1.38         -0.55
ATOM   1279  CB  VAL R 231      31.607  25.280 -50.075 10     0 2.03          0.00
ATOM   1280  CG1 VAL R 231      30.446  25.596 -49.162 10     0 1.94          0.00
ATOM   1281  CG2 VAL R 231      31.290  24.067 -50.922 10     1 1.94          0.00
ATOM   1291  N   THR R 232      31.456  28.742 -50.184  2     1 1.63         -0.15
ATOM   1292  CA  THR R 232      31.852  30.005 -49.576  2     1 2.03          0.10
ATOM   1293  C   THR R 232      32.541  29.834 -48.210  2     0 1.67          0.60
ATOM   1294  O   THR R 232      31.861  29.500 -47.234  2     0 1.38         -0.55
ATOM   1295  CB  THR R 232      30.618  30.900 -49.386  2     1 2.03          0.25
ATOM   1296  CG2 THR R 232      31.035  32.214 -48.806  2     1 1.94          0.00
ATOM   1297  OG1 THR R 232      29.980  31.116 -50.645  2     1 1.38         -0.25
ATOM   1305  N   PRO R 233      33.868  30.137 -48.094  3     0 1.63         -0.25
ATOM   1306  CA  PRO R 233      34.680  30.093 -46.882  3     0 2.03          0.10
ATOM   1307  C   PRO R 233      34.093  30.867 -45.730  3     1 1.67          0.60
ATOM   1308  O   PRO R 233      34.211  30.477 -44.572  3     0 1.38         -0.55
ATOM   1309  CB  PRO R 233      35.999  30.714 -47.342  3     1 1.99          0.00
ATOM   1310  CG  PRO R 233      36.064  30.411 -48.815  3     1 1.99          0.00
ATOM   1311  CD  PRO R 233      34.649  30.536 -49.298  3     1 1.99          0.10
ATOM   1319  N   LYS R 234      33.400  31.960 -46.047  4     0 1.63         -0.15
ATOM   1320  CA  LYS R 234      32.787  32.778 -45.013  4     1 2.03          0.10
ATOM   1321  C   LYS R 234      31.681  31.988 -44.343  4     1 1.67          0.60
ATOM   1322  O   LYS R 234      31.445  32.108 -43.141  2     1 1.38         -0.55
ATOM   1323  CB  LYS R 234      32.213  34.062 -45.606  4     1 1.99          0.00
ATOM   1324  CG  LYS R 234      33.251  35.049 -46.104  1     1 1.99          0.00
ATOM   1325  CD  LYS R 234      32.586  36.283 -46.709 11     1 1.99          0.00
ATOM   1326  CE  LYS R 234      33.616  37.278 -47.228 11     1 1.99          0.25
ATOM   1327  NZ  LYS R 234      32.971  38.467 -47.857 11     1 1.47          0.75
ATOM   1341  N   GLY R 235      30.973  31.193 -45.143  5     0 1.63         -0.15
ATOM   1342  CA  GLY R 235      29.900  30.365 -44.656  5     1 1.99          0.10
ATOM   1343  C   GLY R 235      30.505  29.282 -43.798  5     0 1.67          0.60
ATOM   1344  O   GLY R 235      30.153  29.115 -42.637  5     0 1.38         -0.55
ATOM   1348  N   ILE R 236      31.508  28.615 -44.340 12     0 1.63         -0.15
ATOM   1349  CA  ILE R 236      32.109  27.491 -43.645 12     1 2.03          0.10
ATOM   1350  C   ILE R 236      32.679  27.890 -42.283 12     0 1.67          0.60
ATOM   1351  O   ILE R 236      32.367  27.268 -41.255 12     1 1.38         -0.55
ATOM   1352  CB  ILE R 236      33.260  26.938 -44.506 10     0 2.03          0.00
ATOM   1353  CG1 ILE R 236      32.727  26.301 -45.779 10     1 1.99          0.00
ATOM   1354  CG2 ILE R 236      34.080  25.931 -43.720 10     1 1.94          0.00
ATOM   1355  CD1 ILE R 236      33.813  26.035 -46.778 10     1 1.94          0.00
ATOM   1367  N   ASN R 237      33.468  28.960 -42.254  2     0 1.63         -0.15
ATOM   1368  CA  ASN R 237      34.070  29.399 -41.009  2     1 2.03          0.10
ATOM   1369  C   ASN R 237      33.073  30.096 -40.089  2     1 1.67          0.60
ATOM   1370  O   ASN R 237      33.138  29.937 -38.868  2     1 1.38         -0.55
ATOM   1371  CB  ASN R 237      35.242  30.302 -41.311  2     1 1.99          0.00
ATOM   1372  CG  ASN R 237      36.412  29.544 -41.887  2     1 1.67          0.55
ATOM   1373  ND2 ASN R 237      37.233  30.233 -42.637  2     1 1.63          0.00
ATOM   1374  OD1 ASN R 237      36.574  28.336 -41.660  2     1 1.38         -0.55
ATOM   1381  N   GLY R 238      32.153  30.876 -40.667  5     0 1.63         -0.15
ATOM   1382  CA  GLY R 238      31.151  31.600 -39.900  5     1 1.99          0.10
ATOM   1383  C   GLY R 238      30.171  30.669 -39.198  5     1 1.67          0.60
ATOM   1384  O   GLY R 238      29.741  30.942 -38.077  5     1 1.38         -0.55
ATOM   1388  N   ILE R 239      29.818  29.568 -39.863 12     0 1.63         -0.15
ATOM   1389  CA  ILE R 239      28.864  28.613 -39.328 12     0 2.03          0.10
ATOM   1390  C   ILE R 239      29.516  27.691 -38.301 12     0 1.67          0.60
ATOM   1391  O   ILE R 239      28.990  27.517 -37.204 12     0 1.38         -0.55
ATOM   1392  CB  ILE R 239      28.279  27.748 -40.452 10     0 2.03          0.00
ATOM   1393  CG1 ILE R 239      27.478  28.562 -41.449 10     1 1.99          0.00
ATOM   1394  CG2 ILE R 239      27.363  26.800 -39.845 10     0 1.94          0.00
ATOM   1395  CD1 ILE R 239      27.199  27.756 -42.713 10     1 1.94          0.00
ATOM   1407  N   ASP R 240      30.642  27.064 -38.664  8     0 1.63         -0.15
ATOM   1408  CA  ASP R 240      31.343  26.167 -37.751  9     1 2.03          0.10
ATOM   1409  C   ASP R 240      30.456  25.120 -37.090  8     0 1.67          0.60
ATOM   1410  O   ASP R 240      30.482  24.963 -35.865  8     0 1.38         -0.55
ATOM   1411  CB  ASP R 240      32.121  26.944 -36.689  9     1 1.99          0.00
ATOM   1412  CG  ASP R 240      33.088  26.026 -35.886  9     1 1.67          0.14
ATOM   1413  OD1 ASP R 240      33.364  24.917 -36.343  9     1 1.48         -0.57
ATOM   1414  OD2 ASP R 240      33.529  26.423 -34.830  9     1 1.48         -0.57
ATOM   1419  N   PHE R 241      29.726  24.358 -37.909  3     1 1.63         -0.15
ATOM   1420  CA  PHE R 241      28.859  23.314 -37.386  3     0 2.03          0.10
ATOM   1421  C   PHE R 241      29.606  22.396 -36.432  3     0 1.67          0.60
ATOM   1422  O   PHE R 241      29.084  22.068 -35.370  3     0 1.38         -0.55
ATOM   1423  CB  PHE R 241      28.270  22.479 -38.518  7     1 1.99          0.00
ATOM   1424  CG  PHE R 241      27.434  21.323 -38.045  7     0 1.82          0.00
ATOM   1425  CD1 PHE R 241      26.118  21.497 -37.693  7     0 1.78          0.00
ATOM   1426  CD2 PHE R 241      27.978  20.051 -37.947  7     1 1.78          0.00
ATOM   1427  CE1 PHE R 241      25.360  20.432 -37.256  7     1 1.78          0.00
ATOM   1428  CE2 PHE R 241      27.219  18.987 -37.507  7     1 1.78          0.00
ATOM   1429  CZ  PHE R 241      25.904  19.181 -37.161  7     1 1.78          0.00
ATOM   1439  N   LYS R 242      30.806  21.945 -36.813  4     1 1.63         -0.15
ATOM   1440  CA  LYS R 242      31.557  21.035 -35.955  4     1 2.03          0.10
ATOM   1441  C   LYS R 242      31.842  21.634 -34.577  4     0 1.67          0.60
ATOM   1442  O   LYS R 242      31.603  20.975 -33.559  2     0 1.38         -0.55
ATOM   1443  CB  LYS R 242      32.867  20.619 -36.616  4     1 1.99          0.00
ATOM   1444  CG  LYS R 242      33.701  19.641 -35.794  1     1 1.99          0.00
ATOM   1445  CD  LYS R 242      34.960  19.211 -36.544 11     1 1.99          0.00
ATOM   1446  CE  LYS R 242      35.813  18.263 -35.708 11     1 1.99          0.25
ATOM   1447  NZ  LYS R 242      37.032  17.818 -36.442 11     1 1.47          0.75
ATOM   1461  N   GLY R 243      32.335  22.878 -34.504  5     0 1.63         -0.15
ATOM   1462  CA  GLY R 243      32.605  23.454 -33.194  5     1 1.99          0.10
ATOM   1463  C   GLY R 243      31.338  23.522 -32.349  5     1 1.67          0.60
ATOM   1464  O   GLY R 243      31.375  23.286 -31.130  5     1 1.38         -0.55
ATOM   1468  N   GLU R 244      30.203  23.813 -32.997  8     1 1.63         -0.15
ATOM   1469  CA  GLU R 244      28.947  23.907 -32.275  8     0 2.03          0.10
ATOM   1470  C   GLU R 244      28.496  22.523 -31.829  8     0 1.67          0.60
ATOM   1471  O   GLU R 244      28.012  22.361 -30.715  8     0 1.38         -0.55
ATOM   1472  CB  GLU R 244      27.865  24.543 -33.137  8     0 1.99          0.00
ATOM   1473  CG  GLU R 244      26.522  24.837 -32.411  8     0 1.99          0.00
ATOM   1474  CD  GLU R 244      26.605  25.903 -31.349  9     1 1.67          0.14
ATOM   1475  OE1 GLU R 244      27.536  26.670 -31.367  9     1 1.48         -0.57
ATOM   1476  OE2 GLU R 244      25.720  25.954 -30.525  9     1 1.48         -0.57
ATOM   1483  N   ALA R 245      28.660  21.515 -32.690 12     0 1.63         -0.15
ATOM   1484  CA  ALA R 245      28.249  20.155 -32.360 12     0 2.03          0.10
ATOM   1485  C   ALA R 245      29.004  19.643 -31.146 12     0 1.67          0.60
ATOM   1486  O   ALA R 245      28.426  19.007 -30.260 12     0 1.38         -0.55
ATOM   1487  CB  ALA R 245      28.500  19.235 -33.541 12     1 1.94          0.00
ATOM   1493  N   ILE R 246      30.292  19.966 -31.071 12     0 1.63         -0.15
ATOM   1494  CA  ILE R 246      31.116  19.561 -29.945 12     1 2.03          0.10
ATOM   1495  C   ILE R 246      30.694  20.296 -28.682 12     0 1.67          0.60
ATOM   1496  O   ILE R 246      30.505  19.683 -27.625 12     0 1.38         -0.55
ATOM   1497  CB  ILE R 246      32.595  19.817 -30.236 10     0 2.03          0.00
ATOM   1498  CG1 ILE R 246      33.059  18.897 -31.372 10     1 1.99          0.00
ATOM   1499  CG2 ILE R 246      33.418  19.592 -28.972 10     1 1.94          0.00
ATOM   1500  CD1 ILE R 246      34.399  19.268 -31.935 10     1 1.94          0.00
ATOM   1512  N   THR R 247      30.504  21.616 -28.804  2     0 1.63         -0.15
ATOM   1513  CA  THR R 247      30.086  22.442 -27.685  2     1 2.03          0.10
ATOM   1514  C   THR R 247      28.760  21.934 -27.145  2     0 1.67          0.60
ATOM   1515  O   THR R 247      28.580  21.796 -25.929  2     0 1.38         -0.55
ATOM   1516  CB  THR R 247      29.929  23.906 -28.131  2     0 2.03          0.25
ATOM   1517  CG2 THR R 247      29.431  24.763 -26.979  2     1 1.94          0.00
ATOM   1518  OG1 THR R 247      31.196  24.398 -28.605  2     1 1.38         -0.25
ATOM   1526  N   PHE R 248      27.839  21.652 -28.062  3     0 1.63         -0.15
ATOM   1527  CA  PHE R 248      26.525  21.137 -27.758  3     0 2.03          0.10
ATOM   1528  C   PHE R 248      26.582  19.834 -27.005  3     0 1.67          0.60
ATOM   1529  O   PHE R 248      25.966  19.708 -25.949  3     0 1.38         -0.55
ATOM   1530  CB  PHE R 248      25.730  20.942 -29.045  7     0 1.99          0.00
ATOM   1531  CG  PHE R 248      24.451  20.221 -28.844  7     0 1.82          0.00
ATOM   1532  CD1 PHE R 248      23.392  20.839 -28.272  7     0 1.78          0.00
ATOM   1533  CD2 PHE R 248      24.314  18.905 -29.248  7     0 1.78          0.00
ATOM   1534  CE1 PHE R 248      22.221  20.200 -28.080  7     0 1.78          0.00
ATOM   1535  CE2 PHE R 248      23.128  18.237 -29.064  7     1 1.78          0.00
ATOM   1536  CZ  PHE R 248      22.072  18.890 -28.473  7     1 1.78          0.00
ATOM   1546  N   LYS R 249      27.318  18.852 -27.515  4     0 1.63         -0.15
ATOM   1547  CA  LYS R 249      27.358  17.569 -26.835  4     1 2.03          0.10
ATOM   1548  C   LYS R 249      27.984  17.688 -25.449  4     1 1.67          0.60
ATOM   1549  O   LYS R 249      27.499  17.091 -24.481  2     1 1.38         -0.55
ATOM   1550  CB  LYS R 249      28.122  16.564 -27.688  4     1 1.99          0.00
ATOM   1551  CG  LYS R 249      27.370  16.135 -28.949  1     1 1.99          0.00
ATOM   1552  CD  LYS R 249      28.192  15.187 -29.799 11     1 1.99          0.00
ATOM   1553  CE  LYS R 249      27.447  14.803 -31.070 11     1 1.99          0.25
ATOM   1554  NZ  LYS R 249      28.258  13.902 -31.937 11     1 1.47          0.75
ATOM   1568  N   ALA R 250      29.047  18.488 -25.328 12     0 1.63         -0.15
ATOM   1569  CA  ALA R 250      29.676  18.674 -24.030 12     1 2.03          0.10
ATOM   1570  C   ALA R 250      28.722  19.357 -23.051 12     1 1.67          0.60
ATOM   1571  O   ALA R 250      28.602  18.947 -21.887 12     1 1.38         -0.55
ATOM   1572  CB  ALA R 250      30.934  19.502 -24.189 12     1 1.94          0.00
ATOM   1578  N   THR R 251      28.004  20.373 -23.546  2     0 1.63         -0.15
ATOM   1579  CA  THR R 251      27.078  21.132 -22.733  2     1 2.03          0.10
ATOM   1580  C   THR R 251      25.922  20.244 -22.321  2     0 1.67          0.60
ATOM   1581  O   THR R 251      25.493  20.278 -21.168  2     0 1.38         -0.55
ATOM   1582  CB  THR R 251      26.515  22.349 -23.478  2     0 2.03          0.25
ATOM   1583  CG2 THR R 251      25.608  23.102 -22.528  2     1 1.94          0.00
ATOM   1584  OG1 THR R 251      27.570  23.223 -23.897  2     1 1.38         -0.25
ATOM   1592  N   THR R 252      25.424  19.448 -23.270  2     0 1.63         -0.15
ATOM   1593  CA  THR R 252      24.296  18.568 -23.058  2     0 2.03          0.10
ATOM   1594  C   THR R 252      24.605  17.599 -21.949  2     0 1.67          0.60
ATOM   1595  O   THR R 252      23.792  17.412 -21.052  2     0 1.38         -0.55
ATOM   1596  CB  THR R 252      23.970  17.755 -24.324  2     1 2.03          0.25
ATOM   1597  CG2 THR R 252      22.803  16.847 -24.056  2     1 1.94          0.00
ATOM   1598  OG1 THR R 252      23.642  18.624 -25.390  2     0 1.38         -0.25
ATOM   1606  N   ALA R 253      25.794  16.994 -21.982 12     0 1.63         -0.15
ATOM   1607  CA  ALA R 253      26.175  16.067 -20.930 12     1 2.03          0.10
ATOM   1608  C   ALA R 253      26.187  16.769 -19.570 12     1 1.67          0.60
ATOM   1609  O   ALA R 253      25.704  16.227 -18.569 12     1 1.38         -0.55
ATOM   1610  CB  ALA R 253      27.542  15.493 -21.240 12     1 1.94          0.00
ATOM   1616  N   GLY R 254      26.683  18.012 -19.546  5     0 1.63         -0.15
ATOM   1617  CA  GLY R 254      26.716  18.816 -18.330  5     1 1.99          0.10
ATOM   1618  C   GLY R 254      25.301  19.027 -17.802  5     1 1.67          0.60
ATOM   1619  O   GLY R 254      25.020  18.825 -16.612  5     1 1.38         -0.55
ATOM   1623  N   ILE R 255      24.421  19.473 -18.695 12     0 1.63         -0.15
ATOM   1624  CA  ILE R 255      23.040  19.754 -18.359 12     0 2.03          0.10
ATOM   1625  C   ILE R 255      22.263  18.535 -17.926 12     0 1.67          0.60
ATOM   1626  O   ILE R 255      21.572  18.586 -16.917 12     0 1.38         -0.55
ATOM   1627  CB  ILE R 255      22.317  20.447 -19.525 10     0 2.03          0.00
ATOM   1628  CG1 ILE R 255      22.899  21.873 -19.682 10     1 1.99          0.00
ATOM   1629  CG2 ILE R 255      20.782  20.397 -19.361 10     0 1.94          0.00
ATOM   1630  CD1 ILE R 255      22.442  22.573 -20.915 10     0 1.94          0.00
ATOM   1642  N   LEU R 256      22.371  17.431 -18.642 12     0 1.63         -0.15
ATOM   1643  CA  LEU R 256      21.598  16.273 -18.246 12     0 2.03          0.10
ATOM   1644  C   LEU R 256      22.057  15.778 -16.882 12     1 1.67          0.60
ATOM   1645  O   LEU R 256      21.237  15.397 -16.033 12     0 1.38         -0.55
ATOM   1646  CB  LEU R 256      21.736  15.180 -19.299 10     1 1.99          0.00
ATOM   1647  CG  LEU R 256      21.093  15.518 -20.655 10     0 2.03          0.00
ATOM   1648  CD1 LEU R 256      21.411  14.414 -21.639 10     1 1.94          0.00
ATOM   1649  CD2 LEU R 256      19.604  15.725 -20.484 10     1 1.94          0.00
ATOM   1661  N   ALA R 257      23.373  15.810 -16.634 12     1 1.63         -0.15
ATOM   1662  CA  ALA R 257      23.880  15.405 -15.335 12     1 2.03          0.10
ATOM   1663  C   ALA R 257      23.359  16.340 -14.241 12     1 1.67          0.60
ATOM   1664  O   ALA R 257      22.948  15.883 -13.170 12     1 1.38         -0.55
ATOM   1665  CB  ALA R 257      25.394  15.399 -15.350 12     1 1.94          0.00
ATOM   1671  N   THR R 258      23.322  17.646 -14.536  2     0 1.63         -0.15
ATOM   1672  CA  THR R 258      22.849  18.649 -13.594  2     1 2.03          0.10
ATOM   1673  C   THR R 258      21.375  18.474 -13.287  2     0 1.67          0.60
ATOM   1674  O   THR R 258      20.956  18.547 -12.129  2     0 1.38         -0.55
ATOM   1675  CB  THR R 258      23.082  20.067 -14.130  2     0 2.03          0.25
ATOM   1676  CG2 THR R 258      22.537  21.085 -13.144  2     1 1.94          0.00
ATOM   1677  OG1 THR R 258      24.493  20.276 -14.329  2     1 1.38         -0.25
ATOM   1685  N   LEU R 259      20.574  18.241 -14.322 12     0 1.63         -0.15
ATOM   1686  CA  LEU R 259      19.150  18.074 -14.123 12     0 2.03          0.10
ATOM   1687  C   LEU R 259      18.905  16.829 -13.285 12     0 1.67          0.60
ATOM   1688  O   LEU R 259      18.097  16.849 -12.357 12     0 1.38         -0.55
ATOM   1689  CB  LEU R 259      18.449  17.915 -15.477 10     1 1.99          0.00
ATOM   1690  CG  LEU R 259      18.453  19.158 -16.404 10     0 2.03          0.00
ATOM   1691  CD1 LEU R 259      17.880  18.781 -17.748 10     1 1.94          0.00
ATOM   1692  CD2 LEU R 259      17.701  20.242 -15.788 10     0 1.94          0.00
ATOM   1704  N   SER R 260      19.666  15.758 -13.558  2     0 1.63         -0.15
ATOM   1705  CA  SER R 260      19.515  14.506 -12.829  2     1 2.03          0.10
ATOM   1706  C   SER R 260      19.861  14.706 -11.357  2     1 1.67          0.60
ATOM   1707  O   SER R 260      19.146  14.230 -10.471  2     1 1.38         -0.55
ATOM   1708  CB  SER R 260      20.427  13.458 -13.437  2     1 1.99          0.25
ATOM   1709  OG  SER R 260      20.053  13.178 -14.762  2     1 1.38         -0.25
ATOM   1715  N   HIS R 261      20.934  15.464 -11.111  4     0 1.63         -0.15
ATOM   1716  CA  HIS R 261      21.412  15.816  -9.780  3     1 2.03          0.10
ATOM   1717  C   HIS R 261      20.341  16.594  -9.039  3     0 1.67          0.60
ATOM   1718  O   HIS R 261      19.995  16.277  -7.896  3     0 1.38         -0.55
ATOM   1719  CB  HIS R 261      22.696  16.643  -9.911  3     1 1.99          0.00
ATOM   1720  CG  HIS R 261      23.342  17.106  -8.658  4     1 1.82          0.10
ATOM   1721  CD2 HIS R 261      23.436  18.339  -8.126  4     1 1.87          0.10
ATOM   1722  ND1 HIS R 261      24.038  16.264  -7.816  4     1 1.54         -0.10
ATOM   1723  CE1 HIS R 261      24.534  16.966  -6.812  4     1 1.87          0.30
ATOM   1724  NE2 HIS R 261      24.191  18.232  -6.978  4     1 1.54         -0.40
ATOM   1732  N   CYS R 262      19.793  17.613  -9.696  5     0 1.63         -0.15
ATOM   1733  CA  CYS R 262      18.782  18.427  -9.065  5     0 2.03          0.10
ATOM   1734  C   CYS R 262      17.575  17.575  -8.697  5     0 1.67          0.60
ATOM   1735  O   CYS R 262      17.054  17.694  -7.588  5     0 1.38         -0.55
ATOM   1736  CB  CYS R 262      18.350  19.539 -10.004  5     0 1.99          0.19
ATOM   1737  SG  CYS R 262      19.612  20.788 -10.280  5     0 1.69         -0.19
ATOM   1743  N   ILE R 263      17.185  16.654  -9.582 12     0 1.63         -0.15
ATOM   1744  CA  ILE R 263      16.057  15.782  -9.297 12     0 2.03          0.10
ATOM   1745  C   ILE R 263      16.344  14.876  -8.114 12     0 1.67          0.60
ATOM   1746  O   ILE R 263      15.496  14.744  -7.230 12     0 1.38         -0.55
ATOM   1747  CB  ILE R 263      15.694  14.927 -10.512 10     0 2.03          0.00
ATOM   1748  CG1 ILE R 263      15.133  15.830 -11.600 10     1 1.99          0.00
ATOM   1749  CG2 ILE R 263      14.686  13.853 -10.096 10     1 1.94          0.00
ATOM   1750  CD1 ILE R 263      15.029  15.171 -12.948 10     1 1.94          0.00
ATOM   1762  N   GLU R 264      17.525  14.252  -8.070  8     0 1.63         -0.15
ATOM   1763  CA  GLU R 264      17.837  13.378  -6.944  8     1 2.03          0.10
ATOM   1764  C   GLU R 264      17.703  14.139  -5.639  8     0 1.67          0.60
ATOM   1765  O   GLU R 264      17.134  13.637  -4.664  8     0 1.38         -0.55
ATOM   1766  CB  GLU R 264      19.259  12.816  -7.032  8     1 1.99          0.00
ATOM   1767  CG  GLU R 264      19.592  11.857  -5.874  8     1 1.99          0.00
ATOM   1768  CD  GLU R 264      20.998  11.266  -5.891  9     1 1.67          0.14
ATOM   1769  OE1 GLU R 264      21.779  11.599  -6.747  9     1 1.48         -0.57
ATOM   1770  OE2 GLU R 264      21.272  10.460  -5.025  9     1 1.48         -0.57
ATOM   1777  N   LEU R 265      18.225  15.358  -5.618 12     0 1.63         -0.15
ATOM   1778  CA  LEU R 265      18.153  16.169  -4.426 12     0 2.03          0.10
ATOM   1779  C   LEU R 265      16.712  16.544  -4.075 12     1 1.67          0.60
ATOM   1780  O   LEU R 265      16.348  16.550  -2.895 12     1 1.38         -0.55
ATOM   1781  CB  LEU R 265      19.043  17.378  -4.614 10     1 1.99          0.00
ATOM   1782  CG  LEU R 265      20.554  17.039  -4.627 10     0 2.03          0.00
ATOM   1783  CD1 LEU R 265      21.377  18.262  -4.985 10     0 1.94          0.00
ATOM   1784  CD2 LEU R 265      20.935  16.512  -3.267 10     1 1.94          0.00
ATOM   1796  N   MET R 266      15.874  16.822  -5.083  3     0 1.63         -0.15
ATOM   1797  CA  MET R 266      14.470  17.123  -4.817  3     1 2.03          0.10
ATOM   1798  C   MET R 266      13.795  15.912  -4.181  3     1 1.67          0.60
ATOM   1799  O   MET R 266      13.002  16.058  -3.247 12     1 1.38         -0.55
ATOM   1800  CB  MET R 266      13.738  17.555  -6.085  7     1 1.99          0.00
ATOM   1801  CG  MET R 266      14.151  18.930  -6.616  7     0 1.99          0.06
ATOM   1802  SD  MET R 266      13.284  19.392  -8.133  7     1 1.76         -0.12
ATOM   1803  CE  MET R 266      13.984  20.997  -8.458  7     0 1.94          0.06
ATOM   1813  N   VAL R 267      14.137  14.713  -4.663 12     0 1.63         -0.15
ATOM   1814  CA  VAL R 267      13.591  13.482  -4.109 12     1 2.03          0.10
ATOM   1815  C   VAL R 267      14.019  13.320  -2.655 12     0 1.67          0.60
ATOM   1816  O   VAL R 267      13.207  12.957  -1.801 12     0 1.38         -0.55
ATOM   1817  CB  VAL R 267      14.026  12.258  -4.931 10     0 2.03          0.00
ATOM   1818  CG1 VAL R 267      13.622  10.985  -4.206 10     1 1.94          0.00
ATOM   1819  CG2 VAL R 267      13.362  12.316  -6.312 10     1 1.94          0.00
ATOM   1829  N   LYS R 268      15.290  13.595  -2.360  4     0 1.63         -0.15
ATOM   1830  CA  LYS R 268      15.756  13.519  -0.983  4     0 2.03          0.10
ATOM   1831  C   LYS R 268      15.019  14.539  -0.104  4     1 1.67          0.60
ATOM   1832  O   LYS R 268      14.670  14.242   1.047  2     0 1.38         -0.55
ATOM   1833  CB  LYS R 268      17.272  13.701  -0.932  4     1 1.99          0.00
ATOM   1834  CG  LYS R 268      18.032  12.487  -1.484  1     1 1.99          0.00
ATOM   1835  CD  LYS R 268      19.544  12.678  -1.487 11     1 1.99          0.00
ATOM   1836  CE  LYS R 268      20.241  11.405  -1.977 11     1 1.99          0.25
ATOM   1837  NZ  LYS R 268      21.724  11.563  -2.089 11     1 1.47          0.75
ATOM   1851  N   ARG R 269      14.742  15.734  -0.642  4     0 1.63         -0.15
ATOM   1852  CA  ARG R 269      13.979  16.724   0.112  4     1 2.03          0.10
ATOM   1853  C   ARG R 269      12.586  16.182   0.437  4     0 1.67          0.60
ATOM   1854  O   ARG R 269      12.116  16.294   1.575  3     0 1.38         -0.55
ATOM   1855  CB  ARG R 269      13.848  18.030  -0.653  4     1 1.99          0.00
ATOM   1856  CG  ARG R 269      13.121  19.136   0.105  4     1 1.99          0.00
ATOM   1857  CD  ARG R 269      13.055  20.387  -0.681  4     1 1.99          0.10
ATOM   1858  NE  ARG R 269      12.309  21.436   0.013  1     1 1.63         -0.10
ATOM   1859  CZ  ARG R 269      12.831  22.284   0.923  1     1 1.67          0.50
ATOM   1860  NH1 ARG R 269      14.101  22.201   1.251  1     1 1.63          0.25
ATOM   1861  NH2 ARG R 269      12.062  23.198   1.490  1     1 1.63          0.25
ATOM   1875  N   GLU R 270      11.943  15.561  -0.559  8     0 1.63         -0.15
ATOM   1876  CA  GLU R 270      10.614  14.980  -0.386  8     1 2.03          0.10
ATOM   1877  C   GLU R 270      10.644  13.864   0.653  8     0 1.67          0.60
ATOM   1878  O   GLU R 270       9.754  13.771   1.501  8     0 1.38         -0.55
ATOM   1879  CB  GLU R 270      10.105  14.427  -1.719  8     1 1.99          0.00
ATOM   1880  CG  GLU R 270       8.739  13.769  -1.672  8     1 1.99          0.00
ATOM   1881  CD  GLU R 270       7.571  14.687  -1.433  9     1 1.67          0.14
ATOM   1882  OE1 GLU R 270       7.680  15.870  -1.665  9     1 1.48         -0.57
ATOM   1883  OE2 GLU R 270       6.558  14.176  -0.992  9     1 1.48         -0.57
ATOM   1890  N   ASP R 271      11.692  13.039   0.623  8     0 1.63         -0.15
ATOM   1891  CA  ASP R 271      11.836  11.956   1.586  9     1 2.03          0.10
ATOM   1892  C   ASP R 271      11.907  12.547   2.988  8     0 1.67          0.60
ATOM   1893  O   ASP R 271      11.197  12.101   3.897  8     0 1.38         -0.55
ATOM   1894  CB  ASP R 271      13.097  11.128   1.274  9     1 1.99          0.00
ATOM   1895  CG  ASP R 271      13.298   9.866   2.152  9     1 1.67          0.14
ATOM   1896  OD1 ASP R 271      12.491   8.967   2.071  9     1 1.48         -0.57
ATOM   1897  OD2 ASP R 271      14.278   9.802   2.897  9     1 1.48         -0.57
ATOM   1902  N   SER R 272      12.733  13.587   3.156  2     0 1.63         -0.15
ATOM   1903  CA  SER R 272      12.882  14.226   4.452  2     1 2.03          0.10
ATOM   1904  C   SER R 272      11.548  14.799   4.922  2     1 1.67          0.60
ATOM   1905  O   SER R 272      11.186  14.652   6.095  2     1 1.38         -0.55
ATOM   1906  CB  SER R 272      13.921  15.330   4.369  2     1 1.99          0.25
ATOM   1907  OG  SER R 272      15.196  14.808   4.096  2     1 1.38         -0.25
ATOM   1913  N   TRP R 273      10.794  15.411   4.006 12     0 1.63         -0.15
ATOM   1914  CA  TRP R 273       9.490  15.970   4.339 12     1 2.03          0.10
ATOM   1915  C   TRP R 273       8.529  14.892   4.815 12     0 1.67          0.60
ATOM   1916  O   TRP R 273       7.849  15.070   5.830  3     0 1.38         -0.55
ATOM   1917  CB  TRP R 273       8.876  16.703   3.149 12     1 1.99          0.00
ATOM   1918  CG  TRP R 273       7.521  17.296   3.450  3     1 1.82         -0.03
ATOM   1919  CD1 TRP R 273       7.267  18.518   4.001  6     1 1.87          0.06
ATOM   1920  CD2 TRP R 273       6.223  16.688   3.215  3     1 1.82          0.10
ATOM   1921  CE2 TRP R 273       5.259  17.597   3.648  6     1 1.82         -0.04
ATOM   1922  CE3 TRP R 273       5.816  15.471   2.683  7     0 1.78         -0.03
ATOM   1923  NE1 TRP R 273       5.909  18.708   4.125  6     1 1.54         -0.06
ATOM   1924  CZ2 TRP R 273       3.904  17.322   3.562  6     1 1.78          0.00
ATOM   1925  CZ3 TRP R 273       4.468  15.192   2.603  7     1 1.78          0.00
ATOM   1926  CH2 TRP R 273       3.534  16.093   3.024  7     1 1.78          0.00
ATOM   1937  N   GLN R 274       8.464  13.766   4.095  2     0 1.63         -0.15
ATOM   1938  CA  GLN R 274       7.546  12.705   4.490  3     0 2.03          0.10
ATOM   1939  C   GLN R 274       7.928  12.152   5.854  3     0 1.67          0.60
ATOM   1940  O   GLN R 274       7.062  11.896   6.689  3     0 1.38         -0.55
ATOM   1941  CB  GLN R 274       7.533  11.577   3.455  3     1 1.99          0.00
ATOM   1942  CG  GLN R 274       6.878  11.947   2.124  2     1 1.99          0.00
ATOM   1943  CD  GLN R 274       6.930  10.839   1.103  2     1 1.67          0.55
ATOM   1944  NE2 GLN R 274       6.799  11.213  -0.165  2     1 1.63          0.00
ATOM   1945  OE1 GLN R 274       7.085   9.652   1.430  2     1 1.38         -0.55
ATOM   1954  N   LYS R 275       9.225  12.012   6.115  4     0 1.63         -0.15
ATOM   1955  CA  LYS R 275       9.659  11.511   7.410  4     0 2.03          0.10
ATOM   1956  C   LYS R 275       9.308  12.508   8.506  4     0 1.67          0.60
ATOM   1957  O   LYS R 275       8.852  12.119   9.586  2     0 1.38         -0.55
ATOM   1958  CB  LYS R 275      11.134  11.160   7.332  4     1 1.99          0.00
ATOM   1959  CG  LYS R 275      11.339   9.901   6.484  1     1 1.99          0.00
ATOM   1960  CD  LYS R 275      12.779   9.551   6.225 11     1 1.99          0.00
ATOM   1961  CE  LYS R 275      12.848   8.224   5.455 11     1 1.99          0.25
ATOM   1962  NZ  LYS R 275      14.205   7.928   4.942 11     1 1.47          0.75
ATOM   1976  N   ARG R 276       9.450  13.806   8.221  4     0 1.63         -0.15
ATOM   1977  CA  ARG R 276       9.046  14.815   9.186  4     1 2.03          0.10
ATOM   1978  C   ARG R 276       7.568  14.649   9.499  4     0 1.67          0.60
ATOM   1979  O   ARG R 276       7.179  14.595  10.665  3     0 1.38         -0.55
ATOM   1980  CB  ARG R 276       9.298  16.223   8.662  4     1 1.99          0.00
ATOM   1981  CG  ARG R 276       8.851  17.336   9.604  4     1 1.99          0.00
ATOM   1982  CD  ARG R 276       9.232  18.690   9.110  4     1 1.99          0.10
ATOM   1983  NE  ARG R 276       8.667  19.738   9.953  1     1 1.63         -0.10
ATOM   1984  CZ  ARG R 276       9.003  21.049   9.913  1     1 1.67          0.50
ATOM   1985  NH1 ARG R 276       9.912  21.509   9.091  1     1 1.63          0.25
ATOM   1986  NH2 ARG R 276       8.421  21.909  10.710  1     1 1.63          0.25
ATOM   2000  N   LEU R 277       6.751  14.515   8.456 12     0 1.63         -0.15
ATOM   2001  CA  LEU R 277       5.314  14.364   8.612 12     1 2.03          0.10
ATOM   2002  C   LEU R 277       4.981  13.142   9.465 12     0 1.67          0.60
ATOM   2003  O   LEU R 277       4.153  13.216  10.382 12     0 1.38         -0.55
ATOM   2004  CB  LEU R 277       4.647  14.247   7.239 10     0 1.99          0.00
ATOM   2005  CG  LEU R 277       3.141  14.065   7.253 10     1 2.03          0.00
ATOM   2006  CD1 LEU R 277       2.502  15.286   7.892 10     1 1.94          0.00
ATOM   2007  CD2 LEU R 277       2.663  13.872   5.842 10     1 1.94          0.00
ATOM   2019  N   ASP R 278       5.617  11.999   9.176  8     0 1.63         -0.15
ATOM   2020  CA  ASP R 278       5.345  10.803   9.967  9     1 2.03          0.10
ATOM   2021  C   ASP R 278       5.689  11.015  11.439  8     1 1.67          0.60
ATOM   2022  O   ASP R 278       4.926  10.604  12.319  8     1 1.38         -0.55
ATOM   2023  CB  ASP R 278       6.138   9.598   9.444  9     1 1.99          0.00
ATOM   2024  CG  ASP R 278       5.611   9.003   8.130  9     1 1.67          0.14
ATOM   2025  OD1 ASP R 278       4.514   9.326   7.738  9     1 1.48         -0.57
ATOM   2026  OD2 ASP R 278       6.309   8.198   7.548  9     1 1.48         -0.57
ATOM   2031  N   LYS R 279       6.801  11.701  11.715  4     0 1.63         -0.15
ATOM   2032  CA  LYS R 279       7.188  11.958  13.096  4     1 2.03          0.10
ATOM   2033  C   LYS R 279       6.220  12.926  13.762  4     0 1.67          0.60
ATOM   2034  O   LYS R 279       5.828  12.730  14.915  2     0 1.38         -0.55
ATOM   2035  CB  LYS R 279       8.616  12.490  13.160  4     1 1.99          0.00
ATOM   2036  CG  LYS R 279       9.685  11.449  12.817  1     1 1.99          0.00
ATOM   2037  CD  LYS R 279      11.082  12.050  12.856 11     1 1.99          0.00
ATOM   2038  CE  LYS R 279      12.141  11.017  12.496 11     1 1.99          0.25
ATOM   2039  NZ  LYS R 279      13.512  11.601  12.509 11     1 1.47          0.75
ATOM   2053  N   GLU R 280       5.789  13.960  13.034  8     0 1.63         -0.15
ATOM   2054  CA  GLU R 280       4.838  14.903  13.604  8     1 2.03          0.10
ATOM   2055  C   GLU R 280       3.529  14.193  13.913  8     1 1.67          0.60
ATOM   2056  O   GLU R 280       2.910  14.441  14.948  8     1 1.38         -0.55
ATOM   2057  CB  GLU R 280       4.583  16.091  12.666  8     1 1.99          0.00
ATOM   2058  CG  GLU R 280       5.753  17.086  12.523  8     1 1.99          0.00
ATOM   2059  CD  GLU R 280       5.438  18.216  11.564  9     1 1.67          0.14
ATOM   2060  OE1 GLU R 280       4.411  18.165  10.933  9     1 1.48         -0.57
ATOM   2061  OE2 GLU R 280       6.220  19.140  11.467  9     1 1.48         -0.57
ATOM   2068  N   THR R 281       3.129  13.272  13.034  2     0 1.63         -0.15
ATOM   2069  CA  THR R 281       1.902  12.522  13.214  2     1 2.03          0.10
ATOM   2070  C   THR R 281       1.990  11.655  14.465  2     0 1.67          0.60
ATOM   2071  O   THR R 281       1.068  11.641  15.286  2     0 1.38         -0.55
ATOM   2072  CB  THR R 281       1.627  11.640  11.992  2     1 2.03          0.25
ATOM   2073  CG2 THR R 281       0.357  10.843  12.207  2     1 1.94          0.00
ATOM   2074  OG1 THR R 281       1.499  12.473  10.827  2     1 1.38         -0.25
ATOM   2082  N   GLU R 282       3.110  10.948  14.640  8     0 1.63         -0.15
ATOM   2083  CA  GLU R 282       3.268  10.128  15.834  8     1 2.03          0.10
ATOM   2084  C   GLU R 282       3.198  10.981  17.093  8     0 1.67          0.60
ATOM   2085  O   GLU R 282       2.493  10.638  18.048  8     0 1.38         -0.55
ATOM   2086  CB  GLU R 282       4.597   9.366  15.816  8     1 1.99          0.00
ATOM   2087  CG  GLU R 282       4.820   8.497  17.070  8     1 1.99          0.00
ATOM   2088  CD  GLU R 282       6.106   7.675  17.061  9     1 1.67          0.14
ATOM   2089  OE1 GLU R 282       6.799   7.663  16.071  9     1 1.48         -0.57
ATOM   2090  OE2 GLU R 282       6.398   7.081  18.081  9     1 1.48         -0.57
ATOM   2097  N   LYS R 283       3.901  12.113  17.093  4     0 1.63         -0.15
ATOM   2098  CA  LYS R 283       3.913  12.977  18.258  4     1 2.03          0.10
ATOM   2099  C   LYS R 283       2.523  13.532  18.539  4     0 1.67          0.60
ATOM   2100  O   LYS R 283       2.083  13.566  19.695  2     0 1.38         -0.55
ATOM   2101  CB  LYS R 283       4.917  14.096  18.043  4     1 1.99          0.00
ATOM   2102  CG  LYS R 283       6.371  13.627  18.073  1     1 1.99          0.00
ATOM   2103  CD  LYS R 283       7.323  14.765  17.769 11     1 1.99          0.00
ATOM   2104  CE  LYS R 283       8.768  14.281  17.742 11     1 1.99          0.25
ATOM   2105  NZ  LYS R 283       9.713  15.376  17.386 11     1 1.47          0.75
ATOM   2119  N   LYS R 284       1.793  13.901  17.484  4     0 1.63         -0.15
ATOM   2120  CA  LYS R 284       0.445  14.418  17.643  4     1 2.03          0.10
ATOM   2121  C   LYS R 284      -0.417  13.369  18.311  4     0 1.67          0.60
ATOM   2122  O   LYS R 284      -1.091  13.651  19.300  2     0 1.38         -0.55
ATOM   2123  CB  LYS R 284      -0.144  14.812  16.289  4     1 1.99          0.00
ATOM   2124  CG  LYS R 284      -1.559  15.412  16.323  1     1 1.99          0.00
ATOM   2125  CD  LYS R 284      -2.008  15.810  14.907 11     1 1.99          0.00
ATOM   2126  CE  LYS R 284      -3.358  16.533  14.904 11     1 1.99          0.25
ATOM   2127  NZ  LYS R 284      -4.476  15.641  15.292 11     1 1.47          0.75
ATOM   2141  N   ARG R 285      -0.363  12.138  17.804  4     0 1.63         -0.15
ATOM   2142  CA  ARG R 285      -1.173  11.073  18.364  4     0 2.03          0.10
ATOM   2143  C   ARG R 285      -0.802  10.798  19.815  4     0 1.67          0.60
ATOM   2144  O   ARG R 285      -1.678  10.644  20.664  3     0 1.38         -0.55
ATOM   2145  CB  ARG R 285      -0.997   9.816  17.536  4     1 1.99          0.00
ATOM   2146  CG  ARG R 285      -1.642   9.876  16.152  4     1 1.99          0.00
ATOM   2147  CD  ARG R 285      -1.305   8.684  15.338  4     1 1.99          0.10
ATOM   2148  NE  ARG R 285      -1.921   8.733  14.021  1     1 1.63         -0.10
ATOM   2149  CZ  ARG R 285      -1.610   7.913  12.998  1     1 1.67          0.50
ATOM   2150  NH1 ARG R 285      -0.688   6.990  13.152  1     1 1.63          0.25
ATOM   2151  NH2 ARG R 285      -2.231   8.038  11.838  1     1 1.63          0.25
ATOM   2165  N   ARG R 286       0.492  10.799  20.136  4     0 1.63         -0.15
ATOM   2166  CA  ARG R 286       0.892  10.571  21.518  4     1 2.03          0.10
ATOM   2167  C   ARG R 286       0.382  11.683  22.427  4     1 1.67          0.60
ATOM   2168  O   ARG R 286      -0.058  11.427  23.554  3     1 1.38         -0.55
ATOM   2169  CB  ARG R 286       2.402  10.452  21.631  4     1 1.99          0.00
ATOM   2170  CG  ARG R 286       2.988   9.146  21.080  4     1 1.99          0.00
ATOM   2171  CD  ARG R 286       4.468   9.096  21.236  4     1 1.99          0.10
ATOM   2172  NE  ARG R 286       5.041   7.865  20.694  1     1 1.63         -0.10
ATOM   2173  CZ  ARG R 286       5.120   6.697  21.341  1     1 1.67          0.50
ATOM   2174  NH1 ARG R 286       4.665   6.560  22.571  1     1 1.63          0.25
ATOM   2175  NH2 ARG R 286       5.669   5.691  20.706  1     1 1.63          0.25
ATOM   2189  N   THR R 287       0.402  12.913  21.919  2     0 1.63         -0.15
ATOM   2190  CA  THR R 287      -0.050  14.067  22.666  2     1 2.03          0.10
ATOM   2191  C   THR R 287      -1.544  13.937  22.934  2     0 1.67          0.60
ATOM   2192  O   THR R 287      -2.002  14.171  24.058  2     0 1.38         -0.55
ATOM   2193  CB  THR R 287       0.240  15.354  21.882  2     1 2.03          0.25
ATOM   2194  CG2 THR R 287      -0.180  16.568  22.677  2     1 1.94          0.00
ATOM   2195  OG1 THR R 287       1.641  15.439  21.635  2     1 1.38         -0.25
ATOM   2203  N   GLU R 288      -2.304  13.543  21.905  8     0 1.63         -0.15
ATOM   2204  CA  GLU R 288      -3.740  13.362  22.050  8     1 2.03          0.10
ATOM   2205  C   GLU R 288      -4.050  12.259  23.053  8     0 1.67          0.60
ATOM   2206  O   GLU R 288      -4.962  12.402  23.871  8     0 1.38         -0.55
ATOM   2207  CB  GLU R 288      -4.391  13.030  20.703  8     1 1.99          0.00
ATOM   2208  CG  GLU R 288      -4.431  14.190  19.708  8     1 1.99          0.00
ATOM   2209  CD  GLU R 288      -4.998  13.802  18.359  9     1 1.67          0.14
ATOM   2210  OE1 GLU R 288      -5.293  12.652  18.150  9     1 1.48         -0.57
ATOM   2211  OE2 GLU R 288      -5.120  14.677  17.519  9     1 1.48         -0.57
ATOM   2218  N   GLU R 289      -3.270  11.171  23.040  8     0 1.63         -0.15
ATOM   2219  CA  GLU R 289      -3.529  10.112  24.002  8     0 2.03          0.10
ATOM   2220  C   GLU R 289      -3.244  10.618  25.412  8     0 1.67          0.60
ATOM   2221  O   GLU R 289      -4.001  10.332  26.340  8     0 1.38         -0.55
ATOM   2222  CB  GLU R 289      -2.684   8.868  23.703  8     1 1.99          0.00
ATOM   2223  CG  GLU R 289      -3.064   8.078  22.412  8     1 1.99          0.00
ATOM   2224  CD  GLU R 289      -4.452   7.458  22.424  9     1 1.67          0.14
ATOM   2225  OE1 GLU R 289      -4.779   6.774  23.362  9     1 1.48         -0.57
ATOM   2226  OE2 GLU R 289      -5.193   7.672  21.475  9     1 1.48         -0.57
ATOM   2233  N   ALA R 290      -2.184  11.418  25.575 12     0 1.63         -0.15
ATOM   2234  CA  ALA R 290      -1.866  11.962  26.886 12     1 2.03          0.10
ATOM   2235  C   ALA R 290      -2.997  12.857  27.380 12     1 1.67          0.60
ATOM   2236  O   ALA R 290      -3.380  12.802  28.554 12     1 1.38         -0.55
ATOM   2237  CB  ALA R 290      -0.571  12.738  26.830 12     1 1.94          0.00
ATOM   2243  N   TYR R 291      -3.561  13.655  26.468  3     0 1.63         -0.15
ATOM   2244  CA  TYR R 291      -4.672  14.523  26.808  3     1 2.03          0.10
ATOM   2245  C   TYR R 291      -5.838  13.674  27.278  3     0 1.67          0.60
ATOM   2246  O   TYR R 291      -6.411  13.928  28.335  3     0 1.38         -0.55
ATOM   2247  CB  TYR R 291      -5.086  15.394  25.628  3     1 1.99          0.00
ATOM   2248  CG  TYR R 291      -6.246  16.337  25.934  3     1 1.82          0.00
ATOM   2249  CD1 TYR R 291      -6.008  17.527  26.623  6     1 1.78          0.00
ATOM   2250  CD2 TYR R 291      -7.534  16.022  25.528  6     1 1.78          0.00
ATOM   2251  CE1 TYR R 291      -7.051  18.395  26.894  6     1 1.78          0.00
ATOM   2252  CE2 TYR R 291      -8.576  16.891  25.801  6     1 1.78          0.00
ATOM   2253  CZ  TYR R 291      -8.338  18.072  26.480  6     1 1.82          0.25
ATOM   2254  OH  TYR R 291      -9.376  18.936  26.749  6     1 1.38         -0.25
ATOM   2264  N   LYS R 292      -6.190  12.649  26.497  4     0 1.63         -0.15
ATOM   2265  CA  LYS R 292      -7.300  11.786  26.860  4     0 2.03          0.10
ATOM   2266  C   LYS R 292      -7.053  11.095  28.198  4     0 1.67          0.60
ATOM   2267  O   LYS R 292      -7.991  10.908  28.985  2     1 1.38         -0.55
ATOM   2268  CB  LYS R 292      -7.565  10.756  25.766  4     1 1.99          0.00
ATOM   2269  CG  LYS R 292      -8.188  11.339  24.495  1     1 1.99          0.00
ATOM   2270  CD  LYS R 292      -8.637  10.234  23.556 11     1 1.99          0.00
ATOM   2271  CE  LYS R 292      -7.443   9.521  22.966 11     1 1.99          0.25
ATOM   2272  NZ  LYS R 292      -7.835   8.459  21.993 11     1 1.47          0.75
ATOM   2286  N   ASN R 293      -5.802  10.730  28.487  2     0 1.63         -0.15
ATOM   2287  CA  ASN R 293      -5.512  10.110  29.767  2     0 2.03          0.10
ATOM   2288  C   ASN R 293      -5.811  11.109  30.881  2     0 1.67          0.60
ATOM   2289  O   ASN R 293      -6.411  10.749  31.898  2     0 1.38         -0.55
ATOM   2290  CB  ASN R 293      -4.068   9.653  29.826  2     1 1.99          0.00
ATOM   2291  CG  ASN R 293      -3.796   8.440  28.964  2     1 1.67          0.55
ATOM   2292  ND2 ASN R 293      -2.546   8.245  28.623  2     1 1.63          0.00
ATOM   2293  OD1 ASN R 293      -4.706   7.682  28.601  2     1 1.38         -0.55
ATOM   2300  N   ALA R 294      -5.441  12.379  30.670 12     0 1.63         -0.15
ATOM   2301  CA  ALA R 294      -5.719  13.421  31.652 12     1 2.03          0.10
ATOM   2302  C   ALA R 294      -7.222  13.584  31.846 12     0 1.67          0.60
ATOM   2303  O   ALA R 294      -7.706  13.756  32.970 12     0 1.38         -0.55
ATOM   2304  CB  ALA R 294      -5.108  14.740  31.211 12     1 1.94          0.00
ATOM   2310  N   MET R 295      -7.978  13.496  30.745  3     0 1.63         -0.15
ATOM   2311  CA  MET R 295      -9.419  13.663  30.841  3     0 2.03          0.10
ATOM   2312  C   MET R 295      -9.996  12.486  31.609  3     0 1.67          0.60
ATOM   2313  O   MET R 295     -10.944  12.634  32.386 12     0 1.38         -0.55
ATOM   2314  CB  MET R 295     -10.060  13.747  29.462  7     1 1.99          0.00
ATOM   2315  CG  MET R 295      -9.650  14.956  28.639  7     1 1.99          0.06
ATOM   2316  SD  MET R 295      -9.990  16.521  29.412  7     1 1.76         -0.12
ATOM   2317  CE  MET R 295      -8.353  16.854  30.062  7     1 1.94          0.06
ATOM   2327  N   THR R 296      -9.399  11.312  31.423  2     0 1.63         -0.15
ATOM   2328  CA  THR R 296      -9.860  10.139  32.127  2     1 2.03          0.10
ATOM   2329  C   THR R 296      -9.667  10.360  33.614  2     0 1.67          0.60
ATOM   2330  O   THR R 296     -10.573  10.097  34.396  2     0 1.38         -0.55
ATOM   2331  CB  THR R 296      -9.137   8.865  31.668  2     1 2.03          0.25
ATOM   2332  CG2 THR R 296      -9.636   7.673  32.476  2     1 1.94          0.00
ATOM   2333  OG1 THR R 296      -9.392   8.652  30.268  2     1 1.38         -0.25
ATOM   2341  N   GLU R 297      -8.513  10.899  34.019  8     0 1.63         -0.15
ATOM   2342  CA  GLU R 297      -8.306  11.137  35.444  8     1 2.03          0.10
ATOM   2343  C   GLU R 297      -9.362  12.109  35.989  8     1 1.67          0.60
ATOM   2344  O   GLU R 297      -9.915  11.891  37.068  8     1 1.38         -0.55
ATOM   2345  CB  GLU R 297      -6.899  11.682  35.720  8     1 1.99          0.00
ATOM   2346  CG  GLU R 297      -5.762  10.673  35.523  8     1 1.99          0.00
ATOM   2347  CD  GLU R 297      -4.378  11.255  35.812  9     1 1.67          0.14
ATOM   2348  OE1 GLU R 297      -4.276  12.441  36.029  9     1 1.48         -0.57
ATOM   2349  OE2 GLU R 297      -3.431  10.499  35.828  9     1 1.48         -0.57
ATOM   2356  N   LEU R 298      -9.727  13.125  35.206 12     0 1.63         -0.15
ATOM   2357  CA  LEU R 298     -10.749  14.084  35.636 12     1 2.03          0.10
ATOM   2358  C   LEU R 298     -12.116  13.401  35.804 12     1 1.67          0.60
ATOM   2359  O   LEU R 298     -12.934  13.806  36.639 12     0 1.38         -0.55
ATOM   2360  CB  LEU R 298     -10.852  15.242  34.636 10     1 1.99          0.00
ATOM   2361  CG  LEU R 298      -9.622  16.164  34.573 10     1 2.03          0.00
ATOM   2362  CD1 LEU R 298      -9.804  17.177  33.453 10     1 1.94          0.00
ATOM   2363  CD2 LEU R 298      -9.439  16.848  35.913 10     1 1.94          0.00
ATOM   2375  N   LYS R 299     -12.343  12.344  35.023  4     0 1.63         -0.15
ATOM   2376  CA  LYS R 299     -13.565  11.551  35.061  4     1 2.03          0.10
ATOM   2377  C   LYS R 299     -13.500  10.386  36.069  4     0 1.67          0.60
ATOM   2378  O   LYS R 299     -14.457   9.616  36.179  2     1 1.38         -0.55
ATOM   2379  CB  LYS R 299     -13.894  11.032  33.667  4     1 1.99          0.00
ATOM   2380  CG  LYS R 299     -14.258  12.139  32.669  1     1 1.99          0.00
ATOM   2381  CD  LYS R 299     -14.563  11.582  31.290 11     1 1.99          0.00
ATOM   2382  CE  LYS R 299     -14.913  12.699  30.315 11     1 1.99          0.25
ATOM   2383  NZ  LYS R 299     -15.207  12.179  28.952 11     1 1.47          0.75
ATOM   2397  N   LYS R 300     -12.381  10.262  36.807  4     0 1.63         -0.15
ATOM   2398  CA  LYS R 300     -12.174   9.234  37.835  4     1 2.03          0.10
ATOM   2399  C   LYS R 300     -11.874   9.740  39.292  4     1 1.67          0.60
ATOM   2400  O   LYS R 300     -11.036   9.125  39.951  2     1 1.38         -0.55
ATOM   2401  CB  LYS R 300     -11.054   8.280  37.411  4     1 1.99          0.00
ATOM   2402  CG  LYS R 300     -11.321   7.487  36.118  1     1 1.99          0.00
ATOM   2403  CD  LYS R 300     -12.458   6.501  36.273 11     1 1.99          0.00
ATOM   2404  CE  LYS R 300     -12.650   5.697  34.993 11     1 1.99          0.25
ATOM   2405  NZ  LYS R 300     -13.777   4.724  35.106 11     1 1.47          0.75
ATOM   2419  N   LYS R 301     -12.509  10.821  39.835  4     1 1.63         -0.15
ATOM   2420  CA  LYS R 301     -13.550  11.663  39.235  4     0 2.03          0.10
ATOM   2421  C   LYS R 301     -13.794  12.994  39.937  4     1 1.67          0.60
ATOM   2422  O   LYS R 301     -13.785  13.108  41.165  2     1 1.38         -0.55
ATOM   2423  CB  LYS R 301     -14.865  10.855  39.171  4     0 1.99          0.00
ATOM   2424  CG  LYS R 301     -15.403  10.388  40.499  1     0 1.99          0.00
ATOM   2425  CD  LYS R 301     -16.591   9.433  40.325 11     1 1.99          0.00
ATOM   2426  CE  LYS R 301     -17.173   9.014  41.676 11     1 1.99          0.25
ATOM   2427  NZ  LYS R 301     -18.326   8.067  41.524 11     1 1.47          0.75
ATOM   2441  N   SER R 302     -14.206  13.967  39.130  2     0 1.63         -0.15
ATOM   2442  CA  SER R 302     -14.653  15.285  39.577  2     1 2.03          0.10
ATOM   2443  C   SER R 302     -15.938  15.195  40.401  2     1 1.67          0.60
ATOM   2444  O   SER R 302     -16.275  16.096  41.172  2     1 1.38         -0.55
ATOM   2445  CB  SER R 302     -14.853  16.188  38.371  2     1 1.99          0.25
ATOM   2446  OG  SER R 302     -15.927  15.754  37.576  2     1 1.38         -0.25
ATOM   2452  N   HIS R 303     -16.610  14.055  40.309  4     0 1.63         -0.15
ATOM   2453  CA  HIS R 303     -17.860  13.816  41.007  3     1 2.03          0.10
ATOM   2454  C   HIS R 303     -17.626  13.462  42.474  3     0 1.67          0.60
ATOM   2455  O   HIS R 303     -18.579  13.234  43.218  3     1 1.38         -0.55
ATOM   2456  CB  HIS R 303     -18.644  12.697  40.338  3     1 1.99          0.00
ATOM   2457  CG  HIS R 303     -19.114  13.016  38.962  4     1 1.82          0.10
ATOM   2458  CD2 HIS R 303     -18.749  12.510  37.761  4     1 1.87          0.10
ATOM   2459  ND1 HIS R 303     -20.081  13.962  38.704  4     1 1.54         -0.10
ATOM   2460  CE1 HIS R 303     -20.293  14.025  37.400  4     1 1.87          0.30
ATOM   2461  NE2 HIS R 303     -19.498  13.154  36.806  4     1 1.54         -0.40
ATOM   2469  N   PHE R 304     -16.361  13.498  42.921  3     0 1.63         -0.15
ATOM   2470  CA  PHE R 304     -16.086  13.338  44.340  3     1 2.03          0.10
ATOM   2471  C   PHE R 304     -16.295  14.686  45.045  3     1 1.67          0.60
ATOM   2472  O   PHE R 304     -16.213  14.773  46.270  3     1 1.38         -0.55
ATOM   2473  CB  PHE R 304     -14.662  12.846  44.628  7     1 1.99          0.00
ATOM   2474  CG  PHE R 304     -14.383  11.383  44.350  7     1 1.82          0.00
ATOM   2475  CD1 PHE R 304     -13.387  10.995  43.470  7     1 1.78          0.00
ATOM   2476  CD2 PHE R 304     -15.114  10.394  44.994  7     1 1.78          0.00
ATOM   2477  CE1 PHE R 304     -13.119   9.654  43.243  7     1 1.78          0.00
ATOM   2478  CE2 PHE R 304     -14.855   9.056  44.766  7     1 1.78          0.00
ATOM   2479  CZ  PHE R 304     -13.853   8.686  43.889  7     1 1.78          0.00
ATOM   2489  N   GLY R 305     -16.565  15.744  44.265  5     0 1.63         -0.15
ATOM   2490  CA  GLY R 305     -16.840  17.073  44.794  5     1 1.99          0.10
ATOM   2491  C   GLY R 305     -15.634  17.991  44.907  5     1 1.67          0.60
ATOM   2492  O   GLY R 305     -15.815  19.178  45.172  5     1 1.38         -0.55
ATOM   2496  N   GLY R 306     -14.425  17.437  44.701  5     0 1.63         -0.15
ATOM   2497  CA  GLY R 306     -13.134  18.147  44.797  5     1 1.99          0.10
ATOM   2498  C   GLY R 306     -13.280  19.582  45.306  5     1 1.67          0.60
ATOM   2499  O   GLY R 306     -13.239  20.515  44.506  5     1 1.38         -0.55
ATOM   2503  N   PRO R 307     -13.417  19.777  46.632  3     0 1.63         -0.25
ATOM   2504  CA  PRO R 307     -13.675  21.042  47.287  3     0 2.03          0.10
ATOM   2505  C   PRO R 307     -12.650  22.121  47.023  3     1 1.67          0.60
ATOM   2506  O   PRO R 307     -11.450  21.853  46.941  3     1 1.38         -0.55
ATOM   2507  CB  PRO R 307     -13.652  20.660  48.774  3     1 1.99          0.00
ATOM   2508  CG  PRO R 307     -13.977  19.187  48.802  3     1 1.99          0.00
ATOM   2509  CD  PRO R 307     -13.315  18.629  47.574  3     1 1.99          0.10
ATOM   2517  N   ASP R 308     -13.135  23.351  46.959  8     0 1.63         -0.15
ATOM   2518  CA  ASP R 308     -12.326  24.549  46.830  9     1 2.03          0.10
ATOM   2519  C   ASP R 308     -13.097  25.584  47.632  8     1 1.67          0.60
ATOM   2520  O   ASP R 308     -12.786  26.768  47.704  8     1 1.38         -0.55
ATOM   2521  CB  ASP R 308     -12.087  24.929  45.357  9     1 1.99          0.00
ATOM   2522  CG  ASP R 308     -13.331  25.292  44.554  9     1 1.67          0.14
ATOM   2523  OD1 ASP R 308     -14.388  25.368  45.114  9     1 1.48         -0.57
ATOM   2524  OD2 ASP R 308     -13.199  25.465  43.356  9     1 1.48         -0.57
ATOM   2529  N   TYR R 309     -14.048  25.055  48.388  3     0 1.63         -0.15
ATOM   2530  CA  TYR R 309     -14.920  25.851  49.242  3     1 2.03          0.10
ATOM   2531  C   TYR R 309     -14.153  26.209  50.505  3     1 1.67          0.60
ATOM   2532  O   TYR R 309     -14.569  27.036  51.314  3     1 1.38         -0.55
ATOM   2533  CB  TYR R 309     -16.144  25.017  49.591  3     1 1.99          0.00
ATOM   2534  CG  TYR R 309     -16.915  24.604  48.368  3     1 1.82          0.00
ATOM   2535  CD1 TYR R 309     -16.771  23.307  47.905  6     1 1.78          0.00
ATOM   2536  CD2 TYR R 309     -17.740  25.494  47.699  6     1 1.78          0.00
ATOM   2537  CE1 TYR R 309     -17.440  22.891  46.780  6     1 1.78          0.00
ATOM   2538  CE2 TYR R 309     -18.420  25.078  46.567  6     1 1.78          0.00
ATOM   2539  CZ  TYR R 309     -18.271  23.780  46.108  6     1 1.82          0.25
ATOM   2540  OH  TYR R 309     -18.946  23.363  44.981  6     1 1.38         -0.25
ATOM      1  N   PHE L 151       3.202  14.734  43.044  3     1 1.63         -0.15
ATOM      2  CA  PHE L 151       2.486  15.724  42.266  3     0 2.03          0.10
ATOM      3  C   PHE L 151       3.337  16.412  41.172  3     0 1.67          0.60
ATOM      4  O   PHE L 151       2.808  17.241  40.408  3     1 1.38         -0.55
ATOM      5  CB  PHE L 151       1.943  16.793  43.222  7     1 1.99          0.00
ATOM      6  CG  PHE L 151       0.947  16.255  44.251  7     0 1.82          0.00
ATOM      7  CD1 PHE L 151       0.358  15.007  44.108  7     1 1.78          0.00
ATOM      8  CD2 PHE L 151       0.617  17.004  45.362  7     1 1.78          0.00
ATOM      9  CE1 PHE L 151      -0.531  14.523  45.047  7     1 1.78          0.00
ATOM     10  CE2 PHE L 151      -0.278  16.528  46.305  7     1 1.78          0.00
ATOM     11  CZ  PHE L 151      -0.850  15.282  46.148  7     1 1.78          0.00
ATOM     21  N   LYS L 152       4.628  16.052  41.068  4     1 1.63         -0.15
ATOM     22  CA  LYS L 152       5.552  16.644  40.087  4     1 2.03          0.10
ATOM     23  C   LYS L 152       5.999  15.683  38.982  4     1 1.67          0.60
ATOM     24  O   LYS L 152       6.359  16.118  37.886  2     1 1.38         -0.55
ATOM     25  CB  LYS L 152       6.789  17.216  40.781  4     1 1.99          0.00
ATOM     26  CG  LYS L 152       6.521  18.377  41.736  1     1 1.99          0.00
ATOM     27  CD  LYS L 152       6.011  19.595  41.007 11     1 1.99          0.00
ATOM     28  CE  LYS L 152       5.830  20.767  41.955 11     1 1.99          0.25
ATOM     29  NZ  LYS L 152       5.310  21.969  41.250 11     1 1.47          0.75
ATOM     43  N   LYS L 153       5.980  14.386  39.256  4     0 1.63         -0.15
ATOM     44  CA  LYS L 153       6.453  13.395  38.281  4     1 2.03          0.10
ATOM     45  C   LYS L 153       5.681  13.432  36.958  4     0 1.67          0.60
ATOM     46  O   LYS L 153       4.495  13.768  36.905  2     1 1.38         -0.55
ATOM     47  CB  LYS L 153       6.334  11.977  38.843  4     1 1.99          0.00
ATOM     48  CG  LYS L 153       7.249  11.645  39.987  1     1 1.99          0.00
ATOM     49  CD  LYS L 153       6.984  10.232  40.450 11     1 1.99          0.00
ATOM     50  CE  LYS L 153       7.819   9.856  41.646 11     1 1.99          0.25
ATOM     51  NZ  LYS L 153       7.497   8.486  42.104 11     1 1.47          0.75
ATOM     65  N   GLY L 154       6.333  12.986  35.885  5     1 1.63         -0.15
ATOM     66  CA  GLY L 154       5.708  12.889  34.558  5     1 1.99          0.10
ATOM     67  C   GLY L 154       4.513  11.919  34.513  5     1 1.67          0.60
ATOM     68  O   GLY L 154       3.745  11.909  33.552  5     1 1.38         -0.55
ATOM     72  N   HIS L 155       4.381  11.109  35.564  4     0 1.63         -0.15
ATOM     73  CA  HIS L 155       3.326  10.121  35.732  3     1 2.03          0.10
ATOM     74  C   HIS L 155       2.266  10.627  36.693  3     0 1.67          0.60
ATOM     75  O   HIS L 155       1.332   9.890  37.041  3     0 1.38         -0.55
ATOM     76  CB  HIS L 155       3.927   8.882  36.372  3     1 1.99          0.00
ATOM     77  CG  HIS L 155       4.997   8.363  35.590  4     1 1.82          0.10
ATOM     78  CD2 HIS L 155       6.327   8.449  35.774  4     1 1.87          0.10
ATOM     79  ND1 HIS L 155       4.807   7.699  34.419  4     1 1.54         -0.10
ATOM     80  CE1 HIS L 155       5.962   7.390  33.918  4     1 1.87          0.30
ATOM     81  NE2 HIS L 155       6.912   7.841  34.721  4     1 1.54         -0.40
ATOM     89  N   SER L 156       2.400  11.884  37.108  2     0 1.63         -0.15
ATOM     90  CA  SER L 156       1.525  12.465  38.103  2     0 2.03          0.10
ATOM     91  C   SER L 156       0.060  12.577  37.712  2     0 1.67          0.60
ATOM     92  O   SER L 156      -0.781  12.682  38.579  2     0 1.38         -0.55
ATOM     93  CB  SER L 156       2.055  13.807  38.549  2     0 1.99          0.25
ATOM     94  OG  SER L 156       2.038  14.741  37.510  2     1 1.38         -0.25
ATOM    100  N   LEU L 157      -0.314  12.522  36.446 12     0 1.63         -0.15
ATOM    101  CA  LEU L 157      -1.756  12.579  36.200 12     1 2.03          0.10
ATOM    102  C   LEU L 157      -2.420  11.377  36.875 12     0 1.67          0.60
ATOM    103  O   LEU L 157      -3.417  11.507  37.596 12     0 1.38         -0.55
ATOM    104  CB  LEU L 157      -2.061  12.591  34.709 10     1 1.99          0.00
ATOM    105  CG  LEU L 157      -3.545  12.596  34.325 10     1 2.03          0.00
ATOM    106  CD1 LEU L 157      -4.212  13.831  34.908 10     1 1.94          0.00
ATOM    107  CD2 LEU L 157      -3.664  12.587  32.804 10     1 1.94          0.00
ATOM    119  N   ARG L 158      -1.837  10.199  36.658  4     0 1.63         -0.15
ATOM    120  CA  ARG L 158      -2.371   8.984  37.235  4     1 2.03          0.10
ATOM    121  C   ARG L 158      -2.052   8.908  38.717  4     0 1.67          0.60
ATOM    122  O   ARG L 158      -2.925   8.561  39.517  3     0 1.38         -0.55
ATOM    123  CB  ARG L 158      -1.810   7.757  36.535  4     1 1.99          0.00
ATOM    124  CG  ARG L 158      -2.376   6.436  37.033  4     1 1.99          0.00
ATOM    125  CD  ARG L 158      -1.948   5.277  36.197  4     1 1.99          0.10
ATOM    126  NE  ARG L 158      -2.493   4.030  36.714  1     1 1.63         -0.10
ATOM    127  CZ  ARG L 158      -2.491   2.847  36.064  1     1 1.67          0.50
ATOM    128  NH1 ARG L 158      -1.985   2.739  34.864  1     1 1.63          0.25
ATOM    129  NH2 ARG L 158      -3.014   1.781  36.634  1     1 1.63          0.25
ATOM    143  N   GLU L 159      -0.810   9.234  39.098  8     0 1.63         -0.15
ATOM    144  CA  GLU L 159      -0.467   9.148  40.513  8     1 2.03          0.10
ATOM    145  C   GLU L 159      -1.321  10.137  41.320  8     0 1.67          0.60
ATOM    146  O   GLU L 159      -1.805   9.790  42.395  8     0 1.38         -0.55
ATOM    147  CB  GLU L 159       1.041   9.319  40.753  8     1 1.99          0.00
ATOM    148  CG  GLU L 159       1.489   9.055  42.202  8     1 1.99          0.00
ATOM    149  CD  GLU L 159       3.014   8.972  42.391  9     1 1.67          0.14
ATOM    150  OE1 GLU L 159       3.732   9.061  41.429  9     1 1.48         -0.57
ATOM    151  OE2 GLU L 159       3.447   8.815  43.515  9     1 1.48         -0.57
ATOM    158  N   LYS L 160      -1.572  11.348  40.793  4     0 1.63         -0.15
ATOM    159  CA  LYS L 160      -2.424  12.286  41.509  4     0 2.03          0.10
ATOM    160  C   LYS L 160      -3.810  11.747  41.625  4     0 1.67          0.60
ATOM    161  O   LYS L 160      -4.405  11.839  42.687  2     0 1.38         -0.55
ATOM    162  CB  LYS L 160      -2.569  13.643  40.823  4     0 1.99          0.00
ATOM    163  CG  LYS L 160      -1.435  14.544  40.897  1     0 1.99          0.00
ATOM    164  CD  LYS L 160      -1.781  15.858  40.255 11     0 1.99          0.00
ATOM    165  CE  LYS L 160      -0.684  16.804  40.481 11     0 1.99          0.25
ATOM    166  NZ  LYS L 160       0.366  16.751  39.431 11     1 1.47          0.75
ATOM    180  N   LEU L 161      -4.338  11.144  40.566 12     0 1.63         -0.15
ATOM    181  CA  LEU L 161      -5.692  10.649  40.682 12     0 2.03          0.10
ATOM    182  C   LEU L 161      -5.740   9.570  41.758 12     0 1.67          0.60
ATOM    183  O   LEU L 161      -6.670   9.525  42.569 12     0 1.38         -0.55
ATOM    184  CB  LEU L 161      -6.199  10.121  39.349 10     1 1.99          0.00
ATOM    185  CG  LEU L 161      -7.649   9.679  39.377 10     1 2.03          0.00
ATOM    186  CD1 LEU L 161      -8.510  10.888  39.787 10     1 1.94          0.00
ATOM    187  CD2 LEU L 161      -8.045   9.160  38.004 10     1 1.94          0.00
ATOM    199  N   ALA L 162      -4.730   8.693  41.781 12     0 1.63         -0.15
ATOM    200  CA  ALA L 162      -4.676   7.650  42.793 12     1 2.03          0.10
ATOM    201  C   ALA L 162      -4.633   8.260  44.196 12     0 1.67          0.60
ATOM    202  O   ALA L 162      -5.305   7.769  45.118 12     1 1.38         -0.55
ATOM    203  CB  ALA L 162      -3.452   6.781  42.567 12     1 1.94          0.00
ATOM    209  N   GLU L 163      -3.868   9.349  44.358  8     0 1.63         -0.15
ATOM    210  CA  GLU L 163      -3.784  10.023  45.644  8     0 2.03          0.10
ATOM    211  C   GLU L 163      -5.098  10.700  45.992  8     0 1.67          0.60
ATOM    212  O   GLU L 163      -5.531  10.654  47.141  8     0 1.38         -0.55
ATOM    213  CB  GLU L 163      -2.632  11.041  45.656  8     0 1.99          0.00
ATOM    214  CG  GLU L 163      -1.231  10.404  45.674  8     1 1.99          0.00
ATOM    215  CD  GLU L 163      -0.967   9.617  46.939  9     1 1.67          0.14
ATOM    216  OE1 GLU L 163      -1.115  10.173  47.997  9     1 1.48         -0.57
ATOM    217  OE2 GLU L 163      -0.625   8.459  46.847  9     1 1.48         -0.57
ATOM    224  N   MET L 164      -5.776  11.279  45.004  3     0 1.63         -0.15
ATOM    225  CA  MET L 164      -7.034  11.948  45.273  3     0 2.03          0.10
ATOM    226  C   MET L 164      -8.050  10.951  45.787  3     0 1.67          0.60
ATOM    227  O   MET L 164      -8.713  11.196  46.799 12     0 1.38         -0.55
ATOM    228  CB  MET L 164      -7.565  12.636  44.020  7     0 1.99          0.00
ATOM    229  CG  MET L 164      -6.766  13.858  43.552  7     0 1.99          0.06
ATOM    230  SD  MET L 164      -7.374  14.495  42.014  7     0 1.76         -0.12
ATOM    231  CE  MET L 164      -8.890  15.167  42.596  7     1 1.94          0.06
ATOM    241  N   GLU L 165      -8.125   9.789  45.137  8     0 1.63         -0.15
ATOM    242  CA  GLU L 165      -9.057   8.758  45.569  8     0 2.03          0.10
ATOM    243  C   GLU L 165      -8.671   8.227  46.944  8     1 1.67          0.60
ATOM    244  O   GLU L 165      -9.543   7.977  47.785  8     1 1.38         -0.55
ATOM    245  CB  GLU L 165      -9.148   7.657  44.515  8     1 1.99          0.00
ATOM    246  CG  GLU L 165      -9.881   8.121  43.244  8     1 1.99          0.00
ATOM    247  CD  GLU L 165     -11.360   8.423  43.504  9     1 1.67          0.14
ATOM    248  OE1 GLU L 165     -12.040   7.548  43.987  9     1 1.48         -0.57
ATOM    249  OE2 GLU L 165     -11.796   9.535  43.257  9     1 1.48         -0.57
ATOM    256  N   THR L 166      -7.369   8.126  47.209  2     0 1.63         -0.15
ATOM    257  CA  THR L 166      -6.903   7.690  48.508  2     1 2.03          0.10
ATOM    258  C   THR L 166      -7.343   8.661  49.590  2     0 1.67          0.60
ATOM    259  O   THR L 166      -7.863   8.245  50.627  2     0 1.38         -0.55
ATOM    260  CB  THR L 166      -5.377   7.573  48.532  2     0 2.03          0.25
ATOM    261  CG2 THR L 166      -4.894   7.233  49.905  2     1 1.94          0.00
ATOM    262  OG1 THR L 166      -4.959   6.577  47.581  2     1 1.38         -0.25
ATOM    270  N   PHE L 167      -7.167   9.956  49.346  3     0 1.63         -0.15
ATOM    271  CA  PHE L 167      -7.553  10.951  50.328  3     0 2.03          0.10
ATOM    272  C   PHE L 167      -9.067  10.960  50.517  3     0 1.67          0.60
ATOM    273  O   PHE L 167      -9.555  11.072  51.641  3     0 1.38         -0.55
ATOM    274  CB  PHE L 167      -7.032  12.320  49.930  7     0 1.99          0.00
ATOM    275  CG  PHE L 167      -5.549  12.465  50.135  7     0 1.82          0.00
ATOM    276  CD1 PHE L 167      -4.709  12.748  49.075  7     0 1.78          0.00
ATOM    277  CD2 PHE L 167      -4.986  12.292  51.395  7     1 1.78          0.00
ATOM    278  CE1 PHE L 167      -3.341  12.856  49.259  7     0 1.78          0.00
ATOM    279  CE2 PHE L 167      -3.615  12.405  51.579  7     1 1.78          0.00
ATOM    280  CZ  PHE L 167      -2.798  12.687  50.509  7     1 1.78          0.00
ATOM    290  N   ARG L 168      -9.820  10.782  49.433  4     0 1.63         -0.15
ATOM    291  CA  ARG L 168     -11.270  10.718  49.542  4     0 2.03          0.10
ATOM    292  C   ARG L 168     -11.670   9.517  50.400  4     0 1.67          0.60
ATOM    293  O   ARG L 168     -12.584   9.611  51.224  3     0 1.38         -0.55
ATOM    294  CB  ARG L 168     -11.890  10.655  48.156  4     1 1.99          0.00
ATOM    295  CG  ARG L 168     -11.811  11.985  47.394  4     1 1.99          0.00
ATOM    296  CD  ARG L 168     -12.193  11.879  45.951  4     1 1.99          0.10
ATOM    297  NE  ARG L 168     -12.230  13.202  45.325  1     1 1.63         -0.10
ATOM    298  CZ  ARG L 168     -12.147  13.461  44.000  1     1 1.67          0.50
ATOM    299  NH1 ARG L 168     -11.983  12.497  43.113  1     1 1.63          0.25
ATOM    300  NH2 ARG L 168     -12.235  14.715  43.572  1     1 1.63          0.25
ATOM    314  N   ASP L 169     -10.940   8.400  50.266  8     0 1.63         -0.15
ATOM    315  CA  ASP L 169     -11.223   7.219  51.067  9     1 2.03          0.10
ATOM    316  C   ASP L 169     -10.922   7.512  52.533  8     0 1.67          0.60
ATOM    317  O   ASP L 169     -11.709   7.156  53.413  8     0 1.38         -0.55
ATOM    318  CB  ASP L 169     -10.395   6.021  50.592  9     1 1.99          0.00
ATOM    319  CG  ASP L 169     -10.820   4.704  51.228  9     1 1.67          0.14
ATOM    320  OD1 ASP L 169     -11.920   4.272  50.982  9     1 1.48         -0.57
ATOM    321  OD2 ASP L 169     -10.037   4.135  51.961  9     1 1.48         -0.57
ATOM    326  N   ILE L 170      -9.820   8.222  52.809 12     0 1.63         -0.15
ATOM    327  CA  ILE L 170      -9.514   8.552  54.195 12     0 2.03          0.10
ATOM    328  C   ILE L 170     -10.595   9.411  54.789 12     0 1.67          0.60
ATOM    329  O   ILE L 170     -11.044   9.171  55.911 12     0 1.38         -0.55
ATOM    330  CB  ILE L 170      -8.206   9.343  54.350 10     0 2.03          0.00
ATOM    331  CG1 ILE L 170      -7.008   8.484  53.966 10     1 1.99          0.00
ATOM    332  CG2 ILE L 170      -8.130   9.886  55.798 10     1 1.94          0.00
ATOM    333  CD1 ILE L 170      -6.843   7.279  54.841 10     1 1.94          0.00
ATOM    345  N   LEU L 171     -11.057  10.383  54.020 12     0 1.63         -0.15
ATOM    346  CA  LEU L 171     -12.068  11.268  54.533 12     0 2.03          0.10
ATOM    347  C   LEU L 171     -13.324  10.471  54.843 12     0 1.67          0.60
ATOM    348  O   LEU L 171     -13.903  10.630  55.916 12     0 1.38         -0.55
ATOM    349  CB  LEU L 171     -12.353  12.381  53.528 10     0 1.99          0.00
ATOM    350  CG  LEU L 171     -13.341  13.412  53.970 10     1 2.03          0.00
ATOM    351  CD1 LEU L 171     -12.818  14.033  55.235 10     0 1.94          0.00
ATOM    352  CD2 LEU L 171     -13.477  14.486  52.884 10     1 1.94          0.00
ATOM    364  N   CYS L 172     -13.724   9.583  53.932  5     0 1.63         -0.15
ATOM    365  CA  CYS L 172     -14.927   8.784  54.119  5     1 2.03          0.10
ATOM    366  C   CYS L 172     -14.815   7.878  55.346  5     1 1.67          0.60
ATOM    367  O   CYS L 172     -15.776   7.714  56.105  5     1 1.38         -0.55
ATOM    368  CB  CYS L 172     -15.171   7.927  52.884  5     1 1.99          0.19
ATOM    369  SG  CYS L 172     -15.613   8.881  51.418  5     1 1.69         -0.19
ATOM    375  N   ARG L 173     -13.627   7.301  55.561  4     0 1.63         -0.15
ATOM    376  CA  ARG L 173     -13.403   6.456  56.728  4     1 2.03          0.10
ATOM    377  C   ARG L 173     -13.528   7.277  58.006  4     0 1.67          0.60
ATOM    378  O   ARG L 173     -14.105   6.815  59.003  3     0 1.38         -0.55
ATOM    379  CB  ARG L 173     -12.033   5.804  56.648  4     1 1.99          0.00
ATOM    380  CG  ARG L 173     -11.905   4.668  55.613  4     1 1.99          0.00
ATOM    381  CD  ARG L 173     -10.507   4.162  55.519  4     1 1.99          0.10
ATOM    382  NE  ARG L 173     -10.371   3.092  54.531  1     1 1.63         -0.10
ATOM    383  CZ  ARG L 173     -10.540   1.776  54.783  1     1 1.67          0.50
ATOM    384  NH1 ARG L 173     -10.834   1.367  56.003  1     1 1.63          0.25
ATOM    385  NH2 ARG L 173     -10.403   0.890  53.807  1     1 1.63          0.25
ATOM    399  N   GLN L 174     -13.012   8.508  57.986  2     0 1.63         -0.15
ATOM    400  CA  GLN L 174     -13.131   9.371  59.148  3     0 2.03          0.10
ATOM    401  C   GLN L 174     -14.580   9.811  59.367  3     0 1.67          0.60
ATOM    402  O   GLN L 174     -15.046   9.876  60.505  3     0 1.38         -0.55
ATOM    403  CB  GLN L 174     -12.202  10.570  59.052  3     0 1.99          0.00
ATOM    404  CG  GLN L 174     -10.738  10.261  59.176  2     1 1.99          0.00
ATOM    405  CD  GLN L 174      -9.950  11.515  59.060  2     0 1.67          0.55
ATOM    406  NE2 GLN L 174      -8.850  11.633  59.819  2     1 1.63          0.00
ATOM    407  OE1 GLN L 174     -10.344  12.392  58.289  2     0 1.38         -0.55
ATOM    416  N   VAL L 175     -15.332  10.055  58.282 12     0 1.63         -0.15
ATOM    417  CA  VAL L 175     -16.739  10.432  58.439 12     0 2.03          0.10
ATOM    418  C   VAL L 175     -17.489   9.299  59.113 12     0 1.67          0.60
ATOM    419  O   VAL L 175     -18.221   9.512  60.081 12     0 1.38         -0.55
ATOM    420  CB  VAL L 175     -17.444  10.687  57.087 10     1 2.03          0.00
ATOM    421  CG1 VAL L 175     -18.931  10.841  57.331 10     1 1.94          0.00
ATOM    422  CG2 VAL L 175     -16.930  11.929  56.419 10     1 1.94          0.00
ATOM    432  N   ASP L 176     -17.255   8.075  58.632  8     0 1.63         -0.15
ATOM    433  CA  ASP L 176     -17.898   6.888  59.173  9     1 2.03          0.10
ATOM    434  C   ASP L 176     -17.548   6.744  60.648  8     0 1.67          0.60
ATOM    435  O   ASP L 176     -18.437   6.580  61.490  8     0 1.38         -0.55
ATOM    436  CB  ASP L 176     -17.439   5.647  58.379  9     1 1.99          0.00
ATOM    437  CG  ASP L 176     -18.140   4.305  58.737  9     1 1.67          0.14
ATOM    438  OD1 ASP L 176     -19.317   4.181  58.485  9     1 1.48         -0.57
ATOM    439  OD2 ASP L 176     -17.488   3.399  59.257  9     1 1.48         -0.57
ATOM    444  N   THR L 177     -16.257   6.859  60.970  2     0 1.63         -0.15
ATOM    445  CA  THR L 177     -15.794   6.712  62.336  2     1 2.03          0.10
ATOM    446  C   THR L 177     -16.444   7.729  63.262  2     0 1.67          0.60
ATOM    447  O   THR L 177     -16.967   7.362  64.318  2     0 1.38         -0.55
ATOM    448  CB  THR L 177     -14.268   6.900  62.408  2     0 2.03          0.25
ATOM    449  CG2 THR L 177     -13.810   6.800  63.834  2     1 1.94          0.00
ATOM    450  OG1 THR L 177     -13.617   5.896  61.607  2     1 1.38         -0.25
ATOM    458  N   LEU L 178     -16.470   8.987  62.833 12     0 1.63         -0.15
ATOM    459  CA  LEU L 178     -17.017  10.067  63.632 12     0 2.03          0.10
ATOM    460  C   LEU L 178     -18.510   9.876  63.865 12     0 1.67          0.60
ATOM    461  O   LEU L 178     -18.988  10.049  64.992 12     0 1.38         -0.55
ATOM    462  CB  LEU L 178     -16.753  11.401  62.936 10     0 1.99          0.00
ATOM    463  CG  LEU L 178     -17.185  12.630  63.687 10     1 2.03          0.00
ATOM    464  CD1 LEU L 178     -16.438  12.652  64.998 10     0 1.94          0.00
ATOM    465  CD2 LEU L 178     -16.852  13.870  62.871 10     1 1.94          0.00
ATOM    477  N   GLN L 179     -19.254   9.501  62.820  2     0 1.63         -0.15
ATOM    478  CA  GLN L 179     -20.688   9.290  62.969  3     1 2.03          0.10
ATOM    479  C   GLN L 179     -20.957   8.144  63.934  3     0 1.67          0.60
ATOM    480  O   GLN L 179     -21.838   8.235  64.789  3     0 1.38         -0.55
ATOM    481  CB  GLN L 179     -21.326   8.994  61.612  3     1 1.99          0.00
ATOM    482  CG  GLN L 179     -21.358  10.194  60.671  2     1 1.99          0.00
ATOM    483  CD  GLN L 179     -21.850   9.845  59.280  2     1 1.67          0.55
ATOM    484  NE2 GLN L 179     -22.239  10.867  58.529  2     1 1.63          0.00
ATOM    485  OE1 GLN L 179     -21.877   8.681  58.871  2     1 1.38         -0.55
ATOM    494  N   LYS L 180     -20.157   7.080  63.845  4     0 1.63         -0.15
ATOM    495  CA  LYS L 180     -20.323   5.962  64.754  4     1 2.03          0.10
ATOM    496  C   LYS L 180     -20.004   6.377  66.182  4     1 1.67          0.60
ATOM    497  O   LYS L 180     -20.711   5.986  67.113  2     1 1.38         -0.55
ATOM    498  CB  LYS L 180     -19.495   4.780  64.266  4     1 1.99          0.00
ATOM    499  CG  LYS L 180     -20.107   4.143  63.020  1     1 1.99          0.00
ATOM    500  CD  LYS L 180     -19.260   3.049  62.428 11     1 1.99          0.00
ATOM    501  CE  LYS L 180     -19.987   2.405  61.246 11     1 1.99          0.25
ATOM    502  NZ  LYS L 180     -19.114   1.489  60.476 11     1 1.47          0.75
ATOM    516  N   TYR L 181     -18.985   7.223  66.361  3     0 1.63         -0.15
ATOM    517  CA  TYR L 181     -18.669   7.713  67.691  3     0 2.03          0.10
ATOM    518  C   TYR L 181     -19.826   8.532  68.244  3     0 1.67          0.60
ATOM    519  O   TYR L 181     -20.181   8.420  69.424  3     0 1.38         -0.55
ATOM    520  CB  TYR L 181     -17.399   8.555  67.672  3     0 1.99          0.00
ATOM    521  CG  TYR L 181     -16.152   7.759  67.527  3     0 1.82          0.00
ATOM    522  CD1 TYR L 181     -16.177   6.377  67.637  6     1 1.78          0.00
ATOM    523  CD2 TYR L 181     -14.980   8.406  67.328  6     0 1.78          0.00
ATOM    524  CE1 TYR L 181     -15.011   5.660  67.528  6     1 1.78          0.00
ATOM    525  CE2 TYR L 181     -13.803   7.697  67.220  6     1 1.78          0.00
ATOM    526  CZ  TYR L 181     -13.817   6.327  67.317  6     0 1.82          0.25
ATOM    527  OH  TYR L 181     -12.640   5.620  67.201  6     1 1.38         -0.25
ATOM    537  N   PHE L 182     -20.452   9.341  67.389  3     0 1.63         -0.15
ATOM    538  CA  PHE L 182     -21.581  10.139  67.833  3     0 2.03          0.10
ATOM    539  C   PHE L 182     -22.677   9.233  68.356  3     0 1.67          0.60
ATOM    540  O   PHE L 182     -23.173   9.417  69.473  3     0 1.38         -0.55
ATOM    541  CB  PHE L 182     -22.180  10.969  66.707  7     1 1.99          0.00
ATOM    542  CG  PHE L 182     -23.344  11.759  67.179  7     1 1.82          0.00
ATOM    543  CD1 PHE L 182     -23.150  12.946  67.867  7     1 1.78          0.00
ATOM    544  CD2 PHE L 182     -24.642  11.311  66.968  7     1 1.78          0.00
ATOM    545  CE1 PHE L 182     -24.227  13.674  68.330  7     1 1.78          0.00
ATOM    546  CE2 PHE L 182     -25.721  12.032  67.430  7     1 1.78          0.00
ATOM    547  CZ  PHE L 182     -25.515  13.216  68.112  7     1 1.78          0.00
ATOM    557  N   ASP L 183     -23.057   8.244  67.538  8     0 1.63         -0.15
ATOM    558  CA  ASP L 183     -24.120   7.328  67.911  9     0 2.03          0.10
ATOM    559  C   ASP L 183     -23.768   6.554  69.175  8     1 1.67          0.60
ATOM    560  O   ASP L 183     -24.621   6.346  70.044  8     1 1.38         -0.55
ATOM    561  CB  ASP L 183     -24.406   6.350  66.767  9     1 1.99          0.00
ATOM    562  CG  ASP L 183     -25.139   6.985  65.566  9     1 1.67          0.14
ATOM    563  OD1 ASP L 183     -25.644   8.078  65.696  9     1 1.48         -0.57
ATOM    564  OD2 ASP L 183     -25.209   6.348  64.538  9     1 1.48         -0.57
ATOM    569  N   ALA L 184     -22.504   6.150  69.298 12     0 1.63         -0.15
ATOM    570  CA  ALA L 184     -22.058   5.427  70.472 12     1 2.03          0.10
ATOM    571  C   ALA L 184     -22.211   6.282  71.725 12     0 1.67          0.60
ATOM    572  O   ALA L 184     -22.637   5.786  72.773 12     1 1.38         -0.55
ATOM    573  CB  ALA L 184     -20.618   4.996  70.290 12     1 1.94          0.00
ATOM    579  N   CYS L 185     -21.903   7.579  71.614  5     0 1.63         -0.15
ATOM    580  CA  CYS L 185     -22.032   8.469  72.756  5     1 2.03          0.10
ATOM    581  C   CYS L 185     -23.498   8.637  73.103  5     0 1.67          0.60
ATOM    582  O   CYS L 185     -23.887   8.575  74.274  5     0 1.38         -0.55
ATOM    583  CB  CYS L 185     -21.452   9.846  72.444  5     1 1.99          0.19
ATOM    584  SG  CYS L 185     -19.676   9.884  72.236  5     1 1.69         -0.19
ATOM    590  N   ALA L 186     -24.329   8.806  72.070 12     0 1.63         -0.15
ATOM    591  CA  ALA L 186     -25.757   8.996  72.261 12     1 2.03          0.10
ATOM    592  C   ALA L 186     -26.352   7.793  72.977 12     1 1.67          0.60
ATOM    593  O   ALA L 186     -27.205   7.939  73.861 12     0 1.38         -0.55
ATOM    594  CB  ALA L 186     -26.434   9.217  70.915 12     1 1.94          0.00
ATOM    600  N   ASP L 187     -25.864   6.598  72.632  8     0 1.63         -0.15
ATOM    601  CA  ASP L 187     -26.332   5.370  73.244  9     1 2.03          0.10
ATOM    602  C   ASP L 187     -25.879   5.259  74.685  8     0 1.67          0.60
ATOM    603  O   ASP L 187     -26.679   4.916  75.558  8     0 1.38         -0.55
ATOM    604  CB  ASP L 187     -25.847   4.155  72.453  9     1 1.99          0.00
ATOM    605  CG  ASP L 187     -26.380   2.838  72.988  9     1 1.67          0.14
ATOM    606  OD1 ASP L 187     -27.583   2.641  73.038  9     1 1.48         -0.57
ATOM    607  OD2 ASP L 187     -25.596   1.982  73.361  9     1 1.48         -0.57
ATOM    612  N   ALA L 188     -24.608   5.571  74.956 12     0 1.63         -0.15
ATOM    613  CA  ALA L 188     -24.106   5.473  76.318 12     1 2.03          0.10
ATOM    614  C   ALA L 188     -24.906   6.377  77.247 12     0 1.67          0.60
ATOM    615  O   ALA L 188     -25.270   5.987  78.368 12     1 1.38         -0.55
ATOM    616  CB  ALA L 188     -22.637   5.863  76.348 12     1 1.94          0.00
ATOM    622  N   VAL L 189     -25.233   7.568  76.756 12     0 1.63         -0.15
ATOM    623  CA  VAL L 189     -25.992   8.501  77.554 12     0 2.03          0.10
ATOM    624  C   VAL L 189     -27.434   8.049  77.686 12     0 1.67          0.60
ATOM    625  O   VAL L 189     -27.986   8.078  78.784 12     0 1.38         -0.55
ATOM    626  CB  VAL L 189     -25.940   9.912  76.964 10     1 2.03          0.00
ATOM    627  CG1 VAL L 189     -26.881  10.815  77.754 10     1 1.94          0.00
ATOM    628  CG2 VAL L 189     -24.506  10.443  77.020 10     1 1.94          0.00
ATOM    638  N   SER L 190     -28.051   7.608  76.583  2     0 1.63         -0.15
ATOM    639  CA  SER L 190     -29.443   7.191  76.638  2     1 2.03          0.10
ATOM    640  C   SER L 190     -29.624   6.041  77.617  2     0 1.67          0.60
ATOM    641  O   SER L 190     -30.568   6.043  78.408  2     0 1.38         -0.55
ATOM    642  CB  SER L 190     -29.904   6.759  75.263  2     1 1.99          0.25
ATOM    643  OG  SER L 190     -29.887   7.840  74.366  2     1 1.38         -0.25
ATOM    649  N   LYS L 191     -28.702   5.075  77.610  4     0 1.63         -0.15
ATOM    650  CA  LYS L 191     -28.815   3.965  78.541  4     0 2.03          0.10
ATOM    651  C   LYS L 191     -28.691   4.455  79.976  4     0 1.67          0.60
ATOM    652  O   LYS L 191     -29.408   3.981  80.862  2     0 1.38         -0.55
ATOM    653  CB  LYS L 191     -27.782   2.883  78.240  4     1 1.99          0.00
ATOM    654  CG  LYS L 191     -28.081   2.043  76.979  1     1 1.99          0.00
ATOM    655  CD  LYS L 191     -27.069   0.909  76.822 11     1 1.99          0.00
ATOM    656  CE  LYS L 191     -27.507  -0.137  75.767 11     1 1.99          0.25
ATOM    657  NZ  LYS L 191     -27.395   0.343  74.356 11     1 1.47          0.75
ATOM    671  N   ASP L 192     -27.823   5.443  80.212  8     0 1.63         -0.15
ATOM    672  CA  ASP L 192     -27.684   5.971  81.554  9     1 2.03          0.10
ATOM    673  C   ASP L 192     -28.979   6.653  81.990  8     0 1.67          0.60
ATOM    674  O   ASP L 192     -29.423   6.466  83.128  8     0 1.38         -0.55
ATOM    675  CB  ASP L 192     -26.528   6.960  81.621  9     1 1.99          0.00
ATOM    676  CG  ASP L 192     -26.224   7.407  83.018  9     0 1.67          0.14
ATOM    677  OD1 ASP L 192     -25.823   6.588  83.808  9     1 1.48         -0.57
ATOM    678  OD2 ASP L 192     -26.380   8.562  83.293  9     0 1.48         -0.57
ATOM    683  N   GLU L 193     -29.602   7.424  81.087  8     0 1.63         -0.15
ATOM    684  CA  GLU L 193     -30.857   8.088  81.430  8     0 2.03          0.10
ATOM    685  C   GLU L 193     -31.949   7.057  81.720  8     0 1.67          0.60
ATOM    686  O   GLU L 193     -32.748   7.229  82.642  8     0 1.38         -0.55
ATOM    687  CB  GLU L 193     -31.301   9.076  80.339  8     1 1.99          0.00
ATOM    688  CG  GLU L 193     -30.432  10.349  80.254  8     1 1.99          0.00
ATOM    689  CD  GLU L 193     -30.909  11.368  79.220  9     1 1.67          0.14
ATOM    690  OE1 GLU L 193     -31.776  11.057  78.434  9     1 1.48         -0.57
ATOM    691  OE2 GLU L 193     -30.412  12.472  79.249  9     1 1.48         -0.57
ATOM    698  N   LEU L 194     -31.967   5.947  80.982 12     0 1.63         -0.15
ATOM    699  CA  LEU L 194     -32.969   4.931  81.264 12     0 2.03          0.10
ATOM    700  C   LEU L 194     -32.767   4.359  82.670 12     1 1.67          0.60
ATOM    701  O   LEU L 194     -33.734   4.174  83.420 12     1 1.38         -0.55
ATOM    702  CB  LEU L 194     -32.909   3.817  80.213 10     1 1.99          0.00
ATOM    703  CG  LEU L 194     -33.370   4.225  78.803 10     1 2.03          0.00
ATOM    704  CD1 LEU L 194     -33.076   3.098  77.821 10     1 1.94          0.00
ATOM    705  CD2 LEU L 194     -34.852   4.543  78.844 10     1 1.94          0.00
ATOM    717  N   GLN L 195     -31.502   4.138  83.058  2     0 1.63         -0.15
ATOM    718  CA  GLN L 195     -31.235   3.628  84.396  3     1 2.03          0.10
ATOM    719  C   GLN L 195     -31.636   4.662  85.443  3     0 1.67          0.60
ATOM    720  O   GLN L 195     -32.212   4.310  86.475  3     0 1.38         -0.55
ATOM    721  CB  GLN L 195     -29.766   3.243  84.558  3     1 1.99          0.00
ATOM    722  CG  GLN L 195     -29.369   2.017  83.754  2     1 1.99          0.00
ATOM    723  CD  GLN L 195     -27.899   1.666  83.884  2     1 1.67          0.55
ATOM    724  NE2 GLN L 195     -27.322   1.172  82.797  2     1 1.63          0.00
ATOM    725  OE1 GLN L 195     -27.288   1.825  84.949  2     1 1.38         -0.55
ATOM    734  N   ARG L 196     -31.369   5.941  85.166  4     0 1.63         -0.15
ATOM    735  CA  ARG L 196     -31.751   7.013  86.077  4     1 2.03          0.10
ATOM    736  C   ARG L 196     -33.231   6.960  86.376  4     0 1.67          0.60
ATOM    737  O   ARG L 196     -33.643   6.994  87.538  3     0 1.38         -0.55
ATOM    738  CB  ARG L 196     -31.463   8.376  85.489  4     0 1.99          0.00
ATOM    739  CG  ARG L 196     -31.859   9.531  86.362  4     0 1.99          0.00
ATOM    740  CD  ARG L 196     -31.954  10.787  85.584  4     0 1.99          0.10
ATOM    741  NE  ARG L 196     -33.053  10.759  84.615  1     0 1.63         -0.10
ATOM    742  CZ  ARG L 196     -33.144  11.546  83.531  1     0 1.67          0.50
ATOM    743  NH1 ARG L 196     -32.212  12.439  83.248  1     1 1.63          0.25
ATOM    744  NH2 ARG L 196     -34.189  11.401  82.755  1     1 1.63          0.25
ATOM    758  N   ASP L 197     -34.042   6.897  85.316  8     0 1.63         -0.15
ATOM    759  CA  ASP L 197     -35.484   6.883  85.487  9     0 2.03          0.10
ATOM    760  C   ASP L 197     -35.931   5.661  86.280  8     0 1.67          0.60
ATOM    761  O   ASP L 197     -36.831   5.760  87.118  8     0 1.38         -0.55
ATOM    762  CB  ASP L 197     -36.193   6.924  84.137  9     1 1.99          0.00
ATOM    763  CG  ASP L 197     -36.063   8.290  83.418  9     1 1.67          0.14
ATOM    764  OD1 ASP L 197     -35.624   9.258  84.030  9     1 1.48         -0.57
ATOM    765  OD2 ASP L 197     -36.430   8.360  82.267  9     1 1.48         -0.57
ATOM    770  N   LYS L 198     -35.279   4.510  86.057  4     0 1.63         -0.15
ATOM    771  CA  LYS L 198     -35.633   3.310  86.804  4     1 2.03          0.10
ATOM    772  C   LYS L 198     -35.372   3.539  88.283  4     0 1.67          0.60
ATOM    773  O   LYS L 198     -36.220   3.235  89.123  2     0 1.38         -0.55
ATOM    774  CB  LYS L 198     -34.831   2.100  86.326  4     1 1.99          0.00
ATOM    775  CG  LYS L 198     -35.157   0.786  87.057  1     1 1.99          0.00
ATOM    776  CD  LYS L 198     -36.587   0.316  86.781 11     1 1.99          0.00
ATOM    777  CE  LYS L 198     -36.798  -1.159  87.200 11     1 1.99          0.25
ATOM    778  NZ  LYS L 198     -36.786  -1.368  88.696 11     1 1.47          0.75
ATOM    792  N   VAL L 199     -34.232   4.154  88.603 12     0 1.63         -0.15
ATOM    793  CA  VAL L 199     -33.921   4.441  89.992 12     0 2.03          0.10
ATOM    794  C   VAL L 199     -34.949   5.364  90.595 12     0 1.67          0.60
ATOM    795  O   VAL L 199     -35.431   5.114  91.699 12     0 1.38         -0.55
ATOM    796  CB  VAL L 199     -32.538   5.079  90.147 10     0 2.03          0.00
ATOM    797  CG1 VAL L 199     -32.381   5.584  91.565 10     0 1.94          0.00
ATOM    798  CG2 VAL L 199     -31.467   4.042  89.843 10     1 1.94          0.00
ATOM    808  N   VAL L 200     -35.349   6.390  89.858 12     0 1.63         -0.15
ATOM    809  CA  VAL L 200     -36.340   7.289  90.404 12     0 2.03          0.10
ATOM    810  C   VAL L 200     -37.628   6.551  90.720 12     0 1.67          0.60
ATOM    811  O   VAL L 200     -38.134   6.668  91.839 12     0 1.38         -0.55
ATOM    812  CB  VAL L 200     -36.660   8.407  89.403 10     1 2.03          0.00
ATOM    813  CG1 VAL L 200     -37.867   9.197  89.885 10     1 1.94          0.00
ATOM    814  CG2 VAL L 200     -35.451   9.314  89.249 10     0 1.94          0.00
ATOM    824  N   GLU L 201     -38.134   5.740  89.789  8     0 1.63         -0.15
ATOM    825  CA  GLU L 201     -39.374   5.038  90.087  8     0 2.03          0.10
ATOM    826  C   GLU L 201     -39.209   4.048  91.242  8     0 1.67          0.60
ATOM    827  O   GLU L 201     -40.067   3.977  92.126  8     0 1.38         -0.55
ATOM    828  CB  GLU L 201     -39.908   4.300  88.852  8     1 1.99          0.00
ATOM    829  CG  GLU L 201     -40.448   5.213  87.740  8     1 1.99          0.00
ATOM    830  CD  GLU L 201     -41.017   4.451  86.544  9     1 1.67          0.14
ATOM    831  OE1 GLU L 201     -40.908   3.244  86.512  9     1 1.48         -0.57
ATOM    832  OE2 GLU L 201     -41.572   5.086  85.673  9     1 1.48         -0.57
ATOM    839  N   ASP L 202     -38.082   3.334  91.300  8     0 1.63         -0.15
ATOM    840  CA  ASP L 202     -37.901   2.392  92.395  9     1 2.03          0.10
ATOM    841  C   ASP L 202     -37.858   3.117  93.736  8     0 1.67          0.60
ATOM    842  O   ASP L 202     -38.472   2.684  94.717  8     0 1.38         -0.55
ATOM    843  CB  ASP L 202     -36.618   1.567  92.212  9     1 1.99          0.00
ATOM    844  CG  ASP L 202     -36.697   0.498  91.094  9     1 1.67          0.14
ATOM    845  OD1 ASP L 202     -37.775   0.207  90.606  9     1 1.48         -0.57
ATOM    846  OD2 ASP L 202     -35.672  -0.067  90.723  9     1 1.48         -0.57
ATOM    851  N   ASP L 203     -37.193   4.270  93.785  8     0 1.63         -0.15
ATOM    852  CA  ASP L 203     -37.124   4.969  95.050  9     0 2.03          0.10
ATOM    853  C   ASP L 203     -38.490   5.521  95.423  8     0 1.67          0.60
ATOM    854  O   ASP L 203     -38.930   5.377  96.561  8     0 1.38         -0.55
ATOM    855  CB  ASP L 203     -36.118   6.119  95.000  9     1 1.99          0.00
ATOM    856  CG  ASP L 203     -34.641   5.684  94.930  9     0 1.67          0.14
ATOM    857  OD1 ASP L 203     -34.324   4.506  95.129  9     0 1.48         -0.57
ATOM    858  OD2 ASP L 203     -33.833   6.558  94.696  9     0 1.48         -0.57
ATOM    863  N   GLU L 204     -39.227   6.067  94.451  8     0 1.63         -0.15
ATOM    864  CA  GLU L 204     -40.540   6.621  94.770  8     1 2.03          0.10
ATOM    865  C   GLU L 204     -41.509   5.556  95.293  8     1 1.67          0.60
ATOM    866  O   GLU L 204     -42.300   5.824  96.198  8     1 1.38         -0.55
ATOM    867  CB  GLU L 204     -41.150   7.344  93.557  8     1 1.99          0.00
ATOM    868  CG  GLU L 204     -40.457   8.677  93.187  8     1 1.99          0.00
ATOM    869  CD  GLU L 204     -41.051   9.366  91.963  9     1 1.67          0.14
ATOM    870  OE1 GLU L 204     -41.921   8.807  91.337  9     1 1.48         -0.57
ATOM    871  OE2 GLU L 204     -40.623  10.458  91.664  9     1 1.48         -0.57
ATOM    878  N   ASP L 205     -41.447   4.343  94.736  8     0 1.63         -0.15
ATOM    879  CA  ASP L 205     -42.340   3.281  95.185  9     1 2.03          0.10
ATOM    880  C   ASP L 205     -41.969   2.671  96.544  8     0 1.67          0.60
ATOM    881  O   ASP L 205     -42.863   2.369  97.341  8     1 1.38         -0.55
ATOM    882  CB  ASP L 205     -42.406   2.154  94.151  9     1 1.99          0.00
ATOM    883  CG  ASP L 205     -43.147   2.528  92.868  9     1 1.67          0.14
ATOM    884  OD1 ASP L 205     -43.802   3.547  92.845  9     1 1.48         -0.57
ATOM    885  OD2 ASP L 205     -43.077   1.770  91.928  9     1 1.48         -0.57
ATOM    890  N   ASP L 206     -40.671   2.478  96.811  8     0 1.63         -0.15
ATOM    891  CA  ASP L 206     -40.249   1.831  98.058  9     1 2.03          0.10
ATOM    892  C   ASP L 206     -39.793   2.725  99.224  8     1 1.67          0.60
ATOM    893  O   ASP L 206     -39.931   2.314 100.378  8     1 1.38         -0.55
ATOM    894  CB  ASP L 206     -39.158   0.784  97.793  9     1 1.99          0.00
ATOM    895  CG  ASP L 206     -39.634  -0.418  96.953  9     1 1.67          0.14
ATOM    896  OD1 ASP L 206     -40.611  -1.031  97.329  9     1 1.48         -0.57
ATOM    897  OD2 ASP L 206     -38.987  -0.746  95.987  9     1 1.48         -0.57
ATOM    902  N   PHE L 207     -39.209   3.902  98.967  3     0 1.63         -0.15
ATOM    903  CA  PHE L 207     -38.639   4.668 100.075  3     0 2.03          0.10
ATOM    904  C   PHE L 207     -39.190   6.094 100.240  3     1 1.67          0.60
ATOM    905  O   PHE L 207     -39.596   6.723  99.273  3     1 1.38         -0.55
ATOM    906  CB  PHE L 207     -37.125   4.764  99.886  7     0 1.99          0.00
ATOM    907  CG  PHE L 207     -36.459   3.443  99.918  7     0 1.82          0.00
ATOM    908  CD1 PHE L 207     -36.273   2.727  98.753  7     0 1.78          0.00
ATOM    909  CD2 PHE L 207     -36.039   2.893 101.112  7     1 1.78          0.00
ATOM    910  CE1 PHE L 207     -35.673   1.486  98.774  7     1 1.78          0.00
ATOM    911  CE2 PHE L 207     -35.440   1.653 101.142  7     1 1.78          0.00
ATOM    912  CZ  PHE L 207     -35.255   0.946  99.968  7     1 1.78          0.00
ATOM    922  N   PRO L 208     -39.225   6.631 101.480  3     0 1.63         -0.25
ATOM    923  CA  PRO L 208     -39.514   8.021 101.796  3     1 2.03          0.10
ATOM    924  C   PRO L 208     -38.324   8.930 101.464  3     1 1.67          0.60
ATOM    925  O   PRO L 208     -38.439  10.157 101.478  3     1 1.38         -0.55
ATOM    926  CB  PRO L 208     -39.819   7.965 103.297  3     1 1.99          0.00
ATOM    927  CG  PRO L 208     -39.015   6.793 103.811  3     1 1.99          0.00
ATOM    928  CD  PRO L 208     -39.012   5.778 102.676  3     1 1.99          0.10
ATOM    936  N   THR L 209     -37.174   8.308 101.204  2     0 1.63         -0.15
ATOM    937  CA  THR L 209     -35.932   9.007 100.921  2     1 2.03          0.10
ATOM    938  C   THR L 209     -35.632   8.985  99.430  2     1 1.67          0.60
ATOM    939  O   THR L 209     -36.280   8.273  98.665  2     1 1.38         -0.55
ATOM    940  CB  THR L 209     -34.762   8.367 101.693  2     1 2.03          0.25
ATOM    941  CG2 THR L 209     -35.099   8.297 103.159  2     1 1.94          0.00
ATOM    942  OG1 THR L 209     -34.529   7.035 101.210  2     1 1.38         -0.25
ATOM    950  N   THR L 210     -34.611   9.742  99.031  2     1 1.63         -0.15
ATOM    951  CA  THR L 210     -34.193   9.829  97.633  2     1 2.03          0.10
ATOM    952  C   THR L 210     -33.007   8.939  97.334  2     0 1.67          0.60
ATOM    953  O   THR L 210     -32.458   8.961  96.222  2     0 1.38         -0.55
ATOM    954  CB  THR L 210     -33.727  11.233  97.294  2     0 2.03          0.25
ATOM    955  CG2 THR L 210     -34.810  12.234  97.669  2     1 1.94          0.00
ATOM    956  OG1 THR L 210     -32.508  11.513  98.049  2     1 1.38         -0.25
ATOM    964  N   ARG L 211     -32.476   8.287  98.370  4     1 1.63         -0.15
ATOM    965  CA  ARG L 211     -31.288   7.455  98.210  4     1 2.03          0.10
ATOM    966  C   ARG L 211     -30.045   8.189  97.689  4     1 1.67          0.60
ATOM    967  O   ARG L 211     -29.026   7.549  97.451  3     1 1.38         -0.55
ATOM    968  CB  ARG L 211     -31.647   6.344  97.222  4     1 1.99          0.00
ATOM    969  CG  ARG L 211     -30.595   5.424  96.757  4     1 1.99          0.00
ATOM    970  CD  ARG L 211     -31.232   4.555  95.731  4     1 1.99          0.10
ATOM    971  NE  ARG L 211     -30.312   3.863  94.909  1     1 1.63         -0.10
ATOM    972  CZ  ARG L 211     -30.684   2.922  94.032  1     1 1.67          0.50
ATOM    973  NH1 ARG L 211     -31.969   2.608  93.944  1     1 1.63          0.25
ATOM    974  NH2 ARG L 211     -29.784   2.332  93.263  1     1 1.63          0.25
ATOM    988  N   SER L 212     -30.117   9.526  97.489  2     1 1.63         -0.15
ATOM    989  CA  SER L 212     -29.060  10.363  96.904  2     1 2.03          0.10
ATOM    990  C   SER L 212     -28.890  10.105  95.382  2     0 1.67          0.60
ATOM    991  O   SER L 212     -28.144  10.827  94.702  2     1 1.38         -0.55
ATOM    992  CB  SER L 212     -27.732  10.201  97.637  2     1 1.99          0.25
ATOM    993  OG  SER L 212     -26.992   9.116  97.155  2     1 1.38         -0.25
ATOM    999  N   ASP L 213     -29.571   9.061  94.861  8     0 1.63         -0.15
ATOM   1000  CA  ASP L 213     -29.552   8.688  93.440  9     0 2.03          0.10
ATOM   1001  C   ASP L 213     -30.830   9.162  92.743  8     0 1.67          0.60
ATOM   1002  O   ASP L 213     -30.804   9.597  91.596  8     0 1.38         -0.55
ATOM   1003  CB  ASP L 213     -29.377   7.170  93.219  9     0 1.99          0.00
ATOM   1004  CG  ASP L 213     -28.019   6.547  93.673  9     1 1.67          0.14
ATOM   1005  OD1 ASP L 213     -26.998   7.026  93.237  9     1 1.48         -0.57
ATOM   1006  OD2 ASP L 213     -28.030   5.567  94.407  9     1 1.48         -0.57
ATOM   1011  N   GLY L 214     -31.972   9.142  93.436  5     0 1.63         -0.15
ATOM   1012  CA  GLY L 214     -33.226   9.588  92.824  5     1 1.99          0.10
ATOM   1013  C   GLY L 214     -33.085  11.060  92.432  5     1 1.67          0.60
ATOM   1014  O   GLY L 214     -33.658  11.537  91.449  5     1 1.38         -0.55
ATOM   1018  N   ASP L 215     -32.223  11.742  93.190  8     0 1.63         -0.15
ATOM   1019  CA  ASP L 215     -31.855  13.143  93.079  9     1 2.03          0.10
ATOM   1020  C   ASP L 215     -31.197  13.492  91.741  8     0 1.67          0.60
ATOM   1021  O   ASP L 215     -31.130  14.666  91.372  8     0 1.38         -0.55
ATOM   1022  CB  ASP L 215     -30.932  13.508  94.243  9     1 1.99          0.00
ATOM   1023  CG  ASP L 215     -31.680  13.575  95.569  9     1 1.67          0.14
ATOM   1024  OD1 ASP L 215     -32.875  13.684  95.539  9     1 1.48         -0.57
ATOM   1025  OD2 ASP L 215     -31.062  13.453  96.608  9     1 1.48         -0.57
ATOM   1030  N   PHE L 216     -30.770  12.485  90.959  3     0 1.63         -0.15
ATOM   1031  CA  PHE L 216     -30.172  12.755  89.650  3     0 2.03          0.10
ATOM   1032  C   PHE L 216     -31.198  13.445  88.766  3     0 1.67          0.60
ATOM   1033  O   PHE L 216     -30.841  14.219  87.871  3     1 1.38         -0.55
ATOM   1034  CB  PHE L 216     -29.798  11.483  88.888  7     0 1.99          0.00
ATOM   1035  CG  PHE L 216     -28.605  10.705  89.319  7     0 1.82          0.00
ATOM   1036  CD1 PHE L 216     -28.733   9.366  89.638  7     0 1.78          0.00
ATOM   1037  CD2 PHE L 216     -27.367  11.274  89.393  7     0 1.78          0.00
ATOM   1038  CE1 PHE L 216     -27.654   8.622  90.029  7     1 1.78          0.00
ATOM   1039  CE2 PHE L 216     -26.280  10.525  89.787  7     1 1.78          0.00
ATOM   1040  CZ  PHE L 216     -26.432   9.200  90.104  7     1 1.78          0.00
ATOM   1050  N   LEU L 217     -32.481  13.183  89.048 12     0 1.63         -0.15
ATOM   1051  CA  LEU L 217     -33.620  13.711  88.320 12     0 2.03          0.10
ATOM   1052  C   LEU L 217     -33.584  15.227  88.258 12     0 1.67          0.60
ATOM   1053  O   LEU L 217     -34.086  15.820  87.297 12     1 1.38         -0.55
ATOM   1054  CB  LEU L 217     -34.917  13.265  88.966 10     1 1.99          0.00
ATOM   1055  CG  LEU L 217     -36.174  13.549  88.158 10     1 2.03          0.00
ATOM   1056  CD1 LEU L 217     -36.079  12.802  86.815 10     1 1.94          0.00
ATOM   1057  CD2 LEU L 217     -37.382  13.107  88.954 10     1 1.94          0.00
ATOM   1069  N   HIS L 218     -33.006  15.863  89.292  4     1 1.63         -0.15
ATOM   1070  CA  HIS L 218     -32.920  17.308  89.371  3     1 2.03          0.10
ATOM   1071  C   HIS L 218     -32.485  17.858  88.022  3     0 1.67          0.60
ATOM   1072  O   HIS L 218     -33.050  18.836  87.539  3     1 1.38         -0.55
ATOM   1073  CB  HIS L 218     -31.888  17.697  90.445  3     1 1.99          0.00
ATOM   1074  CG  HIS L 218     -31.619  19.173  90.591  4     1 1.82          0.10
ATOM   1075  CD2 HIS L 218     -30.574  19.921  90.164  4     1 1.87          0.10
ATOM   1076  ND1 HIS L 218     -32.480  20.040  91.238  4     1 1.54         -0.10
ATOM   1077  CE1 HIS L 218     -31.972  21.265  91.203  4     1 1.87          0.30
ATOM   1078  NE2 HIS L 218     -30.814  21.222  90.545  4     1 1.54         -0.40
ATOM   1086  N   SER L 219     -31.437  17.255  87.449  2     1 1.63         -0.15
ATOM   1087  CA  SER L 219     -30.882  17.590  86.140  2     1 2.03          0.10
ATOM   1088  C   SER L 219     -31.061  19.026  85.620  2     1 1.67          0.60
ATOM   1089  O   SER L 219     -31.279  19.215  84.419  2     1 1.38         -0.55
ATOM   1090  CB  SER L 219     -31.461  16.612  85.133  2     1 1.99          0.25
ATOM   1091  OG  SER L 219     -32.864  16.766  85.005  2     1 1.38         -0.25
ATOM   1097  N   THR L 220     -30.911  20.041  86.473  2     0 1.63         -0.15
ATOM   1098  CA  THR L 220     -31.016  21.404  85.978  2     1 2.03          0.10
ATOM   1099  C   THR L 220     -29.684  21.768  85.411  2     0 1.67          0.60
ATOM   1100  O   THR L 220     -28.677  21.117  85.697  2     0 1.38         -0.55
ATOM   1101  CB  THR L 220     -31.344  22.474  87.038  2     1 2.03          0.25
ATOM   1102  CG2 THR L 220     -32.615  22.126  87.778  2     1 1.94          0.00
ATOM   1103  OG1 THR L 220     -30.235  22.608  87.958  2     1 1.38         -0.25
ATOM   1111  N   ASN L 221     -29.627  22.895  84.738  2     1 1.63         -0.15
ATOM   1112  CA  ASN L 221     -28.382  23.373  84.176  2     1 2.03          0.10
ATOM   1113  C   ASN L 221     -27.297  23.622  85.232  2     1 1.67          0.60
ATOM   1114  O   ASN L 221     -26.123  23.738  84.882  2     1 1.38         -0.55
ATOM   1115  CB  ASN L 221     -28.629  24.633  83.373  2     1 1.99          0.00
ATOM   1116  CG  ASN L 221     -29.337  24.361  82.066  2     1 1.67          0.55
ATOM   1117  ND2 ASN L 221     -29.928  25.384  81.505  2     1 1.63          0.00
ATOM   1118  OD1 ASN L 221     -29.351  23.226  81.567  2     1 1.38         -0.55
ATOM   1125  N   GLY L 222     -27.672  23.777  86.515  5     1 1.63         -0.15
ATOM   1126  CA  GLY L 222     -26.662  24.049  87.520  5     1 1.99          0.10
ATOM   1127  C   GLY L 222     -25.987  22.788  88.070  5     1 1.67          0.60
ATOM   1128  O   GLY L 222     -25.013  22.898  88.818  5     1 1.38         -0.55
ATOM   1132  N   ASN L 223     -26.497  21.590  87.739  2     0 1.63         -0.15
ATOM   1133  CA  ASN L 223     -25.879  20.386  88.294  2     1 2.03          0.10
ATOM   1134  C   ASN L 223     -26.067  19.093  87.478  2     0 1.67          0.60
ATOM   1135  O   ASN L 223     -26.165  18.006  88.052  2     1 1.38         -0.55
ATOM   1136  CB  ASN L 223     -26.354  20.195  89.729  2     1 1.99          0.00
ATOM   1137  CG  ASN L 223     -25.534  19.203  90.512  2     1 1.67          0.55
ATOM   1138  ND2 ASN L 223     -26.148  18.589  91.499  2     1 1.63          0.00
ATOM   1139  OD1 ASN L 223     -24.337  19.019  90.253  2     1 1.38         -0.55
ATOM   1146  N   LYS L 224     -26.003  19.162  86.144  4     1 1.63         -0.15
ATOM   1147  CA  LYS L 224     -26.131  17.941  85.320  4     1 2.03          0.10
ATOM   1148  C   LYS L 224     -24.907  17.043  85.500  4     0 1.67          0.60
ATOM   1149  O   LYS L 224     -24.946  15.828  85.249  2     1 1.38         -0.55
ATOM   1150  CB  LYS L 224     -26.339  18.259  83.839  4     1 1.99          0.00
ATOM   1151  CG  LYS L 224     -27.682  18.879  83.531  1     1 1.99          0.00
ATOM   1152  CD  LYS L 224     -27.888  19.158  82.064 11     1 1.99          0.00
ATOM   1153  CE  LYS L 224     -29.271  19.752  81.830 11     1 1.99          0.25
ATOM   1154  NZ  LYS L 224     -29.506  20.087  80.402 11     1 1.47          0.75
ATOM   1168  N   GLU L 225     -23.840  17.657  86.005  8     0 1.63         -0.15
ATOM   1169  CA  GLU L 225     -22.565  17.027  86.287  8     1 2.03          0.10
ATOM   1170  C   GLU L 225     -22.726  15.940  87.339  8     1 1.67          0.60
ATOM   1171  O   GLU L 225     -21.883  15.059  87.450  8     1 1.38         -0.55
ATOM   1172  CB  GLU L 225     -21.555  18.070  86.764  8     1 1.99          0.00
ATOM   1173  CG  GLU L 225     -21.130  19.064  85.689  8     1 1.99          0.00
ATOM   1174  CD  GLU L 225     -20.138  20.098  86.179  9     1 1.67          0.14
ATOM   1175  OE1 GLU L 225     -19.846  20.113  87.352  9     1 1.48         -0.57
ATOM   1176  OE2 GLU L 225     -19.674  20.874  85.374  9     1 1.48         -0.57
ATOM   1183  N   LYS L 226     -23.780  16.008  88.150  4     0 1.63         -0.15
ATOM   1184  CA  LYS L 226     -24.025  14.962  89.128  4     1 2.03          0.10
ATOM   1185  C   LYS L 226     -24.192  13.605  88.441  4     0 1.67          0.60
ATOM   1186  O   LYS L 226     -23.793  12.579  88.986  2     1 1.38         -0.55
ATOM   1187  CB  LYS L 226     -25.281  15.254  89.945  4     1 1.99          0.00
ATOM   1188  CG  LYS L 226     -25.597  14.216  91.029  1     1 1.99          0.00
ATOM   1189  CD  LYS L 226     -26.865  14.588  91.794 11     1 1.99          0.00
ATOM   1190  CE  LYS L 226     -27.416  13.418  92.626 11     1 1.99          0.25
ATOM   1191  NZ  LYS L 226     -26.530  12.997  93.752 11     1 1.47          0.75
ATOM   1205  N   LEU L 227     -24.859  13.607  87.275 12     0 1.63         -0.15
ATOM   1206  CA  LEU L 227     -25.199  12.396  86.537 12     0 2.03          0.10
ATOM   1207  C   LEU L 227     -24.193  12.020  85.464 12     0 1.67          0.60
ATOM   1208  O   LEU L 227     -23.822  10.860  85.343 12     0 1.38         -0.55
ATOM   1209  CB  LEU L 227     -26.560  12.539  85.864 10     1 1.99          0.00
ATOM   1210  CG  LEU L 227     -27.012  11.305  85.064 10     0 2.03          0.00
ATOM   1211  CD1 LEU L 227     -27.168  10.113  85.999 10     1 1.94          0.00
ATOM   1212  CD2 LEU L 227     -28.311  11.618  84.370 10     1 1.94          0.00
ATOM   1224  N   PHE L 228     -23.755  12.982  84.654  3     0 1.63         -0.15
ATOM   1225  CA  PHE L 228     -22.907  12.620  83.512  3     1 2.03          0.10
ATOM   1226  C   PHE L 228     -21.736  11.645  83.788  3     0 1.67          0.60
ATOM   1227  O   PHE L 228     -21.531  10.748  82.983  3     0 1.38         -0.55
ATOM   1228  CB  PHE L 228     -22.396  13.821  82.726  7     1 1.99          0.00
ATOM   1229  CG  PHE L 228     -21.558  13.363  81.564  7     1 1.82          0.00
ATOM   1230  CD1 PHE L 228     -22.171  12.886  80.403  7     1 1.78          0.00
ATOM   1231  CD2 PHE L 228     -20.180  13.392  81.620  7     1 1.78          0.00
ATOM   1232  CE1 PHE L 228     -21.418  12.452  79.331  7     1 1.78          0.00
ATOM   1233  CE2 PHE L 228     -19.425  12.966  80.547  7     1 1.78          0.00
ATOM   1234  CZ  PHE L 228     -20.048  12.496  79.399  7     1 1.78          0.00
ATOM   1244  N   PRO L 229     -20.942  11.756  84.877  3     0 1.63         -0.25
ATOM   1245  CA  PRO L 229     -19.834  10.865  85.208  3     1 2.03          0.10
ATOM   1246  C   PRO L 229     -20.261   9.395  85.351  3     1 1.67          0.60
ATOM   1247  O   PRO L 229     -19.401   8.512  85.384  3     1 1.38         -0.55
ATOM   1248  CB  PRO L 229     -19.345  11.428  86.548  3     1 1.99          0.00
ATOM   1249  CG  PRO L 229     -19.751  12.867  86.509  3     1 1.99          0.00
ATOM   1250  CD  PRO L 229     -21.073  12.864  85.815  3     0 1.99          0.10
ATOM   1258  N   HIS L 230     -21.567   9.135  85.494  4     0 1.63         -0.15
ATOM   1259  CA  HIS L 230     -22.081   7.782  85.617  3     1 2.03          0.10
ATOM   1260  C   HIS L 230     -22.246   7.147  84.236  3     0 1.67          0.60
ATOM   1261  O   HIS L 230     -22.318   5.919  84.115  3     1 1.38         -0.55
ATOM   1262  CB  HIS L 230     -23.402   7.799  86.380  3     1 1.99          0.00
ATOM   1263  CG  HIS L 230     -23.203   8.222  87.796  4     0 1.82          0.10
ATOM   1264  CD2 HIS L 230     -23.131   9.448  88.347  4     0 1.87          0.10
ATOM   1265  ND1 HIS L 230     -22.974   7.325  88.826  4     1 1.54         -0.10
ATOM   1266  CE1 HIS L 230     -22.796   7.995  89.951  4     1 1.87          0.30
ATOM   1267  NE2 HIS L 230     -22.885   9.284  89.685  4     1 1.54         -0.40
ATOM   1275  N   VAL L 231     -22.258   7.973  83.183 12     0 1.63         -0.15
ATOM   1276  CA  VAL L 231     -22.329   7.447  81.834 12     0 2.03          0.10
ATOM   1277  C   VAL L 231     -21.038   6.671  81.744 12     0 1.67          0.60
ATOM   1278  O   VAL L 231     -20.002   7.210  82.115 12     0 1.38         -0.55
ATOM   1279  CB  VAL L 231     -22.390   8.592  80.796 10     0 2.03          0.00
ATOM   1280  CG1 VAL L 231     -22.300   8.038  79.394 10     0 1.94          0.00
ATOM   1281  CG2 VAL L 231     -23.676   9.370  80.969 10     1 1.94          0.00
ATOM   1291  N   THR L 232     -21.085   5.420  81.299  2     1 1.63         -0.15
ATOM   1292  CA  THR L 232     -19.897   4.579  81.355  2     1 2.03          0.10
ATOM   1293  C   THR L 232     -18.622   5.293  80.874  2     0 1.67          0.60
ATOM   1294  O   THR L 232     -18.484   5.525  79.668  2     0 1.38         -0.55
ATOM   1295  CB  THR L 232     -20.106   3.327  80.489  2     1 2.03          0.25
ATOM   1296  CG2 THR L 232     -18.903   2.443  80.587  2     1 1.94          0.00
ATOM   1297  OG1 THR L 232     -21.258   2.615  80.940  2     1 1.38         -0.25
ATOM   1305  N   PRO L 233     -17.639   5.578  81.779  3     0 1.63         -0.25
ATOM   1306  CA  PRO L 233     -16.344   6.196  81.510  3     0 2.03          0.10
ATOM   1307  C   PRO L 233     -15.560   5.513  80.420  3     1 1.67          0.60
ATOM   1308  O   PRO L 233     -14.854   6.151  79.644  3     0 1.38         -0.55
ATOM   1309  CB  PRO L 233     -15.630   6.072  82.856  3     1 1.99          0.00
ATOM   1310  CG  PRO L 233     -16.741   6.060  83.872  3     1 1.99          0.00
ATOM   1311  CD  PRO L 233     -17.848   5.281  83.223  3     1 1.99          0.10
ATOM   1319  N   LYS L 234     -15.720   4.194  80.317  4     0 1.63         -0.15
ATOM   1320  CA  LYS L 234     -15.014   3.436  79.297  4     1 2.03          0.10
ATOM   1321  C   LYS L 234     -15.530   3.839  77.930  4     1 1.67          0.60
ATOM   1322  O   LYS L 234     -14.784   3.890  76.953  2     1 1.38         -0.55
ATOM   1323  CB  LYS L 234     -15.215   1.936  79.498  4     1 1.99          0.00
ATOM   1324  CG  LYS L 234     -14.536   1.366  80.728  1     1 1.99          0.00
ATOM   1325  CD  LYS L 234     -14.820  -0.128  80.866 11     1 1.99          0.00
ATOM   1326  CE  LYS L 234     -14.157  -0.713  82.106 11     1 1.99          0.25
ATOM   1327  NZ  LYS L 234     -14.464  -2.164  82.268 11     1 1.47          0.75
ATOM   1341  N   GLY L 235     -16.835   4.098  77.859  5     0 1.63         -0.15
ATOM   1342  CA  GLY L 235     -17.474   4.510  76.636  5     1 1.99          0.10
ATOM   1343  C   GLY L 235     -16.986   5.898  76.305  5     0 1.67          0.60
ATOM   1344  O   GLY L 235     -16.458   6.150  75.229  5     0 1.38         -0.55
ATOM   1348  N   ILE L 236     -17.060   6.781  77.285 12     0 1.63         -0.15
ATOM   1349  CA  ILE L 236     -16.705   8.170  77.057 12     1 2.03          0.10
ATOM   1350  C   ILE L 236     -15.259   8.327  76.582 12     0 1.67          0.60
ATOM   1351  O   ILE L 236     -14.993   8.974  75.556 12     1 1.38         -0.55
ATOM   1352  CB  ILE L 236     -16.864   8.942  78.379 10     0 2.03          0.00
ATOM   1353  CG1 ILE L 236     -18.327   9.031  78.782 10     1 1.99          0.00
ATOM   1354  CG2 ILE L 236     -16.269  10.334  78.262 10     1 1.94          0.00
ATOM   1355  CD1 ILE L 236     -18.499   9.492  80.198 10     1 1.94          0.00
ATOM   1367  N   ASN L 237     -14.325   7.694  77.285  2     0 1.63         -0.15
ATOM   1368  CA  ASN L 237     -12.925   7.804  76.920  2     1 2.03          0.10
ATOM   1369  C   ASN L 237     -12.574   6.977  75.688  2     1 1.67          0.60
ATOM   1370  O   ASN L 237     -11.757   7.401  74.867  2     1 1.38         -0.55
ATOM   1371  CB  ASN L 237     -12.068   7.403  78.097  2     1 1.99          0.00
ATOM   1372  CG  ASN L 237     -12.106   8.427  79.204  2     1 1.67          0.55
ATOM   1373  ND2 ASN L 237     -11.855   7.982  80.409  2     1 1.63          0.00
ATOM   1374  OD1 ASN L 237     -12.367   9.617  78.976  2     1 1.38         -0.55
ATOM   1381  N   GLY L 238     -13.180   5.792  75.556  5     0 1.63         -0.15
ATOM   1382  CA  GLY L 238     -12.926   4.906  74.430  5     1 1.99          0.10
ATOM   1383  C   GLY L 238     -13.406   5.493  73.109  5     1 1.67          0.60
ATOM   1384  O   GLY L 238     -12.764   5.313  72.074  5     1 1.38         -0.55
ATOM   1388  N   ILE L 239     -14.539   6.195  73.148 12     0 1.63         -0.15
ATOM   1389  CA  ILE L 239     -15.130   6.778  71.957 12     0 2.03          0.10
ATOM   1390  C   ILE L 239     -14.429   8.077  71.567 12     0 1.67          0.60
ATOM   1391  O   ILE L 239     -14.050   8.252  70.411 12     0 1.38         -0.55
ATOM   1392  CB  ILE L 239     -16.617   7.080  72.185 10     0 2.03          0.00
ATOM   1393  CG1 ILE L 239     -17.429   5.824  72.432 10     1 1.99          0.00
ATOM   1394  CG2 ILE L 239     -17.133   7.687  70.972 10     0 1.94          0.00
ATOM   1395  CD1 ILE L 239     -18.810   6.167  72.982 10     1 1.94          0.00
ATOM   1407  N   ASP L 240     -14.290   9.010  72.517  8     0 1.63         -0.15
ATOM   1408  CA  ASP L 240     -13.629  10.282  72.244  9     1 2.03          0.10
ATOM   1409  C   ASP L 240     -14.133  11.001  70.999  8     0 1.67          0.60
ATOM   1410  O   ASP L 240     -13.335  11.408  70.148  8     0 1.38         -0.55
ATOM   1411  CB  ASP L 240     -12.110  10.123  72.182  9     1 1.99          0.00
ATOM   1412  CG  ASP L 240     -11.379  11.497  72.170  9     1 1.67          0.14
ATOM   1413  OD1 ASP L 240     -12.005  12.501  72.509  9     1 1.48         -0.57
ATOM   1414  OD2 ASP L 240     -10.222  11.541  71.815  9     1 1.48         -0.57
ATOM   1419  N   PHE L 241     -15.449  11.217  70.930  3     1 1.63         -0.15
ATOM   1420  CA  PHE L 241     -16.035  11.912  69.795  3     0 2.03          0.10
ATOM   1421  C   PHE L 241     -15.328  13.230  69.523  3     0 1.67          0.60
ATOM   1422  O   PHE L 241     -15.036  13.537  68.371  3     0 1.38         -0.55
ATOM   1423  CB  PHE L 241     -17.517  12.184  70.030  7     1 1.99          0.00
ATOM   1424  CG  PHE L 241     -18.167  12.981  68.934  7     0 1.82          0.00
ATOM   1425  CD1 PHE L 241     -18.617  12.373  67.788  7     0 1.78          0.00
ATOM   1426  CD2 PHE L 241     -18.322  14.354  69.055  7     1 1.78          0.00
ATOM   1427  CE1 PHE L 241     -19.208  13.112  66.785  7     1 1.78          0.00
ATOM   1428  CE2 PHE L 241     -18.911  15.092  68.050  7     1 1.78          0.00
ATOM   1429  CZ  PHE L 241     -19.356  14.466  66.911  7     1 1.78          0.00
ATOM   1439  N   LYS L 242     -15.083  14.032  70.565  4     1 1.63         -0.15
ATOM   1440  CA  LYS L 242     -14.437  15.324  70.364  4     1 2.03          0.10
ATOM   1441  C   LYS L 242     -13.062  15.193  69.707  4     0 1.67          0.60
ATOM   1442  O   LYS L 242     -12.776  15.899  68.734  2     0 1.38         -0.55
ATOM   1443  CB  LYS L 242     -14.308  16.080  71.682  4     1 1.99          0.00
ATOM   1444  CG  LYS L 242     -13.667  17.459  71.554  1     1 1.99          0.00
ATOM   1445  CD  LYS L 242     -13.634  18.188  72.895 11     1 1.99          0.00
ATOM   1446  CE  LYS L 242     -12.960  19.550  72.775 11     1 1.99          0.25
ATOM   1447  NZ  LYS L 242     -12.946  20.280  74.075 11     1 1.47          0.75
ATOM   1461  N   GLY L 243     -12.196  14.295  70.198  5     0 1.63         -0.15
ATOM   1462  CA  GLY L 243     -10.887  14.164  69.574  5     1 1.99          0.10
ATOM   1463  C   GLY L 243     -11.012  13.774  68.105  5     1 1.67          0.60
ATOM   1464  O   GLY L 243     -10.246  14.256  67.254  5     1 1.38         -0.55
ATOM   1468  N   GLU L 244     -11.999  12.925  67.795  8     1 1.63         -0.15
ATOM   1469  CA  GLU L 244     -12.191  12.491  66.423  8     0 2.03          0.10
ATOM   1470  C   GLU L 244     -12.732  13.639  65.582  8     0 1.67          0.60
ATOM   1471  O   GLU L 244     -12.312  13.824  64.447  8     0 1.38         -0.55
ATOM   1472  CB  GLU L 244     -13.150  11.310  66.351  8     0 1.99          0.00
ATOM   1473  CG  GLU L 244     -13.305  10.663  64.945  8     0 1.99          0.00
ATOM   1474  CD  GLU L 244     -12.069   9.968  64.436  9     1 1.67          0.14
ATOM   1475  OE1 GLU L 244     -11.213   9.652  65.225  9     1 1.48         -0.57
ATOM   1476  OE2 GLU L 244     -11.993   9.742  63.249  9     1 1.48         -0.57
ATOM   1483  N   ALA L 245     -13.661  14.423  66.137 12     0 1.63         -0.15
ATOM   1484  CA  ALA L 245     -14.249  15.542  65.408 12     0 2.03          0.10
ATOM   1485  C   ALA L 245     -13.185  16.555  65.026 12     0 1.67          0.60
ATOM   1486  O   ALA L 245     -13.178  17.078  63.907 12     0 1.38         -0.55
ATOM   1487  CB  ALA L 245     -15.311  16.215  66.258 12     1 1.94          0.00
ATOM   1493  N   ILE L 246     -12.244  16.798  65.935 12     0 1.63         -0.15
ATOM   1494  CA  ILE L 246     -11.156  17.725  65.678 12     1 2.03          0.10
ATOM   1495  C   ILE L 246     -10.215  17.165  64.622 12     0 1.67          0.60
ATOM   1496  O   ILE L 246      -9.853  17.859  63.664 12     0 1.38         -0.55
ATOM   1497  CB  ILE L 246     -10.386  18.026  66.964 10     0 2.03          0.00
ATOM   1498  CG1 ILE L 246     -11.293  18.794  67.934 10     1 1.99          0.00
ATOM   1499  CG2 ILE L 246      -9.126  18.821  66.640 10     1 1.94          0.00
ATOM   1500  CD1 ILE L 246     -10.744  18.880  69.328 10     1 1.94          0.00
ATOM   1512  N   THR L 247      -9.850  15.886  64.776  2     0 1.63         -0.15
ATOM   1513  CA  THR L 247      -8.968  15.217  63.836  2     1 2.03          0.10
ATOM   1514  C   THR L 247      -9.583  15.253  62.447  2     0 1.67          0.60
ATOM   1515  O   THR L 247      -8.904  15.560  61.459  2     0 1.38         -0.55
ATOM   1516  CB  THR L 247      -8.748  13.754  64.258  2     0 2.03          0.25
ATOM   1517  CG2 THR L 247      -7.877  13.032  63.244  2     1 1.94          0.00
ATOM   1518  OG1 THR L 247      -8.129  13.722  65.557  2     1 1.38         -0.25
ATOM   1526  N   PHE L 248     -10.875  14.944  62.384  3     0 1.63         -0.15
ATOM   1527  CA  PHE L 248     -11.649  14.943  61.166  3     0 2.03          0.10
ATOM   1528  C   PHE L 248     -11.647  16.286  60.485  3     0 1.67          0.60
ATOM   1529  O   PHE L 248     -11.328  16.374  59.302  3     0 1.38         -0.55
ATOM   1530  CB  PHE L 248     -13.087  14.529  61.461  7     0 1.99          0.00
ATOM   1531  CG  PHE L 248     -14.000  14.703  60.307  7     0 1.82          0.00
ATOM   1532  CD1 PHE L 248     -13.959  13.849  59.259  7     0 1.78          0.00
ATOM   1533  CD2 PHE L 248     -14.918  15.738  60.285  7     0 1.78          0.00
ATOM   1534  CE1 PHE L 248     -14.780  13.991  58.199  7     0 1.78          0.00
ATOM   1535  CE2 PHE L 248     -15.765  15.899  59.216  7     1 1.78          0.00
ATOM   1536  CZ  PHE L 248     -15.695  15.018  58.163  7     1 1.78          0.00
ATOM   1546  N   LYS L 249     -11.988  17.350  61.206  4     0 1.63         -0.15
ATOM   1547  CA  LYS L 249     -12.037  18.653  60.567  4     1 2.03          0.10
ATOM   1548  C   LYS L 249     -10.662  19.088  60.072  4     1 1.67          0.60
ATOM   1549  O   LYS L 249     -10.527  19.630  58.969  2     1 1.38         -0.55
ATOM   1550  CB  LYS L 249     -12.609  19.676  61.541  4     1 1.99          0.00
ATOM   1551  CG  LYS L 249     -14.103  19.494  61.812  1     1 1.99          0.00
ATOM   1552  CD  LYS L 249     -14.615  20.490  62.834 11     1 1.99          0.00
ATOM   1553  CE  LYS L 249     -16.093  20.268  63.124 11     1 1.99          0.25
ATOM   1554  NZ  LYS L 249     -16.603  21.214  64.157 11     1 1.47          0.75
ATOM   1568  N   ALA L 250      -9.619  18.824  60.864 12     0 1.63         -0.15
ATOM   1569  CA  ALA L 250      -8.274  19.182  60.442 12     1 2.03          0.10
ATOM   1570  C   ALA L 250      -7.862  18.397  59.197 12     1 1.67          0.60
ATOM   1571  O   ALA L 250      -7.299  18.959  58.246 12     1 1.38         -0.55
ATOM   1572  CB  ALA L 250      -7.299  18.913  61.569 12     1 1.94          0.00
ATOM   1578  N   THR L 251      -8.193  17.100  59.188  2     0 1.63         -0.15
ATOM   1579  CA  THR L 251      -7.847  16.223  58.089  2     1 2.03          0.10
ATOM   1580  C   THR L 251      -8.613  16.640  56.851  2     0 1.67          0.60
ATOM   1581  O   THR L 251      -8.050  16.680  55.757  2     0 1.38         -0.55
ATOM   1582  CB  THR L 251      -8.176  14.756  58.393  2     0 2.03          0.25
ATOM   1583  CG2 THR L 251      -7.727  13.921  57.213  2     1 1.94          0.00
ATOM   1584  OG1 THR L 251      -7.480  14.309  59.563  2     1 1.38         -0.25
ATOM   1592  N   THR L 252      -9.898  16.952  57.030  2     0 1.63         -0.15
ATOM   1593  CA  THR L 252     -10.783  17.331  55.950  2     0 2.03          0.10
ATOM   1594  C   THR L 252     -10.245  18.552  55.254  2     0 1.67          0.60
ATOM   1595  O   THR L 252     -10.177  18.582  54.031  2     0 1.38         -0.55
ATOM   1596  CB  THR L 252     -12.195  17.660  56.467  2     1 2.03          0.25
ATOM   1597  CG2 THR L 252     -13.075  18.060  55.317  2     1 1.94          0.00
ATOM   1598  OG1 THR L 252     -12.756  16.530  57.105  2     0 1.38         -0.25
ATOM   1606  N   ALA L 253      -9.831  19.560  56.024 12     0 1.63         -0.15
ATOM   1607  CA  ALA L 253      -9.273  20.760  55.425 12     1 2.03          0.10
ATOM   1608  C   ALA L 253      -8.026  20.424  54.603 12     1 1.67          0.60
ATOM   1609  O   ALA L 253      -7.844  20.925  53.487 12     1 1.38         -0.55
ATOM   1610  CB  ALA L 253      -8.934  21.754  56.517 12     1 1.94          0.00
ATOM   1616  N   GLY L 254      -7.193  19.518  55.130  5     0 1.63         -0.15
ATOM   1617  CA  GLY L 254      -5.990  19.069  54.438  5     1 1.99          0.10
ATOM   1618  C   GLY L 254      -6.360  18.426  53.106  5     1 1.67          0.60
ATOM   1619  O   GLY L 254      -5.785  18.744  52.055  5     1 1.38         -0.55
ATOM   1623  N   ILE L 255      -7.303  17.489  53.168 12     0 1.63         -0.15
ATOM   1624  CA  ILE L 255      -7.756  16.757  52.003 12     0 2.03          0.10
ATOM   1625  C   ILE L 255      -8.427  17.625  50.967 12     0 1.67          0.60
ATOM   1626  O   ILE L 255      -8.109  17.515  49.790 12     0 1.38         -0.55
ATOM   1627  CB  ILE L 255      -8.692  15.605  52.403 10     0 2.03          0.00
ATOM   1628  CG1 ILE L 255      -7.856  14.532  53.144 10     1 1.99          0.00
ATOM   1629  CG2 ILE L 255      -9.495  15.070  51.197 10     0 1.94          0.00
ATOM   1630  CD1 ILE L 255      -8.680  13.466  53.779 10     0 1.94          0.00
ATOM   1642  N   LEU L 256      -9.328  18.503  51.366 12     0 1.63         -0.15
ATOM   1643  CA  LEU L 256      -9.996  19.310  50.368 12     0 2.03          0.10
ATOM   1644  C   LEU L 256      -8.993  20.222  49.675 12     1 1.67          0.60
ATOM   1645  O   LEU L 256      -9.044  20.412  48.450 12     0 1.38         -0.55
ATOM   1646  CB  LEU L 256     -11.108  20.120  51.023 10     1 1.99          0.00
ATOM   1647  CG  LEU L 256     -12.279  19.277  51.556 10     0 2.03          0.00
ATOM   1648  CD1 LEU L 256     -13.244  20.182  52.289 10     1 1.94          0.00
ATOM   1649  CD2 LEU L 256     -12.941  18.533  50.417 10     1 1.94          0.00
ATOM   1661  N   ALA L 257      -8.040  20.771  50.439 12     1 1.63         -0.15
ATOM   1662  CA  ALA L 257      -7.016  21.608  49.839 12     1 2.03          0.10
ATOM   1663  C   ALA L 257      -6.165  20.795  48.861 12     1 1.67          0.60
ATOM   1664  O   ALA L 257      -5.857  21.264  47.760 12     1 1.38         -0.55
ATOM   1665  CB  ALA L 257      -6.146  22.215  50.919 12     1 1.94          0.00
ATOM   1671  N   THR L 258      -5.837  19.553  49.240  2     0 1.63         -0.15
ATOM   1672  CA  THR L 258      -5.035  18.667  48.410  2     1 2.03          0.10
ATOM   1673  C   THR L 258      -5.756  18.298  47.129  2     0 1.67          0.60
ATOM   1674  O   THR L 258      -5.167  18.309  46.045  2     0 1.38         -0.55
ATOM   1675  CB  THR L 258      -4.669  17.382  49.164  2     0 2.03          0.25
ATOM   1676  CG2 THR L 258      -3.872  16.463  48.255  2     1 1.94          0.00
ATOM   1677  OG1 THR L 258      -3.896  17.718  50.331  2     1 1.38         -0.25
ATOM   1685  N   LEU L 259      -7.039  17.969  47.240 12     0 1.63         -0.15
ATOM   1686  CA  LEU L 259      -7.803  17.591  46.070 12     0 2.03          0.10
ATOM   1687  C   LEU L 259      -7.893  18.779  45.126 12     0 1.67          0.60
ATOM   1688  O   LEU L 259      -7.713  18.634  43.918 12     0 1.38         -0.55
ATOM   1689  CB  LEU L 259      -9.217  17.168  46.484 10     1 1.99          0.00
ATOM   1690  CG  LEU L 259      -9.330  15.866  47.318 10     0 2.03          0.00
ATOM   1691  CD1 LEU L 259     -10.755  15.691  47.782 10     1 1.94          0.00
ATOM   1692  CD2 LEU L 259      -8.882  14.727  46.529 10     0 1.94          0.00
ATOM   1704  N   SER L 260      -8.093  19.982  45.688  2     0 1.63         -0.15
ATOM   1705  CA  SER L 260      -8.207  21.192  44.884  2     1 2.03          0.10
ATOM   1706  C   SER L 260      -6.900  21.461  44.145  2     1 1.67          0.60
ATOM   1707  O   SER L 260      -6.905  21.786  42.954  2     1 1.38         -0.55
ATOM   1708  CB  SER L 260      -8.541  22.364  45.787  2     1 1.99          0.25
ATOM   1709  OG  SER L 260      -9.796  22.186  46.393  2     1 1.38         -0.25
ATOM   1715  N   HIS L 261      -5.783  21.265  44.851  4     0 1.63         -0.15
ATOM   1716  CA  HIS L 261      -4.432  21.421  44.325  3     1 2.03          0.10
ATOM   1717  C   HIS L 261      -4.214  20.454  43.177  3     0 1.67          0.60
ATOM   1718  O   HIS L 261      -3.758  20.839  42.094  3     0 1.38         -0.55
ATOM   1719  CB  HIS L 261      -3.424  21.169  45.451  3     1 1.99          0.00
ATOM   1720  CG  HIS L 261      -1.982  21.277  45.115  4     1 1.82          0.10
ATOM   1721  CD2 HIS L 261      -1.036  20.326  45.005  4     1 1.87          0.10
ATOM   1722  ND1 HIS L 261      -1.350  22.483  44.896  4     1 1.54         -0.10
ATOM   1723  CE1 HIS L 261      -0.068  22.266  44.663  4     1 1.87          0.30
ATOM   1724  NE2 HIS L 261       0.154  20.964  44.731  4     1 1.54         -0.40
ATOM   1732  N   CYS L 262      -4.556  19.188  43.400  5     0 1.63         -0.15
ATOM   1733  CA  CYS L 262      -4.363  18.190  42.375  5     0 2.03          0.10
ATOM   1734  C   CYS L 262      -5.174  18.545  41.136  5     0 1.67          0.60
ATOM   1735  O   CYS L 262      -4.659  18.464  40.021  5     0 1.38         -0.55
ATOM   1736  CB  CYS L 262      -4.794  16.828  42.889  5     0 1.99          0.19
ATOM   1737  SG  CYS L 262      -3.720  16.160  44.165  5     0 1.69         -0.19
ATOM   1743  N   ILE L 263      -6.405  19.026  41.328 12     0 1.63         -0.15
ATOM   1744  CA  ILE L 263      -7.235  19.413  40.199 12     0 2.03          0.10
ATOM   1745  C   ILE L 263      -6.632  20.584  39.446 12     0 1.67          0.60
ATOM   1746  O   ILE L 263      -6.571  20.549  38.216 12     0 1.38         -0.55
ATOM   1747  CB  ILE L 263      -8.651  19.775  40.649 10     0 2.03          0.00
ATOM   1748  CG1 ILE L 263      -9.349  18.517  41.142 10     1 1.99          0.00
ATOM   1749  CG2 ILE L 263      -9.406  20.418  39.483 10     1 1.94          0.00
ATOM   1750  CD1 ILE L 263     -10.623  18.781  41.897 10     1 1.94          0.00
ATOM   1762  N   GLU L 264      -6.178  21.622  40.155  8     0 1.63         -0.15
ATOM   1763  CA  GLU L 264      -5.587  22.763  39.463  8     1 2.03          0.10
ATOM   1764  C   GLU L 264      -4.438  22.304  38.586  8     0 1.67          0.60
ATOM   1765  O   GLU L 264      -4.307  22.730  37.433  8     0 1.38         -0.55
ATOM   1766  CB  GLU L 264      -5.057  23.814  40.443  8     1 1.99          0.00
ATOM   1767  CG  GLU L 264      -4.467  25.046  39.732  8     1 1.99          0.00
ATOM   1768  CD  GLU L 264      -3.909  26.132  40.646  9     1 1.67          0.14
ATOM   1769  OE1 GLU L 264      -3.906  25.967  41.841  9     1 1.48         -0.57
ATOM   1770  OE2 GLU L 264      -3.492  27.142  40.118  9     1 1.48         -0.57
ATOM   1777  N   LEU L 265      -3.602  21.430  39.129 12     0 1.63         -0.15
ATOM   1778  CA  LEU L 265      -2.474  20.927  38.381 12     0 2.03          0.10
ATOM   1779  C   LEU L 265      -2.912  20.091  37.178 12     1 1.67          0.60
ATOM   1780  O   LEU L 265      -2.304  20.187  36.107 12     1 1.38         -0.55
ATOM   1781  CB  LEU L 265      -1.572  20.165  39.327 10     1 1.99          0.00
ATOM   1782  CG  LEU L 265      -0.844  21.068  40.352 10     0 2.03          0.00
ATOM   1783  CD1 LEU L 265      -0.093  20.231  41.370 10     0 1.94          0.00
ATOM   1784  CD2 LEU L 265       0.097  21.976  39.602 10     1 1.94          0.00
ATOM   1796  N   MET L 266      -3.981  19.296  37.323  3     0 1.63         -0.15
ATOM   1797  CA  MET L 266      -4.488  18.522  36.193  3     1 2.03          0.10
ATOM   1798  C   MET L 266      -4.955  19.467  35.090  3     1 1.67          0.60
ATOM   1799  O   MET L 266      -4.708  19.215  33.907 12     1 1.38         -0.55
ATOM   1800  CB  MET L 266      -5.610  17.578  36.617  7     1 1.99          0.00
ATOM   1801  CG  MET L 266      -5.154  16.405  37.488  7     0 1.99          0.06
ATOM   1802  SD  MET L 266      -6.515  15.328  37.993  7     1 1.76         -0.12
ATOM   1803  CE  MET L 266      -5.651  14.107  38.960  7     0 1.94          0.06
ATOM   1813  N   VAL L 267      -5.598  20.572  35.479 12     0 1.63         -0.15
ATOM   1814  CA  VAL L 267      -6.054  21.568  34.521 12     1 2.03          0.10
ATOM   1815  C   VAL L 267      -4.866  22.189  33.795 12     0 1.67          0.60
ATOM   1816  O   VAL L 267      -4.902  22.368  32.576 12     0 1.38         -0.55
ATOM   1817  CB  VAL L 267      -6.889  22.662  35.206 10     0 2.03          0.00
ATOM   1818  CG1 VAL L 267      -7.163  23.789  34.224 10     1 1.94          0.00
ATOM   1819  CG2 VAL L 267      -8.209  22.055  35.698 10     1 1.94          0.00
ATOM   1829  N   LYS L 268      -3.804  22.514  34.533  4     0 1.63         -0.15
ATOM   1830  CA  LYS L 268      -2.610  23.057  33.901  4     0 2.03          0.10
ATOM   1831  C   LYS L 268      -1.999  22.037  32.931  4     1 1.67          0.60
ATOM   1832  O   LYS L 268      -1.531  22.404  31.844  2     0 1.38         -0.55
ATOM   1833  CB  LYS L 268      -1.614  23.511  34.966  4     1 1.99          0.00
ATOM   1834  CG  LYS L 268      -2.068  24.782  35.697  1     1 1.99          0.00
ATOM   1835  CD  LYS L 268      -1.107  25.215  36.798 11     1 1.99          0.00
ATOM   1836  CE  LYS L 268      -1.580  26.527  37.432 11     1 1.99          0.25
ATOM   1837  NZ  LYS L 268      -0.726  26.955  38.583 11     1 1.47          0.75
ATOM   1851  N   ARG L 269      -2.026  20.747  33.291  4     0 1.63         -0.15
ATOM   1852  CA  ARG L 269      -1.529  19.717  32.384  4     1 2.03          0.10
ATOM   1853  C   ARG L 269      -2.346  19.712  31.091  4     0 1.67          0.60
ATOM   1854  O   ARG L 269      -1.784  19.663  29.991  3     0 1.38         -0.55
ATOM   1855  CB  ARG L 269      -1.581  18.338  33.021  4     1 1.99          0.00
ATOM   1856  CG  ARG L 269      -1.011  17.220  32.155  4     1 1.99          0.00
ATOM   1857  CD  ARG L 269      -1.063  15.912  32.843  4     1 1.99          0.10
ATOM   1858  NE  ARG L 269      -0.572  14.824  31.999  1     1 1.63         -0.10
ATOM   1859  CZ  ARG L 269       0.722  14.467  31.871  1     1 1.67          0.50
ATOM   1860  NH1 ARG L 269       1.655  15.117  32.530  1     1 1.63          0.25
ATOM   1861  NH2 ARG L 269       1.054  13.463  31.078  1     1 1.63          0.25
ATOM   1875  N   GLU L 270      -3.674  19.800  31.227  8     0 1.63         -0.15
ATOM   1876  CA  GLU L 270      -4.576  19.824  30.078  8     1 2.03          0.10
ATOM   1877  C   GLU L 270      -4.312  21.049  29.210  8     0 1.67          0.60
ATOM   1878  O   GLU L 270      -4.283  20.955  27.981  8     0 1.38         -0.55
ATOM   1879  CB  GLU L 270      -6.031  19.834  30.552  8     1 1.99          0.00
ATOM   1880  CG  GLU L 270      -7.074  19.885  29.452  8     1 1.99          0.00
ATOM   1881  CD  GLU L 270      -7.200  18.649  28.603  9     1 1.67          0.14
ATOM   1882  OE1 GLU L 270      -6.795  17.588  29.023  9     1 1.48         -0.57
ATOM   1883  OE2 GLU L 270      -7.702  18.793  27.504  9     1 1.48         -0.57
ATOM   1890  N   ASP L 271      -4.071  22.198  29.845  8     0 1.63         -0.15
ATOM   1891  CA  ASP L 271      -3.780  23.424  29.115  9     1 2.03          0.10
ATOM   1892  C   ASP L 271      -2.516  23.219  28.289  8     0 1.67          0.60
ATOM   1893  O   ASP L 271      -2.490  23.524  27.091  8     0 1.38         -0.55
ATOM   1894  CB  ASP L 271      -3.612  24.601  30.094  9     1 1.99          0.00
ATOM   1895  CG  ASP L 271      -3.421  25.992  29.436  9     1 1.67          0.14
ATOM   1896  OD1 ASP L 271      -4.329  26.455  28.782  9     1 1.48         -0.57
ATOM   1897  OD2 ASP L 271      -2.361  26.597  29.605  9     1 1.48         -0.57
ATOM   1902  N   SER L 272      -1.477  22.657  28.918  2     0 1.63         -0.15
ATOM   1903  CA  SER L 272      -0.221  22.418  28.228  2     1 2.03          0.10
ATOM   1904  C   SER L 272      -0.430  21.472  27.049  2     1 1.67          0.60
ATOM   1905  O   SER L 272       0.109  21.705  25.961  2     1 1.38         -0.55
ATOM   1906  CB  SER L 272       0.796  21.831  29.191  2     1 1.99          0.25
ATOM   1907  OG  SER L 272       1.129  22.749  30.200  2     1 1.38         -0.25
ATOM   1913  N   TRP L 273      -1.245  20.433  27.242 12     0 1.63         -0.15
ATOM   1914  CA  TRP L 273      -1.538  19.483  26.177 12     1 2.03          0.10
ATOM   1915  C   TRP L 273      -2.226  20.160  25.002 12     0 1.67          0.60
ATOM   1916  O   TRP L 273      -1.843  19.943  23.848  3     0 1.38         -0.55
ATOM   1917  CB  TRP L 273      -2.409  18.333  26.676 12     1 1.99          0.00
ATOM   1918  CG  TRP L 273      -2.739  17.326  25.602  3     1 1.82         -0.03
ATOM   1919  CD1 TRP L 273      -1.988  16.250  25.231  6     1 1.87          0.06
ATOM   1920  CD2 TRP L 273      -3.917  17.300  24.752  3     1 1.82          0.10
ATOM   1921  CE2 TRP L 273      -3.794  16.195  23.912  6     1 1.82         -0.04
ATOM   1922  CE3 TRP L 273      -5.039  18.112  24.643  7     0 1.78         -0.03
ATOM   1923  NE1 TRP L 273      -2.613  15.564  24.214  6     1 1.54         -0.06
ATOM   1924  CZ2 TRP L 273      -4.760  15.881  22.971  6     1 1.78          0.00
ATOM   1925  CZ3 TRP L 273      -5.999  17.806  23.702  7     1 1.78          0.00
ATOM   1926  CH2 TRP L 273      -5.870  16.717  22.890  7     1 1.78          0.00
ATOM   1937  N   GLN L 274      -3.240  20.988  25.279  2     0 1.63         -0.15
ATOM   1938  CA  GLN L 274      -3.952  21.651  24.193  3     0 2.03          0.10
ATOM   1939  C   GLN L 274      -3.019  22.583  23.437  3     0 1.67          0.60
ATOM   1940  O   GLN L 274      -3.054  22.641  22.209  3     0 1.38         -0.55
ATOM   1941  CB  GLN L 274      -5.155  22.435  24.724  3     1 1.99          0.00
ATOM   1942  CG  GLN L 274      -6.302  21.564  25.236  2     1 1.99          0.00
ATOM   1943  CD  GLN L 274      -7.449  22.359  25.806  2     1 1.67          0.55
ATOM   1944  NE2 GLN L 274      -8.245  21.707  26.646  2     1 1.63          0.00
ATOM   1945  OE1 GLN L 274      -7.636  23.549  25.506  2     1 1.38         -0.55
ATOM   1954  N   LYS L 275      -2.141  23.281  24.152  4     0 1.63         -0.15
ATOM   1955  CA  LYS L 275      -1.203  24.174  23.489  4     0 2.03          0.10
ATOM   1956  C   LYS L 275      -0.225  23.374  22.638  4     0 1.67          0.60
ATOM   1957  O   LYS L 275       0.092  23.765  21.511  2     0 1.38         -0.55
ATOM   1958  CB  LYS L 275      -0.546  25.060  24.531  4     1 1.99          0.00
ATOM   1959  CG  LYS L 275      -1.548  26.087  25.067  1     1 1.99          0.00
ATOM   1960  CD  LYS L 275      -1.036  26.921  26.210 11     1 1.99          0.00
ATOM   1961  CE  LYS L 275      -2.092  27.971  26.585 11     1 1.99          0.25
ATOM   1962  NZ  LYS L 275      -1.781  28.670  27.853 11     1 1.47          0.75
ATOM   1976  N   ARG L 276       0.211  22.213  23.136  4     0 1.63         -0.15
ATOM   1977  CA  ARG L 276       1.072  21.353  22.340  4     1 2.03          0.10
ATOM   1978  C   ARG L 276       0.356  20.976  21.053  4     0 1.67          0.60
ATOM   1979  O   ARG L 276       0.914  21.114  19.965  3     0 1.38         -0.55
ATOM   1980  CB  ARG L 276       1.453  20.088  23.097  4     1 1.99          0.00
ATOM   1981  CG  ARG L 276       2.317  19.114  22.303  4     1 1.99          0.00
ATOM   1982  CD  ARG L 276       2.771  17.954  23.123  4     1 1.99          0.10
ATOM   1983  NE  ARG L 276       3.470  16.970  22.303  1     1 1.63         -0.10
ATOM   1984  CZ  ARG L 276       4.194  15.926  22.771  1     1 1.67          0.50
ATOM   1985  NH1 ARG L 276       4.350  15.706  24.052  1     1 1.63          0.25
ATOM   1986  NH2 ARG L 276       4.772  15.093  21.943  1     1 1.63          0.25
ATOM   2000  N   LEU L 277      -0.900  20.551  21.174 12     0 1.63         -0.15
ATOM   2001  CA  LEU L 277      -1.694  20.144  20.027 12     1 2.03          0.10
ATOM   2002  C   LEU L 277      -1.815  21.280  19.014 12     0 1.67          0.60
ATOM   2003  O   LEU L 277      -1.632  21.076  17.808 12     0 1.38         -0.55
ATOM   2004  CB  LEU L 277      -3.084  19.693  20.484 10     0 1.99          0.00
ATOM   2005  CG  LEU L 277      -4.029  19.257  19.382 10     1 2.03          0.00
ATOM   2006  CD1 LEU L 277      -3.441  18.046  18.677 10     1 1.94          0.00
ATOM   2007  CD2 LEU L 277      -5.368  18.942  19.987 10     1 1.94          0.00
ATOM   2019  N   ASP L 278      -2.130  22.494  19.487  8     0 1.63         -0.15
ATOM   2020  CA  ASP L 278      -2.247  23.618  18.564  9     1 2.03          0.10
ATOM   2021  C   ASP L 278      -0.937  23.875  17.825  8     1 1.67          0.60
ATOM   2022  O   ASP L 278      -0.947  24.122  16.614  8     1 1.38         -0.55
ATOM   2023  CB  ASP L 278      -2.658  24.901  19.300  9     1 1.99          0.00
ATOM   2024  CG  ASP L 278      -4.129  24.945  19.742  9     1 1.67          0.14
ATOM   2025  OD1 ASP L 278      -4.903  24.136  19.286  9     1 1.48         -0.57
ATOM   2026  OD2 ASP L 278      -4.466  25.820  20.512  9     1 1.48         -0.57
ATOM   2031  N   LYS L 279       0.194  23.766  18.527  4     0 1.63         -0.15
ATOM   2032  CA  LYS L 279       1.485  23.981  17.887  4     1 2.03          0.10
ATOM   2033  C   LYS L 279       1.793  22.870  16.893  4     0 1.67          0.60
ATOM   2034  O   LYS L 279       2.280  23.130  15.790  2     0 1.38         -0.55
ATOM   2035  CB  LYS L 279       2.588  24.090  18.935  4     1 1.99          0.00
ATOM   2036  CG  LYS L 279       2.532  25.374  19.767  1     1 1.99          0.00
ATOM   2037  CD  LYS L 279       3.629  25.405  20.821 11     1 1.99          0.00
ATOM   2038  CE  LYS L 279       3.559  26.674  21.659 11     1 1.99          0.25
ATOM   2039  NZ  LYS L 279       4.615  26.704  22.710 11     1 1.47          0.75
ATOM   2053  N   GLU L 280       1.475  21.622  17.250  8     0 1.63         -0.15
ATOM   2054  CA  GLU L 280       1.716  20.520  16.330  8     1 2.03          0.10
ATOM   2055  C   GLU L 280       0.865  20.696  15.081  8     1 1.67          0.60
ATOM   2056  O   GLU L 280       1.327  20.444  13.968  8     1 1.38         -0.55
ATOM   2057  CB  GLU L 280       1.421  19.162  16.980  8     1 1.99          0.00
ATOM   2058  CG  GLU L 280       2.426  18.711  18.060  8     1 1.99          0.00
ATOM   2059  CD  GLU L 280       2.058  17.376  18.673  9     1 1.67          0.14
ATOM   2060  OE1 GLU L 280       1.000  16.878  18.374  9     1 1.48         -0.57
ATOM   2061  OE2 GLU L 280       2.838  16.843  19.436  9     1 1.48         -0.57
ATOM   2068  N   THR L 281      -0.368  21.173  15.262  2     0 1.63         -0.15
ATOM   2069  CA  THR L 281      -1.277  21.390  14.155  2     1 2.03          0.10
ATOM   2070  C   THR L 281      -0.726  22.461  13.220  2     0 1.67          0.60
ATOM   2071  O   THR L 281      -0.701  22.278  11.999  2     0 1.38         -0.55
ATOM   2072  CB  THR L 281      -2.658  21.810  14.667  2     1 2.03          0.25
ATOM   2073  CG2 THR L 281      -3.587  22.059  13.497  2     1 1.94          0.00
ATOM   2074  OG1 THR L 281      -3.186  20.771  15.509  2     1 1.38         -0.25
ATOM   2082  N   GLU L 282      -0.252  23.576  13.782  8     0 1.63         -0.15
ATOM   2083  CA  GLU L 282       0.320  24.622  12.943  8     1 2.03          0.10
ATOM   2084  C   GLU L 282       1.513  24.097  12.157  8     0 1.67          0.60
ATOM   2085  O   GLU L 282       1.618  24.322  10.947  8     0 1.38         -0.55
ATOM   2086  CB  GLU L 282       0.759  25.829  13.778  8     1 1.99          0.00
ATOM   2087  CG  GLU L 282       1.389  26.957  12.936  8     1 1.99          0.00
ATOM   2088  CD  GLU L 282       1.784  28.203  13.725  9     1 1.67          0.14
ATOM   2089  OE1 GLU L 282       1.498  28.282  14.896  9     1 1.48         -0.57
ATOM   2090  OE2 GLU L 282       2.409  29.063  13.136  9     1 1.48         -0.57
ATOM   2097  N   LYS L 283       2.403  23.368  12.829  4     0 1.63         -0.15
ATOM   2098  CA  LYS L 283       3.584  22.846  12.167  4     1 2.03          0.10
ATOM   2099  C   LYS L 283       3.203  21.855  11.076  4     0 1.67          0.60
ATOM   2100  O   LYS L 283       3.762  21.891   9.973  2     0 1.38         -0.55
ATOM   2101  CB  LYS L 283       4.495  22.204  13.199  4     1 1.99          0.00
ATOM   2102  CG  LYS L 283       5.165  23.210  14.134  1     1 1.99          0.00
ATOM   2103  CD  LYS L 283       5.992  22.511  15.193 11     1 1.99          0.00
ATOM   2104  CE  LYS L 283       6.611  23.515  16.158 11     1 1.99          0.25
ATOM   2105  NZ  LYS L 283       7.380  22.841  17.242 11     1 1.47          0.75
ATOM   2119  N   LYS L 284       2.203  21.012  11.345  4     0 1.63         -0.15
ATOM   2120  CA  LYS L 284       1.746  20.045  10.361  4     1 2.03          0.10
ATOM   2121  C   LYS L 284       1.262  20.777   9.129  4     0 1.67          0.60
ATOM   2122  O   LYS L 284       1.673  20.464   8.014  2     0 1.38         -0.55
ATOM   2123  CB  LYS L 284       0.632  19.174  10.940  4     1 1.99          0.00
ATOM   2124  CG  LYS L 284       0.085  18.080  10.008  1     1 1.99          0.00
ATOM   2125  CD  LYS L 284      -0.989  17.249  10.729 11     1 1.99          0.00
ATOM   2126  CE  LYS L 284      -1.472  16.063   9.888 11     1 1.99          0.25
ATOM   2127  NZ  LYS L 284      -2.233  16.494   8.692 11     1 1.47          0.75
ATOM   2141  N   ARG L 285       0.420  21.791   9.327  4     0 1.63         -0.15
ATOM   2142  CA  ARG L 285      -0.116  22.535   8.203  4     0 2.03          0.10
ATOM   2143  C   ARG L 285       0.989  23.233   7.422  4     0 1.67          0.60
ATOM   2144  O   ARG L 285       1.001  23.199   6.193  3     0 1.38         -0.55
ATOM   2145  CB  ARG L 285      -1.121  23.553   8.705  4     1 1.99          0.00
ATOM   2146  CG  ARG L 285      -2.430  22.951   9.212  4     1 1.99          0.00
ATOM   2147  CD  ARG L 285      -3.303  23.979   9.828  4     1 1.99          0.10
ATOM   2148  NE  ARG L 285      -4.554  23.412  10.309  1     1 1.63         -0.10
ATOM   2149  CZ  ARG L 285      -5.429  24.054  11.108  1     1 1.67          0.50
ATOM   2150  NH1 ARG L 285      -5.176  25.278  11.511  1     1 1.63          0.25
ATOM   2151  NH2 ARG L 285      -6.542  23.450  11.488  1     1 1.63          0.25
ATOM   2165  N   ARG L 286       1.966  23.817   8.116  4     0 1.63         -0.15
ATOM   2166  CA  ARG L 286       3.060  24.470   7.410  4     1 2.03          0.10
ATOM   2167  C   ARG L 286       3.864  23.465   6.594  4     1 1.67          0.60
ATOM   2168  O   ARG L 286       4.280  23.754   5.466  3     1 1.38         -0.55
ATOM   2169  CB  ARG L 286       3.968  25.204   8.382  4     1 1.99          0.00
ATOM   2170  CG  ARG L 286       3.374  26.487   8.975  4     1 1.99          0.00
ATOM   2171  CD  ARG L 286       4.324  27.156   9.906  4     1 1.99          0.10
ATOM   2172  NE  ARG L 286       3.761  28.370  10.495  1     1 1.63         -0.10
ATOM   2173  CZ  ARG L 286       3.760  29.580   9.924  1     1 1.67          0.50
ATOM   2174  NH1 ARG L 286       4.289  29.778   8.733  1     1 1.63          0.25
ATOM   2175  NH2 ARG L 286       3.213  30.563  10.595  1     1 1.63          0.25
ATOM   2189  N   THR L 287       4.046  22.269   7.149  2     0 1.63         -0.15
ATOM   2190  CA  THR L 287       4.789  21.215   6.492  2     1 2.03          0.10
ATOM   2191  C   THR L 287       4.048  20.790   5.230  2     0 1.67          0.60
ATOM   2192  O   THR L 287       4.659  20.634   4.167  2     0 1.38         -0.55
ATOM   2193  CB  THR L 287       4.961  20.018   7.437  2     1 2.03          0.25
ATOM   2194  CG2 THR L 287       5.782  18.934   6.779  2     1 1.94          0.00
ATOM   2195  OG1 THR L 287       5.643  20.450   8.611  2     1 1.38         -0.25
ATOM   2203  N   GLU L 288       2.725  20.622   5.342  8     0 1.63         -0.15
ATOM   2204  CA  GLU L 288       1.911  20.240   4.198  8     1 2.03          0.10
ATOM   2205  C   GLU L 288       1.958  21.311   3.117  8     0 1.67          0.60
ATOM   2206  O   GLU L 288       2.053  20.991   1.929  8     0 1.38         -0.55
ATOM   2207  CB  GLU L 288       0.458  19.994   4.616  8     1 1.99          0.00
ATOM   2208  CG  GLU L 288       0.237  18.734   5.453  8     1 1.99          0.00
ATOM   2209  CD  GLU L 288      -1.193  18.570   5.923  9     1 1.67          0.14
ATOM   2210  OE1 GLU L 288      -1.998  19.435   5.681  9     1 1.48         -0.57
ATOM   2211  OE2 GLU L 288      -1.475  17.564   6.551  9     1 1.48         -0.57
ATOM   2218  N   GLU L 289       1.942  22.591   3.509  8     0 1.63         -0.15
ATOM   2219  CA  GLU L 289       2.008  23.634   2.499  8     0 2.03          0.10
ATOM   2220  C   GLU L 289       3.366  23.593   1.806  8     0 1.67          0.60
ATOM   2221  O   GLU L 289       3.446  23.740   0.586  8     0 1.38         -0.55
ATOM   2222  CB  GLU L 289       1.766  25.019   3.111  8     1 1.99          0.00
ATOM   2223  CG  GLU L 289       0.315  25.301   3.610  8     1 1.99          0.00
ATOM   2224  CD  GLU L 289      -0.749  25.302   2.525  9     1 1.67          0.14
ATOM   2225  OE1 GLU L 289      -0.580  25.979   1.541  9     1 1.48         -0.57
ATOM   2226  OE2 GLU L 289      -1.748  24.616   2.688  9     1 1.48         -0.57
ATOM   2233  N   ALA L 290       4.436  23.337   2.567 12     0 1.63         -0.15
ATOM   2234  CA  ALA L 290       5.761  23.254   1.971 12     1 2.03          0.10
ATOM   2235  C   ALA L 290       5.823  22.107   0.969 12     1 1.67          0.60
ATOM   2236  O   ALA L 290       6.390  22.249  -0.121 12     1 1.38         -0.55
ATOM   2237  CB  ALA L 290       6.806  23.067   3.045 12     1 1.94          0.00
ATOM   2243  N   TYR L 291       5.201  20.978   1.322  3     0 1.63         -0.15
ATOM   2244  CA  TYR L 291       5.157  19.831   0.436  3     1 2.03          0.10
ATOM   2245  C   TYR L 291       4.442  20.221  -0.844  3     0 1.67          0.60
ATOM   2246  O   TYR L 291       4.948  19.987  -1.939  3     0 1.38         -0.55
ATOM   2247  CB  TYR L 291       4.467  18.640   1.092  3     1 1.99          0.00
ATOM   2248  CG  TYR L 291       4.403  17.399   0.206  3     1 1.82          0.00
ATOM   2249  CD1 TYR L 291       5.524  16.577   0.083  6     1 1.78          0.00
ATOM   2250  CD2 TYR L 291       3.237  17.081  -0.474  6     1 1.78          0.00
ATOM   2251  CE1 TYR L 291       5.471  15.443  -0.708  6     1 1.78          0.00
ATOM   2252  CE2 TYR L 291       3.187  15.946  -1.265  6     1 1.78          0.00
ATOM   2253  CZ  TYR L 291       4.297  15.130  -1.382  6     1 1.82          0.25
ATOM   2254  OH  TYR L 291       4.244  14.000  -2.169  6     1 1.38         -0.25
ATOM   2264  N   LYS L 292       3.261  20.831  -0.713  4     0 1.63         -0.15
ATOM   2265  CA  LYS L 292       2.499  21.233  -1.881  4     0 2.03          0.10
ATOM   2266  C   LYS L 292       3.277  22.230  -2.736  4     0 1.67          0.60
ATOM   2267  O   LYS L 292       3.196  22.187  -3.972  2     1 1.38         -0.55
ATOM   2268  CB  LYS L 292       1.150  21.817  -1.473  4     1 1.99          0.00
ATOM   2269  CG  LYS L 292       0.153  20.781  -0.947  1     1 1.99          0.00
ATOM   2270  CD  LYS L 292      -1.228  21.390  -0.787 11     1 1.99          0.00
ATOM   2271  CE  LYS L 292      -1.243  22.380   0.354 11     1 1.99          0.25
ATOM   2272  NZ  LYS L 292      -2.596  22.967   0.584 11     1 1.47          0.75
ATOM   2286  N   ASN L 293       4.052  23.116  -2.107  2     0 1.63         -0.15
ATOM   2287  CA  ASN L 293       4.845  24.054  -2.881  2     0 2.03          0.10
ATOM   2288  C   ASN L 293       5.866  23.277  -3.707  2     0 1.67          0.60
ATOM   2289  O   ASN L 293       6.068  23.572  -4.888  2     0 1.38         -0.55
ATOM   2290  CB  ASN L 293       5.534  25.051  -1.971  2     1 1.99          0.00
ATOM   2291  CG  ASN L 293       4.581  26.061  -1.372  2     1 1.67          0.55
ATOM   2292  ND2 ASN L 293       4.991  26.663  -0.282  2     1 1.63          0.00
ATOM   2293  OD1 ASN L 293       3.477  26.298  -1.882  2     1 1.38         -0.55
ATOM   2300  N   ALA L 294       6.474  22.247  -3.103 12     0 1.63         -0.15
ATOM   2301  CA  ALA L 294       7.435  21.412  -3.817 12     1 2.03          0.10
ATOM   2302  C   ALA L 294       6.762  20.707  -4.988 12     0 1.67          0.60
ATOM   2303  O   ALA L 294       7.331  20.596  -6.079 12     0 1.38         -0.55
ATOM   2304  CB  ALA L 294       8.045  20.387  -2.876 12     1 1.94          0.00
ATOM   2310  N   MET L 295       5.521  20.252  -4.777  3     0 1.63         -0.15
ATOM   2311  CA  MET L 295       4.818  19.547  -5.837  3     0 2.03          0.10
ATOM   2312  C   MET L 295       4.514  20.528  -6.956  3     0 1.67          0.60
ATOM   2313  O   MET L 295       4.562  20.180  -8.140 12     0 1.38         -0.55
ATOM   2314  CB  MET L 295       3.524  18.927  -5.326  7     1 1.99          0.00
ATOM   2315  CG  MET L 295       3.706  17.839  -4.281  7     1 1.99          0.06
ATOM   2316  SD  MET L 295       4.707  16.469  -4.813  7     1 1.76         -0.12
ATOM   2317  CE  MET L 295       6.253  16.963  -4.052  7     1 1.94          0.06
ATOM   2327  N   THR L 296       4.235  21.775  -6.587  2     0 1.63         -0.15
ATOM   2328  CA  THR L 296       3.957  22.786  -7.580  2     1 2.03          0.10
ATOM   2329  C   THR L 296       5.193  22.978  -8.435  2     0 1.67          0.60
ATOM   2330  O   THR L 296       5.095  23.014  -9.656  2     0 1.38         -0.55
ATOM   2331  CB  THR L 296       3.520  24.115  -6.949  2     1 2.03          0.25
ATOM   2332  CG2 THR L 296       3.283  25.149  -8.043  2     1 1.94          0.00
ATOM   2333  OG1 THR L 296       2.311  23.909  -6.196  2     1 1.38         -0.25
ATOM   2341  N   GLU L 297       6.375  23.043  -7.815  8     0 1.63         -0.15
ATOM   2342  CA  GLU L 297       7.584  23.212  -8.615  8     1 2.03          0.10
ATOM   2343  C   GLU L 297       7.758  22.037  -9.588  8     1 1.67          0.60
ATOM   2344  O   GLU L 297       8.091  22.237 -10.757  8     1 1.38         -0.55
ATOM   2345  CB  GLU L 297       8.827  23.346  -7.726  8     1 1.99          0.00
ATOM   2346  CG  GLU L 297       8.926  24.660  -6.942  8     1 1.99          0.00
ATOM   2347  CD  GLU L 297      10.180  24.754  -6.073  9     1 1.67          0.14
ATOM   2348  OE1 GLU L 297      10.893  23.782  -5.967  9     1 1.48         -0.57
ATOM   2349  OE2 GLU L 297      10.423  25.811  -5.531  9     1 1.48         -0.57
ATOM   2356  N   LEU L 298       7.434  20.821  -9.149 12     0 1.63         -0.15
ATOM   2357  CA  LEU L 298       7.543  19.647 -10.020 12     1 2.03          0.10
ATOM   2358  C   LEU L 298       6.572  19.745 -11.208 12     1 1.67          0.60
ATOM   2359  O   LEU L 298       6.845  19.232 -12.300 12     0 1.38         -0.55
ATOM   2360  CB  LEU L 298       7.281  18.362  -9.224 10     1 1.99          0.00
ATOM   2361  CG  LEU L 298       8.346  18.018  -8.168 10     1 2.03          0.00
ATOM   2362  CD1 LEU L 298       7.893  16.806  -7.368 10     1 1.94          0.00
ATOM   2363  CD2 LEU L 298       9.671  17.762  -8.858 10     1 1.94          0.00
ATOM   2375  N   LYS L 299       5.450  20.434 -10.993  4     0 1.63         -0.15
ATOM   2376  CA  LYS L 299       4.428  20.661 -12.006  4     1 2.03          0.10
ATOM   2377  C   LYS L 299       4.670  21.938 -12.836  4     0 1.67          0.60
ATOM   2378  O   LYS L 299       3.861  22.266 -13.707  2     1 1.38         -0.55
ATOM   2379  CB  LYS L 299       3.050  20.700 -11.357  4     1 1.99          0.00
ATOM   2380  CG  LYS L 299       2.616  19.357 -10.755  1     1 1.99          0.00
ATOM   2381  CD  LYS L 299       1.246  19.443 -10.106 11     1 1.99          0.00
ATOM   2382  CE  LYS L 299       0.840  18.102  -9.508 11     1 1.99          0.25
ATOM   2383  NZ  LYS L 299      -0.496  18.162  -8.856 11     1 1.47          0.75
ATOM   2397  N   LYS L 300       5.781  22.651 -12.573  4     0 1.63         -0.15
ATOM   2398  CA  LYS L 300       6.178  23.867 -13.294  4     1 2.03          0.10
ATOM   2399  C   LYS L 300       7.577  23.841 -14.009  4     1 1.67          0.60
ATOM   2400  O   LYS L 300       8.261  24.863 -13.966  2     1 1.38         -0.55
ATOM   2401  CB  LYS L 300       6.133  25.076 -12.357  4     1 1.99          0.00
ATOM   2402  CG  LYS L 300       4.745  25.406 -11.776  1     1 1.99          0.00
ATOM   2403  CD  LYS L 300       3.771  25.864 -12.840 11     1 1.99          0.00
ATOM   2404  CE  LYS L 300       2.431  26.236 -12.217 11     1 1.99          0.25
ATOM   2405  NZ  LYS L 300       1.439  26.677 -13.242 11     1 1.47          0.75
ATOM   2419  N   LYS L 301       8.041  22.736 -14.666  4     1 1.63         -0.15
ATOM   2420  CA  LYS L 301       7.376  21.443 -14.858  4     0 2.03          0.10
ATOM   2421  C   LYS L 301       8.284  20.305 -15.309  4     1 1.67          0.60
ATOM   2422  O   LYS L 301       9.189  20.465 -16.132  2     1 1.38         -0.55
ATOM   2423  CB  LYS L 301       6.222  21.625 -15.869  4     0 1.99          0.00
ATOM   2424  CG  LYS L 301       6.630  22.106 -17.237  1     0 1.99          0.00
ATOM   2425  CD  LYS L 301       5.412  22.446 -18.105 11     1 1.99          0.00
ATOM   2426  CE  LYS L 301       5.831  22.871 -19.514 11     1 1.99          0.25
ATOM   2427  NZ  LYS L 301       4.651  23.224 -20.370 11     1 1.47          0.75
ATOM   2441  N   SER L 302       7.898  19.103 -14.894  2     0 1.63         -0.15
ATOM   2442  CA  SER L 302       8.506  17.842 -15.315  2     1 2.03          0.10
ATOM   2443  C   SER L 302       8.289  17.582 -16.806  2     1 1.67          0.60
ATOM   2444  O   SER L 302       9.009  16.805 -17.437  2     1 1.38         -0.55
ATOM   2445  CB  SER L 302       7.937  16.703 -14.484  2     1 1.99          0.25
ATOM   2446  OG  SER L 302       6.575  16.494 -14.763  2     1 1.38         -0.25
ATOM   2452  N   HIS L 303       7.350  18.311 -17.394  4     0 1.63         -0.15
ATOM   2453  CA  HIS L 303       7.003  18.171 -18.796  3     1 2.03          0.10
ATOM   2454  C   HIS L 303       8.006  18.889 -19.697  3     0 1.67          0.60
ATOM   2455  O   HIS L 303       7.869  18.867 -20.920  3     1 1.38         -0.55
ATOM   2456  CB  HIS L 303       5.608  18.716 -19.062  3     1 1.99          0.00
ATOM   2457  CG  HIS L 303       4.516  17.955 -18.396  4     1 1.82          0.10
ATOM   2458  CD2 HIS L 303       3.682  18.300 -17.387  4     1 1.87          0.10
ATOM   2459  ND1 HIS L 303       4.174  16.670 -18.756  4     1 1.54         -0.10
ATOM   2460  CE1 HIS L 303       3.174  16.255 -17.996  4     1 1.87          0.30
ATOM   2461  NE2 HIS L 303       2.857  17.226 -17.159  4     1 1.54         -0.40
ATOM   2469  N   PHE L 304       9.069  19.456 -19.106  3     0 1.63         -0.15
ATOM   2470  CA  PHE L 304      10.144  20.007 -19.915  3     1 2.03          0.10
ATOM   2471  C   PHE L 304      11.083  18.868 -20.341  3     1 1.67          0.60
ATOM   2472  O   PHE L 304      12.016  19.080 -21.114  3     1 1.38         -0.55
ATOM   2473  CB  PHE L 304      10.965  21.075 -19.182  7     1 1.99          0.00
ATOM   2474  CG  PHE L 304      10.315  22.434 -19.019  7     1 1.82          0.00
ATOM   2475  CD1 PHE L 304      10.122  22.993 -17.768  7     1 1.78          0.00
ATOM   2476  CD2 PHE L 304       9.915  23.159 -20.133  7     1 1.78          0.00
ATOM   2477  CE1 PHE L 304       9.552  24.249 -17.629  7     1 1.78          0.00
ATOM   2478  CE2 PHE L 304       9.341  24.409 -19.999  7     1 1.78          0.00
ATOM   2479  CZ  PHE L 304       9.161  24.955 -18.743  7     1 1.78          0.00
ATOM   2489  N   GLY L 305      10.833  17.652 -19.830  5     0 1.63         -0.15
ATOM   2490  CA  GLY L 305      11.603  16.468 -20.184  5     1 1.99          0.10
ATOM   2491  C   GLY L 305      12.774  16.154 -19.267  5     1 1.67          0.60
ATOM   2492  O   GLY L 305      13.356  15.078 -19.395  5     1 1.38         -0.55
ATOM   2496  N   GLY L 306      13.102  17.089 -18.356  5     0 1.63         -0.15
ATOM   2497  CA  GLY L 306      14.222  16.991 -17.399  5     1 1.99          0.10
ATOM   2498  C   GLY L 306      15.098  15.759 -17.632  5     1 1.67          0.60
ATOM   2499  O   GLY L 306      14.964  14.775 -16.907  5     1 1.38         -0.55
ATOM   2503  N   PRO L 307      16.020  15.809 -18.614  3     0 1.63         -0.25
ATOM   2504  CA  PRO L 307      16.860  14.714 -19.053  3     0 2.03          0.10
ATOM   2505  C   PRO L 307      17.732  14.106 -17.979  3     1 1.67          0.60
ATOM   2506  O   PRO L 307      18.262  14.807 -17.115  3     1 1.38         -0.55
ATOM   2507  CB  PRO L 307      17.741  15.376 -20.121  3     1 1.99          0.00
ATOM   2508  CG  PRO L 307      16.946  16.567 -20.598  3     1 1.99          0.00
ATOM   2509  CD  PRO L 307      16.245  17.072 -19.369  3     1 1.99          0.10
ATOM   2517  N   ASP L 308      17.927  12.801 -18.088  8     0 1.63         -0.15
ATOM   2518  CA  ASP L 308      18.817  12.028 -17.241  9     1 2.03          0.10
ATOM   2519  C   ASP L 308      19.362  10.965 -18.180  8     1 1.67          0.60
ATOM   2520  O   ASP L 308      20.096  10.048 -17.827  8     1 1.38         -0.55
ATOM   2521  CB  ASP L 308      18.097  11.475 -15.998  9     1 1.99          0.00
ATOM   2522  CG  ASP L 308      16.970  10.486 -16.267  9     1 1.67          0.14
ATOM   2523  OD1 ASP L 308      16.773  10.113 -17.389  9     1 1.48         -0.57
ATOM   2524  OD2 ASP L 308      16.290  10.133 -15.321  9     1 1.48         -0.57
ATOM   2529  N   TYR L 309      19.107  11.215 -19.456  3     0 1.63         -0.15
ATOM   2530  CA  TYR L 309      19.528  10.336 -20.539  3     1 2.03          0.10
ATOM   2531  C   TYR L 309      21.002  10.588 -20.813  3     1 1.67          0.60
ATOM   2532  O   TYR L 309      21.671   9.854 -21.537  3     1 1.38         -0.55
ATOM   2533  CB  TYR L 309      18.702  10.664 -21.774  3     1 1.99          0.00
ATOM   2534  CG  TYR L 309      17.230  10.468 -21.540  3     1 1.82          0.00
ATOM   2535  CD1 TYR L 309      16.443  11.586 -21.319  6     1 1.78          0.00
ATOM   2536  CD2 TYR L 309      16.663   9.204 -21.524  6     1 1.78          0.00
ATOM   2537  CE1 TYR L 309      15.097  11.453 -21.080  6     1 1.78          0.00
ATOM   2538  CE2 TYR L 309      15.306   9.065 -21.288  6     1 1.78          0.00
ATOM   2539  CZ  TYR L 309      14.524  10.187 -21.067  6     1 1.82          0.25
ATOM   2540  OH  TYR L 309      13.173  10.053 -20.831  6     1 1.38         -0.25
