# Supplementary material for: CERT1 mutations perturb human development by disrupting sphingolipid homeostasis
Source: J Clin Invest. 2023 Mar 28;133(10):e165019. doi: 10.1172/JCI165019 (PMC10178846; doi:10.1172/JCI165019)
Supplement: Supplemental data set 5 [file jci-133-165019-s013.pdb]

ATOM      1  N   PHE R 151      22.286  24.823  -5.011  3     1 1.63         -0.15
ATOM      2  CA  PHE R 151      21.714  23.516  -4.762  3     0 2.03          0.10
ATOM      3  C   PHE R 151      21.711  23.094  -3.273  3     0 1.67          0.60
ATOM      4  O   PHE R 151      21.194  22.012  -2.939  3     1 1.38         -0.55
ATOM      5  CB  PHE R 151      22.500  22.480  -5.573  7     1 1.99          0.00
ATOM      6  CG  PHE R 151      22.432  22.696  -7.086  7     0 1.82          0.00
ATOM      7  CD1 PHE R 151      21.489  23.538  -7.658  7     1 1.78          0.00
ATOM      8  CD2 PHE R 151      23.325  22.059  -7.924  7     1 1.78          0.00
ATOM      9  CE1 PHE R 151      21.441  23.738  -9.023  7     1 1.78          0.00
ATOM     10  CE2 PHE R 151      23.280  22.250  -9.295  7     1 1.78          0.00
ATOM     11  CZ  PHE R 151      22.337  23.095  -9.844  7     1 1.78          0.00
ATOM     21  N   LYS R 152      22.247  23.947  -2.383  4     1 1.63         -0.15
ATOM     22  CA  LYS R 152      22.328  23.659  -0.942  4     1 2.03          0.10
ATOM     23  C   LYS R 152      21.423  24.535  -0.071  4     1 1.67          0.60
ATOM     24  O   LYS R 152      21.032  24.131   1.026  2     1 1.38         -0.55
ATOM     25  CB  LYS R 152      23.769  23.781  -0.443  4     1 1.99          0.00
ATOM     26  CG  LYS R 152      24.752  22.778  -1.044  1     1 1.99          0.00
ATOM     27  CD  LYS R 152      24.426  21.363  -0.639 11     1 1.99          0.00
ATOM     28  CE  LYS R 152      25.459  20.387  -1.172 11     1 1.99          0.25
ATOM     29  NZ  LYS R 152      25.138  18.984  -0.794 11     1 1.47          0.75
ATOM     43  N   LYS R 153      21.088  25.727  -0.546  4     0 1.63         -0.15
ATOM     44  CA  LYS R 153      20.278  26.661   0.246  4     1 2.03          0.10
ATOM     45  C   LYS R 153      18.907  26.096   0.632  4     0 1.67          0.60
ATOM     46  O   LYS R 153      18.312  25.285  -0.082  2     1 1.38         -0.55
ATOM     47  CB  LYS R 153      20.039  27.963  -0.521  4     1 1.99          0.00
ATOM     48  CG  LYS R 153      21.249  28.824  -0.746  1     1 1.99          0.00
ATOM     49  CD  LYS R 153      20.857  30.044  -1.546 11     1 1.99          0.00
ATOM     50  CE  LYS R 153      22.040  30.918  -1.871 11     1 1.99          0.25
ATOM     51  NZ  LYS R 153      21.628  32.075  -2.698 11     1 1.47          0.75
ATOM     65  N   GLY R 154      18.350  26.605   1.731  5     1 1.63         -0.15
ATOM     66  CA  GLY R 154      17.008  26.222   2.193  5     1 1.99          0.10
ATOM     67  C   GLY R 154      15.892  26.574   1.192  5     1 1.67          0.60
ATOM     68  O   GLY R 154      14.760  26.108   1.321  5     1 1.38         -0.55
ATOM     72  N   HIS R 155      16.234  27.403   0.206  4     0 1.63         -0.15
ATOM     73  CA  HIS R 155      15.343  27.863  -0.848  3     1 2.03          0.10
ATOM     74  C   HIS R 155      15.607  27.110  -2.140  3     0 1.67          0.60
ATOM     75  O   HIS R 155      15.014  27.425  -3.181  3     0 1.38         -0.55
ATOM     76  CB  HIS R 155      15.651  29.322  -1.134  3     1 1.99          0.00
ATOM     77  CG  HIS R 155      15.514  30.118   0.038  4     1 1.82          0.10
ATOM     78  CD2 HIS R 155      16.455  30.634   0.851  4     1 1.87          0.10
ATOM     79  ND1 HIS R 155      14.310  30.449   0.575  4     1 1.54         -0.10
ATOM     80  CE1 HIS R 155      14.506  31.138   1.656  4     1 1.87          0.30
ATOM     81  NE2 HIS R 155      15.808  31.262   1.855  4     1 1.54         -0.40
ATOM     89  N   SER R 156      16.481  26.109  -2.069  2     0 1.63         -0.15
ATOM     90  CA  SER R 156      16.906  25.373  -3.240  2     0 2.03          0.10
ATOM     91  C   SER R 156      15.820  24.592  -3.962  2     0 1.67          0.60
ATOM     92  O   SER R 156      15.985  24.275  -5.121  2     0 1.38         -0.55
ATOM     93  CB  SER R 156      18.067  24.470  -2.899  2     0 1.99          0.25
ATOM     94  OG  SER R 156      17.696  23.468  -1.998  2     1 1.38         -0.25
ATOM    100  N   LEU R 157      14.685  24.287  -3.359 12     0 1.63         -0.15
ATOM    101  CA  LEU R 157      13.693  23.586  -4.176 12     1 2.03          0.10
ATOM    102  C   LEU R 157      13.303  24.481  -5.354 12     0 1.67          0.60
ATOM    103  O   LEU R 157      13.283  24.054  -6.515 12     0 1.38         -0.55
ATOM    104  CB  LEU R 157      12.465  23.216  -3.357 10     1 1.99          0.00
ATOM    105  CG  LEU R 157      11.330  22.522  -4.119 10     1 2.03          0.00
ATOM    106  CD1 LEU R 157      11.847  21.228  -4.724 10     1 1.94          0.00
ATOM    107  CD2 LEU R 157      10.181  22.245  -3.154 10     1 1.94          0.00
ATOM    119  N   ARG R 158      13.019  25.746  -5.048  4     0 1.63         -0.15
ATOM    120  CA  ARG R 158      12.629  26.693  -6.071  4     1 2.03          0.10
ATOM    121  C   ARG R 158      13.833  27.125  -6.888  4     0 1.67          0.60
ATOM    122  O   ARG R 158      13.751  27.188  -8.118  3     0 1.38         -0.55
ATOM    123  CB  ARG R 158      11.971  27.918  -5.457  4     1 1.99          0.00
ATOM    124  CG  ARG R 158      11.466  28.933  -6.470  4     1 1.99          0.00
ATOM    125  CD  ARG R 158      10.661  30.020  -5.840  4     1 1.99          0.10
ATOM    126  NE  ARG R 158      10.210  30.981  -6.836  1     1 1.63         -0.10
ATOM    127  CZ  ARG R 158       9.279  31.937  -6.635  1     1 1.67          0.50
ATOM    128  NH1 ARG R 158       8.682  32.063  -5.479  1     1 1.63          0.25
ATOM    129  NH2 ARG R 158       8.951  32.755  -7.614  1     1 1.63          0.25
ATOM    143  N   GLU R 159      14.957  27.420  -6.223  8     0 1.63         -0.15
ATOM    144  CA  GLU R 159      16.124  27.861  -6.979  8     1 2.03          0.10
ATOM    145  C   GLU R 159      16.592  26.741  -7.920  8     0 1.67          0.60
ATOM    146  O   GLU R 159      16.931  27.011  -9.069  8     0 1.38         -0.55
ATOM    147  CB  GLU R 159      17.241  28.385  -6.064  8     1 1.99          0.00
ATOM    148  CG  GLU R 159      18.422  29.034  -6.809  8     1 1.99          0.00
ATOM    149  CD  GLU R 159      19.412  29.784  -5.900  9     1 1.67          0.14
ATOM    150  OE1 GLU R 159      19.185  29.861  -4.720  9     1 1.48         -0.57
ATOM    151  OE2 GLU R 159      20.396  30.281  -6.408  9     1 1.48         -0.57
ATOM    158  N   LYS R 160      16.557  25.472  -7.476  4     0 1.63         -0.15
ATOM    159  CA  LYS R 160      16.941  24.384  -8.363  4     0 2.03          0.10
ATOM    160  C   LYS R 160      15.999  24.295  -9.517  4     0 1.67          0.60
ATOM    161  O   LYS R 160      16.440  24.125 -10.642  2     0 1.38         -0.55
ATOM    162  CB  LYS R 160      16.913  23.006  -7.706  4     0 1.99          0.00
ATOM    163  CG  LYS R 160      17.987  22.694  -6.782  1     0 1.99          0.00
ATOM    164  CD  LYS R 160      17.857  21.276  -6.303 11     0 1.99          0.00
ATOM    165  CE  LYS R 160      19.034  20.932  -5.500 11     0 1.99          0.25
ATOM    166  NZ  LYS R 160      18.883  21.262  -4.060 11     1 1.47          0.75
ATOM    180  N   LEU R 161      14.701  24.446  -9.279 12     0 1.63         -0.15
ATOM    181  CA  LEU R 161      13.796  24.331 -10.400 12     0 2.03          0.10
ATOM    182  C   LEU R 161      14.098  25.440 -11.403 12     0 1.67          0.60
ATOM    183  O   LEU R 161      14.111  25.211 -12.616 12     0 1.38         -0.55
ATOM    184  CB  LEU R 161      12.347  24.381  -9.943 10     1 1.99          0.00
ATOM    185  CG  LEU R 161      11.344  24.165 -11.060 10     1 2.03          0.00
ATOM    186  CD1 LEU R 161      11.615  22.784 -11.685 10     1 1.94          0.00
ATOM    187  CD2 LEU R 161       9.935  24.248 -10.496 10     1 1.94          0.00
ATOM    199  N   ALA R 162      14.353  26.654 -10.903 12     0 1.63         -0.15
ATOM    200  CA  ALA R 162      14.683  27.764 -11.782 12     1 2.03          0.10
ATOM    201  C   ALA R 162      15.944  27.455 -12.593 12     0 1.67          0.60
ATOM    202  O   ALA R 162      16.008  27.750 -13.797 12     1 1.38         -0.55
ATOM    203  CB  ALA R 162      14.890  29.024 -10.961 12     1 1.94          0.00
ATOM    209  N   GLU R 163      16.940  26.832 -11.946  8     0 1.63         -0.15
ATOM    210  CA  GLU R 163      18.168  26.466 -12.633  8     0 2.03          0.10
ATOM    211  C   GLU R 163      17.918  25.358 -13.642  8     0 1.67          0.60
ATOM    212  O   GLU R 163      18.460  25.393 -14.744  8     0 1.38         -0.55
ATOM    213  CB  GLU R 163      19.255  26.048 -11.630  8     0 1.99          0.00
ATOM    214  CG  GLU R 163      19.830  27.213 -10.805  8     1 1.99          0.00
ATOM    215  CD  GLU R 163      20.564  28.223 -11.660  9     1 1.67          0.14
ATOM    216  OE1 GLU R 163      21.449  27.827 -12.376  9     1 1.48         -0.57
ATOM    217  OE2 GLU R 163      20.236  29.387 -11.603  9     1 1.48         -0.57
ATOM    224  N   MET R 164      17.056  24.401 -13.308  3     0 1.63         -0.15
ATOM    225  CA  MET R 164      16.780  23.312 -14.225  3     0 2.03          0.10
ATOM    226  C   MET R 164      16.152  23.850 -15.493  3     0 1.67          0.60
ATOM    227  O   MET R 164      16.579  23.506 -16.599 12     0 1.38         -0.55
ATOM    228  CB  MET R 164      15.858  22.279 -13.584  7     0 1.99          0.00
ATOM    229  CG  MET R 164      16.482  21.455 -12.451  7     0 1.99          0.06
ATOM    230  SD  MET R 164      15.294  20.392 -11.677  7     0 1.76         -0.12
ATOM    231  CE  MET R 164      15.090  19.239 -12.988  7     1 1.94          0.06
ATOM    241  N   GLU R 165      15.184  24.754 -15.340  8     0 1.63         -0.15
ATOM    242  CA  GLU R 165      14.534  25.346 -16.500  8     0 2.03          0.10
ATOM    243  C   GLU R 165      15.520  26.196 -17.293  8     1 1.67          0.60
ATOM    244  O   GLU R 165      15.506  26.179 -18.530  8     1 1.38         -0.55
ATOM    245  CB  GLU R 165      13.296  26.127 -16.067  8     1 1.99          0.00
ATOM    246  CG  GLU R 165      12.155  25.206 -15.601  8     1 1.99          0.00
ATOM    247  CD  GLU R 165      11.597  24.349 -16.742  9     1 1.67          0.14
ATOM    248  OE1 GLU R 165      11.192  24.916 -17.730  9     1 1.48         -0.57
ATOM    249  OE2 GLU R 165      11.612  23.134 -16.640  9     1 1.48         -0.57
ATOM    256  N   THR R 166      16.426  26.879 -16.595  2     0 1.63         -0.15
ATOM    257  CA  THR R 166      17.442  27.667 -17.260  2     1 2.03          0.10
ATOM    258  C   THR R 166      18.339  26.781 -18.107  2     0 1.67          0.60
ATOM    259  O   THR R 166      18.603  27.092 -19.270  2     0 1.38         -0.55
ATOM    260  CB  THR R 166      18.302  28.422 -16.244  2     0 2.03          0.25
ATOM    261  CG2 THR R 166      19.419  29.142 -16.927  2     1 1.94          0.00
ATOM    262  OG1 THR R 166      17.476  29.341 -15.507  2     1 1.38         -0.25
ATOM    270  N   PHE R 167      18.787  25.662 -17.545  3     0 1.63         -0.15
ATOM    271  CA  PHE R 167      19.653  24.762 -18.281  3     0 2.03          0.10
ATOM    272  C   PHE R 167      18.908  24.141 -19.458  3     0 1.67          0.60
ATOM    273  O   PHE R 167      19.463  24.008 -20.549  3     0 1.38         -0.55
ATOM    274  CB  PHE R 167      20.223  23.700 -17.358  7     0 1.99          0.00
ATOM    275  CG  PHE R 167      21.291  24.231 -16.442  7     0 1.82          0.00
ATOM    276  CD1 PHE R 167      21.144  24.171 -15.069  7     0 1.78          0.00
ATOM    277  CD2 PHE R 167      22.441  24.819 -16.957  7     1 1.78          0.00
ATOM    278  CE1 PHE R 167      22.115  24.684 -14.226  7     0 1.78          0.00
ATOM    279  CE2 PHE R 167      23.416  25.328 -16.111  7     1 1.78          0.00
ATOM    280  CZ  PHE R 167      23.248  25.258 -14.747  7     1 1.78          0.00
ATOM    290  N   ARG R 168      17.631  23.813 -19.270  4     0 1.63         -0.15
ATOM    291  CA  ARG R 168      16.837  23.272 -20.363  4     0 2.03          0.10
ATOM    292  C   ARG R 168      16.730  24.306 -21.484  4     0 1.67          0.60
ATOM    293  O   ARG R 168      16.818  23.962 -22.666  3     0 1.38         -0.55
ATOM    294  CB  ARG R 168      15.470  22.851 -19.849  4     1 1.99          0.00
ATOM    295  CG  ARG R 168      15.508  21.580 -18.990  4     1 1.99          0.00
ATOM    296  CD  ARG R 168      14.223  21.290 -18.281  4     1 1.99          0.10
ATOM    297  NE  ARG R 168      14.287  19.997 -17.597  1     1 1.63         -0.10
ATOM    298  CZ  ARG R 168      13.502  19.596 -16.571  1     1 1.67          0.50
ATOM    299  NH1 ARG R 168      12.585  20.389 -16.048  1     1 1.63          0.25
ATOM    300  NH2 ARG R 168      13.649  18.374 -16.074  1     1 1.63          0.25
ATOM    314  N   ASP R 169      16.615  25.592 -21.120  8     0 1.63         -0.15
ATOM    315  CA  ASP R 169      16.544  26.650 -22.117  9     1 2.03          0.10
ATOM    316  C   ASP R 169      17.874  26.743 -22.858  8     0 1.67          0.60
ATOM    317  O   ASP R 169      17.895  26.862 -24.085  8     0 1.38         -0.55
ATOM    318  CB  ASP R 169      16.213  27.997 -21.467  9     1 1.99          0.00
ATOM    319  CG  ASP R 169      15.888  29.090 -22.477  9     1 1.67          0.14
ATOM    320  OD1 ASP R 169      14.900  28.971 -23.160  9     1 1.48         -0.57
ATOM    321  OD2 ASP R 169      16.636  30.043 -22.559  9     1 1.48         -0.57
ATOM    326  N   ILE R 170      18.996  26.619 -22.136 12     0 1.63         -0.15
ATOM    327  CA  ILE R 170      20.286  26.668 -22.811 12     0 2.03          0.10
ATOM    328  C   ILE R 170      20.419  25.535 -23.789 12     0 1.67          0.60
ATOM    329  O   ILE R 170      20.855  25.732 -24.925 12     0 1.38         -0.55
ATOM    330  CB  ILE R 170      21.475  26.541 -21.846 10     0 2.03          0.00
ATOM    331  CG1 ILE R 170      21.558  27.756 -20.931 10     1 1.99          0.00
ATOM    332  CG2 ILE R 170      22.760  26.313 -22.678 10     1 1.94          0.00
ATOM    333  CD1 ILE R 170      21.792  29.037 -21.674 10     1 1.94          0.00
ATOM    345  N   LEU R 171      19.994  24.353 -23.375 12     0 1.63         -0.15
ATOM    346  CA  LEU R 171      20.121  23.214 -24.244 12     0 2.03          0.10
ATOM    347  C   LEU R 171      19.290  23.440 -25.495 12     0 1.67          0.60
ATOM    348  O   LEU R 171      19.774  23.218 -26.603 12     0 1.38         -0.55
ATOM    349  CB  LEU R 171      19.689  21.944 -23.514 10     0 1.99          0.00
ATOM    350  CG  LEU R 171      19.838  20.674 -24.287 10     1 2.03          0.00
ATOM    351  CD1 LEU R 171      21.285  20.537 -24.667 10     0 1.94          0.00
ATOM    352  CD2 LEU R 171      19.419  19.490 -23.407 10     1 1.94          0.00
ATOM    364  N   CYS R 172      18.057  23.922 -25.330  5     0 1.63         -0.15
ATOM    365  CA  CYS R 172      17.168  24.153 -26.460  5     1 2.03          0.10
ATOM    366  C   CYS R 172      17.740  25.199 -27.419  5     1 1.67          0.60
ATOM    367  O   CYS R 172      17.650  25.055 -28.643  5     1 1.38         -0.55
ATOM    368  CB  CYS R 172      15.810  24.624 -25.957  5     1 1.99          0.19
ATOM    369  SG  CYS R 172      14.897  23.359 -25.052  5     1 1.69         -0.19
ATOM    375  N   ARG R 173      18.354  26.251 -26.866  4     0 1.63         -0.15
ATOM    376  CA  ARG R 173      18.972  27.280 -27.693  4     1 2.03          0.10
ATOM    377  C   ARG R 173      20.131  26.692 -28.489  4     0 1.67          0.60
ATOM    378  O   ARG R 173      20.315  27.014 -29.673  3     0 1.38         -0.55
ATOM    379  CB  ARG R 173      19.454  28.431 -26.825  4     1 1.99          0.00
ATOM    380  CG  ARG R 173      18.342  29.339 -26.261  4     1 1.99          0.00
ATOM    381  CD  ARG R 173      18.889  30.369 -25.334  4     1 1.99          0.10
ATOM    382  NE  ARG R 173      17.842  31.229 -24.783  1     1 1.63         -0.10
ATOM    383  CZ  ARG R 173      17.396  32.370 -25.350  1     1 1.67          0.50
ATOM    384  NH1 ARG R 173      17.923  32.799 -26.481  1     1 1.63          0.25
ATOM    385  NH2 ARG R 173      16.431  33.068 -24.768  1     1 1.63          0.25
ATOM    399  N   GLN R 174      20.910  25.810 -27.859  2     0 1.63         -0.15
ATOM    400  CA  GLN R 174      22.007  25.169 -28.562  3     0 2.03          0.10
ATOM    401  C   GLN R 174      21.493  24.195 -29.625  3     0 1.67          0.60
ATOM    402  O   GLN R 174      22.052  24.115 -30.719  3     0 1.38         -0.55
ATOM    403  CB  GLN R 174      22.960  24.478 -27.601  3     0 1.99          0.00
ATOM    404  CG  GLN R 174      23.778  25.394 -26.737  2     1 1.99          0.00
ATOM    405  CD  GLN R 174      24.657  24.591 -25.847  2     0 1.67          0.55
ATOM    406  NE2 GLN R 174      25.882  25.070 -25.584  2     1 1.63          0.00
ATOM    407  OE1 GLN R 174      24.232  23.522 -25.404  2     0 1.38         -0.55
ATOM    416  N   VAL R 175      20.384  23.491 -29.346 12     0 1.63         -0.15
ATOM    417  CA  VAL R 175      19.826  22.582 -30.350 12     0 2.03          0.10
ATOM    418  C   VAL R 175      19.412  23.379 -31.572 12     0 1.67          0.60
ATOM    419  O   VAL R 175      19.755  23.028 -32.702 12     0 1.38         -0.55
ATOM    420  CB  VAL R 175      18.560  21.846 -29.852 10     1 2.03          0.00
ATOM    421  CG1 VAL R 175      17.927  21.116 -31.018 10     1 1.94          0.00
ATOM    422  CG2 VAL R 175      18.884  20.853 -28.775 10     1 1.94          0.00
ATOM    432  N   ASP R 176      18.719  24.496 -31.335  8     0 1.63         -0.15
ATOM    433  CA  ASP R 176      18.253  25.366 -32.403  9     1 2.03          0.10
ATOM    434  C   ASP R 176      19.442  25.871 -33.209  8     0 1.67          0.60
ATOM    435  O   ASP R 176      19.454  25.770 -34.440  8     0 1.38         -0.55
ATOM    436  CB  ASP R 176      17.463  26.545 -31.798  9     1 1.99          0.00
ATOM    437  CG  ASP R 176      16.771  27.501 -32.812  9     1 1.67          0.14
ATOM    438  OD1 ASP R 176      15.857  27.073 -33.480  9     1 1.48         -0.57
ATOM    439  OD2 ASP R 176      17.157  28.666 -32.909  9     1 1.48         -0.57
ATOM    444  N   THR R 177      20.469  26.366 -32.512  2     0 1.63         -0.15
ATOM    445  CA  THR R 177      21.646  26.904 -33.165  2     1 2.03          0.10
ATOM    446  C   THR R 177      22.328  25.864 -34.040  2     0 1.67          0.60
ATOM    447  O   THR R 177      22.624  26.133 -35.208  2     0 1.38         -0.55
ATOM    448  CB  THR R 177      22.662  27.395 -32.118  2     0 2.03          0.25
ATOM    449  CG2 THR R 177      23.898  27.899 -32.805  2     1 1.94          0.00
ATOM    450  OG1 THR R 177      22.074  28.443 -31.325  2     1 1.38         -0.25
ATOM    458  N   LEU R 178      22.513  24.664 -33.498 12     0 1.63         -0.15
ATOM    459  CA  LEU R 178      23.190  23.592 -34.202 12     0 2.03          0.10
ATOM    460  C   LEU R 178      22.408  23.165 -35.437 12     0 1.67          0.60
ATOM    461  O   LEU R 178      22.996  22.982 -36.509 12     0 1.38         -0.55
ATOM    462  CB  LEU R 178      23.385  22.406 -33.259 10     0 1.99          0.00
ATOM    463  CG  LEU R 178      24.155  21.242 -33.818 10     1 2.03          0.00
ATOM    464  CD1 LEU R 178      25.527  21.742 -34.201 10     0 1.94          0.00
ATOM    465  CD2 LEU R 178      24.268  20.151 -32.764 10     1 1.94          0.00
ATOM    477  N   GLN R 179      21.085  23.022 -35.310  2     0 1.63         -0.15
ATOM    478  CA  GLN R 179      20.270  22.626 -36.451  3     1 2.03          0.10
ATOM    479  C   GLN R 179      20.338  23.683 -37.543  3     0 1.67          0.60
ATOM    480  O   GLN R 179      20.465  23.360 -38.724  3     0 1.38         -0.55
ATOM    481  CB  GLN R 179      18.820  22.409 -36.019  3     1 1.99          0.00
ATOM    482  CG  GLN R 179      18.615  21.180 -35.140  2     1 1.99          0.00
ATOM    483  CD  GLN R 179      17.205  21.068 -34.594  2     1 1.67          0.55
ATOM    484  NE2 GLN R 179      16.856  19.875 -34.131  2     1 1.63          0.00
ATOM    485  OE1 GLN R 179      16.435  22.032 -34.575  2     1 1.38         -0.55
ATOM    494  N   LYS R 180      20.316  24.958 -37.151  4     0 1.63         -0.15
ATOM    495  CA  LYS R 180      20.415  26.026 -38.128  4     1 2.03          0.10
ATOM    496  C   LYS R 180      21.777  26.011 -38.805  4     1 1.67          0.60
ATOM    497  O   LYS R 180      21.867  26.204 -40.019  2     1 1.38         -0.55
ATOM    498  CB  LYS R 180      20.081  27.356 -37.466  4     1 1.99          0.00
ATOM    499  CG  LYS R 180      18.588  27.472 -37.164  1     1 1.99          0.00
ATOM    500  CD  LYS R 180      18.226  28.717 -36.398 11     1 1.99          0.00
ATOM    501  CE  LYS R 180      16.709  28.800 -36.222 11     1 1.99          0.25
ATOM    502  NZ  LYS R 180      16.307  29.869 -35.278 11     1 1.47          0.75
ATOM    516  N   TYR R 181      22.836  25.716 -38.045  3     0 1.63         -0.15
ATOM    517  CA  TYR R 181      24.157  25.619 -38.641  3     0 2.03          0.10
ATOM    518  C   TYR R 181      24.201  24.482 -39.652  3     0 1.67          0.60
ATOM    519  O   TYR R 181      24.783  24.614 -40.735  3     0 1.38         -0.55
ATOM    520  CB  TYR R 181      25.221  25.403 -37.571  3     0 1.99          0.00
ATOM    521  CG  TYR R 181      25.527  26.620 -36.774  3     0 1.82          0.00
ATOM    522  CD1 TYR R 181      25.038  27.859 -37.157  6     1 1.78          0.00
ATOM    523  CD2 TYR R 181      26.329  26.509 -35.689  6     0 1.78          0.00
ATOM    524  CE1 TYR R 181      25.354  28.977 -36.425  6     1 1.78          0.00
ATOM    525  CE2 TYR R 181      26.655  27.624 -34.948  6     1 1.78          0.00
ATOM    526  CZ  TYR R 181      26.168  28.855 -35.312  6     0 1.82          0.25
ATOM    527  OH  TYR R 181      26.490  29.968 -34.565  6     1 1.38         -0.25
ATOM    537  N   PHE R 182      23.554  23.363 -39.326  3     0 1.63         -0.15
ATOM    538  CA  PHE R 182      23.529  22.241 -40.247  3     0 2.03          0.10
ATOM    539  C   PHE R 182      22.897  22.665 -41.557  3     0 1.67          0.60
ATOM    540  O   PHE R 182      23.472  22.463 -42.633  3     0 1.38         -0.55
ATOM    541  CB  PHE R 182      22.715  21.072 -39.711  7     1 1.99          0.00
ATOM    542  CG  PHE R 182      22.685  19.946 -40.677  7     1 1.82          0.00
ATOM    543  CD1 PHE R 182      23.760  19.076 -40.768  7     1 1.78          0.00
ATOM    544  CD2 PHE R 182      21.600  19.763 -41.525  7     1 1.78          0.00
ATOM    545  CE1 PHE R 182      23.750  18.041 -41.681  7     1 1.78          0.00
ATOM    546  CE2 PHE R 182      21.586  18.733 -42.439  7     1 1.78          0.00
ATOM    547  CZ  PHE R 182      22.662  17.869 -42.519  7     1 1.78          0.00
ATOM    557  N   ASP R 183      21.702  23.260 -41.464  8     0 1.63         -0.15
ATOM    558  CA  ASP R 183      20.980  23.684 -42.650  9     0 2.03          0.10
ATOM    559  C   ASP R 183      21.770  24.719 -43.440  8     1 1.67          0.60
ATOM    560  O   ASP R 183      21.804  24.677 -44.674  8     1 1.38         -0.55
ATOM    561  CB  ASP R 183      19.613  24.259 -42.264  9     1 1.99          0.00
ATOM    562  CG  ASP R 183      18.590  23.196 -41.810  9     1 1.67          0.14
ATOM    563  OD1 ASP R 183      18.825  22.026 -42.020  9     1 1.48         -0.57
ATOM    564  OD2 ASP R 183      17.568  23.576 -41.283  9     1 1.48         -0.57
ATOM    569  N   ALA R 184      22.432  25.635 -42.734 12     0 1.63         -0.15
ATOM    570  CA  ALA R 184      23.234  26.651 -43.387 12     1 2.03          0.10
ATOM    571  C   ALA R 184      24.372  26.016 -44.178 12     0 1.67          0.60
ATOM    572  O   ALA R 184      24.667  26.440 -45.300 12     1 1.38         -0.55
ATOM    573  CB  ALA R 184      23.773  27.618 -42.354 12     1 1.94          0.00
ATOM    579  N   CYS R 185      24.992  24.972 -43.616  5     0 1.63         -0.15
ATOM    580  CA  CYS R 185      26.080  24.300 -44.306  5     1 2.03          0.10
ATOM    581  C   CYS R 185      25.538  23.582 -45.526  5     0 1.67          0.60
ATOM    582  O   CYS R 185      26.114  23.653 -46.616  5     0 1.38         -0.55
ATOM    583  CB  CYS R 185      26.748  23.269 -43.400  5     1 1.99          0.19
ATOM    584  SG  CYS R 185      27.652  23.956 -42.018  5     1 1.69         -0.19
ATOM    590  N   ALA R 186      24.390  22.919 -45.354 12     0 1.63         -0.15
ATOM    591  CA  ALA R 186      23.768  22.173 -46.435 12     1 2.03          0.10
ATOM    592  C   ALA R 186      23.447  23.105 -47.594 12     1 1.67          0.60
ATOM    593  O   ALA R 186      23.633  22.749 -48.764 12     0 1.38         -0.55
ATOM    594  CB  ALA R 186      22.510  21.481 -45.929 12     1 1.94          0.00
ATOM    600  N   ASP R 187      23.010  24.325 -47.268  8     0 1.63         -0.15
ATOM    601  CA  ASP R 187      22.679  25.317 -48.272  9     1 2.03          0.10
ATOM    602  C   ASP R 187      23.918  25.830 -48.976  8     0 1.67          0.60
ATOM    603  O   ASP R 187      23.932  25.932 -50.204  8     0 1.38         -0.55
ATOM    604  CB  ASP R 187      21.917  26.484 -47.646  9     1 1.99          0.00
ATOM    605  CG  ASP R 187      21.458  27.516 -48.660  9     1 1.67          0.14
ATOM    606  OD1 ASP R 187      20.713  27.189 -49.570  9     1 1.48         -0.57
ATOM    607  OD2 ASP R 187      21.837  28.670 -48.555  9     1 1.48         -0.57
ATOM    612  N   ALA R 188      24.975  26.133 -48.217 12     0 1.63         -0.15
ATOM    613  CA  ALA R 188      26.192  26.644 -48.829 12     1 2.03          0.10
ATOM    614  C   ALA R 188      26.744  25.641 -49.835 12     0 1.67          0.60
ATOM    615  O   ALA R 188      27.169  26.008 -50.942 12     1 1.38         -0.55
ATOM    616  CB  ALA R 188      27.226  26.923 -47.750 12     1 1.94          0.00
ATOM    622  N   VAL R 189      26.682  24.364 -49.473 12     0 1.63         -0.15
ATOM    623  CA  VAL R 189      27.177  23.333 -50.353 12     0 2.03          0.10
ATOM    624  C   VAL R 189      26.248  23.145 -51.538 12     0 1.67          0.60
ATOM    625  O   VAL R 189      26.715  23.054 -52.672 12     0 1.38         -0.55
ATOM    626  CB  VAL R 189      27.354  22.005 -49.614 10     1 2.03          0.00
ATOM    627  CG1 VAL R 189      27.725  20.922 -50.621 10     1 1.94          0.00
ATOM    628  CG2 VAL R 189      28.442  22.148 -48.547 10     1 1.94          0.00
ATOM    638  N   SER R 190      24.933  23.106 -51.297  2     0 1.63         -0.15
ATOM    639  CA  SER R 190      23.993  22.896 -52.387  2     1 2.03          0.10
ATOM    640  C   SER R 190      24.120  23.997 -53.429  2     0 1.67          0.60
ATOM    641  O   SER R 190      24.130  23.717 -54.629  2     0 1.38         -0.55
ATOM    642  CB  SER R 190      22.579  22.874 -51.849  2     1 1.99          0.25
ATOM    643  OG  SER R 190      22.387  21.778 -50.991  2     1 1.38         -0.25
ATOM    649  N   LYS R 191      24.267  25.249 -52.988  4     0 1.63         -0.15
ATOM    650  CA  LYS R 191      24.416  26.335 -53.942  4     0 2.03          0.10
ATOM    651  C   LYS R 191      25.699  26.173 -54.743  4     0 1.67          0.60
ATOM    652  O   LYS R 191      25.718  26.428 -55.951  2     0 1.38         -0.55
ATOM    653  CB  LYS R 191      24.373  27.693 -53.246  4     1 1.99          0.00
ATOM    654  CG  LYS R 191      22.971  28.121 -52.759  1     1 1.99          0.00
ATOM    655  CD  LYS R 191      22.997  29.537 -52.188 11     1 1.99          0.00
ATOM    656  CE  LYS R 191      21.577  30.122 -51.983 11     1 1.99          0.25
ATOM    657  NZ  LYS R 191      20.837  29.523 -50.831 11     1 1.47          0.75
ATOM    671  N   ASP R 192      26.767  25.695 -54.097  8     0 1.63         -0.15
ATOM    672  CA  ASP R 192      28.008  25.490 -54.816  9     1 2.03          0.10
ATOM    673  C   ASP R 192      27.834  24.400 -55.871  8     0 1.67          0.60
ATOM    674  O   ASP R 192      28.305  24.554 -57.003  8     0 1.38         -0.55
ATOM    675  CB  ASP R 192      29.125  25.109 -53.854  9     1 1.99          0.00
ATOM    676  CG  ASP R 192      30.469  25.055 -54.513  9     0 1.67          0.14
ATOM    677  OD1 ASP R 192      30.934  26.078 -54.952  9     1 1.48         -0.57
ATOM    678  OD2 ASP R 192      31.034  24.000 -54.568  9     0 1.48         -0.57
ATOM    683  N   GLU R 193      27.140  23.308 -55.518  8     0 1.63         -0.15
ATOM    684  CA  GLU R 193      26.916  22.237 -56.484  8     0 2.03          0.10
ATOM    685  C   GLU R 193      26.072  22.738 -57.657  8     0 1.67          0.60
ATOM    686  O   GLU R 193      26.327  22.388 -58.811  8     0 1.38         -0.55
ATOM    687  CB  GLU R 193      26.280  20.998 -55.832  8     1 1.99          0.00
ATOM    688  CG  GLU R 193      27.236  20.218 -54.904  8     1 1.99          0.00
ATOM    689  CD  GLU R 193      26.634  18.946 -54.307  9     1 1.67          0.14
ATOM    690  OE1 GLU R 193      25.448  18.735 -54.431  9     1 1.48         -0.57
ATOM    691  OE2 GLU R 193      27.385  18.176 -53.751  9     1 1.48         -0.57
ATOM    698  N   LEU R 194      25.096  23.607 -57.394 12     0 1.63         -0.15
ATOM    699  CA  LEU R 194      24.305  24.132 -58.496 12     0 2.03          0.10
ATOM    700  C   LEU R 194      25.189  24.945 -59.445 12     1 1.67          0.60
ATOM    701  O   LEU R 194      25.081  24.816 -60.672 12     1 1.38         -0.55
ATOM    702  CB  LEU R 194      23.152  24.989 -57.963 10     1 1.99          0.00
ATOM    703  CG  LEU R 194      22.049  24.212 -57.224 10     1 2.03          0.00
ATOM    704  CD1 LEU R 194      21.075  25.190 -56.579 10     1 1.94          0.00
ATOM    705  CD2 LEU R 194      21.341  23.306 -58.212 10     1 1.94          0.00
ATOM    717  N   GLN R 195      26.113  25.739 -58.883  2     0 1.63         -0.15
ATOM    718  CA  GLN R 195      27.011  26.514 -59.729  3     1 2.03          0.10
ATOM    719  C   GLN R 195      27.931  25.583 -60.512  3     0 1.67          0.60
ATOM    720  O   GLN R 195      28.184  25.812 -61.696  3     0 1.38         -0.55
ATOM    721  CB  GLN R 195      27.828  27.506 -58.903  3     1 1.99          0.00
ATOM    722  CG  GLN R 195      27.001  28.644 -58.331  2     1 1.99          0.00
ATOM    723  CD  GLN R 195      27.810  29.601 -57.476  2     1 1.67          0.55
ATOM    724  NE2 GLN R 195      27.181  30.118 -56.430  2     1 1.63          0.00
ATOM    725  OE1 GLN R 195      28.983  29.882 -57.754  2     1 1.38         -0.55
ATOM    734  N   ARG R 196      28.402  24.512 -59.867  4     0 1.63         -0.15
ATOM    735  CA  ARG R 196      29.252  23.534 -60.535  4     1 2.03          0.10
ATOM    736  C   ARG R 196      28.579  23.000 -61.778  4     0 1.67          0.60
ATOM    737  O   ARG R 196      29.174  22.974 -62.858  3     0 1.38         -0.55
ATOM    738  CB  ARG R 196      29.548  22.349 -59.644  4     0 1.99          0.00
ATOM    739  CG  ARG R 196      30.396  21.286 -60.278  4     0 1.99          0.00
ATOM    740  CD  ARG R 196      30.293  20.004 -59.544  4     0 1.99          0.10
ATOM    741  NE  ARG R 196      28.955  19.414 -59.642  1     0 1.63         -0.10
ATOM    742  CZ  ARG R 196      28.450  18.505 -58.792  1     0 1.67          0.50
ATOM    743  NH1 ARG R 196      29.151  18.060 -57.764  1     1 1.63          0.25
ATOM    744  NH2 ARG R 196      27.234  18.072 -59.011  1     1 1.63          0.25
ATOM    758  N   ASP R 197      27.331  22.549 -61.622  8     0 1.63         -0.15
ATOM    759  CA  ASP R 197      26.605  21.976 -62.742  9     0 2.03          0.10
ATOM    760  C   ASP R 197      26.418  22.999 -63.855  8     0 1.67          0.60
ATOM    761  O   ASP R 197      26.525  22.659 -65.036  8     0 1.38         -0.55
ATOM    762  CB  ASP R 197      25.253  21.430 -62.293  9     1 1.99          0.00
ATOM    763  CG  ASP R 197      25.367  20.155 -61.420  9     1 1.67          0.14
ATOM    764  OD1 ASP R 197      26.442  19.572 -61.335  9     1 1.48         -0.57
ATOM    765  OD2 ASP R 197      24.367  19.759 -60.866  9     1 1.48         -0.57
ATOM    770  N   LYS R 198      26.180  24.268 -63.491  4     0 1.63         -0.15
ATOM    771  CA  LYS R 198      26.022  25.304 -64.504  4     1 2.03          0.10
ATOM    772  C   LYS R 198      27.312  25.439 -65.295  4     0 1.67          0.60
ATOM    773  O   LYS R 198      27.290  25.480 -66.526  2     0 1.38         -0.55
ATOM    774  CB  LYS R 198      25.668  26.650 -63.872  4     1 1.99          0.00
ATOM    775  CG  LYS R 198      25.470  27.798 -64.878  1     1 1.99          0.00
ATOM    776  CD  LYS R 198      24.253  27.568 -65.777 11     1 1.99          0.00
ATOM    777  CE  LYS R 198      23.836  28.859 -66.522 11     1 1.99          0.25
ATOM    778  NZ  LYS R 198      24.818  29.282 -67.590 11     1 1.47          0.75
ATOM    792  N   VAL R 199      28.449  25.423 -64.597 12     0 1.63         -0.15
ATOM    793  CA  VAL R 199      29.727  25.514 -65.279 12     0 2.03          0.10
ATOM    794  C   VAL R 199      29.923  24.347 -66.214 12     0 1.67          0.60
ATOM    795  O   VAL R 199      30.323  24.536 -67.362 12     0 1.38         -0.55
ATOM    796  CB  VAL R 199      30.898  25.555 -64.294 10     0 2.03          0.00
ATOM    797  CG1 VAL R 199      32.194  25.390 -65.058 10     0 1.94          0.00
ATOM    798  CG2 VAL R 199      30.893  26.888 -63.560 10     1 1.94          0.00
ATOM    808  N   VAL R 200      29.579  23.148 -65.767 12     0 1.63         -0.15
ATOM    809  CA  VAL R 200      29.746  22.010 -66.642 12     0 2.03          0.10
ATOM    810  C   VAL R 200      28.924  22.171 -67.907 12     0 1.67          0.60
ATOM    811  O   VAL R 200      29.466  22.025 -69.005 12     0 1.38         -0.55
ATOM    812  CB  VAL R 200      29.298  20.722 -65.938 10     1 2.03          0.00
ATOM    813  CG1 VAL R 200      29.251  19.580 -66.941 10     1 1.94          0.00
ATOM    814  CG2 VAL R 200      30.257  20.402 -64.804 10     0 1.94          0.00
ATOM    824  N   GLU R 201      27.646  22.536 -67.785  8     0 1.63         -0.15
ATOM    825  CA  GLU R 201      26.853  22.683 -68.998  8     0 2.03          0.10
ATOM    826  C   GLU R 201      27.370  23.814 -69.888  8     0 1.67          0.60
ATOM    827  O   GLU R 201      27.467  23.651 -71.107  8     0 1.38         -0.55
ATOM    828  CB  GLU R 201      25.373  22.924 -68.670  8     1 1.99          0.00
ATOM    829  CG  GLU R 201      24.637  21.708 -68.086  8     1 1.99          0.00
ATOM    830  CD  GLU R 201      23.154  21.962 -67.815  9     1 1.67          0.14
ATOM    831  OE1 GLU R 201      22.713  23.080 -67.971  9     1 1.48         -0.57
ATOM    832  OE2 GLU R 201      22.468  21.026 -67.465  9     1 1.48         -0.57
ATOM    839  N   ASP R 202      27.783  24.938 -69.297  8     0 1.63         -0.15
ATOM    840  CA  ASP R 202      28.287  26.025 -70.125  9     1 2.03          0.10
ATOM    841  C   ASP R 202      29.550  25.603 -70.868  8     0 1.67          0.60
ATOM    842  O   ASP R 202      29.713  25.881 -72.061  8     0 1.38         -0.55
ATOM    843  CB  ASP R 202      28.576  27.277 -69.283  9     1 1.99          0.00
ATOM    844  CG  ASP R 202      27.312  28.025 -68.791  9     1 1.67          0.14
ATOM    845  OD1 ASP R 202      26.221  27.752 -69.262  9     1 1.48         -0.57
ATOM    846  OD2 ASP R 202      27.421  28.906 -67.943  9     1 1.48         -0.57
ATOM    851  N   ASP R 203      30.433  24.864 -70.199  8     0 1.63         -0.15
ATOM    852  CA  ASP R 203      31.647  24.465 -70.877  9     0 2.03          0.10
ATOM    853  C   ASP R 203      31.335  23.451 -71.965  8     0 1.67          0.60
ATOM    854  O   ASP R 203      31.826  23.569 -73.085  8     0 1.38         -0.55
ATOM    855  CB  ASP R 203      32.658  23.858 -69.904  9     1 1.99          0.00
ATOM    856  CG  ASP R 203      33.296  24.862 -68.924  9     0 1.67          0.14
ATOM    857  OD1 ASP R 203      33.151  26.078 -69.089  9     0 1.48         -0.57
ATOM    858  OD2 ASP R 203      33.951  24.389 -68.019  9     0 1.48         -0.57
ATOM    863  N   GLU R 204      30.436  22.501 -71.690  8     0 1.63         -0.15
ATOM    864  CA  GLU R 204      30.118  21.499 -72.704  8     1 2.03          0.10
ATOM    865  C   GLU R 204      29.497  22.119 -73.959  8     1 1.67          0.60
ATOM    866  O   GLU R 204      29.783  21.684 -75.076  8     1 1.38         -0.55
ATOM    867  CB  GLU R 204      29.193  20.408 -72.138  8     1 1.99          0.00
ATOM    868  CG  GLU R 204      29.868  19.455 -71.123  8     1 1.99          0.00
ATOM    869  CD  GLU R 204      28.932  18.399 -70.545  9     1 1.67          0.14
ATOM    870  OE1 GLU R 204      27.758  18.432 -70.834  9     1 1.48         -0.57
ATOM    871  OE2 GLU R 204      29.406  17.560 -69.813  9     1 1.48         -0.57
ATOM    878  N   ASP R 205      28.654  23.142 -73.787  8     0 1.63         -0.15
ATOM    879  CA  ASP R 205      28.027  23.780 -74.938  9     1 2.03          0.10
ATOM    880  C   ASP R 205      28.960  24.691 -75.747  8     0 1.67          0.60
ATOM    881  O   ASP R 205      28.882  24.705 -76.979  8     1 1.38         -0.55
ATOM    882  CB  ASP R 205      26.806  24.598 -74.507  9     1 1.99          0.00
ATOM    883  CG  ASP R 205      25.616  23.751 -74.057  9     1 1.67          0.14
ATOM    884  OD1 ASP R 205      25.626  22.561 -74.281  9     1 1.48         -0.57
ATOM    885  OD2 ASP R 205      24.689  24.312 -73.519  9     1 1.48         -0.57
ATOM    890  N   ASP R 206      29.829  25.456 -75.072  8     0 1.63         -0.15
ATOM    891  CA  ASP R 206      30.698  26.404 -75.776  9     1 2.03          0.10
ATOM    892  C   ASP R 206      32.146  25.980 -76.077  8     1 1.67          0.60
ATOM    893  O   ASP R 206      32.718  26.467 -77.055  8     1 1.38         -0.55
ATOM    894  CB  ASP R 206      30.729  27.761 -75.057  9     1 1.99          0.00
ATOM    895  CG  ASP R 206      29.377  28.501 -75.060  9     1 1.67          0.14
ATOM    896  OD1 ASP R 206      28.828  28.692 -76.125  9     1 1.48         -0.57
ATOM    897  OD2 ASP R 206      28.940  28.919 -74.014  9     1 1.48         -0.57
ATOM    902  N   PHE R 207      32.776  25.138 -75.248  3     0 1.63         -0.15
ATOM    903  CA  PHE R 207      34.198  24.867 -75.457  3     0 2.03          0.10
ATOM    904  C   PHE R 207      34.563  23.387 -75.653  3     1 1.67          0.60
ATOM    905  O   PHE R 207      33.893  22.504 -75.135  3     1 1.38         -0.55
ATOM    906  CB  PHE R 207      34.985  25.395 -74.257  7     0 1.99          0.00
ATOM    907  CG  PHE R 207      34.868  26.861 -74.095  7     0 1.82          0.00
ATOM    908  CD1 PHE R 207      33.867  27.399 -73.313  7     0 1.78          0.00
ATOM    909  CD2 PHE R 207      35.738  27.714 -74.743  7     1 1.78          0.00
ATOM    910  CE1 PHE R 207      33.736  28.764 -73.172  7     1 1.78          0.00
ATOM    911  CE2 PHE R 207      35.613  29.080 -74.609  7     1 1.78          0.00
ATOM    912  CZ  PHE R 207      34.608  29.607 -73.820  7     1 1.78          0.00
ATOM    922  N   PRO R 208      35.634  23.084 -76.420  3     0 1.63         -0.25
ATOM    923  CA  PRO R 208      36.245  21.770 -76.546  3     1 2.03          0.10
ATOM    924  C   PRO R 208      37.067  21.413 -75.302  3     1 1.67          0.60
ATOM    925  O   PRO R 208      37.500  20.271 -75.134  3     1 1.38         -0.55
ATOM    926  CB  PRO R 208      37.106  21.923 -77.805  3     1 1.99          0.00
ATOM    927  CG  PRO R 208      37.470  23.389 -77.849  3     1 1.99          0.00
ATOM    928  CD  PRO R 208      36.263  24.121 -77.276  3     1 1.99          0.10
ATOM    936  N   THR R 209      37.305  22.415 -74.456  2     0 1.63         -0.15
ATOM    937  CA  THR R 209      38.109  22.275 -73.254  2     1 2.03          0.10
ATOM    938  C   THR R 209      37.221  22.191 -72.022  2     1 1.67          0.60
ATOM    939  O   THR R 209      36.017  22.434 -72.093  2     1 1.38         -0.55
ATOM    940  CB  THR R 209      39.081  23.461 -73.110  2     1 2.03          0.25
ATOM    941  CG2 THR R 209      39.893  23.607 -74.370  2     1 1.94          0.00
ATOM    942  OG1 THR R 209      38.343  24.674 -72.895  2     1 1.38         -0.25
ATOM    950  N   THR R 210      37.836  21.887 -70.880  2     1 1.63         -0.15
ATOM    951  CA  THR R 210      37.126  21.771 -69.608  2     1 2.03          0.10
ATOM    952  C   THR R 210      37.250  23.022 -68.767  2     0 1.67          0.60
ATOM    953  O   THR R 210      36.793  23.063 -67.615  2     0 1.38         -0.55
ATOM    954  CB  THR R 210      37.719  20.663 -68.757  2     0 2.03          0.25
ATOM    955  CG2 THR R 210      37.753  19.369 -69.556  2     1 1.94          0.00
ATOM    956  OG1 THR R 210      39.076  21.047 -68.374  2     1 1.38         -0.25
ATOM    964  N   ARG R 211      38.032  23.989 -69.251  4     1 1.63         -0.15
ATOM    965  CA  ARG R 211      38.279  25.210 -68.492  4     1 2.03          0.10
ATOM    966  C   ARG R 211      38.929  25.002 -67.117  4     1 1.67          0.60
ATOM    967  O   ARG R 211      39.099  25.969 -66.381  3     1 1.38         -0.55
ATOM    968  CB  ARG R 211      36.927  25.897 -68.292  4     1 1.99          0.00
ATOM    969  CG  ARG R 211      36.844  27.092 -67.436  4     1 1.99          0.00
ATOM    970  CD  ARG R 211      35.400  27.439 -67.352  4     1 1.99          0.10
ATOM    971  NE  ARG R 211      35.078  28.320 -66.293  1     1 1.63         -0.10
ATOM    972  CZ  ARG R 211      33.865  28.866 -66.143  1     1 1.67          0.50
ATOM    973  NH1 ARG R 211      32.928  28.588 -67.038  1     1 1.63          0.25
ATOM    974  NH2 ARG R 211      33.610  29.656 -65.112  1     1 1.63          0.25
ATOM    988  N   SER R 212      39.280  23.748 -66.749  2     1 1.63         -0.15
ATOM    989  CA  SER R 212      39.817  23.359 -65.437  2     1 2.03          0.10
ATOM    990  C   SER R 212      38.737  23.426 -64.323  2     0 1.67          0.60
ATOM    991  O   SER R 212      38.979  22.993 -63.186  2     1 1.38         -0.55
ATOM    992  CB  SER R 212      41.045  24.180 -65.057  2     1 1.99          0.25
ATOM    993  OG  SER R 212      40.702  25.387 -64.439  2     1 1.38         -0.25
ATOM    999  N   ASP R 213      37.554  23.989 -64.655  8     0 1.63         -0.15
ATOM   1000  CA  ASP R 213      36.411  24.110 -63.740  9     0 2.03          0.10
ATOM   1001  C   ASP R 213      35.362  23.037 -64.045  8     0 1.67          0.60
ATOM   1002  O   ASP R 213      34.740  22.483 -63.144  8     0 1.38         -0.55
ATOM   1003  CB  ASP R 213      35.750  25.504 -63.785  9     0 1.99          0.00
ATOM   1004  CG  ASP R 213      36.614  26.706 -63.288  9     1 1.67          0.14
ATOM   1005  OD1 ASP R 213      37.093  26.645 -62.179  9     1 1.48         -0.57
ATOM   1006  OD2 ASP R 213      36.735  27.690 -64.007  9     1 1.48         -0.57
ATOM   1011  N   GLY R 214      35.178  22.677 -65.318  5     0 1.63         -0.15
ATOM   1012  CA  GLY R 214      34.193  21.653 -65.671  5     1 1.99          0.10
ATOM   1013  C   GLY R 214      34.586  20.339 -64.994  5     1 1.67          0.60
ATOM   1014  O   GLY R 214      33.747  19.519 -64.613  5     1 1.38         -0.55
ATOM   1018  N   ASP R 215      35.897  20.213 -64.777  8     0 1.63         -0.15
ATOM   1019  CA  ASP R 215      36.593  19.102 -64.151  9     1 2.03          0.10
ATOM   1020  C   ASP R 215      36.170  18.863 -62.699  8     0 1.67          0.60
ATOM   1021  O   ASP R 215      36.417  17.787 -62.151  8     0 1.38         -0.55
ATOM   1022  CB  ASP R 215      38.100  19.347 -64.238  9     1 1.99          0.00
ATOM   1023  CG  ASP R 215      38.629  19.175 -65.657  9     1 1.67          0.14
ATOM   1024  OD1 ASP R 215      37.954  18.566 -66.441  9     1 1.48         -0.57
ATOM   1025  OD2 ASP R 215      39.675  19.707 -65.971  9     1 1.48         -0.57
ATOM   1030  N   PHE R 216      35.463  19.822 -62.075  3     0 1.63         -0.15
ATOM   1031  CA  PHE R 216      34.994  19.632 -60.701  3     0 2.03          0.10
ATOM   1032  C   PHE R 216      34.047  18.445 -60.657  3     0 1.67          0.60
ATOM   1033  O   PHE R 216      33.931  17.767 -59.630  3     1 1.38         -0.55
ATOM   1034  CB  PHE R 216      34.165  20.808 -60.183  7     0 1.99          0.00
ATOM   1035  CG  PHE R 216      34.855  22.075 -59.817  7     0 1.82          0.00
ATOM   1036  CD1 PHE R 216      34.470  23.265 -60.407  7     0 1.78          0.00
ATOM   1037  CD2 PHE R 216      35.857  22.104 -58.891  7     0 1.78          0.00
ATOM   1038  CE1 PHE R 216      35.079  24.447 -60.086  7     1 1.78          0.00
ATOM   1039  CE2 PHE R 216      36.469  23.294 -58.567  7     1 1.78          0.00
ATOM   1040  CZ  PHE R 216      36.076  24.461 -59.169  7     1 1.78          0.00
ATOM   1050  N   LEU R 217      33.393  18.178 -61.795 12     0 1.63         -0.15
ATOM   1051  CA  LEU R 217      32.425  17.111 -61.971 12     0 2.03          0.10
ATOM   1052  C   LEU R 217      33.008  15.764 -61.585 12     0 1.67          0.60
ATOM   1053  O   LEU R 217      32.273  14.874 -61.146 12     1 1.38         -0.55
ATOM   1054  CB  LEU R 217      31.947  17.059 -63.409 10     1 1.99          0.00
ATOM   1055  CG  LEU R 217      30.756  16.148 -63.663 10     1 2.03          0.00
ATOM   1056  CD1 LEU R 217      29.563  16.647 -62.828 10     1 1.94          0.00
ATOM   1057  CD2 LEU R 217      30.438  16.152 -65.142 10     1 1.94          0.00
ATOM   1069  N   HIS R 218      34.330  15.602 -61.765  4     1 1.63         -0.15
ATOM   1070  CA  HIS R 218      35.014  14.361 -61.456  3     1 2.03          0.10
ATOM   1071  C   HIS R 218      34.533  13.846 -60.109  3     0 1.67          0.60
ATOM   1072  O   HIS R 218      34.253  12.659 -59.962  3     1 1.38         -0.55
ATOM   1073  CB  HIS R 218      36.531  14.617 -61.401  3     1 1.99          0.00
ATOM   1074  CG  HIS R 218      37.381  13.437 -61.005  4     1 1.82          0.10
ATOM   1075  CD2 HIS R 218      37.987  13.147 -59.830  4     1 1.87          0.10
ATOM   1076  ND1 HIS R 218      37.683  12.398 -61.866  4     1 1.54         -0.10
ATOM   1077  CE1 HIS R 218      38.444  11.515 -61.233  4     1 1.87          0.30
ATOM   1078  NE2 HIS R 218      38.637  11.943 -59.986  4     1 1.54         -0.40
ATOM   1086  N   SER R 219      34.498  14.740 -59.114  2     1 1.63         -0.15
ATOM   1087  CA  SER R 219      34.030  14.475 -57.757  2     1 2.03          0.10
ATOM   1088  C   SER R 219      34.132  13.037 -57.220  2     1 1.67          0.60
ATOM   1089  O   SER R 219      33.231  12.591 -56.503  2     1 1.38         -0.55
ATOM   1090  CB  SER R 219      32.589  14.946 -57.668  2     1 1.99          0.25
ATOM   1091  OG  SER R 219      31.742  14.194 -58.520  2     1 1.38         -0.25
ATOM   1097  N   THR R 220      35.228  12.327 -57.492  2     0 1.63         -0.15
ATOM   1098  CA  THR R 220      35.362  10.990 -56.937  2     1 2.03          0.10
ATOM   1099  C   THR R 220      35.883  11.142 -55.547  2     0 1.67          0.60
ATOM   1100  O   THR R 220      36.412  12.194 -55.183  2     0 1.38         -0.55
ATOM   1101  CB  THR R 220      36.348  10.059 -57.671  2     1 2.03          0.25
ATOM   1102  CG2 THR R 220      35.991   9.945 -59.135  2     1 1.94          0.00
ATOM   1103  OG1 THR R 220      37.698  10.552 -57.509  2     1 1.38         -0.25
ATOM   1111  N   ASN R 221      35.890  10.057 -54.806  2     1 1.63         -0.15
ATOM   1112  CA  ASN R 221      36.410  10.071 -53.455  2     1 2.03          0.10
ATOM   1113  C   ASN R 221      37.889  10.472 -53.380  2     1 1.67          0.60
ATOM   1114  O   ASN R 221      38.373  10.813 -52.301  2     1 1.38         -0.55
ATOM   1115  CB  ASN R 221      36.202   8.718 -52.808  2     1 1.99          0.00
ATOM   1116  CG  ASN R 221      34.756   8.459 -52.454  2     1 1.67          0.55
ATOM   1117  ND2 ASN R 221      34.423   7.209 -52.262  2     1 1.63          0.00
ATOM   1118  OD1 ASN R 221      33.941   9.388 -52.358  2     1 1.38         -0.55
ATOM   1125  N   GLY R 222      38.640  10.373 -54.493  5     1 1.63         -0.15
ATOM   1126  CA  GLY R 222      40.048  10.714 -54.429  5     1 1.99          0.10
ATOM   1127  C   GLY R 222      40.327  12.211 -54.605  5     1 1.67          0.60
ATOM   1128  O   GLY R 222      41.468  12.641 -54.424  5     1 1.38         -0.55
ATOM   1132  N   ASN R 223      39.317  13.013 -54.982  2     0 1.63         -0.15
ATOM   1133  CA  ASN R 223      39.588  14.435 -55.189  2     1 2.03          0.10
ATOM   1134  C   ASN R 223      38.385  15.383 -55.028  2     0 1.67          0.60
ATOM   1135  O   ASN R 223      38.299  16.400 -55.720  2     1 1.38         -0.55
ATOM   1136  CB  ASN R 223      40.250  14.625 -56.548  2     1 1.99          0.00
ATOM   1137  CG  ASN R 223      40.886  15.979 -56.729  2     1 1.67          0.55
ATOM   1138  ND2 ASN R 223      40.980  16.419 -57.964  2     1 1.63          0.00
ATOM   1139  OD1 ASN R 223      41.327  16.611 -55.760  2     1 1.38         -0.55
ATOM   1146  N   LYS R 224      37.506  15.142 -54.049  4     1 1.63         -0.15
ATOM   1147  CA  LYS R 224      36.361  16.050 -53.826  4     1 2.03          0.10
ATOM   1148  C   LYS R 224      36.843  17.398 -53.290  4     0 1.67          0.60
ATOM   1149  O   LYS R 224      36.158  18.427 -53.399  2     1 1.38         -0.55
ATOM   1150  CB  LYS R 224      35.319  15.449 -52.881  4     1 1.99          0.00
ATOM   1151  CG  LYS R 224      34.566  14.279 -53.469  1     1 1.99          0.00
ATOM   1152  CD  LYS R 224      33.520  13.716 -52.541 11     1 1.99          0.00
ATOM   1153  CE  LYS R 224      32.786  12.563 -53.213 11     1 1.99          0.25
ATOM   1154  NZ  LYS R 224      31.772  11.944 -52.321 11     1 1.47          0.75
ATOM   1168  N   GLU R 225      38.068  17.381 -52.770  8     0 1.63         -0.15
ATOM   1169  CA  GLU R 225      38.759  18.527 -52.214  8     1 2.03          0.10
ATOM   1170  C   GLU R 225      38.975  19.592 -53.279  8     1 1.67          0.60
ATOM   1171  O   GLU R 225      39.193  20.752 -52.957  8     1 1.38         -0.55
ATOM   1172  CB  GLU R 225      40.102  18.099 -51.624  8     1 1.99          0.00
ATOM   1173  CG  GLU R 225      39.987  17.226 -50.379  8     1 1.99          0.00
ATOM   1174  CD  GLU R 225      41.326  16.800 -49.813  9     1 1.67          0.14
ATOM   1175  OE1 GLU R 225      42.331  17.091 -50.417  9     1 1.48         -0.57
ATOM   1176  OE2 GLU R 225      41.337  16.180 -48.774  9     1 1.48         -0.57
ATOM   1183  N   LYS R 226      38.961  19.209 -54.555  4     0 1.63         -0.15
ATOM   1184  CA  LYS R 226      39.092  20.190 -55.619  4     1 2.03          0.10
ATOM   1185  C   LYS R 226      37.966  21.224 -55.545  4     0 1.67          0.60
ATOM   1186  O   LYS R 226      38.174  22.393 -55.860  2     1 1.38         -0.55
ATOM   1187  CB  LYS R 226      39.054  19.523 -56.991  4     1 1.99          0.00
ATOM   1188  CG  LYS R 226      39.222  20.482 -58.176  1     1 1.99          0.00
ATOM   1189  CD  LYS R 226      39.172  19.731 -59.504 11     1 1.99          0.00
ATOM   1190  CE  LYS R 226      38.971  20.670 -60.705 11     1 1.99          0.25
ATOM   1191  NZ  LYS R 226      40.116  21.595 -60.957 11     1 1.47          0.75
ATOM   1205  N   LEU R 227      36.753  20.759 -55.203 12     0 1.63         -0.15
ATOM   1206  CA  LEU R 227      35.549  21.581 -55.183 12     0 2.03          0.10
ATOM   1207  C   LEU R 227      35.227  22.178 -53.825 12     0 1.67          0.60
ATOM   1208  O   LEU R 227      34.894  23.352 -53.728 12     0 1.38         -0.55
ATOM   1209  CB  LEU R 227      34.337  20.773 -55.632 10     1 1.99          0.00
ATOM   1210  CG  LEU R 227      33.014  21.558 -55.652 10     0 2.03          0.00
ATOM   1211  CD1 LEU R 227      33.108  22.700 -56.656 10     1 1.94          0.00
ATOM   1212  CD2 LEU R 227      31.891  20.621 -56.008 10     1 1.94          0.00
ATOM   1224  N   PHE R 228      35.294  21.380 -52.761  3     0 1.63         -0.15
ATOM   1225  CA  PHE R 228      34.836  21.886 -51.461  3     1 2.03          0.10
ATOM   1226  C   PHE R 228      35.324  23.296 -51.045  3     0 1.67          0.60
ATOM   1227  O   PHE R 228      34.516  24.059 -50.536  3     0 1.38         -0.55
ATOM   1228  CB  PHE R 228      35.058  20.910 -50.313  7     1 1.99          0.00
ATOM   1229  CG  PHE R 228      34.542  21.495 -49.027  7     1 1.82          0.00
ATOM   1230  CD1 PHE R 228      33.173  21.481 -48.751  7     1 1.78          0.00
ATOM   1231  CD2 PHE R 228      35.397  22.062 -48.105  7     1 1.78          0.00
ATOM   1232  CE1 PHE R 228      32.680  22.022 -47.580  7     1 1.78          0.00
ATOM   1233  CE2 PHE R 228      34.908  22.596 -46.931  7     1 1.78          0.00
ATOM   1234  CZ  PHE R 228      33.545  22.574 -46.669  7     1 1.78          0.00
ATOM   1244  N   PRO R 229      36.602  23.702 -51.223  3     0 1.63         -0.25
ATOM   1245  CA  PRO R 229      37.126  25.018 -50.871  3     1 2.03          0.10
ATOM   1246  C   PRO R 229      36.391  26.170 -51.574  3     1 1.67          0.60
ATOM   1247  O   PRO R 229      36.563  27.328 -51.186  3     1 1.38         -0.55
ATOM   1248  CB  PRO R 229      38.584  24.930 -51.338  3     1 1.99          0.00
ATOM   1249  CG  PRO R 229      38.895  23.467 -51.291  3     1 1.99          0.00
ATOM   1250  CD  PRO R 229      37.632  22.802 -51.728  3     0 1.99          0.10
ATOM   1258  N   HIS R 230      35.626  25.870 -52.632  4     0 1.63         -0.15
ATOM   1259  CA  HIS R 230      34.873  26.879 -53.357  3     1 2.03          0.10
ATOM   1260  C   HIS R 230      33.546  27.162 -52.652  3     0 1.67          0.60
ATOM   1261  O   HIS R 230      32.928  28.209 -52.876  3     1 1.38         -0.55
ATOM   1262  CB  HIS R 230      34.649  26.421 -54.795  3     1 1.99          0.00
ATOM   1263  CG  HIS R 230      35.936  26.347 -55.545  4     0 1.82          0.10
ATOM   1264  CD2 HIS R 230      36.857  25.368 -55.618  4     0 1.87          0.10
ATOM   1265  ND1 HIS R 230      36.439  27.403 -56.285  4     1 1.54         -0.10
ATOM   1266  CE1 HIS R 230      37.606  27.055 -56.798  4     1 1.87          0.30
ATOM   1267  NE2 HIS R 230      37.881  25.826 -56.405  4     1 1.54         -0.40
ATOM   1275  N   VAL R 231      33.125  26.257 -51.760 12     0 1.63         -0.15
ATOM   1276  CA  VAL R 231      31.919  26.488 -50.989 12     0 2.03          0.10
ATOM   1277  C   VAL R 231      32.298  27.714 -50.196 12     0 1.67          0.60
ATOM   1278  O   VAL R 231      33.380  27.730 -49.621 12     0 1.38         -0.55
ATOM   1279  CB  VAL R 231      31.607  25.280 -50.075 10     0 2.03          0.00
ATOM   1280  CG1 VAL R 231      30.446  25.596 -49.162 10     0 1.94          0.00
ATOM   1281  CG2 VAL R 231      31.290  24.067 -50.922 10     1 1.94          0.00
ATOM   1291  N   THR R 232      31.456  28.742 -50.184  2     1 1.63         -0.15
ATOM   1292  CA  THR R 232      31.852  30.005 -49.576  2     1 2.03          0.10
ATOM   1293  C   THR R 232      32.541  29.834 -48.210  2     0 1.67          0.60
ATOM   1294  O   THR R 232      31.861  29.500 -47.234  2     0 1.38         -0.55
ATOM   1295  CB  THR R 232      30.618  30.900 -49.386  2     1 2.03          0.25
ATOM   1296  CG2 THR R 232      31.035  32.214 -48.806  2     1 1.94          0.00
ATOM   1297  OG1 THR R 232      29.980  31.116 -50.645  2     1 1.38         -0.25
ATOM   1305  N   PRO R 233      33.868  30.137 -48.094  3     0 1.63         -0.25
ATOM   1306  CA  PRO R 233      34.680  30.093 -46.882  3     0 2.03          0.10
ATOM   1307  C   PRO R 233      34.093  30.867 -45.730  3     1 1.67          0.60
ATOM   1308  O   PRO R 233      34.211  30.477 -44.572  3     0 1.38         -0.55
ATOM   1309  CB  PRO R 233      35.999  30.714 -47.342  3     1 1.99          0.00
ATOM   1310  CG  PRO R 233      36.064  30.411 -48.815  3     1 1.99          0.00
ATOM   1311  CD  PRO R 233      34.649  30.536 -49.298  3     1 1.99          0.10
ATOM   1319  N   LYS R 234      33.400  31.960 -46.047  4     0 1.63         -0.15
ATOM   1320  CA  LYS R 234      32.787  32.778 -45.013  4     1 2.03          0.10
ATOM   1321  C   LYS R 234      31.681  31.988 -44.343  4     1 1.67          0.60
ATOM   1322  O   LYS R 234      31.445  32.108 -43.141  2     1 1.38         -0.55
ATOM   1323  CB  LYS R 234      32.213  34.062 -45.606  4     1 1.99          0.00
ATOM   1324  CG  LYS R 234      33.251  35.049 -46.104  1     1 1.99          0.00
ATOM   1325  CD  LYS R 234      32.586  36.283 -46.709 11     1 1.99          0.00
ATOM   1326  CE  LYS R 234      33.616  37.278 -47.228 11     1 1.99          0.25
ATOM   1327  NZ  LYS R 234      32.971  38.467 -47.857 11     1 1.47          0.75
ATOM   1341  N   GLY R 235      30.973  31.193 -45.143  5     0 1.63         -0.15
ATOM   1342  CA  GLY R 235      29.900  30.365 -44.656  5     1 1.99          0.10
ATOM   1343  C   GLY R 235      30.505  29.282 -43.798  5     0 1.67          0.60
ATOM   1344  O   GLY R 235      30.153  29.115 -42.637  5     0 1.38         -0.55
ATOM   1348  N   ILE R 236      31.508  28.615 -44.340 12     0 1.63         -0.15
ATOM   1349  CA  ILE R 236      32.109  27.491 -43.645 12     1 2.03          0.10
ATOM   1350  C   ILE R 236      32.679  27.890 -42.283 12     0 1.67          0.60
ATOM   1351  O   ILE R 236      32.367  27.268 -41.255 12     1 1.38         -0.55
ATOM   1352  CB  ILE R 236      33.260  26.938 -44.506 10     0 2.03          0.00
ATOM   1353  CG1 ILE R 236      32.727  26.301 -45.779 10     1 1.99          0.00
ATOM   1354  CG2 ILE R 236      34.080  25.931 -43.720 10     1 1.94          0.00
ATOM   1355  CD1 ILE R 236      33.813  26.035 -46.778 10     1 1.94          0.00
ATOM   1367  N   ASN R 237      33.468  28.960 -42.254  2     0 1.63         -0.15
ATOM   1368  CA  ASN R 237      34.070  29.399 -41.009  2     1 2.03          0.10
ATOM   1369  C   ASN R 237      33.073  30.096 -40.089  2     1 1.67          0.60
ATOM   1370  O   ASN R 237      33.138  29.937 -38.868  2     1 1.38         -0.55
ATOM   1371  CB  ASN R 237      35.242  30.302 -41.311  2     1 1.99          0.00
ATOM   1372  CG  ASN R 237      36.412  29.544 -41.887  2     1 1.67          0.55
ATOM   1373  ND2 ASN R 237      37.233  30.233 -42.637  2     1 1.63          0.00
ATOM   1374  OD1 ASN R 237      36.574  28.336 -41.660  2     1 1.38         -0.55
ATOM   1381  N   GLY R 238      32.153  30.876 -40.667  5     0 1.63         -0.15
ATOM   1382  CA  GLY R 238      31.151  31.600 -39.900  5     1 1.99          0.10
ATOM   1383  C   GLY R 238      30.171  30.669 -39.198  5     1 1.67          0.60
ATOM   1384  O   GLY R 238      29.741  30.942 -38.077  5     1 1.38         -0.55
ATOM   1388  N   ILE R 239      29.818  29.568 -39.863 12     0 1.63         -0.15
ATOM   1389  CA  ILE R 239      28.864  28.613 -39.328 12     0 2.03          0.10
ATOM   1390  C   ILE R 239      29.516  27.691 -38.301 12     0 1.67          0.60
ATOM   1391  O   ILE R 239      28.990  27.517 -37.204 12     0 1.38         -0.55
ATOM   1392  CB  ILE R 239      28.279  27.748 -40.452 10     0 2.03          0.00
ATOM   1393  CG1 ILE R 239      27.478  28.562 -41.449 10     1 1.99          0.00
ATOM   1394  CG2 ILE R 239      27.363  26.800 -39.845 10     0 1.94          0.00
ATOM   1395  CD1 ILE R 239      27.199  27.756 -42.713 10     1 1.94          0.00
ATOM   1407  N   ASP R 240      30.642  27.064 -38.664  8     0 1.63         -0.15
ATOM   1408  CA  ASP R 240      31.343  26.167 -37.751  9     1 2.03          0.10
ATOM   1409  C   ASP R 240      30.456  25.120 -37.090  8     0 1.67          0.60
ATOM   1410  O   ASP R 240      30.482  24.963 -35.865  8     0 1.38         -0.55
ATOM   1411  CB  ASP R 240      32.121  26.944 -36.689  9     1 1.99          0.00
ATOM   1412  CG  ASP R 240      33.088  26.026 -35.886  9     1 1.67          0.14
ATOM   1413  OD1 ASP R 240      33.364  24.917 -36.343  9     1 1.48         -0.57
ATOM   1414  OD2 ASP R 240      33.529  26.423 -34.830  9     1 1.48         -0.57
ATOM   1419  N   PHE R 241      29.726  24.358 -37.909  3     1 1.63         -0.15
ATOM   1420  CA  PHE R 241      28.859  23.314 -37.386  3     0 2.03          0.10
ATOM   1421  C   PHE R 241      29.606  22.396 -36.432  3     0 1.67          0.60
ATOM   1422  O   PHE R 241      29.084  22.068 -35.370  3     0 1.38         -0.55
ATOM   1423  CB  PHE R 241      28.270  22.479 -38.518  7     1 1.99          0.00
ATOM   1424  CG  PHE R 241      27.434  21.323 -38.045  7     0 1.82          0.00
ATOM   1425  CD1 PHE R 241      26.118  21.497 -37.693  7     0 1.78          0.00
ATOM   1426  CD2 PHE R 241      27.978  20.051 -37.947  7     1 1.78          0.00
ATOM   1427  CE1 PHE R 241      25.360  20.432 -37.256  7     1 1.78          0.00
ATOM   1428  CE2 PHE R 241      27.219  18.987 -37.507  7     1 1.78          0.00
ATOM   1429  CZ  PHE R 241      25.904  19.181 -37.161  7     1 1.78          0.00
ATOM   1439  N   LYS R 242      30.806  21.945 -36.813  4     1 1.63         -0.15
ATOM   1440  CA  LYS R 242      31.557  21.035 -35.955  4     1 2.03          0.10
ATOM   1441  C   LYS R 242      31.842  21.634 -34.577  4     0 1.67          0.60
ATOM   1442  O   LYS R 242      31.603  20.975 -33.559  2     0 1.38         -0.55
ATOM   1443  CB  LYS R 242      32.867  20.619 -36.616  4     1 1.99          0.00
ATOM   1444  CG  LYS R 242      33.701  19.641 -35.794  1     1 1.99          0.00
ATOM   1445  CD  LYS R 242      34.960  19.211 -36.544 11     1 1.99          0.00
ATOM   1446  CE  LYS R 242      35.813  18.263 -35.708 11     1 1.99          0.25
ATOM   1447  NZ  LYS R 242      37.032  17.818 -36.442 11     1 1.47          0.75
ATOM   1461  N   GLY R 243      32.335  22.878 -34.504  5     0 1.63         -0.15
ATOM   1462  CA  GLY R 243      32.605  23.454 -33.194  5     1 1.99          0.10
ATOM   1463  C   GLY R 243      31.338  23.522 -32.349  5     1 1.67          0.60
ATOM   1464  O   GLY R 243      31.375  23.286 -31.130  5     1 1.38         -0.55
ATOM   1468  N   GLU R 244      30.203  23.813 -32.997  8     1 1.63         -0.15
ATOM   1469  CA  GLU R 244      28.947  23.907 -32.275  8     0 2.03          0.10
ATOM   1470  C   GLU R 244      28.496  22.523 -31.829  8     0 1.67          0.60
ATOM   1471  O   GLU R 244      28.012  22.361 -30.715  8     0 1.38         -0.55
ATOM   1472  CB  GLU R 244      27.865  24.543 -33.137  8     0 1.99          0.00
ATOM   1473  CG  GLU R 244      26.522  24.837 -32.411  8     0 1.99          0.00
ATOM   1474  CD  GLU R 244      26.605  25.903 -31.349  9     1 1.67          0.14
ATOM   1475  OE1 GLU R 244      27.536  26.670 -31.367  9     1 1.48         -0.57
ATOM   1476  OE2 GLU R 244      25.720  25.954 -30.525  9     1 1.48         -0.57
ATOM   1483  N   ALA R 245      28.660  21.515 -32.690 12     0 1.63         -0.15
ATOM   1484  CA  ALA R 245      28.249  20.155 -32.360 12     0 2.03          0.10
ATOM   1485  C   ALA R 245      29.004  19.643 -31.146 12     0 1.67          0.60
ATOM   1486  O   ALA R 245      28.426  19.007 -30.260 12     0 1.38         -0.55
ATOM   1487  CB  ALA R 245      28.500  19.235 -33.541 12     1 1.94          0.00
ATOM   1493  N   ILE R 246      30.292  19.966 -31.071 12     0 1.63         -0.15
ATOM   1494  CA  ILE R 246      31.116  19.561 -29.945 12     1 2.03          0.10
ATOM   1495  C   ILE R 246      30.694  20.296 -28.682 12     0 1.67          0.60
ATOM   1496  O   ILE R 246      30.505  19.683 -27.625 12     0 1.38         -0.55
ATOM   1497  CB  ILE R 246      32.595  19.817 -30.236 10     0 2.03          0.00
ATOM   1498  CG1 ILE R 246      33.059  18.897 -31.372 10     1 1.99          0.00
ATOM   1499  CG2 ILE R 246      33.418  19.592 -28.972 10     1 1.94          0.00
ATOM   1500  CD1 ILE R 246      34.399  19.268 -31.935 10     1 1.94          0.00
ATOM   1512  N   THR R 247      30.504  21.616 -28.804  2     0 1.63         -0.15
ATOM   1513  CA  THR R 247      30.086  22.442 -27.685  2     1 2.03          0.10
ATOM   1514  C   THR R 247      28.760  21.934 -27.145  2     0 1.67          0.60
ATOM   1515  O   THR R 247      28.580  21.796 -25.929  2     0 1.38         -0.55
ATOM   1516  CB  THR R 247      29.929  23.906 -28.131  2     0 2.03          0.25
ATOM   1517  CG2 THR R 247      29.431  24.763 -26.979  2     1 1.94          0.00
ATOM   1518  OG1 THR R 247      31.196  24.398 -28.605  2     1 1.38         -0.25
ATOM   1526  N   PHE R 248      27.839  21.652 -28.062  3     0 1.63         -0.15
ATOM   1527  CA  PHE R 248      26.525  21.137 -27.758  3     0 2.03          0.10
ATOM   1528  C   PHE R 248      26.582  19.834 -27.005  3     0 1.67          0.60
ATOM   1529  O   PHE R 248      25.966  19.708 -25.949  3     0 1.38         -0.55
ATOM   1530  CB  PHE R 248      25.730  20.942 -29.045  7     0 1.99          0.00
ATOM   1531  CG  PHE R 248      24.451  20.221 -28.844  7     0 1.82          0.00
ATOM   1532  CD1 PHE R 248      23.392  20.839 -28.272  7     0 1.78          0.00
ATOM   1533  CD2 PHE R 248      24.314  18.905 -29.248  7     0 1.78          0.00
ATOM   1534  CE1 PHE R 248      22.221  20.200 -28.080  7     0 1.78          0.00
ATOM   1535  CE2 PHE R 248      23.128  18.237 -29.064  7     1 1.78          0.00
ATOM   1536  CZ  PHE R 248      22.072  18.890 -28.473  7     1 1.78          0.00
ATOM   1546  N   LYS R 249      27.318  18.852 -27.515  4     0 1.63         -0.15
ATOM   1547  CA  LYS R 249      27.358  17.569 -26.835  4     1 2.03          0.10
ATOM   1548  C   LYS R 249      27.984  17.688 -25.449  4     1 1.67          0.60
ATOM   1549  O   LYS R 249      27.499  17.091 -24.481  2     1 1.38         -0.55
ATOM   1550  CB  LYS R 249      28.122  16.564 -27.688  4     1 1.99          0.00
ATOM   1551  CG  LYS R 249      27.370  16.135 -28.949  1     1 1.99          0.00
ATOM   1552  CD  LYS R 249      28.192  15.187 -29.799 11     1 1.99          0.00
ATOM   1553  CE  LYS R 249      27.447  14.803 -31.070 11     1 1.99          0.25
ATOM   1554  NZ  LYS R 249      28.258  13.902 -31.937 11     1 1.47          0.75
ATOM   1568  N   ALA R 250      29.047  18.488 -25.328 12     0 1.63         -0.15
ATOM   1569  CA  ALA R 250      29.676  18.674 -24.030 12     1 2.03          0.10
ATOM   1570  C   ALA R 250      28.722  19.357 -23.051 12     1 1.67          0.60
ATOM   1571  O   ALA R 250      28.602  18.947 -21.887 12     1 1.38         -0.55
ATOM   1572  CB  ALA R 250      30.934  19.502 -24.189 12     1 1.94          0.00
ATOM   1578  N   THR R 251      28.004  20.373 -23.546  2     0 1.63         -0.15
ATOM   1579  CA  THR R 251      27.078  21.132 -22.733  2     1 2.03          0.10
ATOM   1580  C   THR R 251      25.922  20.244 -22.321  2     0 1.67          0.60
ATOM   1581  O   THR R 251      25.493  20.278 -21.168  2     0 1.38         -0.55
ATOM   1582  CB  THR R 251      26.515  22.349 -23.478  2     0 2.03          0.25
ATOM   1583  CG2 THR R 251      25.608  23.102 -22.528  2     1 1.94          0.00
ATOM   1584  OG1 THR R 251      27.570  23.223 -23.897  2     1 1.38         -0.25
ATOM   1592  N   THR R 252      25.424  19.448 -23.270  2     0 1.63         -0.15
ATOM   1593  CA  THR R 252      24.296  18.568 -23.058  2     0 2.03          0.10
ATOM   1594  C   THR R 252      24.605  17.599 -21.949  2     0 1.67          0.60
ATOM   1595  O   THR R 252      23.792  17.412 -21.052  2     0 1.38         -0.55
ATOM   1596  CB  THR R 252      23.970  17.755 -24.324  2     1 2.03          0.25
ATOM   1597  CG2 THR R 252      22.803  16.847 -24.056  2     1 1.94          0.00
ATOM   1598  OG1 THR R 252      23.642  18.624 -25.390  2     0 1.38         -0.25
ATOM   1606  N   ALA R 253      25.794  16.994 -21.982 12     0 1.63         -0.15
ATOM   1607  CA  ALA R 253      26.175  16.067 -20.930 12     1 2.03          0.10
ATOM   1608  C   ALA R 253      26.187  16.769 -19.570 12     1 1.67          0.60
ATOM   1609  O   ALA R 253      25.704  16.227 -18.569 12     1 1.38         -0.55
ATOM   1610  CB  ALA R 253      27.542  15.493 -21.240 12     1 1.94          0.00
ATOM   1616  N   GLY R 254      26.683  18.012 -19.546  5     0 1.63         -0.15
ATOM   1617  CA  GLY R 254      26.716  18.816 -18.330  5     1 1.99          0.10
ATOM   1618  C   GLY R 254      25.301  19.027 -17.802  5     1 1.67          0.60
ATOM   1619  O   GLY R 254      25.020  18.825 -16.612  5     1 1.38         -0.55
ATOM   1623  N   ILE R 255      24.421  19.473 -18.695 12     0 1.63         -0.15
ATOM   1624  CA  ILE R 255      23.040  19.754 -18.359 12     0 2.03          0.10
ATOM   1625  C   ILE R 255      22.263  18.535 -17.926 12     0 1.67          0.60
ATOM   1626  O   ILE R 255      21.572  18.586 -16.917 12     0 1.38         -0.55
ATOM   1627  CB  ILE R 255      22.317  20.447 -19.525 10     0 2.03          0.00
ATOM   1628  CG1 ILE R 255      22.899  21.873 -19.682 10     1 1.99          0.00
ATOM   1629  CG2 ILE R 255      20.782  20.397 -19.361 10     0 1.94          0.00
ATOM   1630  CD1 ILE R 255      22.442  22.573 -20.915 10     0 1.94          0.00
ATOM   1642  N   LEU R 256      22.371  17.431 -18.642 12     0 1.63         -0.15
ATOM   1643  CA  LEU R 256      21.598  16.273 -18.246 12     0 2.03          0.10
ATOM   1644  C   LEU R 256      22.057  15.778 -16.882 12     1 1.67          0.60
ATOM   1645  O   LEU R 256      21.237  15.397 -16.033 12     0 1.38         -0.55
ATOM   1646  CB  LEU R 256      21.736  15.180 -19.299 10     1 1.99          0.00
ATOM   1647  CG  LEU R 256      21.093  15.518 -20.655 10     0 2.03          0.00
ATOM   1648  CD1 LEU R 256      21.411  14.414 -21.639 10     1 1.94          0.00
ATOM   1649  CD2 LEU R 256      19.604  15.725 -20.484 10     1 1.94          0.00
ATOM   1661  N   ALA R 257      23.373  15.810 -16.634 12     1 1.63         -0.15
ATOM   1662  CA  ALA R 257      23.880  15.405 -15.335 12     1 2.03          0.10
ATOM   1663  C   ALA R 257      23.359  16.340 -14.241 12     1 1.67          0.60
ATOM   1664  O   ALA R 257      22.948  15.883 -13.170 12     1 1.38         -0.55
ATOM   1665  CB  ALA R 257      25.394  15.399 -15.350 12     1 1.94          0.00
ATOM   1671  N   THR R 258      23.322  17.646 -14.536  2     0 1.63         -0.15
ATOM   1672  CA  THR R 258      22.849  18.649 -13.594  2     1 2.03          0.10
ATOM   1673  C   THR R 258      21.375  18.474 -13.287  2     0 1.67          0.60
ATOM   1674  O   THR R 258      20.956  18.547 -12.129  2     0 1.38         -0.55
ATOM   1675  CB  THR R 258      23.082  20.067 -14.130  2     0 2.03          0.25
ATOM   1676  CG2 THR R 258      22.537  21.085 -13.144  2     1 1.94          0.00
ATOM   1677  OG1 THR R 258      24.493  20.276 -14.329  2     1 1.38         -0.25
ATOM   1685  N   LEU R 259      20.574  18.241 -14.322 12     0 1.63         -0.15
ATOM   1686  CA  LEU R 259      19.150  18.074 -14.123 12     0 2.03          0.10
ATOM   1687  C   LEU R 259      18.905  16.829 -13.285 12     0 1.67          0.60
ATOM   1688  O   LEU R 259      18.097  16.849 -12.357 12     0 1.38         -0.55
ATOM   1689  CB  LEU R 259      18.449  17.915 -15.477 10     1 1.99          0.00
ATOM   1690  CG  LEU R 259      18.453  19.158 -16.404 10     0 2.03          0.00
ATOM   1691  CD1 LEU R 259      17.880  18.781 -17.748 10     1 1.94          0.00
ATOM   1692  CD2 LEU R 259      17.701  20.242 -15.788 10     0 1.94          0.00
ATOM   1704  N   SER R 260      19.666  15.758 -13.558  2     0 1.63         -0.15
ATOM   1705  CA  SER R 260      19.515  14.506 -12.829  2     1 2.03          0.10
ATOM   1706  C   SER R 260      19.861  14.706 -11.357  2     1 1.67          0.60
ATOM   1707  O   SER R 260      19.146  14.230 -10.471  2     1 1.38         -0.55
ATOM   1708  CB  SER R 260      20.427  13.458 -13.437  2     1 1.99          0.25
ATOM   1709  OG  SER R 260      20.053  13.178 -14.762  2     1 1.38         -0.25
ATOM   1715  N   HIS R 261      20.934  15.464 -11.111  4     0 1.63         -0.15
ATOM   1716  CA  HIS R 261      21.412  15.816  -9.780  3     1 2.03          0.10
ATOM   1717  C   HIS R 261      20.341  16.594  -9.039  3     0 1.67          0.60
ATOM   1718  O   HIS R 261      19.995  16.277  -7.896  3     0 1.38         -0.55
ATOM   1719  CB  HIS R 261      22.696  16.643  -9.911  3     1 1.99          0.00
ATOM   1720  CG  HIS R 261      23.342  17.106  -8.658  4     1 1.82          0.10
ATOM   1721  CD2 HIS R 261      23.436  18.339  -8.126  4     1 1.87          0.10
ATOM   1722  ND1 HIS R 261      24.038  16.264  -7.816  4     1 1.54         -0.10
ATOM   1723  CE1 HIS R 261      24.534  16.966  -6.812  4     1 1.87          0.30
ATOM   1724  NE2 HIS R 261      24.191  18.232  -6.978  4     1 1.54         -0.40
ATOM   1732  N   CYS R 262      19.793  17.613  -9.696  5     0 1.63         -0.15
ATOM   1733  CA  CYS R 262      18.782  18.427  -9.065  5     0 2.03          0.10
ATOM   1734  C   CYS R 262      17.575  17.575  -8.697  5     0 1.67          0.60
ATOM   1735  O   CYS R 262      17.054  17.694  -7.588  5     0 1.38         -0.55
ATOM   1736  CB  CYS R 262      18.350  19.539 -10.004  5     0 1.99          0.19
ATOM   1737  SG  CYS R 262      19.612  20.788 -10.280  5     0 1.69         -0.19
ATOM   1743  N   ILE R 263      17.185  16.654  -9.582 12     0 1.63         -0.15
ATOM   1744  CA  ILE R 263      16.057  15.782  -9.297 12     0 2.03          0.10
ATOM   1745  C   ILE R 263      16.344  14.876  -8.114 12     0 1.67          0.60
ATOM   1746  O   ILE R 263      15.496  14.744  -7.230 12     0 1.38         -0.55
ATOM   1747  CB  ILE R 263      15.694  14.927 -10.512 10     0 2.03          0.00
ATOM   1748  CG1 ILE R 263      15.133  15.830 -11.600 10     1 1.99          0.00
ATOM   1749  CG2 ILE R 263      14.686  13.853 -10.096 10     1 1.94          0.00
ATOM   1750  CD1 ILE R 263      15.029  15.171 -12.948 10     1 1.94          0.00
ATOM   1762  N   GLU R 264      17.525  14.252  -8.070  8     0 1.63         -0.15
ATOM   1763  CA  GLU R 264      17.837  13.378  -6.944  8     1 2.03          0.10
ATOM   1764  C   GLU R 264      17.703  14.139  -5.639  8     0 1.67          0.60
ATOM   1765  O   GLU R 264      17.134  13.637  -4.664  8     0 1.38         -0.55
ATOM   1766  CB  GLU R 264      19.259  12.816  -7.032  8     1 1.99          0.00
ATOM   1767  CG  GLU R 264      19.592  11.857  -5.874  8     1 1.99          0.00
ATOM   1768  CD  GLU R 264      20.998  11.266  -5.891  9     1 1.67          0.14
ATOM   1769  OE1 GLU R 264      21.779  11.599  -6.747  9     1 1.48         -0.57
ATOM   1770  OE2 GLU R 264      21.272  10.460  -5.025  9     1 1.48         -0.57
ATOM   1777  N   LEU R 265      18.225  15.358  -5.618 12     0 1.63         -0.15
ATOM   1778  CA  LEU R 265      18.153  16.169  -4.426 12     0 2.03          0.10
ATOM   1779  C   LEU R 265      16.712  16.544  -4.075 12     1 1.67          0.60
ATOM   1780  O   LEU R 265      16.348  16.550  -2.895 12     1 1.38         -0.55
ATOM   1781  CB  LEU R 265      19.043  17.378  -4.614 10     1 1.99          0.00
ATOM   1782  CG  LEU R 265      20.554  17.039  -4.627 10     0 2.03          0.00
ATOM   1783  CD1 LEU R 265      21.377  18.262  -4.985 10     0 1.94          0.00
ATOM   1784  CD2 LEU R 265      20.935  16.512  -3.267 10     1 1.94          0.00
ATOM   1796  N   MET R 266      15.874  16.822  -5.083  3     0 1.63         -0.15
ATOM   1797  CA  MET R 266      14.470  17.123  -4.817  3     1 2.03          0.10
ATOM   1798  C   MET R 266      13.795  15.912  -4.181  3     1 1.67          0.60
ATOM   1799  O   MET R 266      13.002  16.058  -3.247 12     1 1.38         -0.55
ATOM   1800  CB  MET R 266      13.738  17.555  -6.085  7     1 1.99          0.00
ATOM   1801  CG  MET R 266      14.151  18.930  -6.616  7     0 1.99          0.06
ATOM   1802  SD  MET R 266      13.284  19.392  -8.133  7     1 1.76         -0.12
ATOM   1803  CE  MET R 266      13.984  20.997  -8.458  7     0 1.94          0.06
ATOM   1813  N   VAL R 267      14.137  14.713  -4.663 12     0 1.63         -0.15
ATOM   1814  CA  VAL R 267      13.591  13.482  -4.109 12     1 2.03          0.10
ATOM   1815  C   VAL R 267      14.019  13.320  -2.655 12     0 1.67          0.60
ATOM   1816  O   VAL R 267      13.207  12.957  -1.801 12     0 1.38         -0.55
ATOM   1817  CB  VAL R 267      14.026  12.258  -4.931 10     0 2.03          0.00
ATOM   1818  CG1 VAL R 267      13.622  10.985  -4.206 10     1 1.94          0.00
ATOM   1819  CG2 VAL R 267      13.362  12.316  -6.312 10     1 1.94          0.00
ATOM   1829  N   LYS R 268      15.290  13.595  -2.360  4     0 1.63         -0.15
ATOM   1830  CA  LYS R 268      15.756  13.519  -0.983  4     0 2.03          0.10
ATOM   1831  C   LYS R 268      15.019  14.539  -0.104  4     1 1.67          0.60
ATOM   1832  O   LYS R 268      14.670  14.242   1.047  2     0 1.38         -0.55
ATOM   1833  CB  LYS R 268      17.272  13.701  -0.932  4     1 1.99          0.00
ATOM   1834  CG  LYS R 268      18.032  12.487  -1.484  1     1 1.99          0.00
ATOM   1835  CD  LYS R 268      19.544  12.678  -1.487 11     1 1.99          0.00
ATOM   1836  CE  LYS R 268      20.241  11.405  -1.977 11     1 1.99          0.25
ATOM   1837  NZ  LYS R 268      21.724  11.563  -2.089 11     1 1.47          0.75
ATOM   1851  N   ARG R 269      14.742  15.734  -0.642  4     0 1.63         -0.15
ATOM   1852  CA  ARG R 269      13.979  16.724   0.112  4     1 2.03          0.10
ATOM   1853  C   ARG R 269      12.586  16.182   0.437  4     0 1.67          0.60
ATOM   1854  O   ARG R 269      12.116  16.294   1.575  3     0 1.38         -0.55
ATOM   1855  CB  ARG R 269      13.848  18.030  -0.653  4     1 1.99          0.00
ATOM   1856  CG  ARG R 269      13.121  19.136   0.105  4     1 1.99          0.00
ATOM   1857  CD  ARG R 269      13.055  20.387  -0.681  4     1 1.99          0.10
ATOM   1858  NE  ARG R 269      12.309  21.436   0.013  1     1 1.63         -0.10
ATOM   1859  CZ  ARG R 269      12.831  22.284   0.923  1     1 1.67          0.50
ATOM   1860  NH1 ARG R 269      14.101  22.201   1.251  1     1 1.63          0.25
ATOM   1861  NH2 ARG R 269      12.062  23.198   1.490  1     1 1.63          0.25
ATOM   1875  N   GLU R 270      11.943  15.561  -0.559  8     0 1.63         -0.15
ATOM   1876  CA  GLU R 270      10.614  14.980  -0.386  8     1 2.03          0.10
ATOM   1877  C   GLU R 270      10.644  13.864   0.653  8     0 1.67          0.60
ATOM   1878  O   GLU R 270       9.754  13.771   1.501  8     0 1.38         -0.55
ATOM   1879  CB  GLU R 270      10.105  14.427  -1.719  8     1 1.99          0.00
ATOM   1880  CG  GLU R 270       8.739  13.769  -1.672  8     1 1.99          0.00
ATOM   1881  CD  GLU R 270       7.571  14.687  -1.433  9     1 1.67          0.14
ATOM   1882  OE1 GLU R 270       7.680  15.870  -1.665  9     1 1.48         -0.57
ATOM   1883  OE2 GLU R 270       6.558  14.176  -0.992  9     1 1.48         -0.57
ATOM   1890  N   ASP R 271      11.692  13.039   0.623  8     0 1.63         -0.15
ATOM   1891  CA  ASP R 271      11.836  11.956   1.586  9     1 2.03          0.10
ATOM   1892  C   ASP R 271      11.907  12.547   2.988  8     0 1.67          0.60
ATOM   1893  O   ASP R 271      11.197  12.101   3.897  8     0 1.38         -0.55
ATOM   1894  CB  ASP R 271      13.097  11.128   1.274  9     1 1.99          0.00
ATOM   1895  CG  ASP R 271      13.298   9.866   2.152  9     1 1.67          0.14
ATOM   1896  OD1 ASP R 271      12.491   8.967   2.071  9     1 1.48         -0.57
ATOM   1897  OD2 ASP R 271      14.278   9.802   2.897  9     1 1.48         -0.57
ATOM   1902  N   SER R 272      12.733  13.587   3.156  2     0 1.63         -0.15
ATOM   1903  CA  SER R 272      12.882  14.226   4.452  2     1 2.03          0.10
ATOM   1904  C   SER R 272      11.548  14.799   4.922  2     1 1.67          0.60
ATOM   1905  O   SER R 272      11.186  14.652   6.095  2     1 1.38         -0.55
ATOM   1906  CB  SER R 272      13.921  15.330   4.369  2     1 1.99          0.25
ATOM   1907  OG  SER R 272      15.196  14.808   4.096  2     1 1.38         -0.25
ATOM   1913  N   TRP R 273      10.794  15.411   4.006 12     0 1.63         -0.15
ATOM   1914  CA  TRP R 273       9.490  15.970   4.339 12     1 2.03          0.10
ATOM   1915  C   TRP R 273       8.529  14.892   4.815 12     0 1.67          0.60
ATOM   1916  O   TRP R 273       7.849  15.070   5.830  3     0 1.38         -0.55
ATOM   1917  CB  TRP R 273       8.876  16.703   3.149 12     1 1.99          0.00
ATOM   1918  CG  TRP R 273       7.521  17.296   3.450  3     1 1.82         -0.03
ATOM   1919  CD1 TRP R 273       7.267  18.518   4.001  6     1 1.87          0.06
ATOM   1920  CD2 TRP R 273       6.223  16.688   3.215  3     1 1.82          0.10
ATOM   1921  CE2 TRP R 273       5.259  17.597   3.648  6     1 1.82         -0.04
ATOM   1922  CE3 TRP R 273       5.816  15.471   2.683  7     0 1.78         -0.03
ATOM   1923  NE1 TRP R 273       5.909  18.708   4.125  6     1 1.54         -0.06
ATOM   1924  CZ2 TRP R 273       3.904  17.322   3.562  6     1 1.78          0.00
ATOM   1925  CZ3 TRP R 273       4.468  15.192   2.603  7     1 1.78          0.00
ATOM   1926  CH2 TRP R 273       3.534  16.093   3.024  7     1 1.78          0.00
ATOM   1937  N   GLN R 274       8.464  13.766   4.095  2     0 1.63         -0.15
ATOM   1938  CA  GLN R 274       7.546  12.705   4.490  3     0 2.03          0.10
ATOM   1939  C   GLN R 274       7.928  12.152   5.854  3     0 1.67          0.60
ATOM   1940  O   GLN R 274       7.062  11.896   6.689  3     0 1.38         -0.55
ATOM   1941  CB  GLN R 274       7.533  11.577   3.455  3     1 1.99          0.00
ATOM   1942  CG  GLN R 274       6.878  11.947   2.124  2     1 1.99          0.00
ATOM   1943  CD  GLN R 274       6.930  10.839   1.103  2     1 1.67          0.55
ATOM   1944  NE2 GLN R 274       6.799  11.213  -0.165  2     1 1.63          0.00
ATOM   1945  OE1 GLN R 274       7.085   9.652   1.430  2     1 1.38         -0.55
ATOM   1954  N   LYS R 275       9.225  12.012   6.115  4     0 1.63         -0.15
ATOM   1955  CA  LYS R 275       9.659  11.511   7.410  4     0 2.03          0.10
ATOM   1956  C   LYS R 275       9.308  12.508   8.506  4     0 1.67          0.60
ATOM   1957  O   LYS R 275       8.852  12.119   9.586  2     0 1.38         -0.55
ATOM   1958  CB  LYS R 275      11.134  11.160   7.332  4     1 1.99          0.00
ATOM   1959  CG  LYS R 275      11.339   9.901   6.484  1     1 1.99          0.00
ATOM   1960  CD  LYS R 275      12.779   9.551   6.225 11     1 1.99          0.00
ATOM   1961  CE  LYS R 275      12.848   8.224   5.455 11     1 1.99          0.25
ATOM   1962  NZ  LYS R 275      14.205   7.928   4.942 11     1 1.47          0.75
ATOM   1976  N   ARG R 276       9.450  13.806   8.221  4     0 1.63         -0.15
ATOM   1977  CA  ARG R 276       9.046  14.815   9.186  4     1 2.03          0.10
ATOM   1978  C   ARG R 276       7.568  14.649   9.499  4     0 1.67          0.60
ATOM   1979  O   ARG R 276       7.179  14.595  10.665  3     0 1.38         -0.55
ATOM   1980  CB  ARG R 276       9.298  16.223   8.662  4     1 1.99          0.00
ATOM   1981  CG  ARG R 276       8.851  17.336   9.604  4     1 1.99          0.00
ATOM   1982  CD  ARG R 276       9.232  18.690   9.110  4     1 1.99          0.10
ATOM   1983  NE  ARG R 276       8.667  19.738   9.953  1     1 1.63         -0.10
ATOM   1984  CZ  ARG R 276       9.003  21.049   9.913  1     1 1.67          0.50
ATOM   1985  NH1 ARG R 276       9.912  21.509   9.091  1     1 1.63          0.25
ATOM   1986  NH2 ARG R 276       8.421  21.909  10.710  1     1 1.63          0.25
ATOM   2000  N   LEU R 277       6.751  14.515   8.456 12     0 1.63         -0.15
ATOM   2001  CA  LEU R 277       5.314  14.364   8.612 12     1 2.03          0.10
ATOM   2002  C   LEU R 277       4.981  13.142   9.465 12     0 1.67          0.60
ATOM   2003  O   LEU R 277       4.153  13.216  10.382 12     0 1.38         -0.55
ATOM   2004  CB  LEU R 277       4.647  14.247   7.239 10     0 1.99          0.00
ATOM   2005  CG  LEU R 277       3.141  14.065   7.253 10     1 2.03          0.00
ATOM   2006  CD1 LEU R 277       2.502  15.286   7.892 10     1 1.94          0.00
ATOM   2007  CD2 LEU R 277       2.663  13.872   5.842 10     1 1.94          0.00
ATOM   2019  N   ASP R 278       5.617  11.999   9.176  8     0 1.63         -0.15
ATOM   2020  CA  ASP R 278       5.345  10.803   9.967  9     1 2.03          0.10
ATOM   2021  C   ASP R 278       5.689  11.015  11.439  8     1 1.67          0.60
ATOM   2022  O   ASP R 278       4.926  10.604  12.319  8     1 1.38         -0.55
ATOM   2023  CB  ASP R 278       6.138   9.598   9.444  9     1 1.99          0.00
ATOM   2024  CG  ASP R 278       5.611   9.003   8.130  9     1 1.67          0.14
ATOM   2025  OD1 ASP R 278       4.514   9.326   7.738  9     1 1.48         -0.57
ATOM   2026  OD2 ASP R 278       6.309   8.198   7.548  9     1 1.48         -0.57
ATOM   2031  N   LYS R 279       6.801  11.701  11.715  4     0 1.63         -0.15
ATOM   2032  CA  LYS R 279       7.188  11.958  13.096  4     1 2.03          0.10
ATOM   2033  C   LYS R 279       6.220  12.926  13.762  4     0 1.67          0.60
ATOM   2034  O   LYS R 279       5.828  12.730  14.915  2     0 1.38         -0.55
ATOM   2035  CB  LYS R 279       8.616  12.490  13.160  4     1 1.99          0.00
ATOM   2036  CG  LYS R 279       9.685  11.449  12.817  1     1 1.99          0.00
ATOM   2037  CD  LYS R 279      11.082  12.050  12.856 11     1 1.99          0.00
ATOM   2038  CE  LYS R 279      12.141  11.017  12.496 11     1 1.99          0.25
ATOM   2039  NZ  LYS R 279      13.512  11.601  12.509 11     1 1.47          0.75
ATOM   2053  N   GLU R 280       5.789  13.960  13.034  8     0 1.63         -0.15
ATOM   2054  CA  GLU R 280       4.838  14.903  13.604  8     1 2.03          0.10
ATOM   2055  C   GLU R 280       3.529  14.193  13.913  8     1 1.67          0.60
ATOM   2056  O   GLU R 280       2.910  14.441  14.948  8     1 1.38         -0.55
ATOM   2057  CB  GLU R 280       4.583  16.091  12.666  8     1 1.99          0.00
ATOM   2058  CG  GLU R 280       5.753  17.086  12.523  8     1 1.99          0.00
ATOM   2059  CD  GLU R 280       5.438  18.216  11.564  9     1 1.67          0.14
ATOM   2060  OE1 GLU R 280       4.411  18.165  10.933  9     1 1.48         -0.57
ATOM   2061  OE2 GLU R 280       6.220  19.140  11.467  9     1 1.48         -0.57
ATOM   2068  N   THR R 281       3.129  13.272  13.034  2     0 1.63         -0.15
ATOM   2069  CA  THR R 281       1.902  12.522  13.214  2     1 2.03          0.10
ATOM   2070  C   THR R 281       1.990  11.655  14.465  2     0 1.67          0.60
ATOM   2071  O   THR R 281       1.068  11.641  15.286  2     0 1.38         -0.55
ATOM   2072  CB  THR R 281       1.627  11.640  11.992  2     1 2.03          0.25
ATOM   2073  CG2 THR R 281       0.357  10.843  12.207  2     1 1.94          0.00
ATOM   2074  OG1 THR R 281       1.499  12.473  10.827  2     1 1.38         -0.25
ATOM   2082  N   GLU R 282       3.110  10.948  14.640  8     0 1.63         -0.15
ATOM   2083  CA  GLU R 282       3.268  10.128  15.834  8     1 2.03          0.10
ATOM   2084  C   GLU R 282       3.198  10.981  17.093  8     0 1.67          0.60
ATOM   2085  O   GLU R 282       2.493  10.638  18.048  8     0 1.38         -0.55
ATOM   2086  CB  GLU R 282       4.597   9.366  15.816  8     1 1.99          0.00
ATOM   2087  CG  GLU R 282       4.820   8.497  17.070  8     1 1.99          0.00
ATOM   2088  CD  GLU R 282       6.106   7.675  17.061  9     1 1.67          0.14
ATOM   2089  OE1 GLU R 282       6.799   7.663  16.071  9     1 1.48         -0.57
ATOM   2090  OE2 GLU R 282       6.398   7.081  18.081  9     1 1.48         -0.57
ATOM   2097  N   LYS R 283       3.901  12.113  17.093  4     0 1.63         -0.15
ATOM   2098  CA  LYS R 283       3.913  12.977  18.258  4     1 2.03          0.10
ATOM   2099  C   LYS R 283       2.523  13.532  18.539  4     0 1.67          0.60
ATOM   2100  O   LYS R 283       2.083  13.566  19.695  2     0 1.38         -0.55
ATOM   2101  CB  LYS R 283       4.917  14.096  18.043  4     1 1.99          0.00
ATOM   2102  CG  LYS R 283       6.371  13.627  18.073  1     1 1.99          0.00
ATOM   2103  CD  LYS R 283       7.323  14.765  17.769 11     1 1.99          0.00
ATOM   2104  CE  LYS R 283       8.768  14.281  17.742 11     1 1.99          0.25
ATOM   2105  NZ  LYS R 283       9.713  15.376  17.386 11     1 1.47          0.75
ATOM   2119  N   LYS R 284       1.793  13.901  17.484  4     0 1.63         -0.15
ATOM   2120  CA  LYS R 284       0.445  14.418  17.643  4     1 2.03          0.10
ATOM   2121  C   LYS R 284      -0.417  13.369  18.311  4     0 1.67          0.60
ATOM   2122  O   LYS R 284      -1.091  13.651  19.300  2     0 1.38         -0.55
ATOM   2123  CB  LYS R 284      -0.144  14.812  16.289  4     1 1.99          0.00
ATOM   2124  CG  LYS R 284      -1.559  15.412  16.323  1     1 1.99          0.00
ATOM   2125  CD  LYS R 284      -2.008  15.810  14.907 11     1 1.99          0.00
ATOM   2126  CE  LYS R 284      -3.358  16.533  14.904 11     1 1.99          0.25
ATOM   2127  NZ  LYS R 284      -4.476  15.641  15.292 11     1 1.47          0.75
ATOM   2141  N   ARG R 285      -0.363  12.138  17.804  4     0 1.63         -0.15
ATOM   2142  CA  ARG R 285      -1.173  11.073  18.364  4     0 2.03          0.10
ATOM   2143  C   ARG R 285      -0.802  10.798  19.815  4     0 1.67          0.60
ATOM   2144  O   ARG R 285      -1.678  10.644  20.664  3     0 1.38         -0.55
ATOM   2145  CB  ARG R 285      -0.997   9.816  17.536  4     1 1.99          0.00
ATOM   2146  CG  ARG R 285      -1.642   9.876  16.152  4     1 1.99          0.00
ATOM   2147  CD  ARG R 285      -1.305   8.684  15.338  4     1 1.99          0.10
ATOM   2148  NE  ARG R 285      -1.921   8.733  14.021  1     1 1.63         -0.10
ATOM   2149  CZ  ARG R 285      -1.610   7.913  12.998  1     1 1.67          0.50
ATOM   2150  NH1 ARG R 285      -0.688   6.990  13.152  1     1 1.63          0.25
ATOM   2151  NH2 ARG R 285      -2.231   8.038  11.838  1     1 1.63          0.25
ATOM   2165  N   ARG R 286       0.492  10.799  20.136  4     0 1.63         -0.15
ATOM   2166  CA  ARG R 286       0.892  10.571  21.518  4     1 2.03          0.10
ATOM   2167  C   ARG R 286       0.382  11.683  22.427  4     1 1.67          0.60
ATOM   2168  O   ARG R 286      -0.058  11.427  23.554  3     1 1.38         -0.55
ATOM   2169  CB  ARG R 286       2.402  10.452  21.631  4     1 1.99          0.00
ATOM   2170  CG  ARG R 286       2.988   9.146  21.080  4     1 1.99          0.00
ATOM   2171  CD  ARG R 286       4.468   9.096  21.236  4     1 1.99          0.10
ATOM   2172  NE  ARG R 286       5.041   7.865  20.694  1     1 1.63         -0.10
ATOM   2173  CZ  ARG R 286       5.120   6.697  21.341  1     1 1.67          0.50
ATOM   2174  NH1 ARG R 286       4.665   6.560  22.571  1     1 1.63          0.25
ATOM   2175  NH2 ARG R 286       5.669   5.691  20.706  1     1 1.63          0.25
ATOM   2189  N   THR R 287       0.402  12.913  21.919  2     0 1.63         -0.15
ATOM   2190  CA  THR R 287      -0.050  14.067  22.666  2     1 2.03          0.10
ATOM   2191  C   THR R 287      -1.544  13.937  22.934  2     0 1.67          0.60
ATOM   2192  O   THR R 287      -2.002  14.171  24.058  2     0 1.38         -0.55
ATOM   2193  CB  THR R 287       0.240  15.354  21.882  2     1 2.03          0.25
ATOM   2194  CG2 THR R 287      -0.180  16.568  22.677  2     1 1.94          0.00
ATOM   2195  OG1 THR R 287       1.641  15.439  21.635  2     1 1.38         -0.25
ATOM   2203  N   GLU R 288      -2.304  13.543  21.905  8     0 1.63         -0.15
ATOM   2204  CA  GLU R 288      -3.740  13.362  22.050  8     1 2.03          0.10
ATOM   2205  C   GLU R 288      -4.050  12.259  23.053  8     0 1.67          0.60
ATOM   2206  O   GLU R 288      -4.962  12.402  23.871  8     0 1.38         -0.55
ATOM   2207  CB  GLU R 288      -4.391  13.030  20.703  8     1 1.99          0.00
ATOM   2208  CG  GLU R 288      -4.431  14.190  19.708  8     1 1.99          0.00
ATOM   2209  CD  GLU R 288      -4.998  13.802  18.359  9     1 1.67          0.14
ATOM   2210  OE1 GLU R 288      -5.293  12.652  18.150  9     1 1.48         -0.57
ATOM   2211  OE2 GLU R 288      -5.120  14.677  17.519  9     1 1.48         -0.57
ATOM   2218  N   GLU R 289      -3.270  11.171  23.040  8     0 1.63         -0.15
ATOM   2219  CA  GLU R 289      -3.529  10.112  24.002  8     0 2.03          0.10
ATOM   2220  C   GLU R 289      -3.244  10.618  25.412  8     0 1.67          0.60
ATOM   2221  O   GLU R 289      -4.001  10.332  26.340  8     0 1.38         -0.55
ATOM   2222  CB  GLU R 289      -2.684   8.868  23.703  8     1 1.99          0.00
ATOM   2223  CG  GLU R 289      -3.064   8.078  22.412  8     1 1.99          0.00
ATOM   2224  CD  GLU R 289      -4.452   7.458  22.424  9     1 1.67          0.14
ATOM   2225  OE1 GLU R 289      -4.779   6.774  23.362  9     1 1.48         -0.57
ATOM   2226  OE2 GLU R 289      -5.193   7.672  21.475  9     1 1.48         -0.57
ATOM   2233  N   ALA R 290      -2.184  11.418  25.575 12     0 1.63         -0.15
ATOM   2234  CA  ALA R 290      -1.866  11.962  26.886 12     1 2.03          0.10
ATOM   2235  C   ALA R 290      -2.997  12.857  27.380 12     1 1.67          0.60
ATOM   2236  O   ALA R 290      -3.380  12.802  28.554 12     1 1.38         -0.55
ATOM   2237  CB  ALA R 290      -0.571  12.738  26.830 12     1 1.94          0.00
ATOM   2243  N   TYR R 291      -3.561  13.655  26.468  3     0 1.63         -0.15
ATOM   2244  CA  TYR R 291      -4.672  14.523  26.808  3     1 2.03          0.10
ATOM   2245  C   TYR R 291      -5.838  13.674  27.278  3     0 1.67          0.60
ATOM   2246  O   TYR R 291      -6.411  13.928  28.335  3     0 1.38         -0.55
ATOM   2247  CB  TYR R 291      -5.086  15.394  25.628  3     1 1.99          0.00
ATOM   2248  CG  TYR R 291      -6.246  16.337  25.934  3     1 1.82          0.00
ATOM   2249  CD1 TYR R 291      -6.008  17.527  26.623  6     1 1.78          0.00
ATOM   2250  CD2 TYR R 291      -7.534  16.022  25.528  6     1 1.78          0.00
ATOM   2251  CE1 TYR R 291      -7.051  18.395  26.894  6     1 1.78          0.00
ATOM   2252  CE2 TYR R 291      -8.576  16.891  25.801  6     1 1.78          0.00
ATOM   2253  CZ  TYR R 291      -8.338  18.072  26.480  6     1 1.82          0.25
ATOM   2254  OH  TYR R 291      -9.376  18.936  26.749  6     1 1.38         -0.25
ATOM   2264  N   LYS R 292      -6.190  12.649  26.497  4     0 1.63         -0.15
ATOM   2265  CA  LYS R 292      -7.300  11.786  26.860  4     0 2.03          0.10
ATOM   2266  C   LYS R 292      -7.053  11.095  28.198  4     0 1.67          0.60
ATOM   2267  O   LYS R 292      -7.991  10.908  28.985  2     1 1.38         -0.55
ATOM   2268  CB  LYS R 292      -7.565  10.756  25.766  4     1 1.99          0.00
ATOM   2269  CG  LYS R 292      -8.188  11.339  24.495  1     1 1.99          0.00
ATOM   2270  CD  LYS R 292      -8.637  10.234  23.556 11     1 1.99          0.00
ATOM   2271  CE  LYS R 292      -7.443   9.521  22.966 11     1 1.99          0.25
ATOM   2272  NZ  LYS R 292      -7.835   8.459  21.993 11     1 1.47          0.75
ATOM   2286  N   ASN R 293      -5.802  10.730  28.487  2     0 1.63         -0.15
ATOM   2287  CA  ASN R 293      -5.512  10.110  29.767  2     0 2.03          0.10
ATOM   2288  C   ASN R 293      -5.811  11.109  30.881  2     0 1.67          0.60
ATOM   2289  O   ASN R 293      -6.411  10.749  31.898  2     0 1.38         -0.55
ATOM   2290  CB  ASN R 293      -4.068   9.653  29.826  2     1 1.99          0.00
ATOM   2291  CG  ASN R 293      -3.796   8.440  28.964  2     1 1.67          0.55
ATOM   2292  ND2 ASN R 293      -2.546   8.245  28.623  2     1 1.63          0.00
ATOM   2293  OD1 ASN R 293      -4.706   7.682  28.601  2     1 1.38         -0.55
ATOM   2300  N   ALA R 294      -5.441  12.379  30.670 12     0 1.63         -0.15
ATOM   2301  CA  ALA R 294      -5.719  13.421  31.652 12     1 2.03          0.10
ATOM   2302  C   ALA R 294      -7.222  13.584  31.846 12     0 1.67          0.60
ATOM   2303  O   ALA R 294      -7.706  13.756  32.970 12     0 1.38         -0.55
ATOM   2304  CB  ALA R 294      -5.108  14.740  31.211 12     1 1.94          0.00
ATOM   2310  N   MET R 295      -7.978  13.496  30.745  3     0 1.63         -0.15
ATOM   2311  CA  MET R 295      -9.419  13.663  30.841  3     0 2.03          0.10
ATOM   2312  C   MET R 295      -9.996  12.486  31.609  3     0 1.67          0.60
ATOM   2313  O   MET R 295     -10.944  12.634  32.386 12     0 1.38         -0.55
ATOM   2314  CB  MET R 295     -10.060  13.747  29.462  7     1 1.99          0.00
ATOM   2315  CG  MET R 295      -9.650  14.956  28.639  7     1 1.99          0.06
ATOM   2316  SD  MET R 295      -9.990  16.521  29.412  7     1 1.76         -0.12
ATOM   2317  CE  MET R 295      -8.353  16.854  30.062  7     1 1.94          0.06
ATOM   2327  N   THR R 296      -9.399  11.312  31.423  2     0 1.63         -0.15
ATOM   2328  CA  THR R 296      -9.860  10.139  32.127  2     1 2.03          0.10
ATOM   2329  C   THR R 296      -9.667  10.360  33.614  2     0 1.67          0.60
ATOM   2330  O   THR R 296     -10.573  10.097  34.396  2     0 1.38         -0.55
ATOM   2331  CB  THR R 296      -9.137   8.865  31.668  2     1 2.03          0.25
ATOM   2332  CG2 THR R 296      -9.636   7.673  32.476  2     1 1.94          0.00
ATOM   2333  OG1 THR R 296      -9.392   8.652  30.268  2     1 1.38         -0.25
ATOM   2341  N   GLU R 297      -8.513  10.899  34.019  8     0 1.63         -0.15
ATOM   2342  CA  GLU R 297      -8.306  11.137  35.444  8     1 2.03          0.10
ATOM   2343  C   GLU R 297      -9.362  12.109  35.989  8     1 1.67          0.60
ATOM   2344  O   GLU R 297      -9.915  11.891  37.068  8     1 1.38         -0.55
ATOM   2345  CB  GLU R 297      -6.899  11.682  35.720  8     1 1.99          0.00
ATOM   2346  CG  GLU R 297      -5.762  10.673  35.523  8     1 1.99          0.00
ATOM   2347  CD  GLU R 297      -4.378  11.255  35.812  9     1 1.67          0.14
ATOM   2348  OE1 GLU R 297      -4.276  12.441  36.029  9     1 1.48         -0.57
ATOM   2349  OE2 GLU R 297      -3.431  10.499  35.828  9     1 1.48         -0.57
ATOM   2356  N   LEU R 298      -9.727  13.125  35.206 12     0 1.63         -0.15
ATOM   2357  CA  LEU R 298     -10.749  14.084  35.636 12     1 2.03          0.10
ATOM   2358  C   LEU R 298     -12.116  13.401  35.804 12     1 1.67          0.60
ATOM   2359  O   LEU R 298     -12.934  13.806  36.639 12     0 1.38         -0.55
ATOM   2360  CB  LEU R 298     -10.852  15.242  34.636 10     1 1.99          0.00
ATOM   2361  CG  LEU R 298      -9.622  16.164  34.573 10     1 2.03          0.00
ATOM   2362  CD1 LEU R 298      -9.804  17.177  33.453 10     1 1.94          0.00
ATOM   2363  CD2 LEU R 298      -9.439  16.848  35.913 10     1 1.94          0.00
ATOM   2375  N   LYS R 299     -12.343  12.344  35.023  4     0 1.63         -0.15
ATOM   2376  CA  LYS R 299     -13.565  11.551  35.061  4     1 2.03          0.10
ATOM   2377  C   LYS R 299     -13.500  10.386  36.069  4     0 1.67          0.60
ATOM   2378  O   LYS R 299     -14.457   9.616  36.179  2     1 1.38         -0.55
ATOM   2379  CB  LYS R 299     -13.894  11.032  33.667  4     1 1.99          0.00
ATOM   2380  CG  LYS R 299     -14.258  12.139  32.669  1     1 1.99          0.00
ATOM   2381  CD  LYS R 299     -14.563  11.582  31.290 11     1 1.99          0.00
ATOM   2382  CE  LYS R 299     -14.913  12.699  30.315 11     1 1.99          0.25
ATOM   2383  NZ  LYS R 299     -15.207  12.179  28.952 11     1 1.47          0.75
ATOM   2397  N   LYS R 300     -12.381  10.262  36.807  4     0 1.63         -0.15
ATOM   2398  CA  LYS R 300     -12.174   9.234  37.835  4     1 2.03          0.10
ATOM   2399  C   LYS R 300     -11.874   9.740  39.292  4     1 1.67          0.60
ATOM   2400  O   LYS R 300     -11.036   9.125  39.951  2     1 1.38         -0.55
ATOM   2401  CB  LYS R 300     -11.054   8.280  37.411  4     1 1.99          0.00
ATOM   2402  CG  LYS R 300     -11.321   7.487  36.118  1     1 1.99          0.00
ATOM   2403  CD  LYS R 300     -12.458   6.501  36.273 11     1 1.99          0.00
ATOM   2404  CE  LYS R 300     -12.650   5.697  34.993 11     1 1.99          0.25
ATOM   2405  NZ  LYS R 300     -13.777   4.724  35.106 11     1 1.47          0.75
ATOM   2419  N   LYS R 301     -12.509  10.821  39.835  4     1 1.63         -0.15
ATOM   2420  CA  LYS R 301     -13.550  11.663  39.235  4     0 2.03          0.10
ATOM   2421  C   LYS R 301     -13.794  12.994  39.937  4     1 1.67          0.60
ATOM   2422  O   LYS R 301     -13.785  13.108  41.165  2     1 1.38         -0.55
ATOM   2423  CB  LYS R 301     -14.865  10.855  39.171  4     0 1.99          0.00
ATOM   2424  CG  LYS R 301     -15.403  10.388  40.499  1     0 1.99          0.00
ATOM   2425  CD  LYS R 301     -16.591   9.433  40.325 11     1 1.99          0.00
ATOM   2426  CE  LYS R 301     -17.173   9.014  41.676 11     1 1.99          0.25
ATOM   2427  NZ  LYS R 301     -18.326   8.067  41.524 11     1 1.47          0.75
ATOM   2441  N   SER R 302     -14.206  13.967  39.130  2     0 1.63         -0.15
ATOM   2442  CA  SER R 302     -14.653  15.285  39.577  2     1 2.03          0.10
ATOM   2443  C   SER R 302     -15.938  15.195  40.401  2     1 1.67          0.60
ATOM   2444  O   SER R 302     -16.275  16.096  41.172  2     1 1.38         -0.55
ATOM   2445  CB  SER R 302     -14.853  16.188  38.371  2     1 1.99          0.25
ATOM   2446  OG  SER R 302     -15.927  15.754  37.576  2     1 1.38         -0.25
ATOM   2452  N   HIS R 303     -16.610  14.055  40.309  4     0 1.63         -0.15
ATOM   2453  CA  HIS R 303     -17.860  13.816  41.007  3     1 2.03          0.10
ATOM   2454  C   HIS R 303     -17.626  13.462  42.474  3     0 1.67          0.60
ATOM   2455  O   HIS R 303     -18.579  13.234  43.218  3     1 1.38         -0.55
ATOM   2456  CB  HIS R 303     -18.644  12.697  40.338  3     1 1.99          0.00
ATOM   2457  CG  HIS R 303     -19.114  13.016  38.962  4     1 1.82          0.10
ATOM   2458  CD2 HIS R 303     -18.749  12.510  37.761  4     1 1.87          0.10
ATOM   2459  ND1 HIS R 303     -20.081  13.962  38.704  4     1 1.54         -0.10
ATOM   2460  CE1 HIS R 303     -20.293  14.025  37.400  4     1 1.87          0.30
ATOM   2461  NE2 HIS R 303     -19.498  13.154  36.806  4     1 1.54         -0.40
ATOM   2469  N   PHE R 304     -16.361  13.498  42.921  3     0 1.63         -0.15
ATOM   2470  CA  PHE R 304     -16.086  13.338  44.340  3     1 2.03          0.10
ATOM   2471  C   PHE R 304     -16.295  14.686  45.045  3     1 1.67          0.60
ATOM   2472  O   PHE R 304     -16.213  14.773  46.270  3     1 1.38         -0.55
ATOM   2473  CB  PHE R 304     -14.662  12.846  44.628  7     1 1.99          0.00
ATOM   2474  CG  PHE R 304     -14.383  11.383  44.350  7     1 1.82          0.00
ATOM   2475  CD1 PHE R 304     -13.387  10.995  43.470  7     1 1.78          0.00
ATOM   2476  CD2 PHE R 304     -15.114  10.394  44.994  7     1 1.78          0.00
ATOM   2477  CE1 PHE R 304     -13.119   9.654  43.243  7     1 1.78          0.00
ATOM   2478  CE2 PHE R 304     -14.855   9.056  44.766  7     1 1.78          0.00
ATOM   2479  CZ  PHE R 304     -13.853   8.686  43.889  7     1 1.78          0.00
ATOM   2489  N   GLY R 305     -16.565  15.744  44.265  5     0 1.63         -0.15
ATOM   2490  CA  GLY R 305     -16.840  17.073  44.794  5     1 1.99          0.10
ATOM   2491  C   GLY R 305     -15.634  17.991  44.907  5     1 1.67          0.60
ATOM   2492  O   GLY R 305     -15.815  19.178  45.172  5     1 1.38         -0.55
ATOM   2496  N   GLY R 306     -14.425  17.437  44.701  5     0 1.63         -0.15
ATOM   2497  CA  GLY R 306     -13.134  18.147  44.797  5     1 1.99          0.10
ATOM   2498  C   GLY R 306     -13.280  19.582  45.306  5     1 1.67          0.60
ATOM   2499  O   GLY R 306     -13.239  20.515  44.506  5     1 1.38         -0.55
ATOM   2503  N   PRO R 307     -13.417  19.777  46.632  3     0 1.63         -0.25
ATOM   2504  CA  PRO R 307     -13.675  21.042  47.287  3     0 2.03          0.10
ATOM   2505  C   PRO R 307     -12.650  22.121  47.023  3     1 1.67          0.60
ATOM   2506  O   PRO R 307     -11.450  21.853  46.941  3     1 1.38         -0.55
ATOM   2507  CB  PRO R 307     -13.652  20.660  48.774  3     1 1.99          0.00
ATOM   2508  CG  PRO R 307     -13.977  19.187  48.802  3     1 1.99          0.00
ATOM   2509  CD  PRO R 307     -13.315  18.629  47.574  3     1 1.99          0.10
ATOM   2517  N   ASP R 308     -13.135  23.351  46.959  8     0 1.63         -0.15
ATOM   2518  CA  ASP R 308     -12.326  24.549  46.830  9     1 2.03          0.10
ATOM   2519  C   ASP R 308     -13.097  25.584  47.632  8     1 1.67          0.60
ATOM   2520  O   ASP R 308     -12.786  26.768  47.704  8     1 1.38         -0.55
ATOM   2521  CB  ASP R 308     -12.087  24.929  45.357  9     1 1.99          0.00
ATOM   2522  CG  ASP R 308     -13.331  25.292  44.554  9     1 1.67          0.14
ATOM   2523  OD1 ASP R 308     -14.388  25.368  45.114  9     1 1.48         -0.57
ATOM   2524  OD2 ASP R 308     -13.199  25.465  43.356  9     1 1.48         -0.57
ATOM   2529  N   TYR R 309     -14.048  25.055  48.388  3     0 1.63         -0.15
ATOM   2530  CA  TYR R 309     -14.920  25.851  49.242  3     1 2.03          0.10
ATOM   2531  C   TYR R 309     -14.153  26.209  50.505  3     1 1.67          0.60
ATOM   2532  O   TYR R 309     -14.569  27.036  51.314  3     1 1.38         -0.55
ATOM   2533  CB  TYR R 309     -16.144  25.017  49.591  3     1 1.99          0.00
ATOM   2534  CG  TYR R 309     -16.915  24.604  48.368  3     1 1.82          0.00
ATOM   2535  CD1 TYR R 309     -16.771  23.307  47.905  6     1 1.78          0.00
ATOM   2536  CD2 TYR R 309     -17.740  25.494  47.699  6     1 1.78          0.00
ATOM   2537  CE1 TYR R 309     -17.440  22.891  46.780  6     1 1.78          0.00
ATOM   2538  CE2 TYR R 309     -18.420  25.078  46.567  6     1 1.78          0.00
ATOM   2539  CZ  TYR R 309     -18.271  23.780  46.108  6     1 1.82          0.25
ATOM   2540  OH  TYR R 309     -18.946  23.363  44.981  6     1 1.38         -0.25
ATOM      1  N   PHE L 151     -15.266  28.577  55.853  3     1 1.63         -0.15
ATOM      2  CA  PHE L 151     -16.659  28.948  55.714  3     0 2.03          0.10
ATOM      3  C   PHE L 151     -17.498  28.772  57.002  3     0 1.67          0.60
ATOM      4  O   PHE L 151     -18.696  29.111  57.010  3     1 1.38         -0.55
ATOM      5  CB  PHE L 151     -17.278  28.102  54.595  7     1 1.99          0.00
ATOM      6  CG  PHE L 151     -16.637  28.324  53.224  7     0 1.82          0.00
ATOM      7  CD1 PHE L 151     -15.816  29.414  52.973  7     1 1.78          0.00
ATOM      8  CD2 PHE L 151     -16.854  27.427  52.197  7     1 1.78          0.00
ATOM      9  CE1 PHE L 151     -15.231  29.601  51.737  7     1 1.78          0.00
ATOM     10  CE2 PHE L 151     -16.276  27.611  50.953  7     1 1.78          0.00
ATOM     11  CZ  PHE L 151     -15.459  28.700  50.725  7     1 1.78          0.00
ATOM     21  N   LYS L 152     -16.876  28.281  58.088  4     1 1.63         -0.15
ATOM     22  CA  LYS L 152     -17.562  28.043  59.368  4     1 2.03          0.10
ATOM     23  C   LYS L 152     -17.130  28.981  60.500  4     1 1.67          0.60
ATOM     24  O   LYS L 152     -17.895  29.222  61.436  2     1 1.38         -0.55
ATOM     25  CB  LYS L 152     -17.376  26.595  59.824  4     1 1.99          0.00
ATOM     26  CG  LYS L 152     -17.996  25.541  58.908  1     1 1.99          0.00
ATOM     27  CD  LYS L 152     -19.499  25.642  58.875 11     1 1.99          0.00
ATOM     28  CE  LYS L 152     -20.106  24.537  58.030 11     1 1.99          0.25
ATOM     29  NZ  LYS L 152     -21.589  24.636  57.974 11     1 1.47          0.75
ATOM     43  N   LYS L 153     -15.916  29.509  60.424  4     0 1.63         -0.15
ATOM     44  CA  LYS L 153     -15.392  30.367  61.494  4     1 2.03          0.10
ATOM     45  C   LYS L 153     -16.247  31.614  61.743  4     0 1.67          0.60
ATOM     46  O   LYS L 153     -16.890  32.154  60.840  2     1 1.38         -0.55
ATOM     47  CB  LYS L 153     -13.973  30.839  61.170  4     1 1.99          0.00
ATOM     48  CG  LYS L 153     -12.911  29.777  61.171  1     1 1.99          0.00
ATOM     49  CD  LYS L 153     -11.583  30.392  60.797 11     1 1.99          0.00
ATOM     50  CE  LYS L 153     -10.484  29.366  60.708 11     1 1.99          0.25
ATOM     51  NZ  LYS L 153      -9.210  29.995  60.290 11     1 1.47          0.75
ATOM     65  N   GLY L 154     -16.176  32.140  62.966  5     1 1.63         -0.15
ATOM     66  CA  GLY L 154     -16.877  33.377  63.341  5     1 1.99          0.10
ATOM     67  C   GLY L 154     -16.418  34.609  62.540  5     1 1.67          0.60
ATOM     68  O   GLY L 154     -17.067  35.655  62.565  5     1 1.38         -0.55
ATOM     72  N   HIS L 155     -15.292  34.463  61.841  4     0 1.63         -0.15
ATOM     73  CA  HIS L 155     -14.682  35.491  61.013  3     1 2.03          0.10
ATOM     74  C   HIS L 155     -14.970  35.238  59.544  3     0 1.67          0.60
ATOM     75  O   HIS L 155     -14.454  35.952  58.672  3     0 1.38         -0.55
ATOM     76  CB  HIS L 155     -13.174  35.404  61.173  3     1 1.99          0.00
ATOM     77  CG  HIS L 155     -12.791  35.548  62.537  4     1 1.82          0.10
ATOM     78  CD2 HIS L 155     -12.402  34.619  63.431  4     1 1.87          0.10
ATOM     79  ND1 HIS L 155     -12.820  36.736  63.196  4     1 1.54         -0.10
ATOM     80  CE1 HIS L 155     -12.460  36.544  64.427  4     1 1.87          0.30
ATOM     81  NE2 HIS L 155     -12.205  35.258  64.603  4     1 1.54         -0.40
ATOM     89  N   SER L 156     -15.802  34.237  59.272  2     0 1.63         -0.15
ATOM     90  CA  SER L 156     -16.086  33.817  57.916  2     0 2.03          0.10
ATOM     91  C   SER L 156     -16.773  34.846  57.034  2     0 1.67          0.60
ATOM     92  O   SER L 156     -16.704  34.737  55.828  2     0 1.38         -0.55
ATOM     93  CB  SER L 156     -16.863  32.522  57.920  2     0 1.99          0.25
ATOM     94  OG  SER L 156     -18.131  32.681  58.487  2     1 1.38         -0.25
ATOM    100  N   LEU L 157     -17.411  35.876  57.559 12     0 1.63         -0.15
ATOM    101  CA  LEU L 157     -17.981  36.831  56.607 12     1 2.03          0.10
ATOM    102  C   LEU L 157     -16.847  37.433  55.774 12     0 1.67          0.60
ATOM    103  O   LEU L 157     -16.910  37.493  54.540 12     0 1.38         -0.55
ATOM    104  CB  LEU L 157     -18.758  37.927  57.322 10     1 1.99          0.00
ATOM    105  CG  LEU L 157     -19.359  39.020  56.430 10     1 2.03          0.00
ATOM    106  CD1 LEU L 157     -20.322  38.388  55.439 10     1 1.94          0.00
ATOM    107  CD2 LEU L 157     -20.079  40.038  57.309 10     1 1.94          0.00
ATOM    119  N   ARG L 158     -15.788  37.855  56.462  4     0 1.63         -0.15
ATOM    120  CA  ARG L 158     -14.651  38.451  55.792  4     1 2.03          0.10
ATOM    121  C   ARG L 158     -13.819  37.387  55.099  4     0 1.67          0.60
ATOM    122  O   ARG L 158     -13.409  37.579  53.951  3     0 1.38         -0.55
ATOM    123  CB  ARG L 158     -13.777  39.212  56.776  4     1 1.99          0.00
ATOM    124  CG  ARG L 158     -12.596  39.930  56.141  4     1 1.99          0.00
ATOM    125  CD  ARG L 158     -11.879  40.816  57.103  4     1 1.99          0.10
ATOM    126  NE  ARG L 158     -10.746  41.472  56.466  1     1 1.63         -0.10
ATOM    127  CZ  ARG L 158     -10.045  42.501  56.985  1     1 1.67          0.50
ATOM    128  NH1 ARG L 158     -10.358  43.012  58.147  1     1 1.63          0.25
ATOM    129  NH2 ARG L 158      -9.034  43.015  56.316  1     1 1.63          0.25
ATOM    143  N   GLU L 159     -13.568  36.261  55.778  8     0 1.63         -0.15
ATOM    144  CA  GLU L 159     -12.752  35.229  55.147  8     1 2.03          0.10
ATOM    145  C   GLU L 159     -13.459  34.697  53.892  8     0 1.67          0.60
ATOM    146  O   GLU L 159     -12.813  34.493  52.868  8     0 1.38         -0.55
ATOM    147  CB  GLU L 159     -12.359  34.119  56.134  8     1 1.99          0.00
ATOM    148  CG  GLU L 159     -11.348  33.101  55.576  8     1 1.99          0.00
ATOM    149  CD  GLU L 159     -10.759  32.147  56.631  9     1 1.67          0.14
ATOM    150  OE1 GLU L 159     -11.070  32.283  57.786  9     1 1.48         -0.57
ATOM    151  OE2 GLU L 159      -9.991  31.283  56.261  9     1 1.48         -0.57
ATOM    158  N   LYS L 160     -14.792  34.526  53.929  4     0 1.63         -0.15
ATOM    159  CA  LYS L 160     -15.498  34.077  52.739  4     0 2.03          0.10
ATOM    160  C   LYS L 160     -15.383  35.091  51.650  4     0 1.67          0.60
ATOM    161  O   LYS L 160     -15.144  34.727  50.510  2     0 1.38         -0.55
ATOM    162  CB  LYS L 160     -16.996  33.867  52.945  4     0 1.99          0.00
ATOM    163  CG  LYS L 160     -17.401  32.688  53.687  1     0 1.99          0.00
ATOM    164  CD  LYS L 160     -18.900  32.589  53.716 11     0 1.99          0.00
ATOM    165  CE  LYS L 160     -19.284  31.314  54.329 11     0 1.99          0.25
ATOM    166  NZ  LYS L 160     -19.422  31.388  55.806 11     1 1.47          0.75
ATOM    180  N   LEU L 161     -15.508  36.374  51.974 12     0 1.63         -0.15
ATOM    181  CA  LEU L 161     -15.421  37.345  50.907 12     0 2.03          0.10
ATOM    182  C   LEU L 161     -14.033  37.277  50.279 12     0 1.67          0.60
ATOM    183  O   LEU L 161     -13.888  37.335  49.054 12     0 1.38         -0.55
ATOM    184  CB  LEU L 161     -15.729  38.745  51.414 10     1 1.99          0.00
ATOM    185  CG  LEU L 161     -15.754  39.800  50.325 10     1 2.03          0.00
ATOM    186  CD1 LEU L 161     -16.830  39.401  49.298 10     1 1.94          0.00
ATOM    187  CD2 LEU L 161     -16.056  41.156  50.942 10     1 1.94          0.00
ATOM    199  N   ALA L 162     -12.997  37.145  51.115 12     0 1.63         -0.15
ATOM    200  CA  ALA L 162     -11.640  37.039  50.604 12     1 2.03          0.10
ATOM    201  C   ALA L 162     -11.501  35.820  49.688 12     0 1.67          0.60
ATOM    202  O   ALA L 162     -10.857  35.896  48.630 12     1 1.38         -0.55
ATOM    203  CB  ALA L 162     -10.663  36.933  51.761 12     1 1.94          0.00
ATOM    209  N   GLU L 163     -12.129  34.700  50.075  8     0 1.63         -0.15
ATOM    210  CA  GLU L 163     -12.085  33.495  49.261  8     0 2.03          0.10
ATOM    211  C   GLU L 163     -12.870  33.680  47.973  8     0 1.67          0.60
ATOM    212  O   GLU L 163     -12.429  33.240  46.914  8     0 1.38         -0.55
ATOM    213  CB  GLU L 163     -12.612  32.283  50.046  8     0 1.99          0.00
ATOM    214  CG  GLU L 163     -11.670  31.801  51.164  8     1 1.99          0.00
ATOM    215  CD  GLU L 163     -10.353  31.281  50.629  9     1 1.67          0.14
ATOM    216  OE1 GLU L 163     -10.381  30.414  49.792  9     1 1.48         -0.57
ATOM    217  OE2 GLU L 163      -9.322  31.754  51.051  9     1 1.48         -0.57
ATOM    224  N   MET L 164     -14.002  34.376  48.033  3     0 1.63         -0.15
ATOM    225  CA  MET L 164     -14.799  34.581  46.840  3     0 2.03          0.10
ATOM    226  C   MET L 164     -14.012  35.378  45.822  3     0 1.67          0.60
ATOM    227  O   MET L 164     -13.944  35.003  44.648 12     0 1.38         -0.55
ATOM    228  CB  MET L 164     -16.103  35.302  47.171  7     0 1.99          0.00
ATOM    229  CG  MET L 164     -17.121  34.482  47.974  7     0 1.99          0.06
ATOM    230  SD  MET L 164     -18.532  35.450  48.433  7     0 1.76         -0.12
ATOM    231  CE  MET L 164     -19.263  35.608  46.842  7     1 1.94          0.06
ATOM    241  N   GLU L 165     -13.351  36.441  46.281  8     0 1.63         -0.15
ATOM    242  CA  GLU L 165     -12.548  37.258  45.383  8     0 2.03          0.10
ATOM    243  C   GLU L 165     -11.362  36.462  44.848  8     1 1.67          0.60
ATOM    244  O   GLU L 165     -11.015  36.577  43.667  8     1 1.38         -0.55
ATOM    245  CB  GLU L 165     -12.127  38.548  46.081  8     1 1.99          0.00
ATOM    246  CG  GLU L 165     -13.306  39.514  46.289  8     1 1.99          0.00
ATOM    247  CD  GLU L 165     -13.861  40.047  44.964  9     1 1.67          0.14
ATOM    248  OE1 GLU L 165     -13.095  40.604  44.212  9     1 1.48         -0.57
ATOM    249  OE2 GLU L 165     -15.035  39.863  44.690  9     1 1.48         -0.57
ATOM    256  N   THR L 166     -10.787  35.600  45.685  2     0 1.63         -0.15
ATOM    257  CA  THR L 166      -9.694  34.756  45.253  2     1 2.03          0.10
ATOM    258  C   THR L 166     -10.143  33.823  44.142  2     0 1.67          0.60
ATOM    259  O   THR L 166      -9.466  33.700  43.119  2     0 1.38         -0.55
ATOM    260  CB  THR L 166      -9.152  33.922  46.416  2     0 2.03          0.25
ATOM    261  CG2 THR L 166      -8.102  32.971  45.942  2     1 1.94          0.00
ATOM    262  OG1 THR L 166      -8.628  34.799  47.430  2     1 1.38         -0.25
ATOM    270  N   PHE L 167     -11.297  33.186  44.318  3     0 1.63         -0.15
ATOM    271  CA  PHE L 167     -11.797  32.272  43.309  3     0 2.03          0.10
ATOM    272  C   PHE L 167     -12.147  33.024  42.029  3     0 1.67          0.60
ATOM    273  O   PHE L 167     -11.866  32.549  40.929  3     0 1.38         -0.55
ATOM    274  CB  PHE L 167     -12.985  31.492  43.842  7     0 1.99          0.00
ATOM    275  CG  PHE L 167     -12.594  30.431  44.833  7     0 1.82          0.00
ATOM    276  CD1 PHE L 167     -13.079  30.455  46.127  7     0 1.78          0.00
ATOM    277  CD2 PHE L 167     -11.713  29.416  44.477  7     1 1.78          0.00
ATOM    278  CE1 PHE L 167     -12.697  29.493  47.048  7     0 1.78          0.00
ATOM    279  CE2 PHE L 167     -11.336  28.450  45.399  7     1 1.78          0.00
ATOM    280  CZ  PHE L 167     -11.830  28.494  46.682  7     1 1.78          0.00
ATOM    290  N   ARG L 168     -12.706  34.226  42.158  4     0 1.63         -0.15
ATOM    291  CA  ARG L 168     -13.013  35.030  40.984  4     0 2.03          0.10
ATOM    292  C   ARG L 168     -11.722  35.365  40.237  4     0 1.67          0.60
ATOM    293  O   ARG L 168     -11.683  35.331  39.004  3     0 1.38         -0.55
ATOM    294  CB  ARG L 168     -13.769  36.281  41.399  4     1 1.99          0.00
ATOM    295  CG  ARG L 168     -15.216  36.004  41.827  4     1 1.99          0.00
ATOM    296  CD  ARG L 168     -15.894  37.176  42.464  4     1 1.99          0.10
ATOM    297  NE  ARG L 168     -17.306  36.885  42.718  1     1 1.63         -0.10
ATOM    298  CZ  ARG L 168     -18.106  37.522  43.603  1     1 1.67          0.50
ATOM    299  NH1 ARG L 168     -17.652  38.489  44.379  1     1 1.63          0.25
ATOM    300  NH2 ARG L 168     -19.384  37.173  43.698  1     1 1.63          0.25
ATOM    314  N   ASP L 169     -10.634  35.619  40.980  8     0 1.63         -0.15
ATOM    315  CA  ASP L 169      -9.352  35.912  40.356  9     1 2.03          0.10
ATOM    316  C   ASP L 169      -8.844  34.672  39.627  8     0 1.67          0.60
ATOM    317  O   ASP L 169      -8.365  34.769  38.495  8     0 1.38         -0.55
ATOM    318  CB  ASP L 169      -8.324  36.363  41.398  9     1 1.99          0.00
ATOM    319  CG  ASP L 169      -7.044  36.913  40.783  9     1 1.67          0.14
ATOM    320  OD1 ASP L 169      -7.103  37.930  40.135  9     1 1.48         -0.57
ATOM    321  OD2 ASP L 169      -6.007  36.307  40.966  9     1 1.48         -0.57
ATOM    326  N   ILE L 170      -9.005  33.488  40.232 12     0 1.63         -0.15
ATOM    327  CA  ILE L 170      -8.563  32.276  39.554 12     0 2.03          0.10
ATOM    328  C   ILE L 170      -9.323  32.076  38.273 12     0 1.67          0.60
ATOM    329  O   ILE L 170      -8.735  31.766  37.235 12     0 1.38         -0.55
ATOM    330  CB  ILE L 170      -8.789  31.005  40.387 10     0 2.03          0.00
ATOM    331  CG1 ILE L 170      -7.901  31.008  41.625 10     1 1.99          0.00
ATOM    332  CG2 ILE L 170      -8.563  29.774  39.476 10     1 1.94          0.00
ATOM    333  CD1 ILE L 170      -6.437  31.008  41.299 10     1 1.94          0.00
ATOM    345  N   LEU L 171     -10.624  32.305  38.324 12     0 1.63         -0.15
ATOM    346  CA  LEU L 171     -11.422  32.101  37.145 12     0 2.03          0.10
ATOM    347  C   LEU L 171     -10.965  33.055  36.056 12     0 1.67          0.60
ATOM    348  O   LEU L 171     -10.773  32.640  34.915 12     0 1.38         -0.55
ATOM    349  CB  LEU L 171     -12.901  32.299  37.469 10     0 1.99          0.00
ATOM    350  CG  LEU L 171     -13.848  32.047  36.341 10     1 2.03          0.00
ATOM    351  CD1 LEU L 171     -13.646  30.632  35.881 10     0 1.94          0.00
ATOM    352  CD2 LEU L 171     -15.288  32.231  36.834 10     1 1.94          0.00
ATOM    364  N   CYS L 172     -10.746  34.323  36.408  5     0 1.63         -0.15
ATOM    365  CA  CYS L 172     -10.328  35.326  35.438  5     1 2.03          0.10
ATOM    366  C   CYS L 172      -8.971  34.979  34.821  5     1 1.67          0.60
ATOM    367  O   CYS L 172      -8.759  35.151  33.616  5     1 1.38         -0.55
ATOM    368  CB  CYS L 172     -10.238  36.688  36.113  5     1 1.99          0.19
ATOM    369  SG  CYS L 172     -11.837  37.347  36.625  5     1 1.69         -0.19
ATOM    375  N   ARG L 173      -8.050  34.466  35.644  4     0 1.63         -0.15
ATOM    376  CA  ARG L 173      -6.741  34.061  35.147  4     1 2.03          0.10
ATOM    377  C   ARG L 173      -6.885  32.904  34.164  4     0 1.67          0.60
ATOM    378  O   ARG L 173      -6.203  32.864  33.129  3     0 1.38         -0.55
ATOM    379  CB  ARG L 173      -5.839  33.665  36.305  4     1 1.99          0.00
ATOM    380  CG  ARG L 173      -5.318  34.837  37.162  4     1 1.99          0.00
ATOM    381  CD  ARG L 173      -4.538  34.356  38.336  4     1 1.99          0.10
ATOM    382  NE  ARG L 173      -4.048  35.458  39.164  1     1 1.63         -0.10
ATOM    383  CZ  ARG L 173      -2.872  36.097  38.989  1     1 1.67          0.50
ATOM    384  NH1 ARG L 173      -2.053  35.727  38.023  1     1 1.63          0.25
ATOM    385  NH2 ARG L 173      -2.532  37.094  39.794  1     1 1.63          0.25
ATOM    399  N   GLN L 174      -7.785  31.966  34.465  2     0 1.63         -0.15
ATOM    400  CA  GLN L 174      -8.015  30.856  33.557  3     0 2.03          0.10
ATOM    401  C   GLN L 174      -8.697  31.323  32.269  3     0 1.67          0.60
ATOM    402  O   GLN L 174      -8.365  30.851  31.182  3     0 1.38         -0.55
ATOM    403  CB  GLN L 174      -8.807  29.743  34.224  3     0 1.99          0.00
ATOM    404  CG  GLN L 174      -8.075  28.985  35.293  2     1 1.99          0.00
ATOM    405  CD  GLN L 174      -8.963  27.936  35.861  2     0 1.67          0.55
ATOM    406  NE2 GLN L 174      -8.403  26.768  36.209  2     1 1.63          0.00
ATOM    407  OE1 GLN L 174     -10.166  28.177  35.973  2     0 1.38         -0.55
ATOM    416  N   VAL L 175      -9.612  32.302  32.363 12     0 1.63         -0.15
ATOM    417  CA  VAL L 175     -10.257  32.816  31.153 12     0 2.03          0.10
ATOM    418  C   VAL L 175      -9.206  33.432  30.249 12     0 1.67          0.60
ATOM    419  O   VAL L 175      -9.151  33.140  29.053 12     0 1.38         -0.55
ATOM    420  CB  VAL L 175     -11.290  33.927  31.452 10     1 2.03          0.00
ATOM    421  CG1 VAL L 175     -11.729  34.553  30.145 10     1 1.94          0.00
ATOM    422  CG2 VAL L 175     -12.496  33.386  32.162 10     1 1.94          0.00
ATOM    432  N   ASP L 176      -8.328  34.245  30.842  8     0 1.63         -0.15
ATOM    433  CA  ASP L 176      -7.262  34.909  30.109  9     1 2.03          0.10
ATOM    434  C   ASP L 176      -6.367  33.868  29.450  8     0 1.67          0.60
ATOM    435  O   ASP L 176      -6.096  33.945  28.247  8     0 1.38         -0.55
ATOM    436  CB  ASP L 176      -6.448  35.795  31.075  9     1 1.99          0.00
ATOM    437  CG  ASP L 176      -5.351  36.689  30.429  9     1 1.67          0.14
ATOM    438  OD1 ASP L 176      -5.696  37.591  29.699  9     1 1.48         -0.57
ATOM    439  OD2 ASP L 176      -4.165  36.470  30.677  9     1 1.48         -0.57
ATOM    444  N   THR L 177      -5.951  32.862  30.224  2     0 1.63         -0.15
ATOM    445  CA  THR L 177      -5.072  31.825  29.720  2     1 2.03          0.10
ATOM    446  C   THR L 177      -5.691  31.086  28.544  2     0 1.67          0.60
ATOM    447  O   THR L 177      -5.047  30.926  27.502  2     0 1.38         -0.55
ATOM    448  CB  THR L 177      -4.765  30.799  30.826  2     0 2.03          0.25
ATOM    449  CG2 THR L 177      -3.899  29.702  30.277  2     1 1.94          0.00
ATOM    450  OG1 THR L 177      -4.100  31.453  31.923  2     1 1.38         -0.25
ATOM    458  N   LEU L 178      -6.955  30.699  28.686 12     0 1.63         -0.15
ATOM    459  CA  LEU L 178      -7.655  29.947  27.663 12     0 2.03          0.10
ATOM    460  C   LEU L 178      -7.811  30.766  26.388 12     0 1.67          0.60
ATOM    461  O   LEU L 178      -7.578  30.250  25.290 12     0 1.38         -0.55
ATOM    462  CB  LEU L 178      -9.023  29.519  28.191 10     0 1.99          0.00
ATOM    463  CG  LEU L 178      -9.839  28.651  27.275 10     1 2.03          0.00
ATOM    464  CD1 LEU L 178      -9.047  27.394  27.009 10     0 1.94          0.00
ATOM    465  CD2 LEU L 178     -11.163  28.307  27.941 10     1 1.94          0.00
ATOM    477  N   GLN L 179      -8.184  32.043  26.518  2     0 1.63         -0.15
ATOM    478  CA  GLN L 179      -8.343  32.890  25.343  3     1 2.03          0.10
ATOM    479  C   GLN L 179      -7.013  33.054  24.623  3     0 1.67          0.60
ATOM    480  O   GLN L 179      -6.949  32.984  23.396  3     0 1.38         -0.55
ATOM    481  CB  GLN L 179      -8.895  34.258  25.745  3     1 1.99          0.00
ATOM    482  CG  GLN L 179     -10.345  34.224  26.215  2     1 1.99          0.00
ATOM    483  CD  GLN L 179     -10.826  35.557  26.756  2     1 1.67          0.55
ATOM    484  NE2 GLN L 179     -12.141  35.705  26.846  2     1 1.63          0.00
ATOM    485  OE1 GLN L 179     -10.039  36.443  27.098  2     1 1.38         -0.55
ATOM    494  N   LYS L 180      -5.930  33.212  25.386  4     0 1.63         -0.15
ATOM    495  CA  LYS L 180      -4.618  33.337  24.778  4     1 2.03          0.10
ATOM    496  C   LYS L 180      -4.226  32.046  24.075  4     1 1.67          0.60
ATOM    497  O   LYS L 180      -3.671  32.083  22.976  2     1 1.38         -0.55
ATOM    498  CB  LYS L 180      -3.610  33.788  25.826  4     1 1.99          0.00
ATOM    499  CG  LYS L 180      -3.816  35.252  26.207  1     1 1.99          0.00
ATOM    500  CD  LYS L 180      -2.923  35.711  27.330 11     1 1.99          0.00
ATOM    501  CE  LYS L 180      -3.127  37.206  27.582 11     1 1.99          0.25
ATOM    502  NZ  LYS L 180      -2.459  37.666  28.822 11     1 1.47          0.75
ATOM    516  N   TYR L 181      -4.569  30.897  24.667  3     0 1.63         -0.15
ATOM    517  CA  TYR L 181      -4.284  29.629  24.019  3     0 2.03          0.10
ATOM    518  C   TYR L 181      -5.051  29.519  22.708  3     0 1.67          0.60
ATOM    519  O   TYR L 181      -4.518  29.052  21.695  3     0 1.38         -0.55
ATOM    520  CB  TYR L 181      -4.643  28.461  24.929  3     0 1.99          0.00
ATOM    521  CG  TYR L 181      -3.685  28.254  26.047  3     0 1.82          0.00
ATOM    522  CD1 TYR L 181      -2.477  28.932  26.079  6     1 1.78          0.00
ATOM    523  CD2 TYR L 181      -3.989  27.357  27.014  6     0 1.78          0.00
ATOM    524  CE1 TYR L 181      -1.591  28.708  27.104  6     1 1.78          0.00
ATOM    525  CE2 TYR L 181      -3.107  27.121  28.046  6     1 1.78          0.00
ATOM    526  CZ  TYR L 181      -1.912  27.795  28.094  6     0 1.82          0.25
ATOM    527  OH  TYR L 181      -1.035  27.562  29.132  6     1 1.38         -0.25
ATOM    537  N   PHE L 182      -6.300  29.983  22.703  3     0 1.63         -0.15
ATOM    538  CA  PHE L 182      -7.090  29.936  21.486  3     0 2.03          0.10
ATOM    539  C   PHE L 182      -6.398  30.725  20.393  3     0 1.67          0.60
ATOM    540  O   PHE L 182      -6.183  30.220  19.285  3     0 1.38         -0.55
ATOM    541  CB  PHE L 182      -8.474  30.540  21.671  7     1 1.99          0.00
ATOM    542  CG  PHE L 182      -9.255  30.501  20.410  7     1 1.82          0.00
ATOM    543  CD1 PHE L 182      -9.886  29.332  20.016  7     1 1.78          0.00
ATOM    544  CD2 PHE L 182      -9.341  31.619  19.590  7     1 1.78          0.00
ATOM    545  CE1 PHE L 182     -10.594  29.280  18.832  7     1 1.78          0.00
ATOM    546  CE2 PHE L 182     -10.044  31.572  18.407  7     1 1.78          0.00
ATOM    547  CZ  PHE L 182     -10.673  30.402  18.025  7     1 1.78          0.00
ATOM    557  N   ASP L 183      -6.045  31.976  20.710  8     0 1.63         -0.15
ATOM    558  CA  ASP L 183      -5.404  32.844  19.739  9     0 2.03          0.10
ATOM    559  C   ASP L 183      -4.075  32.267  19.271  8     1 1.67          0.60
ATOM    560  O   ASP L 183      -3.744  32.330  18.083  8     1 1.38         -0.55
ATOM    561  CB  ASP L 183      -5.183  34.238  20.335  9     1 1.99          0.00
ATOM    562  CG  ASP L 183      -6.475  35.070  20.483  9     1 1.67          0.14
ATOM    563  OD1 ASP L 183      -7.480  34.701  19.917  9     1 1.48         -0.57
ATOM    564  OD2 ASP L 183      -6.427  36.086  21.140  9     1 1.48         -0.57
ATOM    569  N   ALA L 184      -3.319  31.675  20.196 12     0 1.63         -0.15
ATOM    570  CA  ALA L 184      -2.046  31.072  19.853 12     1 2.03          0.10
ATOM    571  C   ALA L 184      -2.239  29.930  18.862 12     0 1.67          0.60
ATOM    572  O   ALA L 184      -1.463  29.788  17.912 12     1 1.38         -0.55
ATOM    573  CB  ALA L 184      -1.358  30.582  21.110 12     1 1.94          0.00
ATOM    579  N   CYS L 185      -3.296  29.132  19.055  5     0 1.63         -0.15
ATOM    580  CA  CYS L 185      -3.561  28.026  18.150  5     1 2.03          0.10
ATOM    581  C   CYS L 185      -3.960  28.568  16.792  5     0 1.67          0.60
ATOM    582  O   CYS L 185      -3.483  28.099  15.754  5     0 1.38         -0.55
ATOM    583  CB  CYS L 185      -4.701  27.154  18.672  5     1 1.99          0.19
ATOM    584  SG  CYS L 185      -4.325  26.238  20.161  5     1 1.69         -0.19
ATOM    590  N   ALA L 186      -4.810  29.599  16.799 12     0 1.63         -0.15
ATOM    591  CA  ALA L 186      -5.287  30.205  15.567 12     1 2.03          0.10
ATOM    592  C   ALA L 186      -4.114  30.742  14.761 12     1 1.67          0.60
ATOM    593  O   ALA L 186      -4.076  30.608  13.531 12     0 1.38         -0.55
ATOM    594  CB  ALA L 186      -6.280  31.314  15.887 12     1 1.94          0.00
ATOM    600  N   ASP L 187      -3.126  31.308  15.460  8     0 1.63         -0.15
ATOM    601  CA  ASP L 187      -1.944  31.850  14.820  9     1 2.03          0.10
ATOM    602  C   ASP L 187      -1.064  30.752  14.257  8     0 1.67          0.60
ATOM    603  O   ASP L 187      -0.602  30.854  13.119  8     0 1.38         -0.55
ATOM    604  CB  ASP L 187      -1.143  32.705  15.801  9     1 1.99          0.00
ATOM    605  CG  ASP L 187       0.060  33.379  15.168  9     1 1.67          0.14
ATOM    606  OD1 ASP L 187      -0.092  34.147  14.232  9     1 1.48         -0.57
ATOM    607  OD2 ASP L 187       1.175  33.149  15.605  9     1 1.48         -0.57
ATOM    612  N   ALA L 188      -0.843  29.685  15.031 12     0 1.63         -0.15
ATOM    613  CA  ALA L 188       0.005  28.602  14.556 12     1 2.03          0.10
ATOM    614  C   ALA L 188      -0.560  28.007  13.272 12     0 1.67          0.60
ATOM    615  O   ALA L 188       0.178  27.728  12.313 12     1 1.38         -0.55
ATOM    616  CB  ALA L 188       0.105  27.528  15.628 12     1 1.94          0.00
ATOM    622  N   VAL L 189      -1.881  27.869  13.229 12     0 1.63         -0.15
ATOM    623  CA  VAL L 189      -2.518  27.317  12.058 12     0 2.03          0.10
ATOM    624  C   VAL L 189      -2.486  28.308  10.910 12     0 1.67          0.60
ATOM    625  O   VAL L 189      -2.165  27.929   9.785 12     0 1.38         -0.55
ATOM    626  CB  VAL L 189      -3.963  26.905  12.350 10     1 2.03          0.00
ATOM    627  CG1 VAL L 189      -4.630  26.479  11.047 10     1 1.94          0.00
ATOM    628  CG2 VAL L 189      -3.979  25.761  13.366 10     1 1.94          0.00
ATOM    638  N   SER L 190      -2.793  29.582  11.179  2     0 1.63         -0.15
ATOM    639  CA  SER L 190      -2.811  30.573  10.114  2     1 2.03          0.10
ATOM    640  C   SER L 190      -1.445  30.680   9.453  2     0 1.67          0.60
ATOM    641  O   SER L 190      -1.352  30.733   8.226  2     0 1.38         -0.55
ATOM    642  CB  SER L 190      -3.205  31.922  10.675  2     1 1.99          0.25
ATOM    643  OG  SER L 190      -4.521  31.895  11.165  2     1 1.38         -0.25
ATOM    649  N   LYS L 191      -0.372  30.664  10.249  4     0 1.63         -0.15
ATOM    650  CA  LYS L 191       0.957  30.740   9.666  4     0 2.03          0.10
ATOM    651  C   LYS L 191       1.235  29.518   8.804  4     0 1.67          0.60
ATOM    652  O   LYS L 191       1.836  29.633   7.732  2     0 1.38         -0.55
ATOM    653  CB  LYS L 191       2.025  30.904  10.744  4     1 1.99          0.00
ATOM    654  CG  LYS L 191       2.073  32.305  11.393  1     1 1.99          0.00
ATOM    655  CD  LYS L 191       3.243  32.420  12.367 11     1 1.99          0.00
ATOM    656  CE  LYS L 191       3.519  33.883  12.796 11     1 1.99          0.25
ATOM    657  NZ  LYS L 191       2.502  34.439  13.738 11     1 1.47          0.75
ATOM    671  N   ASP L 192       0.755  28.346   9.231  8     0 1.63         -0.15
ATOM    672  CA  ASP L 192       0.962  27.153   8.436  9     1 2.03          0.10
ATOM    673  C   ASP L 192       0.220  27.268   7.107  8     0 1.67          0.60
ATOM    674  O   ASP L 192       0.771  26.917   6.058  8     0 1.38         -0.55
ATOM    675  CB  ASP L 192       0.487  25.919   9.192  9     1 1.99          0.00
ATOM    676  CG  ASP L 192       0.835  24.639   8.495  9     0 1.67          0.14
ATOM    677  OD1 ASP L 192       2.000  24.352   8.371  9     1 1.48         -0.57
ATOM    678  OD2 ASP L 192      -0.059  23.946   8.099  9     0 1.48         -0.57
ATOM    683  N   GLU L 193      -1.020  27.779   7.137  8     0 1.63         -0.15
ATOM    684  CA  GLU L 193      -1.778  27.939   5.900  8     0 2.03          0.10
ATOM    685  C   GLU L 193      -1.086  28.937   4.970  8     0 1.67          0.60
ATOM    686  O   GLU L 193      -1.036  28.734   3.755  8     0 1.38         -0.55
ATOM    687  CB  GLU L 193      -3.236  28.349   6.168  8     1 1.99          0.00
ATOM    688  CG  GLU L 193      -4.101  27.224   6.776  8     1 1.99          0.00
ATOM    689  CD  GLU L 193      -5.569  27.601   6.980  9     1 1.67          0.14
ATOM    690  OE1 GLU L 193      -5.910  28.755   6.844  9     1 1.48         -0.57
ATOM    691  OE2 GLU L 193      -6.346  26.711   7.245  9     1 1.48         -0.57
ATOM    698  N   LEU L 194      -0.492  29.994   5.523 12     0 1.63         -0.15
ATOM    699  CA  LEU L 194       0.209  30.936   4.665 12     0 2.03          0.10
ATOM    700  C   LEU L 194       1.391  30.250   3.975 12     1 1.67          0.60
ATOM    701  O   LEU L 194       1.616  30.441   2.773 12     1 1.38         -0.55
ATOM    702  CB  LEU L 194       0.685  32.144   5.479 10     1 1.99          0.00
ATOM    703  CG  LEU L 194      -0.433  33.069   5.989 10     1 2.03          0.00
ATOM    704  CD1 LEU L 194       0.151  34.107   6.939 10     1 1.94          0.00
ATOM    705  CD2 LEU L 194      -1.102  33.731   4.800 10     1 1.94          0.00
ATOM    717  N   GLN L 195       2.113  29.395   4.716  2     0 1.63         -0.15
ATOM    718  CA  GLN L 195       3.230  28.681   4.112  3     1 2.03          0.10
ATOM    719  C   GLN L 195       2.723  27.715   3.047  3     0 1.67          0.60
ATOM    720  O   GLN L 195       3.328  27.593   1.980  3     0 1.38         -0.55
ATOM    721  CB  GLN L 195       4.045  27.937   5.168  3     1 1.99          0.00
ATOM    722  CG  GLN L 195       4.824  28.857   6.092  2     1 1.99          0.00
ATOM    723  CD  GLN L 195       5.596  28.114   7.165  2     1 1.67          0.55
ATOM    724  NE2 GLN L 195       5.679  28.717   8.343  2     1 1.63          0.00
ATOM    725  OE1 GLN L 195       6.121  27.016   6.940  2     1 1.38         -0.55
ATOM    734  N   ARG L 196       1.593  27.054   3.316  4     0 1.63         -0.15
ATOM    735  CA  ARG L 196       0.997  26.140   2.349  4     1 2.03          0.10
ATOM    736  C   ARG L 196       0.759  26.838   1.030  4     0 1.67          0.60
ATOM    737  O   ARG L 196       1.144  26.336  -0.029  3     0 1.38         -0.55
ATOM    738  CB  ARG L 196      -0.339  25.617   2.824  4     0 1.99          0.00
ATOM    739  CG  ARG L 196      -1.026  24.691   1.863  4     0 1.99          0.00
ATOM    740  CD  ARG L 196      -2.468  24.562   2.175  4     0 1.99          0.10
ATOM    741  NE  ARG L 196      -3.198  25.814   1.955  1     0 1.63         -0.10
ATOM    742  CZ  ARG L 196      -4.383  26.122   2.506  1     0 1.67          0.50
ATOM    743  NH1 ARG L 196      -5.001  25.285   3.321  1     1 1.63          0.25
ATOM    744  NH2 ARG L 196      -4.911  27.283   2.214  1     1 1.63          0.25
ATOM    758  N   ASP L 197       0.099  27.998   1.090  8     0 1.63         -0.15
ATOM    759  CA  ASP L 197      -0.220  28.732  -0.122  9     0 2.03          0.10
ATOM    760  C   ASP L 197       1.046  29.145  -0.863  8     0 1.67          0.60
ATOM    761  O   ASP L 197       1.091  29.092  -2.094  8     0 1.38         -0.55
ATOM    762  CB  ASP L 197      -1.072  29.958   0.191  9     1 1.99          0.00
ATOM    763  CG  ASP L 197      -2.516  29.604   0.629  9     1 1.67          0.14
ATOM    764  OD1 ASP L 197      -2.928  28.458   0.490  9     1 1.48         -0.57
ATOM    765  OD2 ASP L 197      -3.205  30.493   1.075  9     1 1.48         -0.57
ATOM    770  N   LYS L 198       2.099  29.517  -0.120  4     0 1.63         -0.15
ATOM    771  CA  LYS L 198       3.352  29.895  -0.762  4     1 2.03          0.10
ATOM    772  C   LYS L 198       3.909  28.704  -1.524  4     0 1.67          0.60
ATOM    773  O   LYS L 198       4.308  28.834  -2.682  2     0 1.38         -0.55
ATOM    774  CB  LYS L 198       4.381  30.370   0.263  4     1 1.99          0.00
ATOM    775  CG  LYS L 198       5.731  30.801  -0.336  1     1 1.99          0.00
ATOM    776  CD  LYS L 198       5.596  32.048  -1.214 11     1 1.99          0.00
ATOM    777  CE  LYS L 198       6.971  32.692  -1.513 11     1 1.99          0.25
ATOM    778  NZ  LYS L 198       7.835  31.867  -2.439 11     1 1.47          0.75
ATOM    792  N   VAL L 199       3.859  27.521  -0.909 12     0 1.63         -0.15
ATOM    793  CA  VAL L 199       4.340  26.328  -1.581 12     0 2.03          0.10
ATOM    794  C   VAL L 199       3.546  26.057  -2.834 12     0 1.67          0.60
ATOM    795  O   VAL L 199       4.124  25.783  -3.885 12     0 1.38         -0.55
ATOM    796  CB  VAL L 199       4.265  25.095  -0.677 10     0 2.03          0.00
ATOM    797  CG1 VAL L 199       4.531  23.856  -1.505 10     0 1.94          0.00
ATOM    798  CG2 VAL L 199       5.304  25.215   0.428 10     1 1.94          0.00
ATOM    808  N   VAL L 200       2.230  26.201  -2.761 12     0 1.63         -0.15
ATOM    809  CA  VAL L 200       1.441  25.958  -3.947 12     0 2.03          0.10
ATOM    810  C   VAL L 200       1.843  26.896  -5.069 12     0 1.67          0.60
ATOM    811  O   VAL L 200       2.112  26.433  -6.180 12     0 1.38         -0.55
ATOM    812  CB  VAL L 200      -0.050  26.171  -3.652 10     1 2.03          0.00
ATOM    813  CG1 VAL L 200      -0.837  26.150  -4.952 10     1 1.94          0.00
ATOM    814  CG2 VAL L 200      -0.542  25.088  -2.708 10     0 1.94          0.00
ATOM    824  N   GLU L 201       1.958  28.197  -4.792  8     0 1.63         -0.15
ATOM    825  CA  GLU L 201       2.335  29.100  -5.870  8     0 2.03          0.10
ATOM    826  C   GLU L 201       3.743  28.814  -6.393  8     0 1.67          0.60
ATOM    827  O   GLU L 201       3.965  28.797  -7.606  8     0 1.38         -0.55
ATOM    828  CB  GLU L 201       2.241  30.567  -5.426  8     1 1.99          0.00
ATOM    829  CG  GLU L 201       0.810  31.084  -5.212  8     1 1.99          0.00
ATOM    830  CD  GLU L 201       0.745  32.560  -4.819  9     1 1.67          0.14
ATOM    831  OE1 GLU L 201       1.779  33.157  -4.609  9     1 1.48         -0.57
ATOM    832  OE2 GLU L 201      -0.345  33.085  -4.744  9     1 1.48         -0.57
ATOM    839  N   ASP L 202       4.691  28.505  -5.504  8     0 1.63         -0.15
ATOM    840  CA  ASP L 202       6.038  28.220  -5.980  9     1 2.03          0.10
ATOM    841  C   ASP L 202       6.051  26.979  -6.865  8     0 1.67          0.60
ATOM    842  O   ASP L 202       6.690  26.954  -7.922  8     0 1.38         -0.55
ATOM    843  CB  ASP L 202       7.013  28.031  -4.809  9     1 1.99          0.00
ATOM    844  CG  ASP L 202       7.382  29.337  -4.063  9     1 1.67          0.14
ATOM    845  OD1 ASP L 202       7.098  30.418  -4.552  9     1 1.48         -0.57
ATOM    846  OD2 ASP L 202       7.978  29.276  -2.992  9     1 1.48         -0.57
ATOM    851  N   ASP L 203       5.289  25.953  -6.489  8     0 1.63         -0.15
ATOM    852  CA  ASP L 203       5.297  24.758  -7.303  9     0 2.03          0.10
ATOM    853  C   ASP L 203       4.616  25.022  -8.635  8     0 1.67          0.60
ATOM    854  O   ASP L 203       5.132  24.646  -9.684  8     0 1.38         -0.55
ATOM    855  CB  ASP L 203       4.590  23.598  -6.602  9     1 1.99          0.00
ATOM    856  CG  ASP L 203       5.344  23.019  -5.388  9     0 1.67          0.14
ATOM    857  OD1 ASP L 203       6.517  23.337  -5.169  9     0 1.48         -0.57
ATOM    858  OD2 ASP L 203       4.729  22.234  -4.697  9     0 1.48         -0.57
ATOM    863  N   GLU L 204       3.502  25.761  -8.628  8     0 1.63         -0.15
ATOM    864  CA  GLU L 204       2.809  26.027  -9.886  8     1 2.03          0.10
ATOM    865  C   GLU L 204       3.671  26.827 -10.867  8     1 1.67          0.60
ATOM    866  O   GLU L 204       3.634  26.579 -12.073  8     1 1.38         -0.55
ATOM    867  CB  GLU L 204       1.472  26.749  -9.643  8     1 1.99          0.00
ATOM    868  CG  GLU L 204       0.375  25.872  -8.994  8     1 1.99          0.00
ATOM    869  CD  GLU L 204      -0.933  26.608  -8.729  9     1 1.67          0.14
ATOM    870  OE1 GLU L 204      -0.994  27.796  -8.948  9     1 1.48         -0.57
ATOM    871  OE2 GLU L 204      -1.869  25.968  -8.307  9     1 1.48         -0.57
ATOM    878  N   ASP L 205       4.457  27.780 -10.358  8     0 1.63         -0.15
ATOM    879  CA  ASP L 205       5.305  28.580 -11.234  9     1 2.03          0.10
ATOM    880  C   ASP L 205       6.544  27.846 -11.763  8     0 1.67          0.60
ATOM    881  O   ASP L 205       6.910  28.027 -12.928  8     1 1.38         -0.55
ATOM    882  CB  ASP L 205       5.764  29.858 -10.527  9     1 1.99          0.00
ATOM    883  CG  ASP L 205       4.652  30.884 -10.310  9     1 1.67          0.14
ATOM    884  OD1 ASP L 205       3.597  30.735 -10.887  9     1 1.48         -0.57
ATOM    885  OD2 ASP L 205       4.881  31.829  -9.591  9     1 1.48         -0.57
ATOM    890  N   ASP L 206       7.198  27.033 -10.922  8     0 1.63         -0.15
ATOM    891  CA  ASP L 206       8.432  26.359 -11.337  9     1 2.03          0.10
ATOM    892  C   ASP L 206       8.340  24.897 -11.809  8     1 1.67          0.60
ATOM    893  O   ASP L 206       9.175  24.478 -12.614  8     1 1.38         -0.55
ATOM    894  CB  ASP L 206       9.504  26.448 -10.240  9     1 1.99          0.00
ATOM    895  CG  ASP L 206       9.998  27.882  -9.965  9     1 1.67          0.14
ATOM    896  OD1 ASP L 206      10.410  28.538 -10.898  9     1 1.48         -0.57
ATOM    897  OD2 ASP L 206      10.016  28.282  -8.825  9     1 1.48         -0.57
ATOM    902  N   PHE L 207       7.396  24.095 -11.302  3     0 1.63         -0.15
ATOM    903  CA  PHE L 207       7.417  22.672 -11.639  3     0 2.03          0.10
ATOM    904  C   PHE L 207       6.135  22.132 -12.291  3     1 1.67          0.60
ATOM    905  O   PHE L 207       5.047  22.633 -12.041  3     1 1.38         -0.55
ATOM    906  CB  PHE L 207       7.680  21.865 -10.367  7     0 1.99          0.00
ATOM    907  CG  PHE L 207       8.997  22.161  -9.761  7     0 1.82          0.00
ATOM    908  CD1 PHE L 207       9.121  23.156  -8.814  7     0 1.78          0.00
ATOM    909  CD2 PHE L 207      10.124  21.468 -10.152  7     1 1.78          0.00
ATOM    910  CE1 PHE L 207      10.347  23.454  -8.259  7     1 1.78          0.00
ATOM    911  CE2 PHE L 207      11.354  21.762  -9.603  7     1 1.78          0.00
ATOM    912  CZ  PHE L 207      11.466  22.758  -8.653  7     1 1.78          0.00
ATOM    922  N   PRO L 208       6.238  21.097 -13.155  3     0 1.63         -0.25
ATOM    923  CA  PRO L 208       5.128  20.330 -13.699  3     1 2.03          0.10
ATOM    924  C   PRO L 208       4.548  19.368 -12.657  3     1 1.67          0.60
ATOM    925  O   PRO L 208       3.487  18.775 -12.862  3     1 1.38         -0.55
ATOM    926  CB  PRO L 208       5.775  19.605 -14.885  3     1 1.99          0.00
ATOM    927  CG  PRO L 208       7.226  19.443 -14.494  3     1 1.99          0.00
ATOM    928  CD  PRO L 208       7.564  20.685 -13.678  3     1 1.99          0.10
ATOM    936  N   THR L 209       5.279  19.195 -11.555  2     0 1.63         -0.15
ATOM    937  CA  THR L 209       4.913  18.282 -10.486  2     1 2.03          0.10
ATOM    938  C   THR L 209       4.335  19.046  -9.304  2     1 1.67          0.60
ATOM    939  O   THR L 209       4.403  20.273  -9.250  2     1 1.38         -0.55
ATOM    940  CB  THR L 209       6.136  17.468 -10.025  2     1 2.03          0.25
ATOM    941  CG2 THR L 209       6.769  16.790 -11.212  2     1 1.94          0.00
ATOM    942  OG1 THR L 209       7.105  18.339  -9.422  2     1 1.38         -0.25
ATOM    950  N   THR L 210       3.803  18.303  -8.334  2     1 1.63         -0.15
ATOM    951  CA  THR L 210       3.210  18.884  -7.131  2     1 2.03          0.10
ATOM    952  C   THR L 210       4.160  18.857  -5.955  2     0 1.67          0.60
ATOM    953  O   THR L 210       3.789  19.218  -4.828  2     0 1.38         -0.55
ATOM    954  CB  THR L 210       2.003  18.080  -6.682  2     0 2.03          0.25
ATOM    955  CG2 THR L 210       1.024  17.942  -7.838  2     1 1.94          0.00
ATOM    956  OG1 THR L 210       2.457  16.759  -6.254  2     1 1.38         -0.25
ATOM    964  N   ARG L 211       5.334  18.253  -6.151  4     1 1.63         -0.15
ATOM    965  CA  ARG L 211       6.298  18.108  -5.066  4     1 2.03          0.10
ATOM    966  C   ARG L 211       5.794  17.324  -3.847  4     1 1.67          0.60
ATOM    967  O   ARG L 211       6.514  17.223  -2.858  3     1 1.38         -0.55
ATOM    968  CB  ARG L 211       6.682  19.517  -4.614  4     1 1.99          0.00
ATOM    969  CG  ARG L 211       7.544  19.686  -3.432  4     1 1.99          0.00
ATOM    970  CD  ARG L 211       7.628  21.152  -3.189  4     1 1.99          0.10
ATOM    971  NE  ARG L 211       8.096  21.498  -1.900  1     1 1.63         -0.10
ATOM    972  CZ  ARG L 211       8.383  22.756  -1.544  1     1 1.67          0.50
ATOM    973  NH1 ARG L 211       8.244  23.719  -2.443  1     1 1.63          0.25
ATOM    974  NH2 ARG L 211       8.785  23.027  -0.312  1     1 1.63          0.25
ATOM    988  N   SER L 212       4.555  16.780  -3.892  2     1 1.63         -0.15
ATOM    989  CA  SER L 212       3.881  16.089  -2.784  2     1 2.03          0.10
ATOM    990  C   SER L 212       3.452  17.072  -1.661  2     0 1.67          0.60
ATOM    991  O   SER L 212       2.743  16.682  -0.720  2     1 1.38         -0.55
ATOM    992  CB  SER L 212       4.729  14.954  -2.220  2     1 1.99          0.25
ATOM    993  OG  SER L 212       5.633  15.401  -1.250  2     1 1.38         -0.25
ATOM    999  N   ASP L 213       3.902  18.343  -1.759  8     0 1.63         -0.15
ATOM   1000  CA  ASP L 213       3.572  19.412  -0.806  9     0 2.03          0.10
ATOM   1001  C   ASP L 213       2.492  20.331  -1.382  8     0 1.67          0.60
ATOM   1002  O   ASP L 213       1.608  20.797  -0.669  8     0 1.38         -0.55
ATOM   1003  CB  ASP L 213       4.800  20.253  -0.398  9     0 1.99          0.00
ATOM   1004  CG  ASP L 213       5.918  19.518   0.407  9     1 1.67          0.14
ATOM   1005  OD1 ASP L 213       5.605  18.944   1.425  9     1 1.48         -0.57
ATOM   1006  OD2 ASP L 213       7.077  19.588   0.018  9     1 1.48         -0.57
ATOM   1011  N   GLY L 214       2.501  20.571  -2.696  5     0 1.63         -0.15
ATOM   1012  CA  GLY L 214       1.490  21.438  -3.306  5     1 1.99          0.10
ATOM   1013  C   GLY L 214       0.110  20.819  -3.077  5     1 1.67          0.60
ATOM   1014  O   GLY L 214      -0.903  21.508  -2.932  5     1 1.38         -0.55
ATOM   1018  N   ASP L 215       0.126  19.490  -2.961  8     0 1.63         -0.15
ATOM   1019  CA  ASP L 215      -1.002  18.603  -2.731  9     1 2.03          0.10
ATOM   1020  C   ASP L 215      -1.721  18.869  -1.405  8     0 1.67          0.60
ATOM   1021  O   ASP L 215      -2.861  18.437  -1.221  8     0 1.38         -0.55
ATOM   1022  CB  ASP L 215      -0.517  17.154  -2.798  9     1 1.99          0.00
ATOM   1023  CG  ASP L 215      -0.180  16.727  -4.221  9     1 1.67          0.14
ATOM   1024  OD1 ASP L 215      -0.624  17.378  -5.127  9     1 1.48         -0.57
ATOM   1025  OD2 ASP L 215       0.573  15.790  -4.399  9     1 1.48         -0.57
ATOM   1030  N   PHE L 216      -1.108  19.642  -0.491  3     0 1.63         -0.15
ATOM   1031  CA  PHE L 216      -1.765  19.966   0.777  3     0 2.03          0.10
ATOM   1032  C   PHE L 216      -3.041  20.740   0.494  3     0 1.67          0.60
ATOM   1033  O   PHE L 216      -4.002  20.680   1.269  3     1 1.38         -0.55
ATOM   1034  CB  PHE L 216      -0.934  20.897   1.660  7     0 1.99          0.00
ATOM   1035  CG  PHE L 216       0.257  20.353   2.368  7     0 1.82          0.00
ATOM   1036  CD1 PHE L 216       1.495  20.940   2.184  7     0 1.78          0.00
ATOM   1037  CD2 PHE L 216       0.162  19.291   3.219  7     0 1.78          0.00
ATOM   1038  CE1 PHE L 216       2.608  20.469   2.826  7     1 1.78          0.00
ATOM   1039  CE2 PHE L 216       1.281  18.817   3.866  7     1 1.78          0.00
ATOM   1040  CZ  PHE L 216       2.500  19.409   3.664  7     1 1.78          0.00
ATOM   1050  N   LEU L 217      -3.055  21.446  -0.645 12     0 1.63         -0.15
ATOM   1051  CA  LEU L 217      -4.156  22.275  -1.100 12     0 2.03          0.10
ATOM   1052  C   LEU L 217      -5.452  21.489  -1.166 12     0 1.67          0.60
ATOM   1053  O   LEU L 217      -6.533  22.060  -0.990 12     1 1.38         -0.55
ATOM   1054  CB  LEU L 217      -3.852  22.860  -2.465 10     1 1.99          0.00
ATOM   1055  CG  LEU L 217      -4.816  23.937  -2.938 10     1 2.03          0.00
ATOM   1056  CD1 LEU L 217      -4.773  25.112  -1.944 10     1 1.94          0.00
ATOM   1057  CD2 LEU L 217      -4.423  24.374  -4.332 10     1 1.94          0.00
ATOM   1069  N   HIS L 218      -5.352  20.177  -1.438  4     1 1.63         -0.15
ATOM   1070  CA  HIS L 218      -6.510  19.311  -1.549  3     1 2.03          0.10
ATOM   1071  C   HIS L 218      -7.467  19.606  -0.405  3     0 1.67          0.60
ATOM   1072  O   HIS L 218      -8.672  19.713  -0.616  3     1 1.38         -0.55
ATOM   1073  CB  HIS L 218      -6.055  17.842  -1.478  3     1 1.99          0.00
ATOM   1074  CG  HIS L 218      -7.157  16.813  -1.494  4     1 1.82          0.10
ATOM   1075  CD2 HIS L 218      -7.686  16.079  -0.488  4     1 1.87          0.10
ATOM   1076  ND1 HIS L 218      -7.836  16.449  -2.642  4     1 1.54         -0.10
ATOM   1077  CE1 HIS L 218      -8.741  15.528  -2.339  4     1 1.87          0.30
ATOM   1078  NE2 HIS L 218      -8.677  15.290  -1.029  4     1 1.54         -0.40
ATOM   1086  N   SER L 219      -6.923  19.676   0.815  2     1 1.63         -0.15
ATOM   1087  CA  SER L 219      -7.646  19.990   2.044  2     1 2.03          0.10
ATOM   1088  C   SER L 219      -9.145  19.655   2.113  2     1 1.67          0.60
ATOM   1089  O   SER L 219      -9.914  20.426   2.695  2     1 1.38         -0.55
ATOM   1090  CB  SER L 219      -7.446  21.469   2.329  2     1 1.99          0.25
ATOM   1091  OG  SER L 219      -8.031  22.277   1.322  2     1 1.38         -0.25
ATOM   1097  N   THR L 220      -9.569  18.501   1.595  2     0 1.63         -0.15
ATOM   1098  CA  THR L 220     -10.974  18.145   1.710  2     1 2.03          0.10
ATOM   1099  C   THR L 220     -11.162  17.535   3.059  2     0 1.67          0.60
ATOM   1100  O   THR L 220     -10.198  17.122   3.705  2     0 1.38         -0.55
ATOM   1101  CB  THR L 220     -11.485  17.109   0.689  2     1 2.03          0.25
ATOM   1102  CG2 THR L 220     -11.214  17.568  -0.725  2     1 1.94          0.00
ATOM   1103  OG1 THR L 220     -10.864  15.827   0.941  2     1 1.38         -0.25
ATOM   1111  N   ASN L 221     -12.404  17.323   3.433  2     1 1.63         -0.15
ATOM   1112  CA  ASN L 221     -12.712  16.699   4.703  2     1 2.03          0.10
ATOM   1113  C   ASN L 221     -12.132  15.285   4.838  2     1 1.67          0.60
ATOM   1114  O   ASN L 221     -12.056  14.763   5.950  2     1 1.38         -0.55
ATOM   1115  CB  ASN L 221     -14.211  16.671   4.914  2     1 1.99          0.00
ATOM   1116  CG  ASN L 221     -14.779  18.036   5.229  2     1 1.67          0.55
ATOM   1117  ND2 ASN L 221     -16.065  18.183   5.044  2     1 1.63          0.00
ATOM   1118  OD1 ASN L 221     -14.054  18.956   5.635  2     1 1.38         -0.55
ATOM   1125  N   GLY L 222     -11.782  14.623   3.720  5     1 1.63         -0.15
ATOM   1126  CA  GLY L 222     -11.266  13.272   3.829  5     1 1.99          0.10
ATOM   1127  C   GLY L 222      -9.760  13.209   4.107  5     1 1.67          0.60
ATOM   1128  O   GLY L 222      -9.236  12.124   4.365  5     1 1.38         -0.55
ATOM   1132  N   ASN L 223      -9.045  14.344   4.032  2     0 1.63         -0.15
ATOM   1133  CA  ASN L 223      -7.602  14.282   4.258  2     1 2.03          0.10
ATOM   1134  C   ASN L 223      -6.937  15.583   4.747  2     0 1.67          0.60
ATOM   1135  O   ASN L 223      -5.786  15.860   4.402  2     1 1.38         -0.55
ATOM   1136  CB  ASN L 223      -6.920  13.766   2.997  2     1 1.99          0.00
ATOM   1137  CG  ASN L 223      -5.493  13.333   3.212  2     1 1.67          0.55
ATOM   1138  ND2 ASN L 223      -4.699  13.401   2.167  2     1 1.63          0.00
ATOM   1139  OD1 ASN L 223      -5.117  12.900   4.310  2     1 1.38         -0.55
ATOM   1146  N   LYS L 224      -7.587  16.337   5.640  4     1 1.63         -0.15
ATOM   1147  CA  LYS L 224      -6.970  17.570   6.174  4     1 2.03          0.10
ATOM   1148  C   LYS L 224      -5.784  17.228   7.076  4     0 1.67          0.60
ATOM   1149  O   LYS L 224      -4.885  18.050   7.312  2     1 1.38         -0.55
ATOM   1150  CB  LYS L 224      -7.974  18.441   6.931  4     1 1.99          0.00
ATOM   1151  CG  LYS L 224      -9.018  19.079   6.044  1     1 1.99          0.00
ATOM   1152  CD  LYS L 224      -9.982  19.960   6.797 11     1 1.99          0.00
ATOM   1153  CE  LYS L 224     -10.981  20.588   5.835 11     1 1.99          0.25
ATOM   1154  NZ  LYS L 224     -11.983  21.434   6.534 11     1 1.47          0.75
ATOM   1168  N   GLU L 225      -5.769  15.973   7.517  8     0 1.63         -0.15
ATOM   1169  CA  GLU L 225      -4.748  15.396   8.369  8     1 2.03          0.10
ATOM   1170  C   GLU L 225      -3.396  15.412   7.671  8     1 1.67          0.60
ATOM   1171  O   GLU L 225      -2.364  15.323   8.323  8     1 1.38         -0.55
ATOM   1172  CB  GLU L 225      -5.123  13.963   8.747  8     1 1.99          0.00
ATOM   1173  CG  GLU L 225      -6.332  13.858   9.670  8     1 1.99          0.00
ATOM   1174  CD  GLU L 225      -6.698  12.432  10.026  9     1 1.67          0.14
ATOM   1175  OE1 GLU L 225      -6.093  11.528   9.501  9     1 1.48         -0.57
ATOM   1176  OE2 GLU L 225      -7.589  12.253  10.826  9     1 1.48         -0.57
ATOM   1183  N   LYS L 226      -3.381  15.481   6.341  4     0 1.63         -0.15
ATOM   1184  CA  LYS L 226      -2.122  15.570   5.622  4     1 2.03          0.10
ATOM   1185  C   LYS L 226      -1.339  16.813   6.052  4     0 1.67          0.60
ATOM   1186  O   LYS L 226      -0.111  16.788   6.100  2     1 1.38         -0.55
ATOM   1187  CB  LYS L 226      -2.351  15.633   4.115  4     1 1.99          0.00
ATOM   1188  CG  LYS L 226      -1.070  15.693   3.273  1     1 1.99          0.00
ATOM   1189  CD  LYS L 226      -1.393  15.753   1.782 11     1 1.99          0.00
ATOM   1190  CE  LYS L 226      -0.183  16.176   0.933 11     1 1.99          0.25
ATOM   1191  NZ  LYS L 226       0.938  15.188   0.930 11     1 1.47          0.75
ATOM   1205  N   LEU L 227      -2.062  17.921   6.283 12     0 1.63         -0.15
ATOM   1206  CA  LEU L 227      -1.475  19.217   6.600 12     0 2.03          0.10
ATOM   1207  C   LEU L 227      -1.362  19.502   8.087 12     0 1.67          0.60
ATOM   1208  O   LEU L 227      -0.334  19.978   8.550 12     0 1.38         -0.55
ATOM   1209  CB  LEU L 227      -2.288  20.345   5.974 10     1 1.99          0.00
ATOM   1210  CG  LEU L 227      -1.742  21.757   6.246 10     0 2.03          0.00
ATOM   1211  CD1 LEU L 227      -0.353  21.899   5.635 10     1 1.94          0.00
ATOM   1212  CD2 LEU L 227      -2.690  22.772   5.666 10     1 1.94          0.00
ATOM   1224  N   PHE L 228      -2.420  19.241   8.853  3     0 1.63         -0.15
ATOM   1225  CA  PHE L 228      -2.396  19.653  10.263  3     1 2.03          0.10
ATOM   1226  C   PHE L 228      -1.116  19.323  11.069  3     0 1.67          0.60
ATOM   1227  O   PHE L 228      -0.669  20.180  11.818  3     0 1.38         -0.55
ATOM   1228  CB  PHE L 228      -3.623  19.209  11.049  7     1 1.99          0.00
ATOM   1229  CG  PHE L 228      -3.529  19.689  12.471  7     1 1.82          0.00
ATOM   1230  CD1 PHE L 228      -3.832  21.016  12.783  7     1 1.78          0.00
ATOM   1231  CD2 PHE L 228      -3.138  18.843  13.488  7     1 1.78          0.00
ATOM   1232  CE1 PHE L 228      -3.742  21.478  14.082  7     1 1.78          0.00
ATOM   1233  CE2 PHE L 228      -3.056  19.299  14.787  7     1 1.78          0.00
ATOM   1234  CZ  PHE L 228      -3.360  20.621  15.083  7     1 1.78          0.00
ATOM   1244  N   PRO L 229      -0.486  18.129  10.973  3     0 1.63         -0.25
ATOM   1245  CA  PRO L 229       0.730  17.757  11.689  3     1 2.03          0.10
ATOM   1246  C   PRO L 229       1.913  18.694  11.400  3     1 1.67          0.60
ATOM   1247  O   PRO L 229       2.917  18.645  12.115  3     1 1.38         -0.55
ATOM   1248  CB  PRO L 229       1.006  16.344  11.160  3     1 1.99          0.00
ATOM   1249  CG  PRO L 229      -0.341  15.839  10.747  3     1 1.99          0.00
ATOM   1250  CD  PRO L 229      -1.030  17.035  10.178  3     0 1.99          0.10
ATOM   1258  N   HIS L 230       1.827  19.497  10.332  4     0 1.63         -0.15
ATOM   1259  CA  HIS L 230       2.880  20.435   9.979  3     1 2.03          0.10
ATOM   1260  C   HIS L 230       2.737  21.725  10.788  3     0 1.67          0.60
ATOM   1261  O   HIS L 230       3.697  22.492  10.918  3     1 1.38         -0.55
ATOM   1262  CB  HIS L 230       2.839  20.715   8.479  3     1 1.99          0.00
ATOM   1263  CG  HIS L 230       3.186  19.496   7.693  4     0 1.82          0.10
ATOM   1264  CD2 HIS L 230       2.424  18.463   7.289  4     0 1.87          0.10
ATOM   1265  ND1 HIS L 230       4.477  19.201   7.291  4     1 1.54         -0.10
ATOM   1266  CE1 HIS L 230       4.477  18.045   6.651  4     1 1.87          0.30
ATOM   1267  NE2 HIS L 230       3.243  17.578   6.639  4     1 1.54         -0.40
ATOM   1275  N   VAL L 231       1.556  21.946  11.377 12     0 1.63         -0.15
ATOM   1276  CA  VAL L 231       1.363  23.104  12.229 12     0 2.03          0.10
ATOM   1277  C   VAL L 231       2.342  22.826  13.342 12     0 1.67          0.60
ATOM   1278  O   VAL L 231       2.351  21.712  13.852 12     0 1.38         -0.55
ATOM   1279  CB  VAL L 231      -0.094  23.176  12.743 10     0 2.03          0.00
ATOM   1280  CG1 VAL L 231      -0.242  24.289  13.753 10     0 1.94          0.00
ATOM   1281  CG2 VAL L 231      -1.035  23.399  11.579 10     1 1.94          0.00
ATOM   1291  N   THR L 232       3.181  23.793  13.700  2     1 1.63         -0.15
ATOM   1292  CA  THR L 232       4.252  23.519  14.648  2     1 2.03          0.10
ATOM   1293  C   THR L 232       3.791  22.702  15.869  2     0 1.67          0.60
ATOM   1294  O   THR L 232       3.084  23.248  16.722  2     0 1.38         -0.55
ATOM   1295  CB  THR L 232       4.853  24.840  15.150  2     1 2.03          0.25
ATOM   1296  CG2 THR L 232       5.984  24.554  16.086  2     1 1.94          0.00
ATOM   1297  OG1 THR L 232       5.333  25.604  14.043  2     1 1.38         -0.25
ATOM   1305  N   PRO L 233       4.243  21.422  16.019  3     0 1.63         -0.25
ATOM   1306  CA  PRO L 233       3.966  20.513  17.127  3     0 2.03          0.10
ATOM   1307  C   PRO L 233       4.267  21.100  18.483  3     1 1.67          0.60
ATOM   1308  O   PRO L 233       3.574  20.835  19.461  3     0 1.38         -0.55
ATOM   1309  CB  PRO L 233       4.888  19.331  16.827  3     1 1.99          0.00
ATOM   1310  CG  PRO L 233       5.048  19.349  15.331  3     1 1.99          0.00
ATOM   1311  CD  PRO L 233       5.094  20.803  14.965  3     1 1.99          0.10
ATOM   1319  N   LYS L 234       5.286  21.955  18.541  4     0 1.63         -0.15
ATOM   1320  CA  LYS L 234       5.659  22.583  19.799  4     1 2.03          0.10
ATOM   1321  C   LYS L 234       4.549  23.515  20.239  4     1 1.67          0.60
ATOM   1322  O   LYS L 234       4.270  23.664  21.428  2     1 1.38         -0.55
ATOM   1323  CB  LYS L 234       6.959  23.369  19.648  4     1 1.99          0.00
ATOM   1324  CG  LYS L 234       8.194  22.516  19.434  1     1 1.99          0.00
ATOM   1325  CD  LYS L 234       9.436  23.387  19.261 11     1 1.99          0.00
ATOM   1326  CE  LYS L 234      10.684  22.544  19.030 11     1 1.99          0.25
ATOM   1327  NZ  LYS L 234      11.894  23.391  18.819 11     1 1.47          0.75
ATOM   1341  N   GLY L 235       3.928  24.176  19.263  5     0 1.63         -0.15
ATOM   1342  CA  GLY L 235       2.841  25.085  19.516  5     1 1.99          0.10
ATOM   1343  C   GLY L 235       1.657  24.273  19.979  5     0 1.67          0.60
ATOM   1344  O   GLY L 235       1.103  24.502  21.046  5     0 1.38         -0.55
ATOM   1348  N   ILE L 236       1.340  23.239  19.220 12     0 1.63         -0.15
ATOM   1349  CA  ILE L 236       0.165  22.439  19.516 12     1 2.03          0.10
ATOM   1350  C   ILE L 236       0.225  21.816  20.911 12     0 1.67          0.60
ATOM   1351  O   ILE L 236      -0.713  21.956  21.712 12     1 1.38         -0.55
ATOM   1352  CB  ILE L 236       0.073  21.300  18.483 10     0 2.03          0.00
ATOM   1353  CG1 ILE L 236      -0.232  21.848  17.098 10     1 1.99          0.00
ATOM   1354  CG2 ILE L 236      -0.985  20.292  18.892 10     1 1.94          0.00
ATOM   1355  CD1 ILE L 236      -0.023  20.823  16.024 10     1 1.94          0.00
ATOM   1367  N   ASN L 237       1.345  21.176  21.234  2     0 1.63         -0.15
ATOM   1368  CA  ASN L 237       1.482  20.536  22.529  2     1 2.03          0.10
ATOM   1369  C   ASN L 237       1.716  21.536  23.656  2     1 1.67          0.60
ATOM   1370  O   ASN L 237       1.215  21.349  24.767  2     1 1.38         -0.55
ATOM   1371  CB  ASN L 237       2.600  19.523  22.471  2     1 1.99          0.00
ATOM   1372  CG  ASN L 237       2.233  18.315  21.646  2     1 1.67          0.55
ATOM   1373  ND2 ASN L 237       3.229  17.657  21.110  2     1 1.63          0.00
ATOM   1374  OD1 ASN L 237       1.051  17.976  21.487  2     1 1.38         -0.55
ATOM   1381  N   GLY L 238       2.484  22.596  23.379  5     0 1.63         -0.15
ATOM   1382  CA  GLY L 238       2.788  23.618  24.369  5     1 1.99          0.10
ATOM   1383  C   GLY L 238       1.554  24.404  24.792  5     1 1.67          0.60
ATOM   1384  O   GLY L 238       1.415  24.772  25.959  5     1 1.38         -0.55
ATOM   1388  N   ILE L 239       0.659  24.662  23.837 12     0 1.63         -0.15
ATOM   1389  CA  ILE L 239      -0.545  25.434  24.093 12     0 2.03          0.10
ATOM   1390  C   ILE L 239      -1.619  24.582  24.764 12     0 1.67          0.60
ATOM   1391  O   ILE L 239      -2.188  24.988  25.775 12     0 1.38         -0.55
ATOM   1392  CB  ILE L 239      -1.116  25.990  22.783 10     0 2.03          0.00
ATOM   1393  CG1 ILE L 239      -0.175  26.972  22.113 10     1 1.99          0.00
ATOM   1394  CG2 ILE L 239      -2.329  26.719  23.107 10     0 1.94          0.00
ATOM   1395  CD1 ILE L 239      -0.603  27.246  20.676 10     1 1.94          0.00
ATOM   1407  N   ASP L 240      -1.933  23.417  24.183  8     0 1.63         -0.15
ATOM   1408  CA  ASP L 240      -2.943  22.530  24.751  9     1 2.03          0.10
ATOM   1409  C   ASP L 240      -4.260  23.213  25.096  8     0 1.67          0.60
ATOM   1410  O   ASP L 240      -4.767  23.065  26.213  8     0 1.38         -0.55
ATOM   1411  CB  ASP L 240      -2.406  21.777  25.968  9     1 1.99          0.00
ATOM   1412  CG  ASP L 240      -3.363  20.633  26.414  9     1 1.67          0.14
ATOM   1413  OD1 ASP L 240      -4.232  20.252  25.631  9     1 1.48         -0.57
ATOM   1414  OD2 ASP L 240      -3.235  20.162  27.523  9     1 1.48         -0.57
ATOM   1419  N   PHE L 241      -4.847  23.901  24.113  3     1 1.63         -0.15
ATOM   1420  CA  PHE L 241      -6.118  24.576  24.326  3     0 2.03          0.10
ATOM   1421  C   PHE L 241      -7.153  23.637  24.925  3     0 1.67          0.60
ATOM   1422  O   PHE L 241      -7.855  24.021  25.856  3     0 1.38         -0.55
ATOM   1423  CB  PHE L 241      -6.659  25.141  23.018  7     1 1.99          0.00
ATOM   1424  CG  PHE L 241      -8.016  25.774  23.148  7     0 1.82          0.00
ATOM   1425  CD1 PHE L 241      -8.155  27.068  23.588  7     0 1.78          0.00
ATOM   1426  CD2 PHE L 241      -9.163  25.060  22.833  7     1 1.78          0.00
ATOM   1427  CE1 PHE L 241      -9.404  27.639  23.709  7     1 1.78          0.00
ATOM   1428  CE2 PHE L 241     -10.411  25.632  22.957  7     1 1.78          0.00
ATOM   1429  CZ  PHE L 241     -10.530  26.928  23.397  7     1 1.78          0.00
ATOM   1439  N   LYS L 242      -7.284  22.424  24.378  4     1 1.63         -0.15
ATOM   1440  CA  LYS L 242      -8.282  21.490  24.888  4     1 2.03          0.10
ATOM   1441  C   LYS L 242      -8.082  21.173  26.370  4     0 1.67          0.60
ATOM   1442  O   LYS L 242      -9.041  21.238  27.148  2     0 1.38         -0.55
ATOM   1443  CB  LYS L 242      -8.281  20.196  24.081  4     1 1.99          0.00
ATOM   1444  CG  LYS L 242      -9.320  19.174  24.532  1     1 1.99          0.00
ATOM   1445  CD  LYS L 242      -9.313  17.936  23.638 11     1 1.99          0.00
ATOM   1446  CE  LYS L 242     -10.326  16.899  24.111 11     1 1.99          0.25
ATOM   1447  NZ  LYS L 242     -10.344  15.697  23.229 11     1 1.47          0.75
ATOM   1461  N   GLY L 243      -6.855  20.845  26.800  5     0 1.63         -0.15
ATOM   1462  CA  GLY L 243      -6.659  20.546  28.211  5     1 1.99          0.10
ATOM   1463  C   GLY L 243      -7.036  21.736  29.086  5     1 1.67          0.60
ATOM   1464  O   GLY L 243      -7.614  21.567  30.172  5     1 1.38         -0.55
ATOM   1468  N   GLU L 244      -6.742  22.949  28.602  8     1 1.63         -0.15
ATOM   1469  CA  GLU L 244      -7.057  24.142  29.367  8     0 2.03          0.10
ATOM   1470  C   GLU L 244      -8.563  24.368  29.388  8     0 1.67          0.60
ATOM   1471  O   GLU L 244      -9.118  24.732  30.417  8     0 1.38         -0.55
ATOM   1472  CB  GLU L 244      -6.366  25.367  28.783  8     0 1.99          0.00
ATOM   1473  CG  GLU L 244      -6.507  26.672  29.616  8     0 1.99          0.00
ATOM   1474  CD  GLU L 244      -5.803  26.643  30.949  9     1 1.67          0.14
ATOM   1475  OE1 GLU L 244      -4.933  25.827  31.129  9     1 1.48         -0.57
ATOM   1476  OE2 GLU L 244      -6.132  27.455  31.783  9     1 1.48         -0.57
ATOM   1483  N   ALA L 245      -9.234  24.144  28.255 12     0 1.63         -0.15
ATOM   1484  CA  ALA L 245     -10.676  24.342  28.170 12     0 2.03          0.10
ATOM   1485  C   ALA L 245     -11.404  23.428  29.140 12     0 1.67          0.60
ATOM   1486  O   ALA L 245     -12.353  23.841  29.812 12     0 1.38         -0.55
ATOM   1487  CB  ALA L 245     -11.157  24.070  26.756 12     1 1.94          0.00
ATOM   1493  N   ILE L 246     -10.927  22.192  29.259 12     0 1.63         -0.15
ATOM   1494  CA  ILE L 246     -11.517  21.231  30.175 12     1 2.03          0.10
ATOM   1495  C   ILE L 246     -11.261  21.640  31.617 12     0 1.67          0.60
ATOM   1496  O   ILE L 246     -12.181  21.658  32.444 12     0 1.38         -0.55
ATOM   1497  CB  ILE L 246     -10.966  19.828  29.918 10     0 2.03          0.00
ATOM   1498  CG1 ILE L 246     -11.427  19.342  28.539 10     1 1.99          0.00
ATOM   1499  CG2 ILE L 246     -11.427  18.881  31.020 10     1 1.94          0.00
ATOM   1500  CD1 ILE L 246     -10.708  18.115  28.063 10     1 1.94          0.00
ATOM   1512  N   THR L 247     -10.009  22.013  31.911  2     0 1.63         -0.15
ATOM   1513  CA  THR L 247      -9.624  22.442  33.244  2     1 2.03          0.10
ATOM   1514  C   THR L 247     -10.464  23.640  33.655  2     0 1.67          0.60
ATOM   1515  O   THR L 247     -10.981  23.698  34.777  2     0 1.38         -0.55
ATOM   1516  CB  THR L 247      -8.135  22.828  33.272  2     0 2.03          0.25
ATOM   1517  CG2 THR L 247      -7.743  23.338  34.649  2     1 1.94          0.00
ATOM   1518  OG1 THR L 247      -7.339  21.681  32.921  2     1 1.38         -0.25
ATOM   1526  N   PHE L 248     -10.598  24.588  32.733  3     0 1.63         -0.15
ATOM   1527  CA  PHE L 248     -11.372  25.792  32.917  3     0 2.03          0.10
ATOM   1528  C   PHE L 248     -12.815  25.501  33.234  3     0 1.67          0.60
ATOM   1529  O   PHE L 248     -13.340  26.005  34.224  3     0 1.38         -0.55
ATOM   1530  CB  PHE L 248     -11.296  26.659  31.664  7     0 1.99          0.00
ATOM   1531  CG  PHE L 248     -12.229  27.810  31.685  7     0 1.82          0.00
ATOM   1532  CD1 PHE L 248     -11.976  28.890  32.459  7     0 1.78          0.00
ATOM   1533  CD2 PHE L 248     -13.371  27.804  30.905  7     0 1.78          0.00
ATOM   1534  CE1 PHE L 248     -12.812  29.946  32.493  7     0 1.78          0.00
ATOM   1535  CE2 PHE L 248     -14.235  28.872  30.923  7     1 1.78          0.00
ATOM   1536  CZ  PHE L 248     -13.954  29.953  31.726  7     1 1.78          0.00
ATOM   1546  N   LYS L 249     -13.479  24.686  32.420  4     0 1.63         -0.15
ATOM   1547  CA  LYS L 249     -14.885  24.420  32.675  4     1 2.03          0.10
ATOM   1548  C   LYS L 249     -15.088  23.703  34.005  4     1 1.67          0.60
ATOM   1549  O   LYS L 249     -16.010  24.022  34.764  2     1 1.38         -0.55
ATOM   1550  CB  LYS L 249     -15.465  23.604  31.527  4     1 1.99          0.00
ATOM   1551  CG  LYS L 249     -15.610  24.394  30.226  1     1 1.99          0.00
ATOM   1552  CD  LYS L 249     -16.128  23.528  29.096 11     1 1.99          0.00
ATOM   1553  CE  LYS L 249     -16.227  24.318  27.798 11     1 1.99          0.25
ATOM   1554  NZ  LYS L 249     -16.698  23.470  26.667 11     1 1.47          0.75
ATOM   1568  N   ALA L 250     -14.208  22.749  34.323 12     0 1.63         -0.15
ATOM   1569  CA  ALA L 250     -14.321  22.044  35.590 12     1 2.03          0.10
ATOM   1570  C   ALA L 250     -14.111  22.996  36.767 12     1 1.67          0.60
ATOM   1571  O   ALA L 250     -14.860  22.963  37.755 12     1 1.38         -0.55
ATOM   1572  CB  ALA L 250     -13.303  20.925  35.642 12     1 1.94          0.00
ATOM   1578  N   THR L 251     -13.115  23.880  36.634  2     0 1.63         -0.15
ATOM   1579  CA  THR L 251     -12.780  24.828  37.675  2     1 2.03          0.10
ATOM   1580  C   THR L 251     -13.914  25.818  37.842  2     0 1.67          0.60
ATOM   1581  O   THR L 251     -14.288  26.150  38.966  2     0 1.38         -0.55
ATOM   1582  CB  THR L 251     -11.497  25.607  37.359  2     0 2.03          0.25
ATOM   1583  CG2 THR L 251     -11.205  26.524  38.528  2     1 1.94          0.00
ATOM   1584  OG1 THR L 251     -10.389  24.716  37.185  2     1 1.38         -0.25
ATOM   1592  N   THR L 252     -14.460  26.283  36.716  2     0 1.63         -0.15
ATOM   1593  CA  THR L 252     -15.523  27.263  36.694  2     0 2.03          0.10
ATOM   1594  C   THR L 252     -16.718  26.738  37.442  2     0 1.67          0.60
ATOM   1595  O   THR L 252     -17.283  27.441  38.270  2     0 1.38         -0.55
ATOM   1596  CB  THR L 252     -15.965  27.583  35.254  2     1 2.03          0.25
ATOM   1597  CG2 THR L 252     -17.077  28.593  35.278  2     1 1.94          0.00
ATOM   1598  OG1 THR L 252     -14.879  28.110  34.517  2     0 1.38         -0.25
ATOM   1606  N   ALA L 253     -17.099  25.486  37.179 12     0 1.63         -0.15
ATOM   1607  CA  ALA L 253     -18.227  24.899  37.883 12     1 2.03          0.10
ATOM   1608  C   ALA L 253     -17.966  24.867  39.390 12     1 1.67          0.60
ATOM   1609  O   ALA L 253     -18.846  25.189  40.197 12     1 1.38         -0.55
ATOM   1610  CB  ALA L 253     -18.470  23.499  37.359 12     1 1.94          0.00
ATOM   1616  N   GLY L 254     -16.725  24.540  39.773  5     0 1.63         -0.15
ATOM   1617  CA  GLY L 254     -16.322  24.513  41.174  5     1 1.99          0.10
ATOM   1618  C   GLY L 254     -16.493  25.895  41.796  5     1 1.67          0.60
ATOM   1619  O   GLY L 254     -17.078  26.046  42.878  5     1 1.38         -0.55
ATOM   1623  N   ILE L 255     -15.941  26.897  41.116 12     0 1.63         -0.15
ATOM   1624  CA  ILE L 255     -15.985  28.270  41.576 12     0 2.03          0.10
ATOM   1625  C   ILE L 255     -17.380  28.840  41.647 12     0 1.67          0.60
ATOM   1626  O   ILE L 255     -17.735  29.446  42.650 12     0 1.38         -0.55
ATOM   1627  CB  ILE L 255     -15.096  29.173  40.706 10     0 2.03          0.00
ATOM   1628  CG1 ILE L 255     -13.616  28.800  40.968 10     1 1.99          0.00
ATOM   1629  CG2 ILE L 255     -15.424  30.669  40.907 10     0 1.94          0.00
ATOM   1630  CD1 ILE L 255     -12.660  29.447  40.026 10     0 1.94          0.00
ATOM   1642  N   LEU L 256     -18.193  28.647  40.625 12     0 1.63         -0.15
ATOM   1643  CA  LEU L 256     -19.520  29.224  40.679 12     0 2.03          0.10
ATOM   1644  C   LEU L 256     -20.320  28.592  41.808 12     1 1.67          0.60
ATOM   1645  O   LEU L 256     -21.055  29.281  42.532 12     0 1.38         -0.55
ATOM   1646  CB  LEU L 256     -20.218  29.031  39.339 10     1 1.99          0.00
ATOM   1647  CG  LEU L 256     -19.595  29.823  38.176 10     0 2.03          0.00
ATOM   1648  CD1 LEU L 256     -20.298  29.445  36.891 10     1 1.94          0.00
ATOM   1649  CD2 LEU L 256     -19.676  31.307  38.461 10     1 1.94          0.00
ATOM   1661  N   ALA L 257     -20.164  27.276  42.002 12     1 1.63         -0.15
ATOM   1662  CA  ALA L 257     -20.854  26.613  43.095 12     1 2.03          0.10
ATOM   1663  C   ALA L 257     -20.375  27.161  44.442 12     1 1.67          0.60
ATOM   1664  O   ALA L 257     -21.185  27.417  45.338 12     1 1.38         -0.55
ATOM   1665  CB  ALA L 257     -20.626  25.118  43.020 12     1 1.94          0.00
ATOM   1671  N   THR L 258     -19.061  27.395  44.561  2     0 1.63         -0.15
ATOM   1672  CA  THR L 258     -18.465  27.917  45.781  2     1 2.03          0.10
ATOM   1673  C   THR L 258     -18.944  29.324  46.078  2     0 1.67          0.60
ATOM   1674  O   THR L 258     -19.282  29.651  47.218  2     0 1.38         -0.55
ATOM   1675  CB  THR L 258     -16.934  27.919  45.694  2     0 2.03          0.25
ATOM   1676  CG2 THR L 258     -16.348  28.510  46.964  2     1 1.94          0.00
ATOM   1677  OG1 THR L 258     -16.465  26.569  45.513  2     1 1.38         -0.25
ATOM   1685  N   LEU L 259     -18.979  30.170  45.053 12     0 1.63         -0.15
ATOM   1686  CA  LEU L 259     -19.411  31.538  45.248 12     0 2.03          0.10
ATOM   1687  C   LEU L 259     -20.870  31.545  45.675 12     0 1.67          0.60
ATOM   1688  O   LEU L 259     -21.248  32.269  46.596 12     0 1.38         -0.55
ATOM   1689  CB  LEU L 259     -19.267  32.322  43.938 10     1 1.99          0.00
ATOM   1690  CG  LEU L 259     -17.819  32.560  43.435 10     0 2.03          0.00
ATOM   1691  CD1 LEU L 259     -17.864  33.187  42.063 10     1 1.94          0.00
ATOM   1692  CD2 LEU L 259     -17.093  33.395  44.381 10     0 1.94          0.00
ATOM   1704  N   SER L 260     -21.685  30.675  45.059  2     0 1.63         -0.15
ATOM   1705  CA  SER L 260     -23.104  30.597  45.377  2     1 2.03          0.10
ATOM   1706  C   SER L 260     -23.298  30.160  46.825  2     1 1.67          0.60
ATOM   1707  O   SER L 260     -24.118  30.729  47.551  2     1 1.38         -0.55
ATOM   1708  CB  SER L 260     -23.774  29.608  44.443  2     1 1.99          0.25
ATOM   1709  OG  SER L 260     -23.703  30.051  43.112  2     1 1.38         -0.25
ATOM   1715  N   HIS L 261     -22.494  29.180  47.248  4     0 1.63         -0.15
ATOM   1716  CA  HIS L 261     -22.483  28.644  48.604  3     1 2.03          0.10
ATOM   1717  C   HIS L 261     -22.131  29.743  49.588  3     0 1.67          0.60
ATOM   1718  O   HIS L 261     -22.820  29.948  50.592  3     0 1.38         -0.55
ATOM   1719  CB  HIS L 261     -21.470  27.496  48.681  3     1 1.99          0.00
ATOM   1720  CG  HIS L 261     -21.306  26.815  49.989  4     1 1.82          0.10
ATOM   1721  CD2 HIS L 261     -20.286  26.841  50.867  4     1 1.87          0.10
ATOM   1722  ND1 HIS L 261     -22.244  25.946  50.506  4     1 1.54         -0.10
ATOM   1723  CE1 HIS L 261     -21.804  25.466  51.656  4     1 1.87          0.30
ATOM   1724  NE2 HIS L 261     -20.613  25.986  51.897  4     1 1.54         -0.40
ATOM   1732  N   CYS L 262     -21.058  30.474  49.295  5     0 1.63         -0.15
ATOM   1733  CA  CYS L 262     -20.630  31.528  50.183  5     0 2.03          0.10
ATOM   1734  C   CYS L 262     -21.725  32.577  50.321  5     0 1.67          0.60
ATOM   1735  O   CYS L 262     -22.020  33.015  51.433  5     0 1.38         -0.55
ATOM   1736  CB  CYS L 262     -19.369  32.180  49.645  5     0 1.99          0.19
ATOM   1737  SG  CYS L 262     -17.918  31.122  49.714  5     0 1.69         -0.19
ATOM   1743  N   ILE L 263     -22.391  32.913  49.213 12     0 1.63         -0.15
ATOM   1744  CA  ILE L 263     -23.469  33.888  49.263 12     0 2.03          0.10
ATOM   1745  C   ILE L 263     -24.630  33.387  50.101 12     0 1.67          0.60
ATOM   1746  O   ILE L 263     -25.144  34.133  50.935 12     0 1.38         -0.55
ATOM   1747  CB  ILE L 263     -23.971  34.235  47.860 10     0 2.03          0.00
ATOM   1748  CG1 ILE L 263     -22.882  34.999  47.122 10     1 1.99          0.00
ATOM   1749  CG2 ILE L 263     -25.259  35.053  47.968 10     1 1.94          0.00
ATOM   1750  CD1 ILE L 263     -23.120  35.126  45.643 10     1 1.94          0.00
ATOM   1762  N   GLU L 264     -25.052  32.134  49.907  8     0 1.63         -0.15
ATOM   1763  CA  GLU L 264     -26.163  31.616  50.700  8     1 2.03          0.10
ATOM   1764  C   GLU L 264     -25.851  31.741  52.179  8     0 1.67          0.60
ATOM   1765  O   GLU L 264     -26.699  32.156  52.976  8     0 1.38         -0.55
ATOM   1766  CB  GLU L 264     -26.451  30.145  50.389  8     1 1.99          0.00
ATOM   1767  CG  GLU L 264     -27.648  29.593  51.185  8     1 1.99          0.00
ATOM   1768  CD  GLU L 264     -27.988  28.127  50.934  9     1 1.67          0.14
ATOM   1769  OE1 GLU L 264     -27.302  27.471  50.190  9     1 1.48         -0.57
ATOM   1770  OE2 GLU L 264     -28.963  27.678  51.502  9     1 1.48         -0.57
ATOM   1777  N   LEU L 265     -24.629  31.385  52.550 12     0 1.63         -0.15
ATOM   1778  CA  LEU L 265     -24.227  31.465  53.934 12     0 2.03          0.10
ATOM   1779  C   LEU L 265     -24.196  32.908  54.439 12     1 1.67          0.60
ATOM   1780  O   LEU L 265     -24.594  33.171  55.578 12     1 1.38         -0.55
ATOM   1781  CB  LEU L 265     -22.897  30.761  54.089 10     1 1.99          0.00
ATOM   1782  CG  LEU L 265     -22.984  29.225  53.914 10     0 2.03          0.00
ATOM   1783  CD1 LEU L 265     -21.600  28.604  53.913 10     0 1.94          0.00
ATOM   1784  CD2 LEU L 265     -23.826  28.666  55.032 10     1 1.94          0.00
ATOM   1796  N   MET L 266     -23.762  33.857  53.597  3     0 1.63         -0.15
ATOM   1797  CA  MET L 266     -23.769  35.261  53.997  3     1 2.03          0.10
ATOM   1798  C   MET L 266     -25.202  35.715  54.260  3     1 1.67          0.60
ATOM   1799  O   MET L 266     -25.460  36.440  55.224 12     1 1.38         -0.55
ATOM   1800  CB  MET L 266     -23.098  36.147  52.951  7     1 1.99          0.00
ATOM   1801  CG  MET L 266     -21.581  35.965  52.848  7     0 1.99          0.06
ATOM   1802  SD  MET L 266     -20.828  37.009  51.579  7     1 1.76         -0.12
ATOM   1803  CE  MET L 266     -19.112  36.557  51.732  7     0 1.94          0.06
ATOM   1813  N   VAL L 267     -26.138  35.258  53.422 12     0 1.63         -0.15
ATOM   1814  CA  VAL L 267     -27.546  35.588  53.596 12     1 2.03          0.10
ATOM   1815  C   VAL L 267     -28.064  35.023  54.913 12     0 1.67          0.60
ATOM   1816  O   VAL L 267     -28.782  35.706  55.647 12     0 1.38         -0.55
ATOM   1817  CB  VAL L 267     -28.391  35.065  52.423 10     0 2.03          0.00
ATOM   1818  CG1 VAL L 267     -29.868  35.235  52.741 10     1 1.94          0.00
ATOM   1819  CG2 VAL L 267     -28.029  35.843  51.153 10     1 1.94          0.00
ATOM   1829  N   LYS L 268     -27.700  33.780  55.228  4     0 1.63         -0.15
ATOM   1830  CA  LYS L 268     -28.108  33.195  56.497  4     0 2.03          0.10
ATOM   1831  C   LYS L 268     -27.518  33.985  57.673  4     1 1.67          0.60
ATOM   1832  O   LYS L 268     -28.191  34.195  58.691  2     0 1.38         -0.55
ATOM   1833  CB  LYS L 268     -27.722  31.718  56.541  4     1 1.99          0.00
ATOM   1834  CG  LYS L 268     -28.589  30.852  55.616  1     1 1.99          0.00
ATOM   1835  CD  LYS L 268     -28.179  29.384  55.612 11     1 1.99          0.00
ATOM   1836  CE  LYS L 268     -29.129  28.568  54.731 11     1 1.99          0.25
ATOM   1837  NZ  LYS L 268     -28.722  27.133  54.614 11     1 1.47          0.75
ATOM   1851  N   ARG L 269     -26.273  34.462  57.536  4     0 1.63         -0.15
ATOM   1852  CA  ARG L 269     -25.678  35.284  58.585  4     1 2.03          0.10
ATOM   1853  C   ARG L 269     -26.496  36.561  58.784  4     0 1.67          0.60
ATOM   1854  O   ARG L 269     -26.798  36.945  59.919  3     0 1.38         -0.55
ATOM   1855  CB  ARG L 269     -24.240  35.650  58.260  4     1 1.99          0.00
ATOM   1856  CG  ARG L 269     -23.531  36.451  59.347  4     1 1.99          0.00
ATOM   1857  CD  ARG L 269     -22.128  36.747  58.983  4     1 1.99          0.10
ATOM   1858  NE  ARG L 269     -21.457  37.565  59.992  1     1 1.63         -0.10
ATOM   1859  CZ  ARG L 269     -20.848  37.086  61.096  1     1 1.67          0.50
ATOM   1860  NH1 ARG L 269     -20.831  35.794  61.333  1     1 1.63          0.25
ATOM   1861  NH2 ARG L 269     -20.270  37.920  61.945  1     1 1.63          0.25
ATOM   1875  N   GLU L 270     -26.885  37.196  57.672  8     0 1.63         -0.15
ATOM   1876  CA  GLU L 270     -27.685  38.418  57.712  8     1 2.03          0.10
ATOM   1877  C   GLU L 270     -29.040  38.154  58.359  8     0 1.67          0.60
ATOM   1878  O   GLU L 270     -29.514  38.950  59.173  8     0 1.38         -0.55
ATOM   1879  CB  GLU L 270     -27.889  38.958  56.295  8     1 1.99          0.00
ATOM   1880  CG  GLU L 270     -28.731  40.216  56.192  8     1 1.99          0.00
ATOM   1881  CD  GLU L 270     -28.112  41.471  56.745  9     1 1.67          0.14
ATOM   1882  OE1 GLU L 270     -26.911  41.540  56.881  9     1 1.48         -0.57
ATOM   1883  OE2 GLU L 270     -28.878  42.368  57.049  9     1 1.48         -0.57
ATOM   1890  N   ASP L 271     -29.651  37.012  58.038  8     0 1.63         -0.15
ATOM   1891  CA  ASP L 271     -30.936  36.646  58.619  9     1 2.03          0.10
ATOM   1892  C   ASP L 271     -30.782  36.538  60.130  8     0 1.67          0.60
ATOM   1893  O   ASP L 271     -31.579  37.105  60.887  8     0 1.38         -0.55
ATOM   1894  CB  ASP L 271     -31.433  35.317  58.020  9     1 1.99          0.00
ATOM   1895  CG  ASP L 271     -32.853  34.878  58.463  9     1 1.67          0.14
ATOM   1896  OD1 ASP L 271     -33.799  35.563  58.144  9     1 1.48         -0.57
ATOM   1897  OD2 ASP L 271     -32.985  33.840  59.114  9     1 1.48         -0.57
ATOM   1902  N   SER L 272     -29.726  35.846  60.575  2     0 1.63         -0.15
ATOM   1903  CA  SER L 272     -29.484  35.676  61.997  2     1 2.03          0.10
ATOM   1904  C   SER L 272     -29.285  37.030  62.671  2     1 1.67          0.60
ATOM   1905  O   SER L 272     -29.825  37.271  63.757  2     1 1.38         -0.55
ATOM   1906  CB  SER L 272     -28.261  34.803  62.214  2     1 1.99          0.25
ATOM   1907  OG  SER L 272     -28.480  33.497  61.745  2     1 1.38         -0.25
ATOM   1913  N   TRP L 273     -28.550  37.932  62.015 12     0 1.63         -0.15
ATOM   1914  CA  TRP L 273     -28.319  39.266  62.554 12     1 2.03          0.10
ATOM   1915  C   TRP L 273     -29.622  40.033  62.716 12     0 1.67          0.60
ATOM   1916  O   TRP L 273     -29.857  40.644  63.763  3     0 1.38         -0.55
ATOM   1917  CB  TRP L 273     -27.369  40.069  61.669 12     1 1.99          0.00
ATOM   1918  CG  TRP L 273     -27.103  41.461  62.189  3     1 1.82         -0.03
ATOM   1919  CD1 TRP L 273     -26.152  41.827  63.096  6     1 1.87          0.06
ATOM   1920  CD2 TRP L 273     -27.804  42.682  61.831  3     1 1.82          0.10
ATOM   1921  CE2 TRP L 273     -27.221  43.718  62.558  6     1 1.82         -0.04
ATOM   1922  CE3 TRP L 273     -28.856  42.967  60.970  7     0 1.78         -0.03
ATOM   1923  NE1 TRP L 273     -26.215  43.184  63.325  6     1 1.54         -0.06
ATOM   1924  CZ2 TRP L 273     -27.660  45.027  62.445  6     1 1.78          0.00
ATOM   1925  CZ3 TRP L 273     -29.299  44.268  60.862  7     1 1.78          0.00
ATOM   1926  CH2 TRP L 273     -28.716  45.275  61.573  7     1 1.78          0.00
ATOM   1937  N   GLN L 274     -30.481  40.008  61.690  2     0 1.63         -0.15
ATOM   1938  CA  GLN L 274     -31.737  40.741  61.779  3     0 2.03          0.10
ATOM   1939  C   GLN L 274     -32.605  40.178  62.893  3     0 1.67          0.60
ATOM   1940  O   GLN L 274     -33.224  40.930  63.644  3     0 1.38         -0.55
ATOM   1941  CB  GLN L 274     -32.497  40.691  60.451  3     1 1.99          0.00
ATOM   1942  CG  GLN L 274     -31.854  41.497  59.322  2     1 1.99          0.00
ATOM   1943  CD  GLN L 274     -32.589  41.384  58.011  2     1 1.67          0.55
ATOM   1944  NE2 GLN L 274     -31.881  41.668  56.923  2     1 1.63          0.00
ATOM   1945  OE1 GLN L 274     -33.782  41.047  57.954  2     1 1.38         -0.55
ATOM   1954  N   LYS L 275     -32.618  38.856  63.048  4     0 1.63         -0.15
ATOM   1955  CA  LYS L 275     -33.408  38.254  64.111  4     0 2.03          0.10
ATOM   1956  C   LYS L 275     -32.845  38.641  65.471  4     0 1.67          0.60
ATOM   1957  O   LYS L 275     -33.600  38.950  66.398  2     0 1.38         -0.55
ATOM   1958  CB  LYS L 275     -33.492  36.757  63.872  4     1 1.99          0.00
ATOM   1959  CG  LYS L 275     -34.398  36.458  62.673  1     1 1.99          0.00
ATOM   1960  CD  LYS L 275     -34.433  35.011  62.263 11     1 1.99          0.00
ATOM   1961  CE  LYS L 275     -35.447  34.831  61.124 11     1 1.99          0.25
ATOM   1962  NZ  LYS L 275     -35.369  33.494  60.492 11     1 1.47          0.75
ATOM   1976  N   ARG L 276     -31.515  38.697  65.590  4     0 1.63         -0.15
ATOM   1977  CA  ARG L 276     -30.910  39.149  66.832  4     1 2.03          0.10
ATOM   1978  C   ARG L 276     -31.382  40.561  67.137  4     0 1.67          0.60
ATOM   1979  O   ARG L 276     -31.837  40.841  68.245  3     0 1.38         -0.55
ATOM   1980  CB  ARG L 276     -29.388  39.130  66.752  4     1 1.99          0.00
ATOM   1981  CG  ARG L 276     -28.685  39.641  68.005  4     1 1.99          0.00
ATOM   1982  CD  ARG L 276     -27.204  39.485  67.933  4     1 1.99          0.10
ATOM   1983  NE  ARG L 276     -26.551  40.112  69.077  1     1 1.63         -0.10
ATOM   1984  CZ  ARG L 276     -25.251  39.957  69.425  1     1 1.67          0.50
ATOM   1985  NH1 ARG L 276     -24.437  39.188  68.747  1     1 1.63          0.25
ATOM   1986  NH2 ARG L 276     -24.764  40.579  70.469  1     1 1.63          0.25
ATOM   2000  N   LEU L 277     -31.324  41.437  66.136 12     0 1.63         -0.15
ATOM   2001  CA  LEU L 277     -31.730  42.823  66.294 12     1 2.03          0.10
ATOM   2002  C   LEU L 277     -33.185  42.919  66.747 12     0 1.67          0.60
ATOM   2003  O   LEU L 277     -33.512  43.671  67.674 12     0 1.38         -0.55
ATOM   2004  CB  LEU L 277     -31.535  43.581  64.978 10     0 1.99          0.00
ATOM   2005  CG  LEU L 277     -31.939  45.043  64.995 10     1 2.03          0.00
ATOM   2006  CD1 LEU L 277     -31.073  45.783  66.000 10     1 1.94          0.00
ATOM   2007  CD2 LEU L 277     -31.776  45.607  63.612 10     1 1.94          0.00
ATOM   2019  N   ASP L 278     -34.082  42.164  66.098  8     0 1.63         -0.15
ATOM   2020  CA  ASP L 278     -35.485  42.208  66.497  9     1 2.03          0.10
ATOM   2021  C   ASP L 278     -35.668  41.774  67.949  8     1 1.67          0.60
ATOM   2022  O   ASP L 278     -36.432  42.400  68.691  8     1 1.38         -0.55
ATOM   2023  CB  ASP L 278     -36.347  41.309  65.601  9     1 1.99          0.00
ATOM   2024  CG  ASP L 278     -36.599  41.860  64.190  9     1 1.67          0.14
ATOM   2025  OD1 ASP L 278     -36.344  43.019  63.959  9     1 1.48         -0.57
ATOM   2026  OD2 ASP L 278     -37.080  41.112  63.364  9     1 1.48         -0.57
ATOM   2031  N   LYS L 279     -34.934  40.744  68.377  4     0 1.63         -0.15
ATOM   2032  CA  LYS L 279     -35.042  40.281  69.755  4     1 2.03          0.10
ATOM   2033  C   LYS L 279     -34.473  41.310  70.721  4     0 1.67          0.60
ATOM   2034  O   LYS L 279     -35.058  41.575  71.774  2     0 1.38         -0.55
ATOM   2035  CB  LYS L 279     -34.343  38.936  69.922  4     1 1.99          0.00
ATOM   2036  CG  LYS L 279     -35.062  37.770  69.236  1     1 1.99          0.00
ATOM   2037  CD  LYS L 279     -34.295  36.467  69.402 11     1 1.99          0.00
ATOM   2038  CE  LYS L 279     -35.002  35.314  68.703 11     1 1.99          0.25
ATOM   2039  NZ  LYS L 279     -34.248  34.036  68.839 11     1 1.47          0.75
ATOM   2053  N   GLU L 280     -33.347  41.933  70.361  8     0 1.63         -0.15
ATOM   2054  CA  GLU L 280     -32.770  42.950  71.228  8     1 2.03          0.10
ATOM   2055  C   GLU L 280     -33.730  44.123  71.357  8     1 1.67          0.60
ATOM   2056  O   GLU L 280     -33.895  44.681  72.442  8     1 1.38         -0.55
ATOM   2057  CB  GLU L 280     -31.411  43.437  70.707  8     1 1.99          0.00
ATOM   2058  CG  GLU L 280     -30.253  42.425  70.829  8     1 1.99          0.00
ATOM   2059  CD  GLU L 280     -28.951  42.965  70.273  9     1 1.67          0.14
ATOM   2060  OE1 GLU L 280     -28.968  44.026  69.697  9     1 1.48         -0.57
ATOM   2061  OE2 GLU L 280     -27.933  42.324  70.431  9     1 1.48         -0.57
ATOM   2068  N   THR L 281     -34.399  44.469  70.255  2     0 1.63         -0.15
ATOM   2069  CA  THR L 281     -35.345  45.567  70.246  2     1 2.03          0.10
ATOM   2070  C   THR L 281     -36.520  45.261  71.169  2     0 1.67          0.60
ATOM   2071  O   THR L 281     -36.915  46.102  71.982  2     0 1.38         -0.55
ATOM   2072  CB  THR L 281     -35.857  45.823  68.825  2     1 2.03          0.25
ATOM   2073  CG2 THR L 281     -36.865  46.954  68.837  2     1 1.94          0.00
ATOM   2074  OG1 THR L 281     -34.746  46.157  67.975  2     1 1.38         -0.25
ATOM   2082  N   GLU L 282     -37.069  44.047  71.076  8     0 1.63         -0.15
ATOM   2083  CA  GLU L 282     -38.171  43.683  71.956  8     1 2.03          0.10
ATOM   2084  C   GLU L 282     -37.750  43.760  73.417  8     0 1.67          0.60
ATOM   2085  O   GLU L 282     -38.463  44.332  74.249  8     0 1.38         -0.55
ATOM   2086  CB  GLU L 282     -38.684  42.271  71.655  8     1 1.99          0.00
ATOM   2087  CG  GLU L 282     -39.840  41.831  72.575  8     1 1.99          0.00
ATOM   2088  CD  GLU L 282     -40.418  40.453  72.265  9     1 1.67          0.14
ATOM   2089  OE1 GLU L 282     -40.032  39.849  71.292  9     1 1.48         -0.57
ATOM   2090  OE2 GLU L 282     -41.236  40.001  73.043  9     1 1.48         -0.57
ATOM   2097  N   LYS L 283     -36.576  43.216  73.734  4     0 1.63         -0.15
ATOM   2098  CA  LYS L 283     -36.104  43.222  75.106  4     1 2.03          0.10
ATOM   2099  C   LYS L 283     -35.874  44.645  75.597  4     0 1.67          0.60
ATOM   2100  O   LYS L 283     -36.250  44.988  76.725  2     0 1.38         -0.55
ATOM   2101  CB  LYS L 283     -34.833  42.396  75.203  4     1 1.99          0.00
ATOM   2102  CG  LYS L 283     -35.064  40.895  75.032  1     1 1.99          0.00
ATOM   2103  CD  LYS L 283     -33.756  40.131  75.052 11     1 1.99          0.00
ATOM   2104  CE  LYS L 283     -33.986  38.642  74.822 11     1 1.99          0.25
ATOM   2105  NZ  LYS L 283     -32.705  37.883  74.780 11     1 1.47          0.75
ATOM   2119  N   LYS L 284     -35.324  45.502  74.734  4     0 1.63         -0.15
ATOM   2120  CA  LYS L 284     -35.088  46.889  75.096  4     1 2.03          0.10
ATOM   2121  C   LYS L 284     -36.405  47.546  75.446  4     0 1.67          0.60
ATOM   2122  O   LYS L 284     -36.534  48.167  76.499  2     0 1.38         -0.55
ATOM   2123  CB  LYS L 284     -34.405  47.635  73.950  4     1 1.99          0.00
ATOM   2124  CG  LYS L 284     -34.063  49.110  74.221  1     1 1.99          0.00
ATOM   2125  CD  LYS L 284     -33.337  49.723  73.013 11     1 1.99          0.00
ATOM   2126  CE  LYS L 284     -32.858  51.153  73.283 11     1 1.99          0.25
ATOM   2127  NZ  LYS L 284     -33.983  52.107  73.424 11     1 1.47          0.75
ATOM   2141  N   ARG L 285     -37.408  47.372  74.586  4     0 1.63         -0.15
ATOM   2142  CA  ARG L 285     -38.701  47.984  74.826  4     0 2.03          0.10
ATOM   2143  C   ARG L 285     -39.333  47.461  76.108  4     0 1.67          0.60
ATOM   2144  O   ARG L 285     -39.862  48.235  76.904  3     0 1.38         -0.55
ATOM   2145  CB  ARG L 285     -39.615  47.713  73.648  4     1 1.99          0.00
ATOM   2146  CG  ARG L 285     -39.246  48.473  72.375  4     1 1.99          0.00
ATOM   2147  CD  ARG L 285     -40.079  48.050  71.223  4     1 1.99          0.10
ATOM   2148  NE  ARG L 285     -39.736  48.774  70.009  1     1 1.63         -0.10
ATOM   2149  CZ  ARG L 285     -40.160  48.443  68.774  1     1 1.67          0.50
ATOM   2150  NH1 ARG L 285     -40.936  47.397  68.603  1     1 1.63          0.25
ATOM   2151  NH2 ARG L 285     -39.793  49.169  67.732  1     1 1.63          0.25
ATOM   2165  N   ARG L 286     -39.231  46.156  76.363  4     0 1.63         -0.15
ATOM   2166  CA  ARG L 286     -39.795  45.616  77.593  4     1 2.03          0.10
ATOM   2167  C   ARG L 286     -39.092  46.191  78.817  4     1 1.67          0.60
ATOM   2168  O   ARG L 286     -39.733  46.498  79.829  3     1 1.38         -0.55
ATOM   2169  CB  ARG L 286     -39.712  44.099  77.605  4     1 1.99          0.00
ATOM   2170  CG  ARG L 286     -40.692  43.393  76.660  4     1 1.99          0.00
ATOM   2171  CD  ARG L 286     -40.561  41.912  76.735  4     1 1.99          0.10
ATOM   2172  NE  ARG L 286     -41.475  41.228  75.822  1     1 1.63         -0.10
ATOM   2173  CZ  ARG L 286     -42.756  40.942  76.079  1     1 1.67          0.50
ATOM   2174  NH1 ARG L 286     -43.318  41.271  77.225  1     1 1.63          0.25
ATOM   2175  NH2 ARG L 286     -43.434  40.319  75.146  1     1 1.63          0.25
ATOM   2189  N   THR L 287     -37.778  46.377  78.708  2     0 1.63         -0.15
ATOM   2190  CA  THR L 287     -36.979  46.914  79.788  2     1 2.03          0.10
ATOM   2191  C   THR L 287     -37.407  48.350  80.062  2     0 1.67          0.60
ATOM   2192  O   THR L 287     -37.589  48.740  81.221  2     0 1.38         -0.55
ATOM   2193  CB  THR L 287     -35.490  46.863  79.423  2     1 2.03          0.25
ATOM   2194  CG2 THR L 287     -34.643  47.373  80.566  2     1 1.94          0.00
ATOM   2195  OG1 THR L 287     -35.124  45.511  79.159  2     1 1.38         -0.25
ATOM   2203  N   GLU L 288     -37.590  49.134  78.993  8     0 1.63         -0.15
ATOM   2204  CA  GLU L 288     -38.021  50.516  79.132  8     1 2.03          0.10
ATOM   2205  C   GLU L 288     -39.405  50.593  79.762  8     0 1.67          0.60
ATOM   2206  O   GLU L 288     -39.650  51.445  80.620  8     0 1.38         -0.55
ATOM   2207  CB  GLU L 288     -38.034  51.227  77.774  8     1 1.99          0.00
ATOM   2208  CG  GLU L 288     -36.651  51.503  77.183  8     1 1.99          0.00
ATOM   2209  CD  GLU L 288     -36.704  52.124  75.803  9     1 1.67          0.14
ATOM   2210  OE1 GLU L 288     -37.772  52.280  75.265  9     1 1.48         -0.57
ATOM   2211  OE2 GLU L 288     -35.649  52.430  75.275  9     1 1.48         -0.57
ATOM   2218  N   GLU L 289     -40.309  49.680  79.388  8     0 1.63         -0.15
ATOM   2219  CA  GLU L 289     -41.631  49.715  79.991  8     0 2.03          0.10
ATOM   2220  C   GLU L 289     -41.528  49.384  81.476  8     0 1.67          0.60
ATOM   2221  O   GLU L 289     -42.187  50.016  82.301  8     0 1.38         -0.55
ATOM   2222  CB  GLU L 289     -42.588  48.741  79.294  8     1 1.99          0.00
ATOM   2223  CG  GLU L 289     -43.009  49.119  77.839  8     1 1.99          0.00
ATOM   2224  CD  GLU L 289     -43.808  50.407  77.716  9     1 1.67          0.14
ATOM   2225  OE1 GLU L 289     -44.780  50.561  78.413  9     1 1.48         -0.57
ATOM   2226  OE2 GLU L 289     -43.437  51.246  76.908  9     1 1.48         -0.57
ATOM   2233  N   ALA L 290     -40.661  48.429  81.833 12     0 1.63         -0.15
ATOM   2234  CA  ALA L 290     -40.488  48.078  83.234 12     1 2.03          0.10
ATOM   2235  C   ALA L 290     -39.961  49.273  84.021 12     1 1.67          0.60
ATOM   2236  O   ALA L 290     -40.418  49.546  85.136 12     1 1.38         -0.55
ATOM   2237  CB  ALA L 290     -39.544  46.906  83.366 12     1 1.94          0.00
ATOM   2243  N   TYR L 291     -39.024  50.011  83.418  3     0 1.63         -0.15
ATOM   2244  CA  TYR L 291     -38.474  51.195  84.050  3     1 2.03          0.10
ATOM   2245  C   TYR L 291     -39.590  52.195  84.284  3     0 1.67          0.60
ATOM   2246  O   TYR L 291     -39.750  52.707  85.390  3     0 1.38         -0.55
ATOM   2247  CB  TYR L 291     -37.366  51.818  83.209  3     1 1.99          0.00
ATOM   2248  CG  TYR L 291     -36.743  53.063  83.833  3     1 1.82          0.00
ATOM   2249  CD1 TYR L 291     -35.788  52.928  84.842  6     1 1.78          0.00
ATOM   2250  CD2 TYR L 291     -37.115  54.327  83.401  6     1 1.78          0.00
ATOM   2251  CE1 TYR L 291     -35.208  54.051  85.405  6     1 1.78          0.00
ATOM   2252  CE2 TYR L 291     -36.534  55.449  83.966  6     1 1.78          0.00
ATOM   2253  CZ  TYR L 291     -35.585  55.313  84.963  6     1 1.82          0.25
ATOM   2254  OH  TYR L 291     -35.006  56.431  85.523  6     1 1.38         -0.25
ATOM   2264  N   LYS L 292     -40.379  52.472  83.242  4     0 1.63         -0.15
ATOM   2265  CA  LYS L 292     -41.469  53.424  83.368  4     0 2.03          0.10
ATOM   2266  C   LYS L 292     -42.479  52.977  84.421  4     0 1.67          0.60
ATOM   2267  O   LYS L 292     -43.030  53.814  85.150  2     1 1.38         -0.55
ATOM   2268  CB  LYS L 292     -42.157  53.640  82.024  4     1 1.99          0.00
ATOM   2269  CG  LYS L 292     -41.325  54.439  81.016  1     1 1.99          0.00
ATOM   2270  CD  LYS L 292     -42.158  54.814  79.804 11     1 1.99          0.00
ATOM   2271  CE  LYS L 292     -42.475  53.589  78.978 11     1 1.99          0.25
ATOM   2272  NZ  LYS L 292     -43.248  53.916  77.744 11     1 1.47          0.75
ATOM   2286  N   ASN L 293     -42.719  51.669  84.536  2     0 1.63         -0.15
ATOM   2287  CA  ASN L 293     -43.639  51.195  85.554  2     0 2.03          0.10
ATOM   2288  C   ASN L 293     -43.071  51.530  86.930  2     0 1.67          0.60
ATOM   2289  O   ASN L 293     -43.803  51.990  87.812  2     0 1.38         -0.55
ATOM   2290  CB  ASN L 293     -43.869  49.703  85.414  2     1 1.99          0.00
ATOM   2291  CG  ASN L 293     -44.717  49.345  84.214  2     1 1.67          0.55
ATOM   2292  ND2 ASN L 293     -44.611  48.113  83.781  2     1 1.63          0.00
ATOM   2293  OD1 ASN L 293     -45.462  50.174  83.673  2     1 1.38         -0.55
ATOM   2300  N   ALA L 294     -41.755  51.350  87.102 12     0 1.63         -0.15
ATOM   2301  CA  ALA L 294     -41.105  51.681  88.365 12     1 2.03          0.10
ATOM   2302  C   ALA L 294     -41.236  53.171  88.658 12     0 1.67          0.60
ATOM   2303  O   ALA L 294     -41.480  53.578  89.799 12     0 1.38         -0.55
ATOM   2304  CB  ALA L 294     -39.638  51.289  88.323 12     1 1.94          0.00
ATOM   2310  N   MET L 295     -41.108  53.997  87.613  3     0 1.63         -0.15
ATOM   2311  CA  MET L 295     -41.197  55.435  87.812  3     0 2.03          0.10
ATOM   2312  C   MET L 295     -42.621  55.785  88.207  3     0 1.67          0.60
ATOM   2313  O   MET L 295     -42.855  56.676  89.028 12     0 1.38         -0.55
ATOM   2314  CB  MET L 295     -40.807  56.194  86.550  7     1 1.99          0.00
ATOM   2315  CG  MET L 295     -39.361  56.017  86.120  7     1 1.99          0.06
ATOM   2316  SD  MET L 295     -38.165  56.496  87.345  7     1 1.76         -0.12
ATOM   2317  CE  MET L 295     -37.795  54.869  88.001  7     1 1.94          0.06
ATOM   2327  N   THR L 296     -43.583  55.055  87.649  2     0 1.63         -0.15
ATOM   2328  CA  THR L 296     -44.968  55.297  87.979  2     1 2.03          0.10
ATOM   2329  C   THR L 296     -45.170  55.012  89.454  2     0 1.67          0.60
ATOM   2330  O   THR L 296     -45.787  55.807  90.153  2     0 1.38         -0.55
ATOM   2331  CB  THR L 296     -45.924  54.452  87.126  2     1 2.03          0.25
ATOM   2332  CG2 THR L 296     -47.363  54.720  87.551  2     1 1.94          0.00
ATOM   2333  OG1 THR L 296     -45.749  54.792  85.738  2     1 1.38         -0.25
ATOM   2341  N   GLU L 297     -44.607  53.910  89.958  8     0 1.63         -0.15
ATOM   2342  CA  GLU L 297     -44.772  53.618  91.379  8     1 2.03          0.10
ATOM   2343  C   GLU L 297     -44.177  54.745  92.235  8     1 1.67          0.60
ATOM   2344  O   GLU L 297     -44.785  55.173  93.217  8     1 1.38         -0.55
ATOM   2345  CB  GLU L 297     -44.127  52.278  91.752  8     1 1.99          0.00
ATOM   2346  CG  GLU L 297     -44.848  51.038  91.213  8     1 1.99          0.00
ATOM   2347  CD  GLU L 297     -44.176  49.724  91.611  9     1 1.67          0.14
ATOM   2348  OE1 GLU L 297     -43.106  49.762  92.175  9     1 1.48         -0.57
ATOM   2349  OE2 GLU L 297     -44.750  48.687  91.359  9     1 1.48         -0.57
ATOM   2356  N   LEU L 298     -43.042  55.305  91.814 12     0 1.63         -0.15
ATOM   2357  CA  LEU L 298     -42.420  56.406  92.555 12     1 2.03          0.10
ATOM   2358  C   LEU L 298     -43.320  57.652  92.561 12     1 1.67          0.60
ATOM   2359  O   LEU L 298     -43.309  58.444  93.511 12     0 1.38         -0.55
ATOM   2360  CB  LEU L 298     -41.047  56.744  91.961 10     1 1.99          0.00
ATOM   2361  CG  LEU L 298     -39.973  55.656  92.134 10     1 2.03          0.00
ATOM   2362  CD1 LEU L 298     -38.713  56.063  91.384 10     1 1.94          0.00
ATOM   2363  CD2 LEU L 298     -39.696  55.455  93.610 10     1 1.94          0.00
ATOM   2375  N   LYS L 299     -44.121  57.801  91.504  4     0 1.63         -0.15
ATOM   2376  CA  LYS L 299     -45.065  58.899  91.347  4     1 2.03          0.10
ATOM   2377  C   LYS L 299     -46.452  58.597  91.948  4     0 1.67          0.60
ATOM   2378  O   LYS L 299     -47.355  59.431  91.856  2     1 1.38         -0.55
ATOM   2379  CB  LYS L 299     -45.192  59.271  89.875  4     1 1.99          0.00
ATOM   2380  CG  LYS L 299     -43.907  59.861  89.277  1     1 1.99          0.00
ATOM   2381  CD  LYS L 299     -44.071  60.203  87.807 11     1 1.99          0.00
ATOM   2382  CE  LYS L 299     -42.782  60.777  87.233 11     1 1.99          0.25
ATOM   2383  NZ  LYS L 299     -42.914  61.112  85.789 11     1 1.47          0.75
ATOM   2397  N   LYS L 300     -46.618  57.414  92.569  4     0 1.63         -0.15
ATOM   2398  CA  LYS L 300     -47.860  56.988  93.226  4     1 2.03          0.10
ATOM   2399  C   LYS L 300     -47.768  56.638  94.755  4     1 1.67          0.60
ATOM   2400  O   LYS L 300     -48.417  55.674  95.162  2     1 1.38         -0.55
ATOM   2401  CB  LYS L 300     -48.465  55.791  92.488  4     1 1.99          0.00
ATOM   2402  CG  LYS L 300     -48.871  56.057  91.026  1     1 1.99          0.00
ATOM   2403  CD  LYS L 300     -50.019  57.037  90.918 11     1 1.99          0.00
ATOM   2404  CE  LYS L 300     -50.427  57.226  89.462 11     1 1.99          0.25
ATOM   2405  NZ  LYS L 300     -51.549  58.201  89.317 11     1 1.47          0.75
ATOM   2419  N   LYS L 301     -47.006  57.363  95.626  4     1 1.63         -0.15
ATOM   2420  CA  LYS L 301     -46.192  58.553  95.352  4     0 2.03          0.10
ATOM   2421  C   LYS L 301     -45.181  58.912  96.436  4     1 1.67          0.60
ATOM   2422  O   LYS L 301     -45.435  58.816  97.639  2     1 1.38         -0.55
ATOM   2423  CB  LYS L 301     -47.134  59.750  95.097  4     0 1.99          0.00
ATOM   2424  CG  LYS L 301     -48.048  60.109  96.239  1     0 1.99          0.00
ATOM   2425  CD  LYS L 301     -49.078  61.170  95.829 11     1 1.99          0.00
ATOM   2426  CE  LYS L 301     -49.960  61.577  97.010 11     1 1.99          0.25
ATOM   2427  NZ  LYS L 301     -50.983  62.603  96.622 11     1 1.47          0.75
ATOM   2441  N   SER L 302     -44.087  59.514  95.980  2     0 1.63         -0.15
ATOM   2442  CA  SER L 302     -43.043  60.093  96.825  2     1 2.03          0.10
ATOM   2443  C   SER L 302     -43.567  61.282  97.632  2     1 1.67          0.60
ATOM   2444  O   SER L 302     -42.996  61.670  98.653  2     1 1.38         -0.55
ATOM   2445  CB  SER L 302     -41.865  60.511  95.960  2     1 1.99          0.25
ATOM   2446  OG  SER L 302     -42.202  61.580  95.114  2     1 1.38         -0.25
ATOM   2452  N   HIS L 303     -44.716  61.802  97.223  4     0 1.63         -0.15
ATOM   2453  CA  HIS L 303     -45.337  62.947  97.864  3     1 2.03          0.10
ATOM   2454  C   HIS L 303     -46.070  62.548  99.143  3     0 1.67          0.60
ATOM   2455  O   HIS L 303     -46.649  63.397  99.819  3     1 1.38         -0.55
ATOM   2456  CB  HIS L 303     -46.314  63.629  96.917  3     1 1.99          0.00
ATOM   2457  CG  HIS L 303     -45.677  64.250  95.723  4     1 1.82          0.10
ATOM   2458  CD2 HIS L 303     -45.744  63.922  94.412  4     1 1.87          0.10
ATOM   2459  ND1 HIS L 303     -44.855  65.352  95.804  4     1 1.54         -0.10
ATOM   2460  CE1 HIS L 303     -44.442  65.678  94.590  4     1 1.87          0.30
ATOM   2461  NE2 HIS L 303     -44.967  64.827  93.728  4     1 1.54         -0.40
ATOM   2469  N   PHE L 304     -45.977  61.266  99.529  3     0 1.63         -0.15
ATOM   2470  CA  PHE L 304     -46.506  60.855 100.820  3     1 2.03          0.10
ATOM   2471  C   PHE L 304     -45.475  61.181 101.910  3     1 1.67          0.60
ATOM   2472  O   PHE L 304     -45.742  61.010 103.099  3     1 1.38         -0.55
ATOM   2473  CB  PHE L 304     -46.839  59.359 100.889  7     1 1.99          0.00
ATOM   2474  CG  PHE L 304     -48.095  58.913 100.167  7     1 1.82          0.00
ATOM   2475  CD1 PHE L 304     -48.050  57.951  99.172  7     1 1.78          0.00
ATOM   2476  CD2 PHE L 304     -49.329  59.451 100.507  7     1 1.78          0.00
ATOM   2477  CE1 PHE L 304     -49.207  57.528  98.537  7     1 1.78          0.00
ATOM   2478  CE2 PHE L 304     -50.484  59.037  99.872  7     1 1.78          0.00
ATOM   2479  CZ  PHE L 304     -50.422  58.071  98.886  7     1 1.78          0.00
ATOM   2489  N   GLY L 305     -44.287  61.653 101.501  5     0 1.63         -0.15
ATOM   2490  CA  GLY L 305     -43.231  62.057 102.420  5     1 1.99          0.10
ATOM   2491  C   GLY L 305     -42.216  60.978 102.760  5     1 1.67          0.60
ATOM   2492  O   GLY L 305     -41.203  61.292 103.381  5     1 1.38         -0.55
ATOM   2496  N   GLY L 306     -42.495  59.727 102.348  5     0 1.63         -0.15
ATOM   2497  CA  GLY L 306     -41.658  58.538 102.605  5     1 1.99          0.10
ATOM   2498  C   GLY L 306     -40.478  58.830 103.532  5     1 1.67          0.60
ATOM   2499  O   GLY L 306     -39.355  58.980 103.054  5     1 1.38         -0.55
ATOM   2503  N   PRO L 307     -40.707  58.881 104.859  3     0 1.63         -0.25
ATOM   2504  CA  PRO L 307     -39.746  59.249 105.878  3     0 2.03          0.10
ATOM   2505  C   PRO L 307     -38.495  58.401 105.915  3     1 1.67          0.60
ATOM   2506  O   PRO L 307     -38.542  57.188 105.709  3     1 1.38         -0.55
ATOM   2507  CB  PRO L 307     -40.543  59.052 107.176  3     1 1.99          0.00
ATOM   2508  CG  PRO L 307     -41.990  59.176 106.766  3     1 1.99          0.00
ATOM   2509  CD  PRO L 307     -42.053  58.550 105.402  3     1 1.99          0.10
ATOM   2517  N   ASP L 308     -37.390  59.049 106.248  8     0 1.63         -0.15
ATOM   2518  CA  ASP L 308     -36.099  58.419 106.459  9     1 2.03          0.10
ATOM   2519  C   ASP L 308     -35.477  59.251 107.568  8     1 1.67          0.60
ATOM   2520  O   ASP L 308     -34.335  59.095 107.985  8     1 1.38         -0.55
ATOM   2521  CB  ASP L 308     -35.269  58.356 105.164  9     1 1.99          0.00
ATOM   2522  CG  ASP L 308     -34.877  59.699 104.559  9     1 1.67          0.14
ATOM   2523  OD1 ASP L 308     -35.131  60.707 105.156  9     1 1.48         -0.57
ATOM   2524  OD2 ASP L 308     -34.340  59.691 103.466  9     1 1.48         -0.57
ATOM   2529  N   TYR L 309     -36.344  60.057 108.163  3     0 1.63         -0.15
ATOM   2530  CA  TYR L 309     -35.977  60.953 109.253  3     1 2.03          0.10
ATOM   2531  C   TYR L 309     -35.897  60.138 110.534  3     1 1.67          0.60
ATOM   2532  O   TYR L 309     -35.420  60.591 111.572  3     1 1.38         -0.55
ATOM   2533  CB  TYR L 309     -37.053  62.023 109.379  3     1 1.99          0.00
ATOM   2534  CG  TYR L 309     -37.197  62.831 108.119  3     1 1.82          0.00
ATOM   2535  CD1 TYR L 309     -38.261  62.556 107.278  6     1 1.78          0.00
ATOM   2536  CD2 TYR L 309     -36.284  63.819 107.786  6     1 1.78          0.00
ATOM   2537  CE1 TYR L 309     -38.422  63.255 106.107  6     1 1.78          0.00
ATOM   2538  CE2 TYR L 309     -36.445  64.530 106.609  6     1 1.78          0.00
ATOM   2539  CZ  TYR L 309     -37.511  64.249 105.771  6     1 1.82          0.25
ATOM   2540  OH  TYR L 309     -37.673  64.954 104.598  6     1 1.38         -0.25
