# Supplementary material for: CERT1 mutations perturb human development by disrupting sphingolipid homeostasis
Source: J Clin Invest. 2023 Mar 28;133(10):e165019. doi: 10.1172/JCI165019 (PMC10178846; doi:10.1172/JCI165019)
Supplement: Supplemental data set 6 [file jci-133-165019-s014.pdb]

ATOM      1  N   PHE R 151      22.286  24.823  -5.011  3     1 1.63         -0.15
ATOM      2  CA  PHE R 151      21.714  23.516  -4.762  3     0 2.03          0.10
ATOM      3  C   PHE R 151      21.711  23.094  -3.273  3     0 1.67          0.60
ATOM      4  O   PHE R 151      21.194  22.012  -2.939  3     1 1.38         -0.55
ATOM      5  CB  PHE R 151      22.500  22.480  -5.573  7     1 1.99          0.00
ATOM      6  CG  PHE R 151      22.432  22.696  -7.086  7     0 1.82          0.00
ATOM      7  CD1 PHE R 151      21.489  23.538  -7.658  7     1 1.78          0.00
ATOM      8  CD2 PHE R 151      23.325  22.059  -7.924  7     1 1.78          0.00
ATOM      9  CE1 PHE R 151      21.441  23.738  -9.023  7     1 1.78          0.00
ATOM     10  CE2 PHE R 151      23.280  22.250  -9.295  7     1 1.78          0.00
ATOM     11  CZ  PHE R 151      22.337  23.095  -9.844  7     1 1.78          0.00
ATOM     21  N   LYS R 152      22.247  23.947  -2.383  4     1 1.63         -0.15
ATOM     22  CA  LYS R 152      22.328  23.659  -0.942  4     1 2.03          0.10
ATOM     23  C   LYS R 152      21.423  24.535  -0.071  4     1 1.67          0.60
ATOM     24  O   LYS R 152      21.032  24.131   1.026  2     1 1.38         -0.55
ATOM     25  CB  LYS R 152      23.769  23.781  -0.443  4     1 1.99          0.00
ATOM     26  CG  LYS R 152      24.752  22.778  -1.044  1     1 1.99          0.00
ATOM     27  CD  LYS R 152      24.426  21.363  -0.639 11     1 1.99          0.00
ATOM     28  CE  LYS R 152      25.459  20.387  -1.172 11     1 1.99          0.25
ATOM     29  NZ  LYS R 152      25.138  18.984  -0.794 11     1 1.47          0.75
ATOM     43  N   LYS R 153      21.088  25.727  -0.546  4     0 1.63         -0.15
ATOM     44  CA  LYS R 153      20.278  26.661   0.246  4     1 2.03          0.10
ATOM     45  C   LYS R 153      18.907  26.096   0.632  4     0 1.67          0.60
ATOM     46  O   LYS R 153      18.312  25.285  -0.082  2     1 1.38         -0.55
ATOM     47  CB  LYS R 153      20.039  27.963  -0.521  4     1 1.99          0.00
ATOM     48  CG  LYS R 153      21.249  28.824  -0.746  1     1 1.99          0.00
ATOM     49  CD  LYS R 153      20.857  30.044  -1.546 11     1 1.99          0.00
ATOM     50  CE  LYS R 153      22.040  30.918  -1.871 11     1 1.99          0.25
ATOM     51  NZ  LYS R 153      21.628  32.075  -2.698 11     1 1.47          0.75
ATOM     65  N   GLY R 154      18.350  26.605   1.731  5     1 1.63         -0.15
ATOM     66  CA  GLY R 154      17.008  26.222   2.193  5     1 1.99          0.10
ATOM     67  C   GLY R 154      15.892  26.574   1.192  5     1 1.67          0.60
ATOM     68  O   GLY R 154      14.760  26.108   1.321  5     1 1.38         -0.55
ATOM     72  N   HIS R 155      16.234  27.403   0.206  4     0 1.63         -0.15
ATOM     73  CA  HIS R 155      15.343  27.863  -0.848  3     1 2.03          0.10
ATOM     74  C   HIS R 155      15.607  27.110  -2.140  3     0 1.67          0.60
ATOM     75  O   HIS R 155      15.014  27.425  -3.181  3     0 1.38         -0.55
ATOM     76  CB  HIS R 155      15.651  29.322  -1.134  3     1 1.99          0.00
ATOM     77  CG  HIS R 155      15.514  30.118   0.038  4     1 1.82          0.10
ATOM     78  CD2 HIS R 155      16.455  30.634   0.851  4     1 1.87          0.10
ATOM     79  ND1 HIS R 155      14.310  30.449   0.575  4     1 1.54         -0.10
ATOM     80  CE1 HIS R 155      14.506  31.138   1.656  4     1 1.87          0.30
ATOM     81  NE2 HIS R 155      15.808  31.262   1.855  4     1 1.54         -0.40
ATOM     89  N   SER R 156      16.481  26.109  -2.069  2     0 1.63         -0.15
ATOM     90  CA  SER R 156      16.906  25.373  -3.240  2     0 2.03          0.10
ATOM     91  C   SER R 156      15.820  24.592  -3.962  2     0 1.67          0.60
ATOM     92  O   SER R 156      15.985  24.275  -5.121  2     0 1.38         -0.55
ATOM     93  CB  SER R 156      18.067  24.470  -2.899  2     0 1.99          0.25
ATOM     94  OG  SER R 156      17.696  23.468  -1.998  2     1 1.38         -0.25
ATOM    100  N   LEU R 157      14.685  24.287  -3.359 12     0 1.63         -0.15
ATOM    101  CA  LEU R 157      13.693  23.586  -4.176 12     1 2.03          0.10
ATOM    102  C   LEU R 157      13.303  24.481  -5.354 12     0 1.67          0.60
ATOM    103  O   LEU R 157      13.283  24.054  -6.515 12     0 1.38         -0.55
ATOM    104  CB  LEU R 157      12.465  23.216  -3.357 10     1 1.99          0.00
ATOM    105  CG  LEU R 157      11.330  22.522  -4.119 10     1 2.03          0.00
ATOM    106  CD1 LEU R 157      11.847  21.228  -4.724 10     1 1.94          0.00
ATOM    107  CD2 LEU R 157      10.181  22.245  -3.154 10     1 1.94          0.00
ATOM    119  N   ARG R 158      13.019  25.746  -5.048  4     0 1.63         -0.15
ATOM    120  CA  ARG R 158      12.629  26.693  -6.071  4     1 2.03          0.10
ATOM    121  C   ARG R 158      13.833  27.125  -6.888  4     0 1.67          0.60
ATOM    122  O   ARG R 158      13.751  27.188  -8.118  3     0 1.38         -0.55
ATOM    123  CB  ARG R 158      11.971  27.918  -5.457  4     1 1.99          0.00
ATOM    124  CG  ARG R 158      11.466  28.933  -6.470  4     1 1.99          0.00
ATOM    125  CD  ARG R 158      10.661  30.020  -5.840  4     1 1.99          0.10
ATOM    126  NE  ARG R 158      10.210  30.981  -6.836  1     1 1.63         -0.10
ATOM    127  CZ  ARG R 158       9.279  31.937  -6.635  1     1 1.67          0.50
ATOM    128  NH1 ARG R 158       8.682  32.063  -5.479  1     1 1.63          0.25
ATOM    129  NH2 ARG R 158       8.951  32.755  -7.614  1     1 1.63          0.25
ATOM    143  N   GLU R 159      14.957  27.420  -6.223  8     0 1.63         -0.15
ATOM    144  CA  GLU R 159      16.124  27.861  -6.979  8     1 2.03          0.10
ATOM    145  C   GLU R 159      16.592  26.741  -7.920  8     0 1.67          0.60
ATOM    146  O   GLU R 159      16.931  27.011  -9.069  8     0 1.38         -0.55
ATOM    147  CB  GLU R 159      17.241  28.385  -6.064  8     1 1.99          0.00
ATOM    148  CG  GLU R 159      18.422  29.034  -6.809  8     1 1.99          0.00
ATOM    149  CD  GLU R 159      19.412  29.784  -5.900  9     1 1.67          0.14
ATOM    150  OE1 GLU R 159      19.185  29.861  -4.720  9     1 1.48         -0.57
ATOM    151  OE2 GLU R 159      20.396  30.281  -6.408  9     1 1.48         -0.57
ATOM    158  N   LYS R 160      16.557  25.472  -7.476  4     0 1.63         -0.15
ATOM    159  CA  LYS R 160      16.941  24.384  -8.363  4     0 2.03          0.10
ATOM    160  C   LYS R 160      15.999  24.295  -9.517  4     0 1.67          0.60
ATOM    161  O   LYS R 160      16.440  24.125 -10.642  2     0 1.38         -0.55
ATOM    162  CB  LYS R 160      16.913  23.006  -7.706  4     0 1.99          0.00
ATOM    163  CG  LYS R 160      17.987  22.694  -6.782  1     0 1.99          0.00
ATOM    164  CD  LYS R 160      17.857  21.276  -6.303 11     0 1.99          0.00
ATOM    165  CE  LYS R 160      19.034  20.932  -5.500 11     0 1.99          0.25
ATOM    166  NZ  LYS R 160      18.883  21.262  -4.060 11     1 1.47          0.75
ATOM    180  N   LEU R 161      14.701  24.446  -9.279 12     0 1.63         -0.15
ATOM    181  CA  LEU R 161      13.796  24.331 -10.400 12     0 2.03          0.10
ATOM    182  C   LEU R 161      14.098  25.440 -11.403 12     0 1.67          0.60
ATOM    183  O   LEU R 161      14.111  25.211 -12.616 12     0 1.38         -0.55
ATOM    184  CB  LEU R 161      12.347  24.381  -9.943 10     1 1.99          0.00
ATOM    185  CG  LEU R 161      11.344  24.165 -11.060 10     1 2.03          0.00
ATOM    186  CD1 LEU R 161      11.615  22.784 -11.685 10     1 1.94          0.00
ATOM    187  CD2 LEU R 161       9.935  24.248 -10.496 10     1 1.94          0.00
ATOM    199  N   ALA R 162      14.353  26.654 -10.903 12     0 1.63         -0.15
ATOM    200  CA  ALA R 162      14.683  27.764 -11.782 12     1 2.03          0.10
ATOM    201  C   ALA R 162      15.944  27.455 -12.593 12     0 1.67          0.60
ATOM    202  O   ALA R 162      16.008  27.750 -13.797 12     1 1.38         -0.55
ATOM    203  CB  ALA R 162      14.890  29.024 -10.961 12     1 1.94          0.00
ATOM    209  N   GLU R 163      16.940  26.832 -11.946  8     0 1.63         -0.15
ATOM    210  CA  GLU R 163      18.168  26.466 -12.633  8     0 2.03          0.10
ATOM    211  C   GLU R 163      17.918  25.358 -13.642  8     0 1.67          0.60
ATOM    212  O   GLU R 163      18.460  25.393 -14.744  8     0 1.38         -0.55
ATOM    213  CB  GLU R 163      19.255  26.048 -11.630  8     0 1.99          0.00
ATOM    214  CG  GLU R 163      19.830  27.213 -10.805  8     1 1.99          0.00
ATOM    215  CD  GLU R 163      20.564  28.223 -11.660  9     1 1.67          0.14
ATOM    216  OE1 GLU R 163      21.449  27.827 -12.376  9     1 1.48         -0.57
ATOM    217  OE2 GLU R 163      20.236  29.387 -11.603  9     1 1.48         -0.57
ATOM    224  N   MET R 164      17.056  24.401 -13.308  3     0 1.63         -0.15
ATOM    225  CA  MET R 164      16.780  23.312 -14.225  3     0 2.03          0.10
ATOM    226  C   MET R 164      16.152  23.850 -15.493  3     0 1.67          0.60
ATOM    227  O   MET R 164      16.579  23.506 -16.599 12     0 1.38         -0.55
ATOM    228  CB  MET R 164      15.858  22.279 -13.584  7     0 1.99          0.00
ATOM    229  CG  MET R 164      16.482  21.455 -12.451  7     0 1.99          0.06
ATOM    230  SD  MET R 164      15.294  20.392 -11.677  7     0 1.76         -0.12
ATOM    231  CE  MET R 164      15.090  19.239 -12.988  7     1 1.94          0.06
ATOM    241  N   GLU R 165      15.184  24.754 -15.340  8     0 1.63         -0.15
ATOM    242  CA  GLU R 165      14.534  25.346 -16.500  8     0 2.03          0.10
ATOM    243  C   GLU R 165      15.520  26.196 -17.293  8     1 1.67          0.60
ATOM    244  O   GLU R 165      15.506  26.179 -18.530  8     1 1.38         -0.55
ATOM    245  CB  GLU R 165      13.296  26.127 -16.067  8     1 1.99          0.00
ATOM    246  CG  GLU R 165      12.155  25.206 -15.601  8     1 1.99          0.00
ATOM    247  CD  GLU R 165      11.597  24.349 -16.742  9     1 1.67          0.14
ATOM    248  OE1 GLU R 165      11.192  24.916 -17.730  9     1 1.48         -0.57
ATOM    249  OE2 GLU R 165      11.612  23.134 -16.640  9     1 1.48         -0.57
ATOM    256  N   THR R 166      16.426  26.879 -16.595  2     0 1.63         -0.15
ATOM    257  CA  THR R 166      17.442  27.667 -17.260  2     1 2.03          0.10
ATOM    258  C   THR R 166      18.339  26.781 -18.107  2     0 1.67          0.60
ATOM    259  O   THR R 166      18.603  27.092 -19.270  2     0 1.38         -0.55
ATOM    260  CB  THR R 166      18.302  28.422 -16.244  2     0 2.03          0.25
ATOM    261  CG2 THR R 166      19.419  29.142 -16.927  2     1 1.94          0.00
ATOM    262  OG1 THR R 166      17.476  29.341 -15.507  2     1 1.38         -0.25
ATOM    270  N   PHE R 167      18.787  25.662 -17.545  3     0 1.63         -0.15
ATOM    271  CA  PHE R 167      19.653  24.762 -18.281  3     0 2.03          0.10
ATOM    272  C   PHE R 167      18.908  24.141 -19.458  3     0 1.67          0.60
ATOM    273  O   PHE R 167      19.463  24.008 -20.549  3     0 1.38         -0.55
ATOM    274  CB  PHE R 167      20.223  23.700 -17.358  7     0 1.99          0.00
ATOM    275  CG  PHE R 167      21.291  24.231 -16.442  7     0 1.82          0.00
ATOM    276  CD1 PHE R 167      21.144  24.171 -15.069  7     0 1.78          0.00
ATOM    277  CD2 PHE R 167      22.441  24.819 -16.957  7     1 1.78          0.00
ATOM    278  CE1 PHE R 167      22.115  24.684 -14.226  7     0 1.78          0.00
ATOM    279  CE2 PHE R 167      23.416  25.328 -16.111  7     1 1.78          0.00
ATOM    280  CZ  PHE R 167      23.248  25.258 -14.747  7     1 1.78          0.00
ATOM    290  N   ARG R 168      17.631  23.813 -19.270  4     0 1.63         -0.15
ATOM    291  CA  ARG R 168      16.837  23.272 -20.363  4     0 2.03          0.10
ATOM    292  C   ARG R 168      16.730  24.306 -21.484  4     0 1.67          0.60
ATOM    293  O   ARG R 168      16.818  23.962 -22.666  3     0 1.38         -0.55
ATOM    294  CB  ARG R 168      15.470  22.851 -19.849  4     1 1.99          0.00
ATOM    295  CG  ARG R 168      15.508  21.580 -18.990  4     1 1.99          0.00
ATOM    296  CD  ARG R 168      14.223  21.290 -18.281  4     1 1.99          0.10
ATOM    297  NE  ARG R 168      14.287  19.997 -17.597  1     1 1.63         -0.10
ATOM    298  CZ  ARG R 168      13.502  19.596 -16.571  1     1 1.67          0.50
ATOM    299  NH1 ARG R 168      12.585  20.389 -16.048  1     1 1.63          0.25
ATOM    300  NH2 ARG R 168      13.649  18.374 -16.074  1     1 1.63          0.25
ATOM    314  N   ASP R 169      16.615  25.592 -21.120  8     0 1.63         -0.15
ATOM    315  CA  ASP R 169      16.544  26.650 -22.117  9     1 2.03          0.10
ATOM    316  C   ASP R 169      17.874  26.743 -22.858  8     0 1.67          0.60
ATOM    317  O   ASP R 169      17.895  26.862 -24.085  8     0 1.38         -0.55
ATOM    318  CB  ASP R 169      16.213  27.997 -21.467  9     1 1.99          0.00
ATOM    319  CG  ASP R 169      15.888  29.090 -22.477  9     1 1.67          0.14
ATOM    320  OD1 ASP R 169      14.900  28.971 -23.160  9     1 1.48         -0.57
ATOM    321  OD2 ASP R 169      16.636  30.043 -22.559  9     1 1.48         -0.57
ATOM    326  N   ILE R 170      18.996  26.619 -22.136 12     0 1.63         -0.15
ATOM    327  CA  ILE R 170      20.286  26.668 -22.811 12     0 2.03          0.10
ATOM    328  C   ILE R 170      20.419  25.535 -23.789 12     0 1.67          0.60
ATOM    329  O   ILE R 170      20.855  25.732 -24.925 12     0 1.38         -0.55
ATOM    330  CB  ILE R 170      21.475  26.541 -21.846 10     0 2.03          0.00
ATOM    331  CG1 ILE R 170      21.558  27.756 -20.931 10     1 1.99          0.00
ATOM    332  CG2 ILE R 170      22.760  26.313 -22.678 10     1 1.94          0.00
ATOM    333  CD1 ILE R 170      21.792  29.037 -21.674 10     1 1.94          0.00
ATOM    345  N   LEU R 171      19.994  24.353 -23.375 12     0 1.63         -0.15
ATOM    346  CA  LEU R 171      20.121  23.214 -24.244 12     0 2.03          0.10
ATOM    347  C   LEU R 171      19.290  23.440 -25.495 12     0 1.67          0.60
ATOM    348  O   LEU R 171      19.774  23.218 -26.603 12     0 1.38         -0.55
ATOM    349  CB  LEU R 171      19.689  21.944 -23.514 10     0 1.99          0.00
ATOM    350  CG  LEU R 171      19.838  20.674 -24.287 10     1 2.03          0.00
ATOM    351  CD1 LEU R 171      21.285  20.537 -24.667 10     0 1.94          0.00
ATOM    352  CD2 LEU R 171      19.419  19.490 -23.407 10     1 1.94          0.00
ATOM    364  N   CYS R 172      18.057  23.922 -25.330  5     0 1.63         -0.15
ATOM    365  CA  CYS R 172      17.168  24.153 -26.460  5     1 2.03          0.10
ATOM    366  C   CYS R 172      17.740  25.199 -27.419  5     1 1.67          0.60
ATOM    367  O   CYS R 172      17.650  25.055 -28.643  5     1 1.38         -0.55
ATOM    368  CB  CYS R 172      15.810  24.624 -25.957  5     1 1.99          0.19
ATOM    369  SG  CYS R 172      14.897  23.359 -25.052  5     1 1.69         -0.19
ATOM    375  N   ARG R 173      18.354  26.251 -26.866  4     0 1.63         -0.15
ATOM    376  CA  ARG R 173      18.972  27.280 -27.693  4     1 2.03          0.10
ATOM    377  C   ARG R 173      20.131  26.692 -28.489  4     0 1.67          0.60
ATOM    378  O   ARG R 173      20.315  27.014 -29.673  3     0 1.38         -0.55
ATOM    379  CB  ARG R 173      19.454  28.431 -26.825  4     1 1.99          0.00
ATOM    380  CG  ARG R 173      18.342  29.339 -26.261  4     1 1.99          0.00
ATOM    381  CD  ARG R 173      18.889  30.369 -25.334  4     1 1.99          0.10
ATOM    382  NE  ARG R 173      17.842  31.229 -24.783  1     1 1.63         -0.10
ATOM    383  CZ  ARG R 173      17.396  32.370 -25.350  1     1 1.67          0.50
ATOM    384  NH1 ARG R 173      17.923  32.799 -26.481  1     1 1.63          0.25
ATOM    385  NH2 ARG R 173      16.431  33.068 -24.768  1     1 1.63          0.25
ATOM    399  N   GLN R 174      20.910  25.810 -27.859  2     0 1.63         -0.15
ATOM    400  CA  GLN R 174      22.007  25.169 -28.562  3     0 2.03          0.10
ATOM    401  C   GLN R 174      21.493  24.195 -29.625  3     0 1.67          0.60
ATOM    402  O   GLN R 174      22.052  24.115 -30.719  3     0 1.38         -0.55
ATOM    403  CB  GLN R 174      22.960  24.478 -27.601  3     0 1.99          0.00
ATOM    404  CG  GLN R 174      23.778  25.394 -26.737  2     1 1.99          0.00
ATOM    405  CD  GLN R 174      24.657  24.591 -25.847  2     0 1.67          0.55
ATOM    406  NE2 GLN R 174      25.882  25.070 -25.584  2     1 1.63          0.00
ATOM    407  OE1 GLN R 174      24.232  23.522 -25.404  2     0 1.38         -0.55
ATOM    416  N   VAL R 175      20.384  23.491 -29.346 12     0 1.63         -0.15
ATOM    417  CA  VAL R 175      19.826  22.582 -30.350 12     0 2.03          0.10
ATOM    418  C   VAL R 175      19.412  23.379 -31.572 12     0 1.67          0.60
ATOM    419  O   VAL R 175      19.755  23.028 -32.702 12     0 1.38         -0.55
ATOM    420  CB  VAL R 175      18.560  21.846 -29.852 10     1 2.03          0.00
ATOM    421  CG1 VAL R 175      17.927  21.116 -31.018 10     1 1.94          0.00
ATOM    422  CG2 VAL R 175      18.884  20.853 -28.775 10     1 1.94          0.00
ATOM    432  N   ASP R 176      18.719  24.496 -31.335  8     0 1.63         -0.15
ATOM    433  CA  ASP R 176      18.253  25.366 -32.403  9     1 2.03          0.10
ATOM    434  C   ASP R 176      19.442  25.871 -33.209  8     0 1.67          0.60
ATOM    435  O   ASP R 176      19.454  25.770 -34.440  8     0 1.38         -0.55
ATOM    436  CB  ASP R 176      17.463  26.545 -31.798  9     1 1.99          0.00
ATOM    437  CG  ASP R 176      16.771  27.501 -32.812  9     1 1.67          0.14
ATOM    438  OD1 ASP R 176      15.857  27.073 -33.480  9     1 1.48         -0.57
ATOM    439  OD2 ASP R 176      17.157  28.666 -32.909  9     1 1.48         -0.57
ATOM    444  N   THR R 177      20.469  26.366 -32.512  2     0 1.63         -0.15
ATOM    445  CA  THR R 177      21.646  26.904 -33.165  2     1 2.03          0.10
ATOM    446  C   THR R 177      22.328  25.864 -34.040  2     0 1.67          0.60
ATOM    447  O   THR R 177      22.624  26.133 -35.208  2     0 1.38         -0.55
ATOM    448  CB  THR R 177      22.662  27.395 -32.118  2     0 2.03          0.25
ATOM    449  CG2 THR R 177      23.898  27.899 -32.805  2     1 1.94          0.00
ATOM    450  OG1 THR R 177      22.074  28.443 -31.325  2     1 1.38         -0.25
ATOM    458  N   LEU R 178      22.513  24.664 -33.498 12     0 1.63         -0.15
ATOM    459  CA  LEU R 178      23.190  23.592 -34.202 12     0 2.03          0.10
ATOM    460  C   LEU R 178      22.408  23.165 -35.437 12     0 1.67          0.60
ATOM    461  O   LEU R 178      22.996  22.982 -36.509 12     0 1.38         -0.55
ATOM    462  CB  LEU R 178      23.385  22.406 -33.259 10     0 1.99          0.00
ATOM    463  CG  LEU R 178      24.155  21.242 -33.818 10     1 2.03          0.00
ATOM    464  CD1 LEU R 178      25.527  21.742 -34.201 10     0 1.94          0.00
ATOM    465  CD2 LEU R 178      24.268  20.151 -32.764 10     1 1.94          0.00
ATOM    477  N   GLN R 179      21.085  23.022 -35.310  2     0 1.63         -0.15
ATOM    478  CA  GLN R 179      20.270  22.626 -36.451  3     1 2.03          0.10
ATOM    479  C   GLN R 179      20.338  23.683 -37.543  3     0 1.67          0.60
ATOM    480  O   GLN R 179      20.465  23.360 -38.724  3     0 1.38         -0.55
ATOM    481  CB  GLN R 179      18.820  22.409 -36.019  3     1 1.99          0.00
ATOM    482  CG  GLN R 179      18.615  21.180 -35.140  2     1 1.99          0.00
ATOM    483  CD  GLN R 179      17.205  21.068 -34.594  2     1 1.67          0.55
ATOM    484  NE2 GLN R 179      16.856  19.875 -34.131  2     1 1.63          0.00
ATOM    485  OE1 GLN R 179      16.435  22.032 -34.575  2     1 1.38         -0.55
ATOM    494  N   LYS R 180      20.316  24.958 -37.151  4     0 1.63         -0.15
ATOM    495  CA  LYS R 180      20.415  26.026 -38.128  4     1 2.03          0.10
ATOM    496  C   LYS R 180      21.777  26.011 -38.805  4     1 1.67          0.60
ATOM    497  O   LYS R 180      21.867  26.204 -40.019  2     1 1.38         -0.55
ATOM    498  CB  LYS R 180      20.081  27.356 -37.466  4     1 1.99          0.00
ATOM    499  CG  LYS R 180      18.588  27.472 -37.164  1     1 1.99          0.00
ATOM    500  CD  LYS R 180      18.226  28.717 -36.398 11     1 1.99          0.00
ATOM    501  CE  LYS R 180      16.709  28.800 -36.222 11     1 1.99          0.25
ATOM    502  NZ  LYS R 180      16.307  29.869 -35.278 11     1 1.47          0.75
ATOM    516  N   TYR R 181      22.836  25.716 -38.045  3     0 1.63         -0.15
ATOM    517  CA  TYR R 181      24.157  25.619 -38.641  3     0 2.03          0.10
ATOM    518  C   TYR R 181      24.201  24.482 -39.652  3     0 1.67          0.60
ATOM    519  O   TYR R 181      24.783  24.614 -40.735  3     0 1.38         -0.55
ATOM    520  CB  TYR R 181      25.221  25.403 -37.571  3     0 1.99          0.00
ATOM    521  CG  TYR R 181      25.527  26.620 -36.774  3     0 1.82          0.00
ATOM    522  CD1 TYR R 181      25.038  27.859 -37.157  6     1 1.78          0.00
ATOM    523  CD2 TYR R 181      26.329  26.509 -35.689  6     0 1.78          0.00
ATOM    524  CE1 TYR R 181      25.354  28.977 -36.425  6     1 1.78          0.00
ATOM    525  CE2 TYR R 181      26.655  27.624 -34.948  6     1 1.78          0.00
ATOM    526  CZ  TYR R 181      26.168  28.855 -35.312  6     0 1.82          0.25
ATOM    527  OH  TYR R 181      26.490  29.968 -34.565  6     1 1.38         -0.25
ATOM    537  N   PHE R 182      23.554  23.363 -39.326  3     0 1.63         -0.15
ATOM    538  CA  PHE R 182      23.529  22.241 -40.247  3     0 2.03          0.10
ATOM    539  C   PHE R 182      22.897  22.665 -41.557  3     0 1.67          0.60
ATOM    540  O   PHE R 182      23.472  22.463 -42.633  3     0 1.38         -0.55
ATOM    541  CB  PHE R 182      22.715  21.072 -39.711  7     1 1.99          0.00
ATOM    542  CG  PHE R 182      22.685  19.946 -40.677  7     1 1.82          0.00
ATOM    543  CD1 PHE R 182      23.760  19.076 -40.768  7     1 1.78          0.00
ATOM    544  CD2 PHE R 182      21.600  19.763 -41.525  7     1 1.78          0.00
ATOM    545  CE1 PHE R 182      23.750  18.041 -41.681  7     1 1.78          0.00
ATOM    546  CE2 PHE R 182      21.586  18.733 -42.439  7     1 1.78          0.00
ATOM    547  CZ  PHE R 182      22.662  17.869 -42.519  7     1 1.78          0.00
ATOM    557  N   ASP R 183      21.702  23.260 -41.464  8     0 1.63         -0.15
ATOM    558  CA  ASP R 183      20.980  23.684 -42.650  9     0 2.03          0.10
ATOM    559  C   ASP R 183      21.770  24.719 -43.440  8     1 1.67          0.60
ATOM    560  O   ASP R 183      21.804  24.677 -44.674  8     1 1.38         -0.55
ATOM    561  CB  ASP R 183      19.613  24.259 -42.264  9     1 1.99          0.00
ATOM    562  CG  ASP R 183      18.590  23.196 -41.810  9     1 1.67          0.14
ATOM    563  OD1 ASP R 183      18.825  22.026 -42.020  9     1 1.48         -0.57
ATOM    564  OD2 ASP R 183      17.568  23.576 -41.283  9     1 1.48         -0.57
ATOM    569  N   ALA R 184      22.432  25.635 -42.734 12     0 1.63         -0.15
ATOM    570  CA  ALA R 184      23.234  26.651 -43.387 12     1 2.03          0.10
ATOM    571  C   ALA R 184      24.372  26.016 -44.178 12     0 1.67          0.60
ATOM    572  O   ALA R 184      24.667  26.440 -45.300 12     1 1.38         -0.55
ATOM    573  CB  ALA R 184      23.773  27.618 -42.354 12     1 1.94          0.00
ATOM    579  N   CYS R 185      24.992  24.972 -43.616  5     0 1.63         -0.15
ATOM    580  CA  CYS R 185      26.080  24.300 -44.306  5     1 2.03          0.10
ATOM    581  C   CYS R 185      25.538  23.582 -45.526  5     0 1.67          0.60
ATOM    582  O   CYS R 185      26.114  23.653 -46.616  5     0 1.38         -0.55
ATOM    583  CB  CYS R 185      26.748  23.269 -43.400  5     1 1.99          0.19
ATOM    584  SG  CYS R 185      27.652  23.956 -42.018  5     1 1.69         -0.19
ATOM    590  N   ALA R 186      24.390  22.919 -45.354 12     0 1.63         -0.15
ATOM    591  CA  ALA R 186      23.768  22.173 -46.435 12     1 2.03          0.10
ATOM    592  C   ALA R 186      23.447  23.105 -47.594 12     1 1.67          0.60
ATOM    593  O   ALA R 186      23.633  22.749 -48.764 12     0 1.38         -0.55
ATOM    594  CB  ALA R 186      22.510  21.481 -45.929 12     1 1.94          0.00
ATOM    600  N   ASP R 187      23.010  24.325 -47.268  8     0 1.63         -0.15
ATOM    601  CA  ASP R 187      22.679  25.317 -48.272  9     1 2.03          0.10
ATOM    602  C   ASP R 187      23.918  25.830 -48.976  8     0 1.67          0.60
ATOM    603  O   ASP R 187      23.932  25.932 -50.204  8     0 1.38         -0.55
ATOM    604  CB  ASP R 187      21.917  26.484 -47.646  9     1 1.99          0.00
ATOM    605  CG  ASP R 187      21.458  27.516 -48.660  9     1 1.67          0.14
ATOM    606  OD1 ASP R 187      20.713  27.189 -49.570  9     1 1.48         -0.57
ATOM    607  OD2 ASP R 187      21.837  28.670 -48.555  9     1 1.48         -0.57
ATOM    612  N   ALA R 188      24.975  26.133 -48.217 12     0 1.63         -0.15
ATOM    613  CA  ALA R 188      26.192  26.644 -48.829 12     1 2.03          0.10
ATOM    614  C   ALA R 188      26.744  25.641 -49.835 12     0 1.67          0.60
ATOM    615  O   ALA R 188      27.169  26.008 -50.942 12     1 1.38         -0.55
ATOM    616  CB  ALA R 188      27.226  26.923 -47.750 12     1 1.94          0.00
ATOM    622  N   VAL R 189      26.682  24.364 -49.473 12     0 1.63         -0.15
ATOM    623  CA  VAL R 189      27.177  23.333 -50.353 12     0 2.03          0.10
ATOM    624  C   VAL R 189      26.248  23.145 -51.538 12     0 1.67          0.60
ATOM    625  O   VAL R 189      26.715  23.054 -52.672 12     0 1.38         -0.55
ATOM    626  CB  VAL R 189      27.354  22.005 -49.614 10     1 2.03          0.00
ATOM    627  CG1 VAL R 189      27.725  20.922 -50.621 10     1 1.94          0.00
ATOM    628  CG2 VAL R 189      28.442  22.148 -48.547 10     1 1.94          0.00
ATOM    638  N   SER R 190      24.933  23.106 -51.297  2     0 1.63         -0.15
ATOM    639  CA  SER R 190      23.993  22.896 -52.387  2     1 2.03          0.10
ATOM    640  C   SER R 190      24.120  23.997 -53.429  2     0 1.67          0.60
ATOM    641  O   SER R 190      24.130  23.717 -54.629  2     0 1.38         -0.55
ATOM    642  CB  SER R 190      22.579  22.874 -51.849  2     1 1.99          0.25
ATOM    643  OG  SER R 190      22.387  21.778 -50.991  2     1 1.38         -0.25
ATOM    649  N   LYS R 191      24.267  25.249 -52.988  4     0 1.63         -0.15
ATOM    650  CA  LYS R 191      24.416  26.335 -53.942  4     0 2.03          0.10
ATOM    651  C   LYS R 191      25.699  26.173 -54.743  4     0 1.67          0.60
ATOM    652  O   LYS R 191      25.718  26.428 -55.951  2     0 1.38         -0.55
ATOM    653  CB  LYS R 191      24.373  27.693 -53.246  4     1 1.99          0.00
ATOM    654  CG  LYS R 191      22.971  28.121 -52.759  1     1 1.99          0.00
ATOM    655  CD  LYS R 191      22.997  29.537 -52.188 11     1 1.99          0.00
ATOM    656  CE  LYS R 191      21.577  30.122 -51.983 11     1 1.99          0.25
ATOM    657  NZ  LYS R 191      20.837  29.523 -50.831 11     1 1.47          0.75
ATOM    671  N   ASP R 192      26.767  25.695 -54.097  8     0 1.63         -0.15
ATOM    672  CA  ASP R 192      28.008  25.490 -54.816  9     1 2.03          0.10
ATOM    673  C   ASP R 192      27.834  24.400 -55.871  8     0 1.67          0.60
ATOM    674  O   ASP R 192      28.305  24.554 -57.003  8     0 1.38         -0.55
ATOM    675  CB  ASP R 192      29.125  25.109 -53.854  9     1 1.99          0.00
ATOM    676  CG  ASP R 192      30.469  25.055 -54.513  9     0 1.67          0.14
ATOM    677  OD1 ASP R 192      30.934  26.078 -54.952  9     1 1.48         -0.57
ATOM    678  OD2 ASP R 192      31.034  24.000 -54.568  9     0 1.48         -0.57
ATOM    683  N   GLU R 193      27.140  23.308 -55.518  8     0 1.63         -0.15
ATOM    684  CA  GLU R 193      26.916  22.237 -56.484  8     0 2.03          0.10
ATOM    685  C   GLU R 193      26.072  22.738 -57.657  8     0 1.67          0.60
ATOM    686  O   GLU R 193      26.327  22.388 -58.811  8     0 1.38         -0.55
ATOM    687  CB  GLU R 193      26.280  20.998 -55.832  8     1 1.99          0.00
ATOM    688  CG  GLU R 193      27.236  20.218 -54.904  8     1 1.99          0.00
ATOM    689  CD  GLU R 193      26.634  18.946 -54.307  9     1 1.67          0.14
ATOM    690  OE1 GLU R 193      25.448  18.735 -54.431  9     1 1.48         -0.57
ATOM    691  OE2 GLU R 193      27.385  18.176 -53.751  9     1 1.48         -0.57
ATOM    698  N   LEU R 194      25.096  23.607 -57.394 12     0 1.63         -0.15
ATOM    699  CA  LEU R 194      24.305  24.132 -58.496 12     0 2.03          0.10
ATOM    700  C   LEU R 194      25.189  24.945 -59.445 12     1 1.67          0.60
ATOM    701  O   LEU R 194      25.081  24.816 -60.672 12     1 1.38         -0.55
ATOM    702  CB  LEU R 194      23.152  24.989 -57.963 10     1 1.99          0.00
ATOM    703  CG  LEU R 194      22.049  24.212 -57.224 10     1 2.03          0.00
ATOM    704  CD1 LEU R 194      21.075  25.190 -56.579 10     1 1.94          0.00
ATOM    705  CD2 LEU R 194      21.341  23.306 -58.212 10     1 1.94          0.00
ATOM    717  N   GLN R 195      26.113  25.739 -58.883  2     0 1.63         -0.15
ATOM    718  CA  GLN R 195      27.011  26.514 -59.729  3     1 2.03          0.10
ATOM    719  C   GLN R 195      27.931  25.583 -60.512  3     0 1.67          0.60
ATOM    720  O   GLN R 195      28.184  25.812 -61.696  3     0 1.38         -0.55
ATOM    721  CB  GLN R 195      27.828  27.506 -58.903  3     1 1.99          0.00
ATOM    722  CG  GLN R 195      27.001  28.644 -58.331  2     1 1.99          0.00
ATOM    723  CD  GLN R 195      27.810  29.601 -57.476  2     1 1.67          0.55
ATOM    724  NE2 GLN R 195      27.181  30.118 -56.430  2     1 1.63          0.00
ATOM    725  OE1 GLN R 195      28.983  29.882 -57.754  2     1 1.38         -0.55
ATOM    734  N   ARG R 196      28.402  24.512 -59.867  4     0 1.63         -0.15
ATOM    735  CA  ARG R 196      29.252  23.534 -60.535  4     1 2.03          0.10
ATOM    736  C   ARG R 196      28.579  23.000 -61.778  4     0 1.67          0.60
ATOM    737  O   ARG R 196      29.174  22.974 -62.858  3     0 1.38         -0.55
ATOM    738  CB  ARG R 196      29.548  22.349 -59.644  4     0 1.99          0.00
ATOM    739  CG  ARG R 196      30.396  21.286 -60.278  4     0 1.99          0.00
ATOM    740  CD  ARG R 196      30.293  20.004 -59.544  4     0 1.99          0.10
ATOM    741  NE  ARG R 196      28.955  19.414 -59.642  1     0 1.63         -0.10
ATOM    742  CZ  ARG R 196      28.450  18.505 -58.792  1     0 1.67          0.50
ATOM    743  NH1 ARG R 196      29.151  18.060 -57.764  1     1 1.63          0.25
ATOM    744  NH2 ARG R 196      27.234  18.072 -59.011  1     1 1.63          0.25
ATOM    758  N   ASP R 197      27.331  22.549 -61.622  8     0 1.63         -0.15
ATOM    759  CA  ASP R 197      26.605  21.976 -62.742  9     0 2.03          0.10
ATOM    760  C   ASP R 197      26.418  22.999 -63.855  8     0 1.67          0.60
ATOM    761  O   ASP R 197      26.525  22.659 -65.036  8     0 1.38         -0.55
ATOM    762  CB  ASP R 197      25.253  21.430 -62.293  9     1 1.99          0.00
ATOM    763  CG  ASP R 197      25.367  20.155 -61.420  9     1 1.67          0.14
ATOM    764  OD1 ASP R 197      26.442  19.572 -61.335  9     1 1.48         -0.57
ATOM    765  OD2 ASP R 197      24.367  19.759 -60.866  9     1 1.48         -0.57
ATOM    770  N   LYS R 198      26.180  24.268 -63.491  4     0 1.63         -0.15
ATOM    771  CA  LYS R 198      26.022  25.304 -64.504  4     1 2.03          0.10
ATOM    772  C   LYS R 198      27.312  25.439 -65.295  4     0 1.67          0.60
ATOM    773  O   LYS R 198      27.290  25.480 -66.526  2     0 1.38         -0.55
ATOM    774  CB  LYS R 198      25.668  26.650 -63.872  4     1 1.99          0.00
ATOM    775  CG  LYS R 198      25.470  27.798 -64.878  1     1 1.99          0.00
ATOM    776  CD  LYS R 198      24.253  27.568 -65.777 11     1 1.99          0.00
ATOM    777  CE  LYS R 198      23.836  28.859 -66.522 11     1 1.99          0.25
ATOM    778  NZ  LYS R 198      24.818  29.282 -67.590 11     1 1.47          0.75
ATOM    792  N   VAL R 199      28.449  25.423 -64.597 12     0 1.63         -0.15
ATOM    793  CA  VAL R 199      29.727  25.514 -65.279 12     0 2.03          0.10
ATOM    794  C   VAL R 199      29.923  24.347 -66.214 12     0 1.67          0.60
ATOM    795  O   VAL R 199      30.323  24.536 -67.362 12     0 1.38         -0.55
ATOM    796  CB  VAL R 199      30.898  25.555 -64.294 10     0 2.03          0.00
ATOM    797  CG1 VAL R 199      32.194  25.390 -65.058 10     0 1.94          0.00
ATOM    798  CG2 VAL R 199      30.893  26.888 -63.560 10     1 1.94          0.00
ATOM    808  N   VAL R 200      29.579  23.148 -65.767 12     0 1.63         -0.15
ATOM    809  CA  VAL R 200      29.746  22.010 -66.642 12     0 2.03          0.10
ATOM    810  C   VAL R 200      28.924  22.171 -67.907 12     0 1.67          0.60
ATOM    811  O   VAL R 200      29.466  22.025 -69.005 12     0 1.38         -0.55
ATOM    812  CB  VAL R 200      29.298  20.722 -65.938 10     1 2.03          0.00
ATOM    813  CG1 VAL R 200      29.251  19.580 -66.941 10     1 1.94          0.00
ATOM    814  CG2 VAL R 200      30.257  20.402 -64.804 10     0 1.94          0.00
ATOM    824  N   GLU R 201      27.646  22.536 -67.785  8     0 1.63         -0.15
ATOM    825  CA  GLU R 201      26.853  22.683 -68.998  8     0 2.03          0.10
ATOM    826  C   GLU R 201      27.370  23.814 -69.888  8     0 1.67          0.60
ATOM    827  O   GLU R 201      27.467  23.651 -71.107  8     0 1.38         -0.55
ATOM    828  CB  GLU R 201      25.373  22.924 -68.670  8     1 1.99          0.00
ATOM    829  CG  GLU R 201      24.637  21.708 -68.086  8     1 1.99          0.00
ATOM    830  CD  GLU R 201      23.154  21.962 -67.815  9     1 1.67          0.14
ATOM    831  OE1 GLU R 201      22.713  23.080 -67.971  9     1 1.48         -0.57
ATOM    832  OE2 GLU R 201      22.468  21.026 -67.465  9     1 1.48         -0.57
ATOM    839  N   ASP R 202      27.783  24.938 -69.297  8     0 1.63         -0.15
ATOM    840  CA  ASP R 202      28.287  26.025 -70.125  9     1 2.03          0.10
ATOM    841  C   ASP R 202      29.550  25.603 -70.868  8     0 1.67          0.60
ATOM    842  O   ASP R 202      29.713  25.881 -72.061  8     0 1.38         -0.55
ATOM    843  CB  ASP R 202      28.576  27.277 -69.283  9     1 1.99          0.00
ATOM    844  CG  ASP R 202      27.312  28.025 -68.791  9     1 1.67          0.14
ATOM    845  OD1 ASP R 202      26.221  27.752 -69.262  9     1 1.48         -0.57
ATOM    846  OD2 ASP R 202      27.421  28.906 -67.943  9     1 1.48         -0.57
ATOM    851  N   ASP R 203      30.433  24.864 -70.199  8     0 1.63         -0.15
ATOM    852  CA  ASP R 203      31.647  24.465 -70.877  9     0 2.03          0.10
ATOM    853  C   ASP R 203      31.335  23.451 -71.965  8     0 1.67          0.60
ATOM    854  O   ASP R 203      31.826  23.569 -73.085  8     0 1.38         -0.55
ATOM    855  CB  ASP R 203      32.658  23.858 -69.904  9     1 1.99          0.00
ATOM    856  CG  ASP R 203      33.296  24.862 -68.924  9     0 1.67          0.14
ATOM    857  OD1 ASP R 203      33.151  26.078 -69.089  9     0 1.48         -0.57
ATOM    858  OD2 ASP R 203      33.951  24.389 -68.019  9     0 1.48         -0.57
ATOM    863  N   GLU R 204      30.436  22.501 -71.690  8     0 1.63         -0.15
ATOM    864  CA  GLU R 204      30.118  21.499 -72.704  8     1 2.03          0.10
ATOM    865  C   GLU R 204      29.497  22.119 -73.959  8     1 1.67          0.60
ATOM    866  O   GLU R 204      29.783  21.684 -75.076  8     1 1.38         -0.55
ATOM    867  CB  GLU R 204      29.193  20.408 -72.138  8     1 1.99          0.00
ATOM    868  CG  GLU R 204      29.868  19.455 -71.123  8     1 1.99          0.00
ATOM    869  CD  GLU R 204      28.932  18.399 -70.545  9     1 1.67          0.14
ATOM    870  OE1 GLU R 204      27.758  18.432 -70.834  9     1 1.48         -0.57
ATOM    871  OE2 GLU R 204      29.406  17.560 -69.813  9     1 1.48         -0.57
ATOM    878  N   ASP R 205      28.654  23.142 -73.787  8     0 1.63         -0.15
ATOM    879  CA  ASP R 205      28.027  23.780 -74.938  9     1 2.03          0.10
ATOM    880  C   ASP R 205      28.960  24.691 -75.747  8     0 1.67          0.60
ATOM    881  O   ASP R 205      28.882  24.705 -76.979  8     1 1.38         -0.55
ATOM    882  CB  ASP R 205      26.806  24.598 -74.507  9     1 1.99          0.00
ATOM    883  CG  ASP R 205      25.616  23.751 -74.057  9     1 1.67          0.14
ATOM    884  OD1 ASP R 205      25.626  22.561 -74.281  9     1 1.48         -0.57
ATOM    885  OD2 ASP R 205      24.689  24.312 -73.519  9     1 1.48         -0.57
ATOM    890  N   ASP R 206      29.829  25.456 -75.072  8     0 1.63         -0.15
ATOM    891  CA  ASP R 206      30.698  26.404 -75.776  9     1 2.03          0.10
ATOM    892  C   ASP R 206      32.146  25.980 -76.077  8     1 1.67          0.60
ATOM    893  O   ASP R 206      32.718  26.467 -77.055  8     1 1.38         -0.55
ATOM    894  CB  ASP R 206      30.729  27.761 -75.057  9     1 1.99          0.00
ATOM    895  CG  ASP R 206      29.377  28.501 -75.060  9     1 1.67          0.14
ATOM    896  OD1 ASP R 206      28.828  28.692 -76.125  9     1 1.48         -0.57
ATOM    897  OD2 ASP R 206      28.940  28.919 -74.014  9     1 1.48         -0.57
ATOM    902  N   PHE R 207      32.776  25.138 -75.248  3     0 1.63         -0.15
ATOM    903  CA  PHE R 207      34.198  24.867 -75.457  3     0 2.03          0.10
ATOM    904  C   PHE R 207      34.563  23.387 -75.653  3     1 1.67          0.60
ATOM    905  O   PHE R 207      33.893  22.504 -75.135  3     1 1.38         -0.55
ATOM    906  CB  PHE R 207      34.985  25.395 -74.257  7     0 1.99          0.00
ATOM    907  CG  PHE R 207      34.868  26.861 -74.095  7     0 1.82          0.00
ATOM    908  CD1 PHE R 207      33.867  27.399 -73.313  7     0 1.78          0.00
ATOM    909  CD2 PHE R 207      35.738  27.714 -74.743  7     1 1.78          0.00
ATOM    910  CE1 PHE R 207      33.736  28.764 -73.172  7     1 1.78          0.00
ATOM    911  CE2 PHE R 207      35.613  29.080 -74.609  7     1 1.78          0.00
ATOM    912  CZ  PHE R 207      34.608  29.607 -73.820  7     1 1.78          0.00
ATOM    922  N   PRO R 208      35.634  23.084 -76.420  3     0 1.63         -0.25
ATOM    923  CA  PRO R 208      36.245  21.770 -76.546  3     1 2.03          0.10
ATOM    924  C   PRO R 208      37.067  21.413 -75.302  3     1 1.67          0.60
ATOM    925  O   PRO R 208      37.500  20.271 -75.134  3     1 1.38         -0.55
ATOM    926  CB  PRO R 208      37.106  21.923 -77.805  3     1 1.99          0.00
ATOM    927  CG  PRO R 208      37.470  23.389 -77.849  3     1 1.99          0.00
ATOM    928  CD  PRO R 208      36.263  24.121 -77.276  3     1 1.99          0.10
ATOM    936  N   THR R 209      37.305  22.415 -74.456  2     0 1.63         -0.15
ATOM    937  CA  THR R 209      38.109  22.275 -73.254  2     1 2.03          0.10
ATOM    938  C   THR R 209      37.221  22.191 -72.022  2     1 1.67          0.60
ATOM    939  O   THR R 209      36.017  22.434 -72.093  2     1 1.38         -0.55
ATOM    940  CB  THR R 209      39.081  23.461 -73.110  2     1 2.03          0.25
ATOM    941  CG2 THR R 209      39.893  23.607 -74.370  2     1 1.94          0.00
ATOM    942  OG1 THR R 209      38.343  24.674 -72.895  2     1 1.38         -0.25
ATOM    950  N   THR R 210      37.836  21.887 -70.880  2     1 1.63         -0.15
ATOM    951  CA  THR R 210      37.126  21.771 -69.608  2     1 2.03          0.10
ATOM    952  C   THR R 210      37.250  23.022 -68.767  2     0 1.67          0.60
ATOM    953  O   THR R 210      36.793  23.063 -67.615  2     0 1.38         -0.55
ATOM    954  CB  THR R 210      37.719  20.663 -68.757  2     0 2.03          0.25
ATOM    955  CG2 THR R 210      37.753  19.369 -69.556  2     1 1.94          0.00
ATOM    956  OG1 THR R 210      39.076  21.047 -68.374  2     1 1.38         -0.25
ATOM    964  N   ARG R 211      38.032  23.989 -69.251  4     1 1.63         -0.15
ATOM    965  CA  ARG R 211      38.279  25.210 -68.492  4     1 2.03          0.10
ATOM    966  C   ARG R 211      38.929  25.002 -67.117  4     1 1.67          0.60
ATOM    967  O   ARG R 211      39.099  25.969 -66.381  3     1 1.38         -0.55
ATOM    968  CB  ARG R 211      36.927  25.897 -68.292  4     1 1.99          0.00
ATOM    969  CG  ARG R 211      36.844  27.092 -67.436  4     1 1.99          0.00
ATOM    970  CD  ARG R 211      35.400  27.439 -67.352  4     1 1.99          0.10
ATOM    971  NE  ARG R 211      35.078  28.320 -66.293  1     1 1.63         -0.10
ATOM    972  CZ  ARG R 211      33.865  28.866 -66.143  1     1 1.67          0.50
ATOM    973  NH1 ARG R 211      32.928  28.588 -67.038  1     1 1.63          0.25
ATOM    974  NH2 ARG R 211      33.610  29.656 -65.112  1     1 1.63          0.25
ATOM    988  N   SER R 212      39.280  23.748 -66.749  2     1 1.63         -0.15
ATOM    989  CA  SER R 212      39.817  23.359 -65.437  2     1 2.03          0.10
ATOM    990  C   SER R 212      38.737  23.426 -64.323  2     0 1.67          0.60
ATOM    991  O   SER R 212      38.979  22.993 -63.186  2     1 1.38         -0.55
ATOM    992  CB  SER R 212      41.045  24.180 -65.057  2     1 1.99          0.25
ATOM    993  OG  SER R 212      40.702  25.387 -64.439  2     1 1.38         -0.25
ATOM    999  N   ASP R 213      37.554  23.989 -64.655  8     0 1.63         -0.15
ATOM   1000  CA  ASP R 213      36.411  24.110 -63.740  9     0 2.03          0.10
ATOM   1001  C   ASP R 213      35.362  23.037 -64.045  8     0 1.67          0.60
ATOM   1002  O   ASP R 213      34.740  22.483 -63.144  8     0 1.38         -0.55
ATOM   1003  CB  ASP R 213      35.750  25.504 -63.785  9     0 1.99          0.00
ATOM   1004  CG  ASP R 213      36.614  26.706 -63.288  9     1 1.67          0.14
ATOM   1005  OD1 ASP R 213      37.093  26.645 -62.179  9     1 1.48         -0.57
ATOM   1006  OD2 ASP R 213      36.735  27.690 -64.007  9     1 1.48         -0.57
ATOM   1011  N   GLY R 214      35.178  22.677 -65.318  5     0 1.63         -0.15
ATOM   1012  CA  GLY R 214      34.193  21.653 -65.671  5     1 1.99          0.10
ATOM   1013  C   GLY R 214      34.586  20.339 -64.994  5     1 1.67          0.60
ATOM   1014  O   GLY R 214      33.747  19.519 -64.613  5     1 1.38         -0.55
ATOM   1018  N   ASP R 215      35.897  20.213 -64.777  8     0 1.63         -0.15
ATOM   1019  CA  ASP R 215      36.593  19.102 -64.151  9     1 2.03          0.10
ATOM   1020  C   ASP R 215      36.170  18.863 -62.699  8     0 1.67          0.60
ATOM   1021  O   ASP R 215      36.417  17.787 -62.151  8     0 1.38         -0.55
ATOM   1022  CB  ASP R 215      38.100  19.347 -64.238  9     1 1.99          0.00
ATOM   1023  CG  ASP R 215      38.629  19.175 -65.657  9     1 1.67          0.14
ATOM   1024  OD1 ASP R 215      37.954  18.566 -66.441  9     1 1.48         -0.57
ATOM   1025  OD2 ASP R 215      39.675  19.707 -65.971  9     1 1.48         -0.57
ATOM   1030  N   PHE R 216      35.463  19.822 -62.075  3     0 1.63         -0.15
ATOM   1031  CA  PHE R 216      34.994  19.632 -60.701  3     0 2.03          0.10
ATOM   1032  C   PHE R 216      34.047  18.445 -60.657  3     0 1.67          0.60
ATOM   1033  O   PHE R 216      33.931  17.767 -59.630  3     1 1.38         -0.55
ATOM   1034  CB  PHE R 216      34.165  20.808 -60.183  7     0 1.99          0.00
ATOM   1035  CG  PHE R 216      34.855  22.075 -59.817  7     0 1.82          0.00
ATOM   1036  CD1 PHE R 216      34.470  23.265 -60.407  7     0 1.78          0.00
ATOM   1037  CD2 PHE R 216      35.857  22.104 -58.891  7     0 1.78          0.00
ATOM   1038  CE1 PHE R 216      35.079  24.447 -60.086  7     1 1.78          0.00
ATOM   1039  CE2 PHE R 216      36.469  23.294 -58.567  7     1 1.78          0.00
ATOM   1040  CZ  PHE R 216      36.076  24.461 -59.169  7     1 1.78          0.00
ATOM   1050  N   LEU R 217      33.393  18.178 -61.795 12     0 1.63         -0.15
ATOM   1051  CA  LEU R 217      32.425  17.111 -61.971 12     0 2.03          0.10
ATOM   1052  C   LEU R 217      33.008  15.764 -61.585 12     0 1.67          0.60
ATOM   1053  O   LEU R 217      32.273  14.874 -61.146 12     1 1.38         -0.55
ATOM   1054  CB  LEU R 217      31.947  17.059 -63.409 10     1 1.99          0.00
ATOM   1055  CG  LEU R 217      30.756  16.148 -63.663 10     1 2.03          0.00
ATOM   1056  CD1 LEU R 217      29.563  16.647 -62.828 10     1 1.94          0.00
ATOM   1057  CD2 LEU R 217      30.438  16.152 -65.142 10     1 1.94          0.00
ATOM   1069  N   HIS R 218      34.330  15.602 -61.765  4     1 1.63         -0.15
ATOM   1070  CA  HIS R 218      35.014  14.361 -61.456  3     1 2.03          0.10
ATOM   1071  C   HIS R 218      34.533  13.846 -60.109  3     0 1.67          0.60
ATOM   1072  O   HIS R 218      34.253  12.659 -59.962  3     1 1.38         -0.55
ATOM   1073  CB  HIS R 218      36.531  14.617 -61.401  3     1 1.99          0.00
ATOM   1074  CG  HIS R 218      37.381  13.437 -61.005  4     1 1.82          0.10
ATOM   1075  CD2 HIS R 218      37.987  13.147 -59.830  4     1 1.87          0.10
ATOM   1076  ND1 HIS R 218      37.683  12.398 -61.866  4     1 1.54         -0.10
ATOM   1077  CE1 HIS R 218      38.444  11.515 -61.233  4     1 1.87          0.30
ATOM   1078  NE2 HIS R 218      38.637  11.943 -59.986  4     1 1.54         -0.40
ATOM   1086  N   SER R 219      34.498  14.740 -59.114  2     1 1.63         -0.15
ATOM   1087  CA  SER R 219      34.030  14.475 -57.757  2     1 2.03          0.10
ATOM   1088  C   SER R 219      34.132  13.037 -57.220  2     1 1.67          0.60
ATOM   1089  O   SER R 219      33.231  12.591 -56.503  2     1 1.38         -0.55
ATOM   1090  CB  SER R 219      32.589  14.946 -57.668  2     1 1.99          0.25
ATOM   1091  OG  SER R 219      31.742  14.194 -58.520  2     1 1.38         -0.25
ATOM   1097  N   THR R 220      35.228  12.327 -57.492  2     0 1.63         -0.15
ATOM   1098  CA  THR R 220      35.362  10.990 -56.937  2     1 2.03          0.10
ATOM   1099  C   THR R 220      35.883  11.142 -55.547  2     0 1.67          0.60
ATOM   1100  O   THR R 220      36.412  12.194 -55.183  2     0 1.38         -0.55
ATOM   1101  CB  THR R 220      36.348  10.059 -57.671  2     1 2.03          0.25
ATOM   1102  CG2 THR R 220      35.991   9.945 -59.135  2     1 1.94          0.00
ATOM   1103  OG1 THR R 220      37.698  10.552 -57.509  2     1 1.38         -0.25
ATOM   1111  N   ASN R 221      35.890  10.057 -54.806  2     1 1.63         -0.15
ATOM   1112  CA  ASN R 221      36.410  10.071 -53.455  2     1 2.03          0.10
ATOM   1113  C   ASN R 221      37.889  10.472 -53.380  2     1 1.67          0.60
ATOM   1114  O   ASN R 221      38.373  10.813 -52.301  2     1 1.38         -0.55
ATOM   1115  CB  ASN R 221      36.202   8.718 -52.808  2     1 1.99          0.00
ATOM   1116  CG  ASN R 221      34.756   8.459 -52.454  2     1 1.67          0.55
ATOM   1117  ND2 ASN R 221      34.423   7.209 -52.262  2     1 1.63          0.00
ATOM   1118  OD1 ASN R 221      33.941   9.388 -52.358  2     1 1.38         -0.55
ATOM   1125  N   GLY R 222      38.640  10.373 -54.493  5     1 1.63         -0.15
ATOM   1126  CA  GLY R 222      40.048  10.714 -54.429  5     1 1.99          0.10
ATOM   1127  C   GLY R 222      40.327  12.211 -54.605  5     1 1.67          0.60
ATOM   1128  O   GLY R 222      41.468  12.641 -54.424  5     1 1.38         -0.55
ATOM   1132  N   ASN R 223      39.317  13.013 -54.982  2     0 1.63         -0.15
ATOM   1133  CA  ASN R 223      39.588  14.435 -55.189  2     1 2.03          0.10
ATOM   1134  C   ASN R 223      38.385  15.383 -55.028  2     0 1.67          0.60
ATOM   1135  O   ASN R 223      38.299  16.400 -55.720  2     1 1.38         -0.55
ATOM   1136  CB  ASN R 223      40.250  14.625 -56.548  2     1 1.99          0.00
ATOM   1137  CG  ASN R 223      40.886  15.979 -56.729  2     1 1.67          0.55
ATOM   1138  ND2 ASN R 223      40.980  16.419 -57.964  2     1 1.63          0.00
ATOM   1139  OD1 ASN R 223      41.327  16.611 -55.760  2     1 1.38         -0.55
ATOM   1146  N   LYS R 224      37.506  15.142 -54.049  4     1 1.63         -0.15
ATOM   1147  CA  LYS R 224      36.361  16.050 -53.826  4     1 2.03          0.10
ATOM   1148  C   LYS R 224      36.843  17.398 -53.290  4     0 1.67          0.60
ATOM   1149  O   LYS R 224      36.158  18.427 -53.399  2     1 1.38         -0.55
ATOM   1150  CB  LYS R 224      35.319  15.449 -52.881  4     1 1.99          0.00
ATOM   1151  CG  LYS R 224      34.566  14.279 -53.469  1     1 1.99          0.00
ATOM   1152  CD  LYS R 224      33.520  13.716 -52.541 11     1 1.99          0.00
ATOM   1153  CE  LYS R 224      32.786  12.563 -53.213 11     1 1.99          0.25
ATOM   1154  NZ  LYS R 224      31.772  11.944 -52.321 11     1 1.47          0.75
ATOM   1168  N   GLU R 225      38.068  17.381 -52.770  8     0 1.63         -0.15
ATOM   1169  CA  GLU R 225      38.759  18.527 -52.214  8     1 2.03          0.10
ATOM   1170  C   GLU R 225      38.975  19.592 -53.279  8     1 1.67          0.60
ATOM   1171  O   GLU R 225      39.193  20.752 -52.957  8     1 1.38         -0.55
ATOM   1172  CB  GLU R 225      40.102  18.099 -51.624  8     1 1.99          0.00
ATOM   1173  CG  GLU R 225      39.987  17.226 -50.379  8     1 1.99          0.00
ATOM   1174  CD  GLU R 225      41.326  16.800 -49.813  9     1 1.67          0.14
ATOM   1175  OE1 GLU R 225      42.331  17.091 -50.417  9     1 1.48         -0.57
ATOM   1176  OE2 GLU R 225      41.337  16.180 -48.774  9     1 1.48         -0.57
ATOM   1183  N   LYS R 226      38.961  19.209 -54.555  4     0 1.63         -0.15
ATOM   1184  CA  LYS R 226      39.092  20.190 -55.619  4     1 2.03          0.10
ATOM   1185  C   LYS R 226      37.966  21.224 -55.545  4     0 1.67          0.60
ATOM   1186  O   LYS R 226      38.174  22.393 -55.860  2     1 1.38         -0.55
ATOM   1187  CB  LYS R 226      39.054  19.523 -56.991  4     1 1.99          0.00
ATOM   1188  CG  LYS R 226      39.222  20.482 -58.176  1     1 1.99          0.00
ATOM   1189  CD  LYS R 226      39.172  19.731 -59.504 11     1 1.99          0.00
ATOM   1190  CE  LYS R 226      38.971  20.670 -60.705 11     1 1.99          0.25
ATOM   1191  NZ  LYS R 226      40.116  21.595 -60.957 11     1 1.47          0.75
ATOM   1205  N   LEU R 227      36.753  20.759 -55.203 12     0 1.63         -0.15
ATOM   1206  CA  LEU R 227      35.549  21.581 -55.183 12     0 2.03          0.10
ATOM   1207  C   LEU R 227      35.227  22.178 -53.825 12     0 1.67          0.60
ATOM   1208  O   LEU R 227      34.894  23.352 -53.728 12     0 1.38         -0.55
ATOM   1209  CB  LEU R 227      34.337  20.773 -55.632 10     1 1.99          0.00
ATOM   1210  CG  LEU R 227      33.014  21.558 -55.652 10     0 2.03          0.00
ATOM   1211  CD1 LEU R 227      33.108  22.700 -56.656 10     1 1.94          0.00
ATOM   1212  CD2 LEU R 227      31.891  20.621 -56.008 10     1 1.94          0.00
ATOM   1224  N   PHE R 228      35.294  21.380 -52.761  3     0 1.63         -0.15
ATOM   1225  CA  PHE R 228      34.836  21.886 -51.461  3     1 2.03          0.10
ATOM   1226  C   PHE R 228      35.324  23.296 -51.045  3     0 1.67          0.60
ATOM   1227  O   PHE R 228      34.516  24.059 -50.536  3     0 1.38         -0.55
ATOM   1228  CB  PHE R 228      35.058  20.910 -50.313  7     1 1.99          0.00
ATOM   1229  CG  PHE R 228      34.542  21.495 -49.027  7     1 1.82          0.00
ATOM   1230  CD1 PHE R 228      33.173  21.481 -48.751  7     1 1.78          0.00
ATOM   1231  CD2 PHE R 228      35.397  22.062 -48.105  7     1 1.78          0.00
ATOM   1232  CE1 PHE R 228      32.680  22.022 -47.580  7     1 1.78          0.00
ATOM   1233  CE2 PHE R 228      34.908  22.596 -46.931  7     1 1.78          0.00
ATOM   1234  CZ  PHE R 228      33.545  22.574 -46.669  7     1 1.78          0.00
ATOM   1244  N   PRO R 229      36.602  23.702 -51.223  3     0 1.63         -0.25
ATOM   1245  CA  PRO R 229      37.126  25.018 -50.871  3     1 2.03          0.10
ATOM   1246  C   PRO R 229      36.391  26.170 -51.574  3     1 1.67          0.60
ATOM   1247  O   PRO R 229      36.563  27.328 -51.186  3     1 1.38         -0.55
ATOM   1248  CB  PRO R 229      38.584  24.930 -51.338  3     1 1.99          0.00
ATOM   1249  CG  PRO R 229      38.895  23.467 -51.291  3     1 1.99          0.00
ATOM   1250  CD  PRO R 229      37.632  22.802 -51.728  3     0 1.99          0.10
ATOM   1258  N   HIS R 230      35.626  25.870 -52.632  4     0 1.63         -0.15
ATOM   1259  CA  HIS R 230      34.873  26.879 -53.357  3     1 2.03          0.10
ATOM   1260  C   HIS R 230      33.546  27.162 -52.652  3     0 1.67          0.60
ATOM   1261  O   HIS R 230      32.928  28.209 -52.876  3     1 1.38         -0.55
ATOM   1262  CB  HIS R 230      34.649  26.421 -54.795  3     1 1.99          0.00
ATOM   1263  CG  HIS R 230      35.936  26.347 -55.545  4     0 1.82          0.10
ATOM   1264  CD2 HIS R 230      36.857  25.368 -55.618  4     0 1.87          0.10
ATOM   1265  ND1 HIS R 230      36.439  27.403 -56.285  4     1 1.54         -0.10
ATOM   1266  CE1 HIS R 230      37.606  27.055 -56.798  4     1 1.87          0.30
ATOM   1267  NE2 HIS R 230      37.881  25.826 -56.405  4     1 1.54         -0.40
ATOM   1275  N   VAL R 231      33.125  26.257 -51.760 12     0 1.63         -0.15
ATOM   1276  CA  VAL R 231      31.919  26.488 -50.989 12     0 2.03          0.10
ATOM   1277  C   VAL R 231      32.298  27.714 -50.196 12     0 1.67          0.60
ATOM   1278  O   VAL R 231      33.380  27.730 -49.621 12     0 1.38         -0.55
ATOM   1279  CB  VAL R 231      31.607  25.280 -50.075 10     0 2.03          0.00
ATOM   1280  CG1 VAL R 231      30.446  25.596 -49.162 10     0 1.94          0.00
ATOM   1281  CG2 VAL R 231      31.290  24.067 -50.922 10     1 1.94          0.00
ATOM   1291  N   THR R 232      31.456  28.742 -50.184  2     1 1.63         -0.15
ATOM   1292  CA  THR R 232      31.852  30.005 -49.576  2     1 2.03          0.10
ATOM   1293  C   THR R 232      32.541  29.834 -48.210  2     0 1.67          0.60
ATOM   1294  O   THR R 232      31.861  29.500 -47.234  2     0 1.38         -0.55
ATOM   1295  CB  THR R 232      30.618  30.900 -49.386  2     1 2.03          0.25
ATOM   1296  CG2 THR R 232      31.035  32.214 -48.806  2     1 1.94          0.00
ATOM   1297  OG1 THR R 232      29.980  31.116 -50.645  2     1 1.38         -0.25
ATOM   1305  N   PRO R 233      33.868  30.137 -48.094  3     0 1.63         -0.25
ATOM   1306  CA  PRO R 233      34.680  30.093 -46.882  3     0 2.03          0.10
ATOM   1307  C   PRO R 233      34.093  30.867 -45.730  3     1 1.67          0.60
ATOM   1308  O   PRO R 233      34.211  30.477 -44.572  3     0 1.38         -0.55
ATOM   1309  CB  PRO R 233      35.999  30.714 -47.342  3     1 1.99          0.00
ATOM   1310  CG  PRO R 233      36.064  30.411 -48.815  3     1 1.99          0.00
ATOM   1311  CD  PRO R 233      34.649  30.536 -49.298  3     1 1.99          0.10
ATOM   1319  N   LYS R 234      33.400  31.960 -46.047  4     0 1.63         -0.15
ATOM   1320  CA  LYS R 234      32.787  32.778 -45.013  4     1 2.03          0.10
ATOM   1321  C   LYS R 234      31.681  31.988 -44.343  4     1 1.67          0.60
ATOM   1322  O   LYS R 234      31.445  32.108 -43.141  2     1 1.38         -0.55
ATOM   1323  CB  LYS R 234      32.213  34.062 -45.606  4     1 1.99          0.00
ATOM   1324  CG  LYS R 234      33.251  35.049 -46.104  1     1 1.99          0.00
ATOM   1325  CD  LYS R 234      32.586  36.283 -46.709 11     1 1.99          0.00
ATOM   1326  CE  LYS R 234      33.616  37.278 -47.228 11     1 1.99          0.25
ATOM   1327  NZ  LYS R 234      32.971  38.467 -47.857 11     1 1.47          0.75
ATOM   1341  N   GLY R 235      30.973  31.193 -45.143  5     0 1.63         -0.15
ATOM   1342  CA  GLY R 235      29.900  30.365 -44.656  5     1 1.99          0.10
ATOM   1343  C   GLY R 235      30.505  29.282 -43.798  5     0 1.67          0.60
ATOM   1344  O   GLY R 235      30.153  29.115 -42.637  5     0 1.38         -0.55
ATOM   1348  N   ILE R 236      31.508  28.615 -44.340 12     0 1.63         -0.15
ATOM   1349  CA  ILE R 236      32.109  27.491 -43.645 12     1 2.03          0.10
ATOM   1350  C   ILE R 236      32.679  27.890 -42.283 12     0 1.67          0.60
ATOM   1351  O   ILE R 236      32.367  27.268 -41.255 12     1 1.38         -0.55
ATOM   1352  CB  ILE R 236      33.260  26.938 -44.506 10     0 2.03          0.00
ATOM   1353  CG1 ILE R 236      32.727  26.301 -45.779 10     1 1.99          0.00
ATOM   1354  CG2 ILE R 236      34.080  25.931 -43.720 10     1 1.94          0.00
ATOM   1355  CD1 ILE R 236      33.813  26.035 -46.778 10     1 1.94          0.00
ATOM   1367  N   ASN R 237      33.468  28.960 -42.254  2     0 1.63         -0.15
ATOM   1368  CA  ASN R 237      34.070  29.399 -41.009  2     1 2.03          0.10
ATOM   1369  C   ASN R 237      33.073  30.096 -40.089  2     1 1.67          0.60
ATOM   1370  O   ASN R 237      33.138  29.937 -38.868  2     1 1.38         -0.55
ATOM   1371  CB  ASN R 237      35.242  30.302 -41.311  2     1 1.99          0.00
ATOM   1372  CG  ASN R 237      36.412  29.544 -41.887  2     1 1.67          0.55
ATOM   1373  ND2 ASN R 237      37.233  30.233 -42.637  2     1 1.63          0.00
ATOM   1374  OD1 ASN R 237      36.574  28.336 -41.660  2     1 1.38         -0.55
ATOM   1381  N   GLY R 238      32.153  30.876 -40.667  5     0 1.63         -0.15
ATOM   1382  CA  GLY R 238      31.151  31.600 -39.900  5     1 1.99          0.10
ATOM   1383  C   GLY R 238      30.171  30.669 -39.198  5     1 1.67          0.60
ATOM   1384  O   GLY R 238      29.741  30.942 -38.077  5     1 1.38         -0.55
ATOM   1388  N   ILE R 239      29.818  29.568 -39.863 12     0 1.63         -0.15
ATOM   1389  CA  ILE R 239      28.864  28.613 -39.328 12     0 2.03          0.10
ATOM   1390  C   ILE R 239      29.516  27.691 -38.301 12     0 1.67          0.60
ATOM   1391  O   ILE R 239      28.990  27.517 -37.204 12     0 1.38         -0.55
ATOM   1392  CB  ILE R 239      28.279  27.748 -40.452 10     0 2.03          0.00
ATOM   1393  CG1 ILE R 239      27.478  28.562 -41.449 10     1 1.99          0.00
ATOM   1394  CG2 ILE R 239      27.363  26.800 -39.845 10     0 1.94          0.00
ATOM   1395  CD1 ILE R 239      27.199  27.756 -42.713 10     1 1.94          0.00
ATOM   1407  N   ASP R 240      30.642  27.064 -38.664  8     0 1.63         -0.15
ATOM   1408  CA  ASP R 240      31.343  26.167 -37.751  9     1 2.03          0.10
ATOM   1409  C   ASP R 240      30.456  25.120 -37.090  8     0 1.67          0.60
ATOM   1410  O   ASP R 240      30.482  24.963 -35.865  8     0 1.38         -0.55
ATOM   1411  CB  ASP R 240      32.121  26.944 -36.689  9     1 1.99          0.00
ATOM   1412  CG  ASP R 240      33.088  26.026 -35.886  9     1 1.67          0.14
ATOM   1413  OD1 ASP R 240      33.364  24.917 -36.343  9     1 1.48         -0.57
ATOM   1414  OD2 ASP R 240      33.529  26.423 -34.830  9     1 1.48         -0.57
ATOM   1419  N   PHE R 241      29.726  24.358 -37.909  3     1 1.63         -0.15
ATOM   1420  CA  PHE R 241      28.859  23.314 -37.386  3     0 2.03          0.10
ATOM   1421  C   PHE R 241      29.606  22.396 -36.432  3     0 1.67          0.60
ATOM   1422  O   PHE R 241      29.084  22.068 -35.370  3     0 1.38         -0.55
ATOM   1423  CB  PHE R 241      28.270  22.479 -38.518  7     1 1.99          0.00
ATOM   1424  CG  PHE R 241      27.434  21.323 -38.045  7     0 1.82          0.00
ATOM   1425  CD1 PHE R 241      26.118  21.497 -37.693  7     0 1.78          0.00
ATOM   1426  CD2 PHE R 241      27.978  20.051 -37.947  7     1 1.78          0.00
ATOM   1427  CE1 PHE R 241      25.360  20.432 -37.256  7     1 1.78          0.00
ATOM   1428  CE2 PHE R 241      27.219  18.987 -37.507  7     1 1.78          0.00
ATOM   1429  CZ  PHE R 241      25.904  19.181 -37.161  7     1 1.78          0.00
ATOM   1439  N   LYS R 242      30.806  21.945 -36.813  4     1 1.63         -0.15
ATOM   1440  CA  LYS R 242      31.557  21.035 -35.955  4     1 2.03          0.10
ATOM   1441  C   LYS R 242      31.842  21.634 -34.577  4     0 1.67          0.60
ATOM   1442  O   LYS R 242      31.603  20.975 -33.559  2     0 1.38         -0.55
ATOM   1443  CB  LYS R 242      32.867  20.619 -36.616  4     1 1.99          0.00
ATOM   1444  CG  LYS R 242      33.701  19.641 -35.794  1     1 1.99          0.00
ATOM   1445  CD  LYS R 242      34.960  19.211 -36.544 11     1 1.99          0.00
ATOM   1446  CE  LYS R 242      35.813  18.263 -35.708 11     1 1.99          0.25
ATOM   1447  NZ  LYS R 242      37.032  17.818 -36.442 11     1 1.47          0.75
ATOM   1461  N   GLY R 243      32.335  22.878 -34.504  5     0 1.63         -0.15
ATOM   1462  CA  GLY R 243      32.605  23.454 -33.194  5     1 1.99          0.10
ATOM   1463  C   GLY R 243      31.338  23.522 -32.349  5     1 1.67          0.60
ATOM   1464  O   GLY R 243      31.375  23.286 -31.130  5     1 1.38         -0.55
ATOM   1468  N   GLU R 244      30.203  23.813 -32.997  8     1 1.63         -0.15
ATOM   1469  CA  GLU R 244      28.947  23.907 -32.275  8     0 2.03          0.10
ATOM   1470  C   GLU R 244      28.496  22.523 -31.829  8     0 1.67          0.60
ATOM   1471  O   GLU R 244      28.012  22.361 -30.715  8     0 1.38         -0.55
ATOM   1472  CB  GLU R 244      27.865  24.543 -33.137  8     0 1.99          0.00
ATOM   1473  CG  GLU R 244      26.522  24.837 -32.411  8     0 1.99          0.00
ATOM   1474  CD  GLU R 244      26.605  25.903 -31.349  9     1 1.67          0.14
ATOM   1475  OE1 GLU R 244      27.536  26.670 -31.367  9     1 1.48         -0.57
ATOM   1476  OE2 GLU R 244      25.720  25.954 -30.525  9     1 1.48         -0.57
ATOM   1483  N   ALA R 245      28.660  21.515 -32.690 12     0 1.63         -0.15
ATOM   1484  CA  ALA R 245      28.249  20.155 -32.360 12     0 2.03          0.10
ATOM   1485  C   ALA R 245      29.004  19.643 -31.146 12     0 1.67          0.60
ATOM   1486  O   ALA R 245      28.426  19.007 -30.260 12     0 1.38         -0.55
ATOM   1487  CB  ALA R 245      28.500  19.235 -33.541 12     1 1.94          0.00
ATOM   1493  N   ILE R 246      30.292  19.966 -31.071 12     0 1.63         -0.15
ATOM   1494  CA  ILE R 246      31.116  19.561 -29.945 12     1 2.03          0.10
ATOM   1495  C   ILE R 246      30.694  20.296 -28.682 12     0 1.67          0.60
ATOM   1496  O   ILE R 246      30.505  19.683 -27.625 12     0 1.38         -0.55
ATOM   1497  CB  ILE R 246      32.595  19.817 -30.236 10     0 2.03          0.00
ATOM   1498  CG1 ILE R 246      33.059  18.897 -31.372 10     1 1.99          0.00
ATOM   1499  CG2 ILE R 246      33.418  19.592 -28.972 10     1 1.94          0.00
ATOM   1500  CD1 ILE R 246      34.399  19.268 -31.935 10     1 1.94          0.00
ATOM   1512  N   THR R 247      30.504  21.616 -28.804  2     0 1.63         -0.15
ATOM   1513  CA  THR R 247      30.086  22.442 -27.685  2     1 2.03          0.10
ATOM   1514  C   THR R 247      28.760  21.934 -27.145  2     0 1.67          0.60
ATOM   1515  O   THR R 247      28.580  21.796 -25.929  2     0 1.38         -0.55
ATOM   1516  CB  THR R 247      29.929  23.906 -28.131  2     0 2.03          0.25
ATOM   1517  CG2 THR R 247      29.431  24.763 -26.979  2     1 1.94          0.00
ATOM   1518  OG1 THR R 247      31.196  24.398 -28.605  2     1 1.38         -0.25
ATOM   1526  N   PHE R 248      27.839  21.652 -28.062  3     0 1.63         -0.15
ATOM   1527  CA  PHE R 248      26.525  21.137 -27.758  3     0 2.03          0.10
ATOM   1528  C   PHE R 248      26.582  19.834 -27.005  3     0 1.67          0.60
ATOM   1529  O   PHE R 248      25.966  19.708 -25.949  3     0 1.38         -0.55
ATOM   1530  CB  PHE R 248      25.730  20.942 -29.045  7     0 1.99          0.00
ATOM   1531  CG  PHE R 248      24.451  20.221 -28.844  7     0 1.82          0.00
ATOM   1532  CD1 PHE R 248      23.392  20.839 -28.272  7     0 1.78          0.00
ATOM   1533  CD2 PHE R 248      24.314  18.905 -29.248  7     0 1.78          0.00
ATOM   1534  CE1 PHE R 248      22.221  20.200 -28.080  7     0 1.78          0.00
ATOM   1535  CE2 PHE R 248      23.128  18.237 -29.064  7     1 1.78          0.00
ATOM   1536  CZ  PHE R 248      22.072  18.890 -28.473  7     1 1.78          0.00
ATOM   1546  N   LYS R 249      27.318  18.852 -27.515  4     0 1.63         -0.15
ATOM   1547  CA  LYS R 249      27.358  17.569 -26.835  4     1 2.03          0.10
ATOM   1548  C   LYS R 249      27.984  17.688 -25.449  4     1 1.67          0.60
ATOM   1549  O   LYS R 249      27.499  17.091 -24.481  2     1 1.38         -0.55
ATOM   1550  CB  LYS R 249      28.122  16.564 -27.688  4     1 1.99          0.00
ATOM   1551  CG  LYS R 249      27.370  16.135 -28.949  1     1 1.99          0.00
ATOM   1552  CD  LYS R 249      28.192  15.187 -29.799 11     1 1.99          0.00
ATOM   1553  CE  LYS R 249      27.447  14.803 -31.070 11     1 1.99          0.25
ATOM   1554  NZ  LYS R 249      28.258  13.902 -31.937 11     1 1.47          0.75
ATOM   1568  N   ALA R 250      29.047  18.488 -25.328 12     0 1.63         -0.15
ATOM   1569  CA  ALA R 250      29.676  18.674 -24.030 12     1 2.03          0.10
ATOM   1570  C   ALA R 250      28.722  19.357 -23.051 12     1 1.67          0.60
ATOM   1571  O   ALA R 250      28.602  18.947 -21.887 12     1 1.38         -0.55
ATOM   1572  CB  ALA R 250      30.934  19.502 -24.189 12     1 1.94          0.00
ATOM   1578  N   THR R 251      28.004  20.373 -23.546  2     0 1.63         -0.15
ATOM   1579  CA  THR R 251      27.078  21.132 -22.733  2     1 2.03          0.10
ATOM   1580  C   THR R 251      25.922  20.244 -22.321  2     0 1.67          0.60
ATOM   1581  O   THR R 251      25.493  20.278 -21.168  2     0 1.38         -0.55
ATOM   1582  CB  THR R 251      26.515  22.349 -23.478  2     0 2.03          0.25
ATOM   1583  CG2 THR R 251      25.608  23.102 -22.528  2     1 1.94          0.00
ATOM   1584  OG1 THR R 251      27.570  23.223 -23.897  2     1 1.38         -0.25
ATOM   1592  N   THR R 252      25.424  19.448 -23.270  2     0 1.63         -0.15
ATOM   1593  CA  THR R 252      24.296  18.568 -23.058  2     0 2.03          0.10
ATOM   1594  C   THR R 252      24.605  17.599 -21.949  2     0 1.67          0.60
ATOM   1595  O   THR R 252      23.792  17.412 -21.052  2     0 1.38         -0.55
ATOM   1596  CB  THR R 252      23.970  17.755 -24.324  2     1 2.03          0.25
ATOM   1597  CG2 THR R 252      22.803  16.847 -24.056  2     1 1.94          0.00
ATOM   1598  OG1 THR R 252      23.642  18.624 -25.390  2     0 1.38         -0.25
ATOM   1606  N   ALA R 253      25.794  16.994 -21.982 12     0 1.63         -0.15
ATOM   1607  CA  ALA R 253      26.175  16.067 -20.930 12     1 2.03          0.10
ATOM   1608  C   ALA R 253      26.187  16.769 -19.570 12     1 1.67          0.60
ATOM   1609  O   ALA R 253      25.704  16.227 -18.569 12     1 1.38         -0.55
ATOM   1610  CB  ALA R 253      27.542  15.493 -21.240 12     1 1.94          0.00
ATOM   1616  N   GLY R 254      26.683  18.012 -19.546  5     0 1.63         -0.15
ATOM   1617  CA  GLY R 254      26.716  18.816 -18.330  5     1 1.99          0.10
ATOM   1618  C   GLY R 254      25.301  19.027 -17.802  5     1 1.67          0.60
ATOM   1619  O   GLY R 254      25.020  18.825 -16.612  5     1 1.38         -0.55
ATOM   1623  N   ILE R 255      24.421  19.473 -18.695 12     0 1.63         -0.15
ATOM   1624  CA  ILE R 255      23.040  19.754 -18.359 12     0 2.03          0.10
ATOM   1625  C   ILE R 255      22.263  18.535 -17.926 12     0 1.67          0.60
ATOM   1626  O   ILE R 255      21.572  18.586 -16.917 12     0 1.38         -0.55
ATOM   1627  CB  ILE R 255      22.317  20.447 -19.525 10     0 2.03          0.00
ATOM   1628  CG1 ILE R 255      22.899  21.873 -19.682 10     1 1.99          0.00
ATOM   1629  CG2 ILE R 255      20.782  20.397 -19.361 10     0 1.94          0.00
ATOM   1630  CD1 ILE R 255      22.442  22.573 -20.915 10     0 1.94          0.00
ATOM   1642  N   LEU R 256      22.371  17.431 -18.642 12     0 1.63         -0.15
ATOM   1643  CA  LEU R 256      21.598  16.273 -18.246 12     0 2.03          0.10
ATOM   1644  C   LEU R 256      22.057  15.778 -16.882 12     1 1.67          0.60
ATOM   1645  O   LEU R 256      21.237  15.397 -16.033 12     0 1.38         -0.55
ATOM   1646  CB  LEU R 256      21.736  15.180 -19.299 10     1 1.99          0.00
ATOM   1647  CG  LEU R 256      21.093  15.518 -20.655 10     0 2.03          0.00
ATOM   1648  CD1 LEU R 256      21.411  14.414 -21.639 10     1 1.94          0.00
ATOM   1649  CD2 LEU R 256      19.604  15.725 -20.484 10     1 1.94          0.00
ATOM   1661  N   ALA R 257      23.373  15.810 -16.634 12     1 1.63         -0.15
ATOM   1662  CA  ALA R 257      23.880  15.405 -15.335 12     1 2.03          0.10
ATOM   1663  C   ALA R 257      23.359  16.340 -14.241 12     1 1.67          0.60
ATOM   1664  O   ALA R 257      22.948  15.883 -13.170 12     1 1.38         -0.55
ATOM   1665  CB  ALA R 257      25.394  15.399 -15.350 12     1 1.94          0.00
ATOM   1671  N   THR R 258      23.322  17.646 -14.536  2     0 1.63         -0.15
ATOM   1672  CA  THR R 258      22.849  18.649 -13.594  2     1 2.03          0.10
ATOM   1673  C   THR R 258      21.375  18.474 -13.287  2     0 1.67          0.60
ATOM   1674  O   THR R 258      20.956  18.547 -12.129  2     0 1.38         -0.55
ATOM   1675  CB  THR R 258      23.082  20.067 -14.130  2     0 2.03          0.25
ATOM   1676  CG2 THR R 258      22.537  21.085 -13.144  2     1 1.94          0.00
ATOM   1677  OG1 THR R 258      24.493  20.276 -14.329  2     1 1.38         -0.25
ATOM   1685  N   LEU R 259      20.574  18.241 -14.322 12     0 1.63         -0.15
ATOM   1686  CA  LEU R 259      19.150  18.074 -14.123 12     0 2.03          0.10
ATOM   1687  C   LEU R 259      18.905  16.829 -13.285 12     0 1.67          0.60
ATOM   1688  O   LEU R 259      18.097  16.849 -12.357 12     0 1.38         -0.55
ATOM   1689  CB  LEU R 259      18.449  17.915 -15.477 10     1 1.99          0.00
ATOM   1690  CG  LEU R 259      18.453  19.158 -16.404 10     0 2.03          0.00
ATOM   1691  CD1 LEU R 259      17.880  18.781 -17.748 10     1 1.94          0.00
ATOM   1692  CD2 LEU R 259      17.701  20.242 -15.788 10     0 1.94          0.00
ATOM   1704  N   SER R 260      19.666  15.758 -13.558  2     0 1.63         -0.15
ATOM   1705  CA  SER R 260      19.515  14.506 -12.829  2     1 2.03          0.10
ATOM   1706  C   SER R 260      19.861  14.706 -11.357  2     1 1.67          0.60
ATOM   1707  O   SER R 260      19.146  14.230 -10.471  2     1 1.38         -0.55
ATOM   1708  CB  SER R 260      20.427  13.458 -13.437  2     1 1.99          0.25
ATOM   1709  OG  SER R 260      20.053  13.178 -14.762  2     1 1.38         -0.25
ATOM   1715  N   HIS R 261      20.934  15.464 -11.111  4     0 1.63         -0.15
ATOM   1716  CA  HIS R 261      21.412  15.816  -9.780  3     1 2.03          0.10
ATOM   1717  C   HIS R 261      20.341  16.594  -9.039  3     0 1.67          0.60
ATOM   1718  O   HIS R 261      19.995  16.277  -7.896  3     0 1.38         -0.55
ATOM   1719  CB  HIS R 261      22.696  16.643  -9.911  3     1 1.99          0.00
ATOM   1720  CG  HIS R 261      23.342  17.106  -8.658  4     1 1.82          0.10
ATOM   1721  CD2 HIS R 261      23.436  18.339  -8.126  4     1 1.87          0.10
ATOM   1722  ND1 HIS R 261      24.038  16.264  -7.816  4     1 1.54         -0.10
ATOM   1723  CE1 HIS R 261      24.534  16.966  -6.812  4     1 1.87          0.30
ATOM   1724  NE2 HIS R 261      24.191  18.232  -6.978  4     1 1.54         -0.40
ATOM   1732  N   CYS R 262      19.793  17.613  -9.696  5     0 1.63         -0.15
ATOM   1733  CA  CYS R 262      18.782  18.427  -9.065  5     0 2.03          0.10
ATOM   1734  C   CYS R 262      17.575  17.575  -8.697  5     0 1.67          0.60
ATOM   1735  O   CYS R 262      17.054  17.694  -7.588  5     0 1.38         -0.55
ATOM   1736  CB  CYS R 262      18.350  19.539 -10.004  5     0 1.99          0.19
ATOM   1737  SG  CYS R 262      19.612  20.788 -10.280  5     0 1.69         -0.19
ATOM   1743  N   ILE R 263      17.185  16.654  -9.582 12     0 1.63         -0.15
ATOM   1744  CA  ILE R 263      16.057  15.782  -9.297 12     0 2.03          0.10
ATOM   1745  C   ILE R 263      16.344  14.876  -8.114 12     0 1.67          0.60
ATOM   1746  O   ILE R 263      15.496  14.744  -7.230 12     0 1.38         -0.55
ATOM   1747  CB  ILE R 263      15.694  14.927 -10.512 10     0 2.03          0.00
ATOM   1748  CG1 ILE R 263      15.133  15.830 -11.600 10     1 1.99          0.00
ATOM   1749  CG2 ILE R 263      14.686  13.853 -10.096 10     1 1.94          0.00
ATOM   1750  CD1 ILE R 263      15.029  15.171 -12.948 10     1 1.94          0.00
ATOM   1762  N   GLU R 264      17.525  14.252  -8.070  8     0 1.63         -0.15
ATOM   1763  CA  GLU R 264      17.837  13.378  -6.944  8     1 2.03          0.10
ATOM   1764  C   GLU R 264      17.703  14.139  -5.639  8     0 1.67          0.60
ATOM   1765  O   GLU R 264      17.134  13.637  -4.664  8     0 1.38         -0.55
ATOM   1766  CB  GLU R 264      19.259  12.816  -7.032  8     1 1.99          0.00
ATOM   1767  CG  GLU R 264      19.592  11.857  -5.874  8     1 1.99          0.00
ATOM   1768  CD  GLU R 264      20.998  11.266  -5.891  9     1 1.67          0.14
ATOM   1769  OE1 GLU R 264      21.779  11.599  -6.747  9     1 1.48         -0.57
ATOM   1770  OE2 GLU R 264      21.272  10.460  -5.025  9     1 1.48         -0.57
ATOM   1777  N   LEU R 265      18.225  15.358  -5.618 12     0 1.63         -0.15
ATOM   1778  CA  LEU R 265      18.153  16.169  -4.426 12     0 2.03          0.10
ATOM   1779  C   LEU R 265      16.712  16.544  -4.075 12     1 1.67          0.60
ATOM   1780  O   LEU R 265      16.348  16.550  -2.895 12     1 1.38         -0.55
ATOM   1781  CB  LEU R 265      19.043  17.378  -4.614 10     1 1.99          0.00
ATOM   1782  CG  LEU R 265      20.554  17.039  -4.627 10     0 2.03          0.00
ATOM   1783  CD1 LEU R 265      21.377  18.262  -4.985 10     0 1.94          0.00
ATOM   1784  CD2 LEU R 265      20.935  16.512  -3.267 10     1 1.94          0.00
ATOM   1796  N   MET R 266      15.874  16.822  -5.083  3     0 1.63         -0.15
ATOM   1797  CA  MET R 266      14.470  17.123  -4.817  3     1 2.03          0.10
ATOM   1798  C   MET R 266      13.795  15.912  -4.181  3     1 1.67          0.60
ATOM   1799  O   MET R 266      13.002  16.058  -3.247 12     1 1.38         -0.55
ATOM   1800  CB  MET R 266      13.738  17.555  -6.085  7     1 1.99          0.00
ATOM   1801  CG  MET R 266      14.151  18.930  -6.616  7     0 1.99          0.06
ATOM   1802  SD  MET R 266      13.284  19.392  -8.133  7     1 1.76         -0.12
ATOM   1803  CE  MET R 266      13.984  20.997  -8.458  7     0 1.94          0.06
ATOM   1813  N   VAL R 267      14.137  14.713  -4.663 12     0 1.63         -0.15
ATOM   1814  CA  VAL R 267      13.591  13.482  -4.109 12     1 2.03          0.10
ATOM   1815  C   VAL R 267      14.019  13.320  -2.655 12     0 1.67          0.60
ATOM   1816  O   VAL R 267      13.207  12.957  -1.801 12     0 1.38         -0.55
ATOM   1817  CB  VAL R 267      14.026  12.258  -4.931 10     0 2.03          0.00
ATOM   1818  CG1 VAL R 267      13.622  10.985  -4.206 10     1 1.94          0.00
ATOM   1819  CG2 VAL R 267      13.362  12.316  -6.312 10     1 1.94          0.00
ATOM   1829  N   LYS R 268      15.290  13.595  -2.360  4     0 1.63         -0.15
ATOM   1830  CA  LYS R 268      15.756  13.519  -0.983  4     0 2.03          0.10
ATOM   1831  C   LYS R 268      15.019  14.539  -0.104  4     1 1.67          0.60
ATOM   1832  O   LYS R 268      14.670  14.242   1.047  2     0 1.38         -0.55
ATOM   1833  CB  LYS R 268      17.272  13.701  -0.932  4     1 1.99          0.00
ATOM   1834  CG  LYS R 268      18.032  12.487  -1.484  1     1 1.99          0.00
ATOM   1835  CD  LYS R 268      19.544  12.678  -1.487 11     1 1.99          0.00
ATOM   1836  CE  LYS R 268      20.241  11.405  -1.977 11     1 1.99          0.25
ATOM   1837  NZ  LYS R 268      21.724  11.563  -2.089 11     1 1.47          0.75
ATOM   1851  N   ARG R 269      14.742  15.734  -0.642  4     0 1.63         -0.15
ATOM   1852  CA  ARG R 269      13.979  16.724   0.112  4     1 2.03          0.10
ATOM   1853  C   ARG R 269      12.586  16.182   0.437  4     0 1.67          0.60
ATOM   1854  O   ARG R 269      12.116  16.294   1.575  3     0 1.38         -0.55
ATOM   1855  CB  ARG R 269      13.848  18.030  -0.653  4     1 1.99          0.00
ATOM   1856  CG  ARG R 269      13.121  19.136   0.105  4     1 1.99          0.00
ATOM   1857  CD  ARG R 269      13.055  20.387  -0.681  4     1 1.99          0.10
ATOM   1858  NE  ARG R 269      12.309  21.436   0.013  1     1 1.63         -0.10
ATOM   1859  CZ  ARG R 269      12.831  22.284   0.923  1     1 1.67          0.50
ATOM   1860  NH1 ARG R 269      14.101  22.201   1.251  1     1 1.63          0.25
ATOM   1861  NH2 ARG R 269      12.062  23.198   1.490  1     1 1.63          0.25
ATOM   1875  N   GLU R 270      11.943  15.561  -0.559  8     0 1.63         -0.15
ATOM   1876  CA  GLU R 270      10.614  14.980  -0.386  8     1 2.03          0.10
ATOM   1877  C   GLU R 270      10.644  13.864   0.653  8     0 1.67          0.60
ATOM   1878  O   GLU R 270       9.754  13.771   1.501  8     0 1.38         -0.55
ATOM   1879  CB  GLU R 270      10.105  14.427  -1.719  8     1 1.99          0.00
ATOM   1880  CG  GLU R 270       8.739  13.769  -1.672  8     1 1.99          0.00
ATOM   1881  CD  GLU R 270       7.571  14.687  -1.433  9     1 1.67          0.14
ATOM   1882  OE1 GLU R 270       7.680  15.870  -1.665  9     1 1.48         -0.57
ATOM   1883  OE2 GLU R 270       6.558  14.176  -0.992  9     1 1.48         -0.57
ATOM   1890  N   ASP R 271      11.692  13.039   0.623  8     0 1.63         -0.15
ATOM   1891  CA  ASP R 271      11.836  11.956   1.586  9     1 2.03          0.10
ATOM   1892  C   ASP R 271      11.907  12.547   2.988  8     0 1.67          0.60
ATOM   1893  O   ASP R 271      11.197  12.101   3.897  8     0 1.38         -0.55
ATOM   1894  CB  ASP R 271      13.097  11.128   1.274  9     1 1.99          0.00
ATOM   1895  CG  ASP R 271      13.298   9.866   2.152  9     1 1.67          0.14
ATOM   1896  OD1 ASP R 271      12.491   8.967   2.071  9     1 1.48         -0.57
ATOM   1897  OD2 ASP R 271      14.278   9.802   2.897  9     1 1.48         -0.57
ATOM   1902  N   SER R 272      12.733  13.587   3.156  2     0 1.63         -0.15
ATOM   1903  CA  SER R 272      12.882  14.226   4.452  2     1 2.03          0.10
ATOM   1904  C   SER R 272      11.548  14.799   4.922  2     1 1.67          0.60
ATOM   1905  O   SER R 272      11.186  14.652   6.095  2     1 1.38         -0.55
ATOM   1906  CB  SER R 272      13.921  15.330   4.369  2     1 1.99          0.25
ATOM   1907  OG  SER R 272      15.196  14.808   4.096  2     1 1.38         -0.25
ATOM   1913  N   TRP R 273      10.794  15.411   4.006 12     0 1.63         -0.15
ATOM   1914  CA  TRP R 273       9.490  15.970   4.339 12     1 2.03          0.10
ATOM   1915  C   TRP R 273       8.529  14.892   4.815 12     0 1.67          0.60
ATOM   1916  O   TRP R 273       7.849  15.070   5.830  3     0 1.38         -0.55
ATOM   1917  CB  TRP R 273       8.876  16.703   3.149 12     1 1.99          0.00
ATOM   1918  CG  TRP R 273       7.521  17.296   3.450  3     1 1.82         -0.03
ATOM   1919  CD1 TRP R 273       7.267  18.518   4.001  6     1 1.87          0.06
ATOM   1920  CD2 TRP R 273       6.223  16.688   3.215  3     1 1.82          0.10
ATOM   1921  CE2 TRP R 273       5.259  17.597   3.648  6     1 1.82         -0.04
ATOM   1922  CE3 TRP R 273       5.816  15.471   2.683  7     0 1.78         -0.03
ATOM   1923  NE1 TRP R 273       5.909  18.708   4.125  6     1 1.54         -0.06
ATOM   1924  CZ2 TRP R 273       3.904  17.322   3.562  6     1 1.78          0.00
ATOM   1925  CZ3 TRP R 273       4.468  15.192   2.603  7     1 1.78          0.00
ATOM   1926  CH2 TRP R 273       3.534  16.093   3.024  7     1 1.78          0.00
ATOM   1937  N   GLN R 274       8.464  13.766   4.095  2     0 1.63         -0.15
ATOM   1938  CA  GLN R 274       7.546  12.705   4.490  3     0 2.03          0.10
ATOM   1939  C   GLN R 274       7.928  12.152   5.854  3     0 1.67          0.60
ATOM   1940  O   GLN R 274       7.062  11.896   6.689  3     0 1.38         -0.55
ATOM   1941  CB  GLN R 274       7.533  11.577   3.455  3     1 1.99          0.00
ATOM   1942  CG  GLN R 274       6.878  11.947   2.124  2     1 1.99          0.00
ATOM   1943  CD  GLN R 274       6.930  10.839   1.103  2     1 1.67          0.55
ATOM   1944  NE2 GLN R 274       6.799  11.213  -0.165  2     1 1.63          0.00
ATOM   1945  OE1 GLN R 274       7.085   9.652   1.430  2     1 1.38         -0.55
ATOM   1954  N   LYS R 275       9.225  12.012   6.115  4     0 1.63         -0.15
ATOM   1955  CA  LYS R 275       9.659  11.511   7.410  4     0 2.03          0.10
ATOM   1956  C   LYS R 275       9.308  12.508   8.506  4     0 1.67          0.60
ATOM   1957  O   LYS R 275       8.852  12.119   9.586  2     0 1.38         -0.55
ATOM   1958  CB  LYS R 275      11.134  11.160   7.332  4     1 1.99          0.00
ATOM   1959  CG  LYS R 275      11.339   9.901   6.484  1     1 1.99          0.00
ATOM   1960  CD  LYS R 275      12.779   9.551   6.225 11     1 1.99          0.00
ATOM   1961  CE  LYS R 275      12.848   8.224   5.455 11     1 1.99          0.25
ATOM   1962  NZ  LYS R 275      14.205   7.928   4.942 11     1 1.47          0.75
ATOM   1976  N   ARG R 276       9.450  13.806   8.221  4     0 1.63         -0.15
ATOM   1977  CA  ARG R 276       9.046  14.815   9.186  4     1 2.03          0.10
ATOM   1978  C   ARG R 276       7.568  14.649   9.499  4     0 1.67          0.60
ATOM   1979  O   ARG R 276       7.179  14.595  10.665  3     0 1.38         -0.55
ATOM   1980  CB  ARG R 276       9.298  16.223   8.662  4     1 1.99          0.00
ATOM   1981  CG  ARG R 276       8.851  17.336   9.604  4     1 1.99          0.00
ATOM   1982  CD  ARG R 276       9.232  18.690   9.110  4     1 1.99          0.10
ATOM   1983  NE  ARG R 276       8.667  19.738   9.953  1     1 1.63         -0.10
ATOM   1984  CZ  ARG R 276       9.003  21.049   9.913  1     1 1.67          0.50
ATOM   1985  NH1 ARG R 276       9.912  21.509   9.091  1     1 1.63          0.25
ATOM   1986  NH2 ARG R 276       8.421  21.909  10.710  1     1 1.63          0.25
ATOM   2000  N   LEU R 277       6.751  14.515   8.456 12     0 1.63         -0.15
ATOM   2001  CA  LEU R 277       5.314  14.364   8.612 12     1 2.03          0.10
ATOM   2002  C   LEU R 277       4.981  13.142   9.465 12     0 1.67          0.60
ATOM   2003  O   LEU R 277       4.153  13.216  10.382 12     0 1.38         -0.55
ATOM   2004  CB  LEU R 277       4.647  14.247   7.239 10     0 1.99          0.00
ATOM   2005  CG  LEU R 277       3.141  14.065   7.253 10     1 2.03          0.00
ATOM   2006  CD1 LEU R 277       2.502  15.286   7.892 10     1 1.94          0.00
ATOM   2007  CD2 LEU R 277       2.663  13.872   5.842 10     1 1.94          0.00
ATOM   2019  N   ASP R 278       5.617  11.999   9.176  8     0 1.63         -0.15
ATOM   2020  CA  ASP R 278       5.345  10.803   9.967  9     1 2.03          0.10
ATOM   2021  C   ASP R 278       5.689  11.015  11.439  8     1 1.67          0.60
ATOM   2022  O   ASP R 278       4.926  10.604  12.319  8     1 1.38         -0.55
ATOM   2023  CB  ASP R 278       6.138   9.598   9.444  9     1 1.99          0.00
ATOM   2024  CG  ASP R 278       5.611   9.003   8.130  9     1 1.67          0.14
ATOM   2025  OD1 ASP R 278       4.514   9.326   7.738  9     1 1.48         -0.57
ATOM   2026  OD2 ASP R 278       6.309   8.198   7.548  9     1 1.48         -0.57
ATOM   2031  N   LYS R 279       6.801  11.701  11.715  4     0 1.63         -0.15
ATOM   2032  CA  LYS R 279       7.188  11.958  13.096  4     1 2.03          0.10
ATOM   2033  C   LYS R 279       6.220  12.926  13.762  4     0 1.67          0.60
ATOM   2034  O   LYS R 279       5.828  12.730  14.915  2     0 1.38         -0.55
ATOM   2035  CB  LYS R 279       8.616  12.490  13.160  4     1 1.99          0.00
ATOM   2036  CG  LYS R 279       9.685  11.449  12.817  1     1 1.99          0.00
ATOM   2037  CD  LYS R 279      11.082  12.050  12.856 11     1 1.99          0.00
ATOM   2038  CE  LYS R 279      12.141  11.017  12.496 11     1 1.99          0.25
ATOM   2039  NZ  LYS R 279      13.512  11.601  12.509 11     1 1.47          0.75
ATOM   2053  N   GLU R 280       5.789  13.960  13.034  8     0 1.63         -0.15
ATOM   2054  CA  GLU R 280       4.838  14.903  13.604  8     1 2.03          0.10
ATOM   2055  C   GLU R 280       3.529  14.193  13.913  8     1 1.67          0.60
ATOM   2056  O   GLU R 280       2.910  14.441  14.948  8     1 1.38         -0.55
ATOM   2057  CB  GLU R 280       4.583  16.091  12.666  8     1 1.99          0.00
ATOM   2058  CG  GLU R 280       5.753  17.086  12.523  8     1 1.99          0.00
ATOM   2059  CD  GLU R 280       5.438  18.216  11.564  9     1 1.67          0.14
ATOM   2060  OE1 GLU R 280       4.411  18.165  10.933  9     1 1.48         -0.57
ATOM   2061  OE2 GLU R 280       6.220  19.140  11.467  9     1 1.48         -0.57
ATOM   2068  N   THR R 281       3.129  13.272  13.034  2     0 1.63         -0.15
ATOM   2069  CA  THR R 281       1.902  12.522  13.214  2     1 2.03          0.10
ATOM   2070  C   THR R 281       1.990  11.655  14.465  2     0 1.67          0.60
ATOM   2071  O   THR R 281       1.068  11.641  15.286  2     0 1.38         -0.55
ATOM   2072  CB  THR R 281       1.627  11.640  11.992  2     1 2.03          0.25
ATOM   2073  CG2 THR R 281       0.357  10.843  12.207  2     1 1.94          0.00
ATOM   2074  OG1 THR R 281       1.499  12.473  10.827  2     1 1.38         -0.25
ATOM   2082  N   GLU R 282       3.110  10.948  14.640  8     0 1.63         -0.15
ATOM   2083  CA  GLU R 282       3.268  10.128  15.834  8     1 2.03          0.10
ATOM   2084  C   GLU R 282       3.198  10.981  17.093  8     0 1.67          0.60
ATOM   2085  O   GLU R 282       2.493  10.638  18.048  8     0 1.38         -0.55
ATOM   2086  CB  GLU R 282       4.597   9.366  15.816  8     1 1.99          0.00
ATOM   2087  CG  GLU R 282       4.820   8.497  17.070  8     1 1.99          0.00
ATOM   2088  CD  GLU R 282       6.106   7.675  17.061  9     1 1.67          0.14
ATOM   2089  OE1 GLU R 282       6.799   7.663  16.071  9     1 1.48         -0.57
ATOM   2090  OE2 GLU R 282       6.398   7.081  18.081  9     1 1.48         -0.57
ATOM   2097  N   LYS R 283       3.901  12.113  17.093  4     0 1.63         -0.15
ATOM   2098  CA  LYS R 283       3.913  12.977  18.258  4     1 2.03          0.10
ATOM   2099  C   LYS R 283       2.523  13.532  18.539  4     0 1.67          0.60
ATOM   2100  O   LYS R 283       2.083  13.566  19.695  2     0 1.38         -0.55
ATOM   2101  CB  LYS R 283       4.917  14.096  18.043  4     1 1.99          0.00
ATOM   2102  CG  LYS R 283       6.371  13.627  18.073  1     1 1.99          0.00
ATOM   2103  CD  LYS R 283       7.323  14.765  17.769 11     1 1.99          0.00
ATOM   2104  CE  LYS R 283       8.768  14.281  17.742 11     1 1.99          0.25
ATOM   2105  NZ  LYS R 283       9.713  15.376  17.386 11     1 1.47          0.75
ATOM   2119  N   LYS R 284       1.793  13.901  17.484  4     0 1.63         -0.15
ATOM   2120  CA  LYS R 284       0.445  14.418  17.643  4     1 2.03          0.10
ATOM   2121  C   LYS R 284      -0.417  13.369  18.311  4     0 1.67          0.60
ATOM   2122  O   LYS R 284      -1.091  13.651  19.300  2     0 1.38         -0.55
ATOM   2123  CB  LYS R 284      -0.144  14.812  16.289  4     1 1.99          0.00
ATOM   2124  CG  LYS R 284      -1.559  15.412  16.323  1     1 1.99          0.00
ATOM   2125  CD  LYS R 284      -2.008  15.810  14.907 11     1 1.99          0.00
ATOM   2126  CE  LYS R 284      -3.358  16.533  14.904 11     1 1.99          0.25
ATOM   2127  NZ  LYS R 284      -4.476  15.641  15.292 11     1 1.47          0.75
ATOM   2141  N   ARG R 285      -0.363  12.138  17.804  4     0 1.63         -0.15
ATOM   2142  CA  ARG R 285      -1.173  11.073  18.364  4     0 2.03          0.10
ATOM   2143  C   ARG R 285      -0.802  10.798  19.815  4     0 1.67          0.60
ATOM   2144  O   ARG R 285      -1.678  10.644  20.664  3     0 1.38         -0.55
ATOM   2145  CB  ARG R 285      -0.997   9.816  17.536  4     1 1.99          0.00
ATOM   2146  CG  ARG R 285      -1.642   9.876  16.152  4     1 1.99          0.00
ATOM   2147  CD  ARG R 285      -1.305   8.684  15.338  4     1 1.99          0.10
ATOM   2148  NE  ARG R 285      -1.921   8.733  14.021  1     1 1.63         -0.10
ATOM   2149  CZ  ARG R 285      -1.610   7.913  12.998  1     1 1.67          0.50
ATOM   2150  NH1 ARG R 285      -0.688   6.990  13.152  1     1 1.63          0.25
ATOM   2151  NH2 ARG R 285      -2.231   8.038  11.838  1     1 1.63          0.25
ATOM   2165  N   ARG R 286       0.492  10.799  20.136  4     0 1.63         -0.15
ATOM   2166  CA  ARG R 286       0.892  10.571  21.518  4     1 2.03          0.10
ATOM   2167  C   ARG R 286       0.382  11.683  22.427  4     1 1.67          0.60
ATOM   2168  O   ARG R 286      -0.058  11.427  23.554  3     1 1.38         -0.55
ATOM   2169  CB  ARG R 286       2.402  10.452  21.631  4     1 1.99          0.00
ATOM   2170  CG  ARG R 286       2.988   9.146  21.080  4     1 1.99          0.00
ATOM   2171  CD  ARG R 286       4.468   9.096  21.236  4     1 1.99          0.10
ATOM   2172  NE  ARG R 286       5.041   7.865  20.694  1     1 1.63         -0.10
ATOM   2173  CZ  ARG R 286       5.120   6.697  21.341  1     1 1.67          0.50
ATOM   2174  NH1 ARG R 286       4.665   6.560  22.571  1     1 1.63          0.25
ATOM   2175  NH2 ARG R 286       5.669   5.691  20.706  1     1 1.63          0.25
ATOM   2189  N   THR R 287       0.402  12.913  21.919  2     0 1.63         -0.15
ATOM   2190  CA  THR R 287      -0.050  14.067  22.666  2     1 2.03          0.10
ATOM   2191  C   THR R 287      -1.544  13.937  22.934  2     0 1.67          0.60
ATOM   2192  O   THR R 287      -2.002  14.171  24.058  2     0 1.38         -0.55
ATOM   2193  CB  THR R 287       0.240  15.354  21.882  2     1 2.03          0.25
ATOM   2194  CG2 THR R 287      -0.180  16.568  22.677  2     1 1.94          0.00
ATOM   2195  OG1 THR R 287       1.641  15.439  21.635  2     1 1.38         -0.25
ATOM   2203  N   GLU R 288      -2.304  13.543  21.905  8     0 1.63         -0.15
ATOM   2204  CA  GLU R 288      -3.740  13.362  22.050  8     1 2.03          0.10
ATOM   2205  C   GLU R 288      -4.050  12.259  23.053  8     0 1.67          0.60
ATOM   2206  O   GLU R 288      -4.962  12.402  23.871  8     0 1.38         -0.55
ATOM   2207  CB  GLU R 288      -4.391  13.030  20.703  8     1 1.99          0.00
ATOM   2208  CG  GLU R 288      -4.431  14.190  19.708  8     1 1.99          0.00
ATOM   2209  CD  GLU R 288      -4.998  13.802  18.359  9     1 1.67          0.14
ATOM   2210  OE1 GLU R 288      -5.293  12.652  18.150  9     1 1.48         -0.57
ATOM   2211  OE2 GLU R 288      -5.120  14.677  17.519  9     1 1.48         -0.57
ATOM   2218  N   GLU R 289      -3.270  11.171  23.040  8     0 1.63         -0.15
ATOM   2219  CA  GLU R 289      -3.529  10.112  24.002  8     0 2.03          0.10
ATOM   2220  C   GLU R 289      -3.244  10.618  25.412  8     0 1.67          0.60
ATOM   2221  O   GLU R 289      -4.001  10.332  26.340  8     0 1.38         -0.55
ATOM   2222  CB  GLU R 289      -2.684   8.868  23.703  8     1 1.99          0.00
ATOM   2223  CG  GLU R 289      -3.064   8.078  22.412  8     1 1.99          0.00
ATOM   2224  CD  GLU R 289      -4.452   7.458  22.424  9     1 1.67          0.14
ATOM   2225  OE1 GLU R 289      -4.779   6.774  23.362  9     1 1.48         -0.57
ATOM   2226  OE2 GLU R 289      -5.193   7.672  21.475  9     1 1.48         -0.57
ATOM   2233  N   ALA R 290      -2.184  11.418  25.575 12     0 1.63         -0.15
ATOM   2234  CA  ALA R 290      -1.866  11.962  26.886 12     1 2.03          0.10
ATOM   2235  C   ALA R 290      -2.997  12.857  27.380 12     1 1.67          0.60
ATOM   2236  O   ALA R 290      -3.380  12.802  28.554 12     1 1.38         -0.55
ATOM   2237  CB  ALA R 290      -0.571  12.738  26.830 12     1 1.94          0.00
ATOM   2243  N   TYR R 291      -3.561  13.655  26.468  3     0 1.63         -0.15
ATOM   2244  CA  TYR R 291      -4.672  14.523  26.808  3     1 2.03          0.10
ATOM   2245  C   TYR R 291      -5.838  13.674  27.278  3     0 1.67          0.60
ATOM   2246  O   TYR R 291      -6.411  13.928  28.335  3     0 1.38         -0.55
ATOM   2247  CB  TYR R 291      -5.086  15.394  25.628  3     1 1.99          0.00
ATOM   2248  CG  TYR R 291      -6.246  16.337  25.934  3     1 1.82          0.00
ATOM   2249  CD1 TYR R 291      -6.008  17.527  26.623  6     1 1.78          0.00
ATOM   2250  CD2 TYR R 291      -7.534  16.022  25.528  6     1 1.78          0.00
ATOM   2251  CE1 TYR R 291      -7.051  18.395  26.894  6     1 1.78          0.00
ATOM   2252  CE2 TYR R 291      -8.576  16.891  25.801  6     1 1.78          0.00
ATOM   2253  CZ  TYR R 291      -8.338  18.072  26.480  6     1 1.82          0.25
ATOM   2254  OH  TYR R 291      -9.376  18.936  26.749  6     1 1.38         -0.25
ATOM   2264  N   LYS R 292      -6.190  12.649  26.497  4     0 1.63         -0.15
ATOM   2265  CA  LYS R 292      -7.300  11.786  26.860  4     0 2.03          0.10
ATOM   2266  C   LYS R 292      -7.053  11.095  28.198  4     0 1.67          0.60
ATOM   2267  O   LYS R 292      -7.991  10.908  28.985  2     1 1.38         -0.55
ATOM   2268  CB  LYS R 292      -7.565  10.756  25.766  4     1 1.99          0.00
ATOM   2269  CG  LYS R 292      -8.188  11.339  24.495  1     1 1.99          0.00
ATOM   2270  CD  LYS R 292      -8.637  10.234  23.556 11     1 1.99          0.00
ATOM   2271  CE  LYS R 292      -7.443   9.521  22.966 11     1 1.99          0.25
ATOM   2272  NZ  LYS R 292      -7.835   8.459  21.993 11     1 1.47          0.75
ATOM   2286  N   ASN R 293      -5.802  10.730  28.487  2     0 1.63         -0.15
ATOM   2287  CA  ASN R 293      -5.512  10.110  29.767  2     0 2.03          0.10
ATOM   2288  C   ASN R 293      -5.811  11.109  30.881  2     0 1.67          0.60
ATOM   2289  O   ASN R 293      -6.411  10.749  31.898  2     0 1.38         -0.55
ATOM   2290  CB  ASN R 293      -4.068   9.653  29.826  2     1 1.99          0.00
ATOM   2291  CG  ASN R 293      -3.796   8.440  28.964  2     1 1.67          0.55
ATOM   2292  ND2 ASN R 293      -2.546   8.245  28.623  2     1 1.63          0.00
ATOM   2293  OD1 ASN R 293      -4.706   7.682  28.601  2     1 1.38         -0.55
ATOM   2300  N   ALA R 294      -5.441  12.379  30.670 12     0 1.63         -0.15
ATOM   2301  CA  ALA R 294      -5.719  13.421  31.652 12     1 2.03          0.10
ATOM   2302  C   ALA R 294      -7.222  13.584  31.846 12     0 1.67          0.60
ATOM   2303  O   ALA R 294      -7.706  13.756  32.970 12     0 1.38         -0.55
ATOM   2304  CB  ALA R 294      -5.108  14.740  31.211 12     1 1.94          0.00
ATOM   2310  N   MET R 295      -7.978  13.496  30.745  3     0 1.63         -0.15
ATOM   2311  CA  MET R 295      -9.419  13.663  30.841  3     0 2.03          0.10
ATOM   2312  C   MET R 295      -9.996  12.486  31.609  3     0 1.67          0.60
ATOM   2313  O   MET R 295     -10.944  12.634  32.386 12     0 1.38         -0.55
ATOM   2314  CB  MET R 295     -10.060  13.747  29.462  7     1 1.99          0.00
ATOM   2315  CG  MET R 295      -9.650  14.956  28.639  7     1 1.99          0.06
ATOM   2316  SD  MET R 295      -9.990  16.521  29.412  7     1 1.76         -0.12
ATOM   2317  CE  MET R 295      -8.353  16.854  30.062  7     1 1.94          0.06
ATOM   2327  N   THR R 296      -9.399  11.312  31.423  2     0 1.63         -0.15
ATOM   2328  CA  THR R 296      -9.860  10.139  32.127  2     1 2.03          0.10
ATOM   2329  C   THR R 296      -9.667  10.360  33.614  2     0 1.67          0.60
ATOM   2330  O   THR R 296     -10.573  10.097  34.396  2     0 1.38         -0.55
ATOM   2331  CB  THR R 296      -9.137   8.865  31.668  2     1 2.03          0.25
ATOM   2332  CG2 THR R 296      -9.636   7.673  32.476  2     1 1.94          0.00
ATOM   2333  OG1 THR R 296      -9.392   8.652  30.268  2     1 1.38         -0.25
ATOM   2341  N   GLU R 297      -8.513  10.899  34.019  8     0 1.63         -0.15
ATOM   2342  CA  GLU R 297      -8.306  11.137  35.444  8     1 2.03          0.10
ATOM   2343  C   GLU R 297      -9.362  12.109  35.989  8     1 1.67          0.60
ATOM   2344  O   GLU R 297      -9.915  11.891  37.068  8     1 1.38         -0.55
ATOM   2345  CB  GLU R 297      -6.899  11.682  35.720  8     1 1.99          0.00
ATOM   2346  CG  GLU R 297      -5.762  10.673  35.523  8     1 1.99          0.00
ATOM   2347  CD  GLU R 297      -4.378  11.255  35.812  9     1 1.67          0.14
ATOM   2348  OE1 GLU R 297      -4.276  12.441  36.029  9     1 1.48         -0.57
ATOM   2349  OE2 GLU R 297      -3.431  10.499  35.828  9     1 1.48         -0.57
ATOM   2356  N   LEU R 298      -9.727  13.125  35.206 12     0 1.63         -0.15
ATOM   2357  CA  LEU R 298     -10.749  14.084  35.636 12     1 2.03          0.10
ATOM   2358  C   LEU R 298     -12.116  13.401  35.804 12     1 1.67          0.60
ATOM   2359  O   LEU R 298     -12.934  13.806  36.639 12     0 1.38         -0.55
ATOM   2360  CB  LEU R 298     -10.852  15.242  34.636 10     1 1.99          0.00
ATOM   2361  CG  LEU R 298      -9.622  16.164  34.573 10     1 2.03          0.00
ATOM   2362  CD1 LEU R 298      -9.804  17.177  33.453 10     1 1.94          0.00
ATOM   2363  CD2 LEU R 298      -9.439  16.848  35.913 10     1 1.94          0.00
ATOM   2375  N   LYS R 299     -12.343  12.344  35.023  4     0 1.63         -0.15
ATOM   2376  CA  LYS R 299     -13.565  11.551  35.061  4     1 2.03          0.10
ATOM   2377  C   LYS R 299     -13.500  10.386  36.069  4     0 1.67          0.60
ATOM   2378  O   LYS R 299     -14.457   9.616  36.179  2     1 1.38         -0.55
ATOM   2379  CB  LYS R 299     -13.894  11.032  33.667  4     1 1.99          0.00
ATOM   2380  CG  LYS R 299     -14.258  12.139  32.669  1     1 1.99          0.00
ATOM   2381  CD  LYS R 299     -14.563  11.582  31.290 11     1 1.99          0.00
ATOM   2382  CE  LYS R 299     -14.913  12.699  30.315 11     1 1.99          0.25
ATOM   2383  NZ  LYS R 299     -15.207  12.179  28.952 11     1 1.47          0.75
ATOM   2397  N   LYS R 300     -12.381  10.262  36.807  4     0 1.63         -0.15
ATOM   2398  CA  LYS R 300     -12.174   9.234  37.835  4     1 2.03          0.10
ATOM   2399  C   LYS R 300     -11.874   9.740  39.292  4     1 1.67          0.60
ATOM   2400  O   LYS R 300     -11.036   9.125  39.951  2     1 1.38         -0.55
ATOM   2401  CB  LYS R 300     -11.054   8.280  37.411  4     1 1.99          0.00
ATOM   2402  CG  LYS R 300     -11.321   7.487  36.118  1     1 1.99          0.00
ATOM   2403  CD  LYS R 300     -12.458   6.501  36.273 11     1 1.99          0.00
ATOM   2404  CE  LYS R 300     -12.650   5.697  34.993 11     1 1.99          0.25
ATOM   2405  NZ  LYS R 300     -13.777   4.724  35.106 11     1 1.47          0.75
ATOM   2419  N   LYS R 301     -12.509  10.821  39.835  4     1 1.63         -0.15
ATOM   2420  CA  LYS R 301     -13.550  11.663  39.235  4     0 2.03          0.10
ATOM   2421  C   LYS R 301     -13.794  12.994  39.937  4     1 1.67          0.60
ATOM   2422  O   LYS R 301     -13.785  13.108  41.165  2     1 1.38         -0.55
ATOM   2423  CB  LYS R 301     -14.865  10.855  39.171  4     0 1.99          0.00
ATOM   2424  CG  LYS R 301     -15.403  10.388  40.499  1     0 1.99          0.00
ATOM   2425  CD  LYS R 301     -16.591   9.433  40.325 11     1 1.99          0.00
ATOM   2426  CE  LYS R 301     -17.173   9.014  41.676 11     1 1.99          0.25
ATOM   2427  NZ  LYS R 301     -18.326   8.067  41.524 11     1 1.47          0.75
ATOM   2441  N   SER R 302     -14.206  13.967  39.130  2     0 1.63         -0.15
ATOM   2442  CA  SER R 302     -14.653  15.285  39.577  2     1 2.03          0.10
ATOM   2443  C   SER R 302     -15.938  15.195  40.401  2     1 1.67          0.60
ATOM   2444  O   SER R 302     -16.275  16.096  41.172  2     1 1.38         -0.55
ATOM   2445  CB  SER R 302     -14.853  16.188  38.371  2     1 1.99          0.25
ATOM   2446  OG  SER R 302     -15.927  15.754  37.576  2     1 1.38         -0.25
ATOM   2452  N   HIS R 303     -16.610  14.055  40.309  4     0 1.63         -0.15
ATOM   2453  CA  HIS R 303     -17.860  13.816  41.007  3     1 2.03          0.10
ATOM   2454  C   HIS R 303     -17.626  13.462  42.474  3     0 1.67          0.60
ATOM   2455  O   HIS R 303     -18.579  13.234  43.218  3     1 1.38         -0.55
ATOM   2456  CB  HIS R 303     -18.644  12.697  40.338  3     1 1.99          0.00
ATOM   2457  CG  HIS R 303     -19.114  13.016  38.962  4     1 1.82          0.10
ATOM   2458  CD2 HIS R 303     -18.749  12.510  37.761  4     1 1.87          0.10
ATOM   2459  ND1 HIS R 303     -20.081  13.962  38.704  4     1 1.54         -0.10
ATOM   2460  CE1 HIS R 303     -20.293  14.025  37.400  4     1 1.87          0.30
ATOM   2461  NE2 HIS R 303     -19.498  13.154  36.806  4     1 1.54         -0.40
ATOM   2469  N   PHE R 304     -16.361  13.498  42.921  3     0 1.63         -0.15
ATOM   2470  CA  PHE R 304     -16.086  13.338  44.340  3     1 2.03          0.10
ATOM   2471  C   PHE R 304     -16.295  14.686  45.045  3     1 1.67          0.60
ATOM   2472  O   PHE R 304     -16.213  14.773  46.270  3     1 1.38         -0.55
ATOM   2473  CB  PHE R 304     -14.662  12.846  44.628  7     1 1.99          0.00
ATOM   2474  CG  PHE R 304     -14.383  11.383  44.350  7     1 1.82          0.00
ATOM   2475  CD1 PHE R 304     -13.387  10.995  43.470  7     1 1.78          0.00
ATOM   2476  CD2 PHE R 304     -15.114  10.394  44.994  7     1 1.78          0.00
ATOM   2477  CE1 PHE R 304     -13.119   9.654  43.243  7     1 1.78          0.00
ATOM   2478  CE2 PHE R 304     -14.855   9.056  44.766  7     1 1.78          0.00
ATOM   2479  CZ  PHE R 304     -13.853   8.686  43.889  7     1 1.78          0.00
ATOM   2489  N   GLY R 305     -16.565  15.744  44.265  5     0 1.63         -0.15
ATOM   2490  CA  GLY R 305     -16.840  17.073  44.794  5     1 1.99          0.10
ATOM   2491  C   GLY R 305     -15.634  17.991  44.907  5     1 1.67          0.60
ATOM   2492  O   GLY R 305     -15.815  19.178  45.172  5     1 1.38         -0.55
ATOM   2496  N   GLY R 306     -14.425  17.437  44.701  5     0 1.63         -0.15
ATOM   2497  CA  GLY R 306     -13.134  18.147  44.797  5     1 1.99          0.10
ATOM   2498  C   GLY R 306     -13.280  19.582  45.306  5     1 1.67          0.60
ATOM   2499  O   GLY R 306     -13.239  20.515  44.506  5     1 1.38         -0.55
ATOM   2503  N   PRO R 307     -13.417  19.777  46.632  3     0 1.63         -0.25
ATOM   2504  CA  PRO R 307     -13.675  21.042  47.287  3     0 2.03          0.10
ATOM   2505  C   PRO R 307     -12.650  22.121  47.023  3     1 1.67          0.60
ATOM   2506  O   PRO R 307     -11.450  21.853  46.941  3     1 1.38         -0.55
ATOM   2507  CB  PRO R 307     -13.652  20.660  48.774  3     1 1.99          0.00
ATOM   2508  CG  PRO R 307     -13.977  19.187  48.802  3     1 1.99          0.00
ATOM   2509  CD  PRO R 307     -13.315  18.629  47.574  3     1 1.99          0.10
ATOM   2517  N   ASP R 308     -13.135  23.351  46.959  8     0 1.63         -0.15
ATOM   2518  CA  ASP R 308     -12.326  24.549  46.830  9     1 2.03          0.10
ATOM   2519  C   ASP R 308     -13.097  25.584  47.632  8     1 1.67          0.60
ATOM   2520  O   ASP R 308     -12.786  26.768  47.704  8     1 1.38         -0.55
ATOM   2521  CB  ASP R 308     -12.087  24.929  45.357  9     1 1.99          0.00
ATOM   2522  CG  ASP R 308     -13.331  25.292  44.554  9     1 1.67          0.14
ATOM   2523  OD1 ASP R 308     -14.388  25.368  45.114  9     1 1.48         -0.57
ATOM   2524  OD2 ASP R 308     -13.199  25.465  43.356  9     1 1.48         -0.57
ATOM   2529  N   TYR R 309     -14.048  25.055  48.388  3     0 1.63         -0.15
ATOM   2530  CA  TYR R 309     -14.920  25.851  49.242  3     1 2.03          0.10
ATOM   2531  C   TYR R 309     -14.153  26.209  50.505  3     1 1.67          0.60
ATOM   2532  O   TYR R 309     -14.569  27.036  51.314  3     1 1.38         -0.55
ATOM   2533  CB  TYR R 309     -16.144  25.017  49.591  3     1 1.99          0.00
ATOM   2534  CG  TYR R 309     -16.915  24.604  48.368  3     1 1.82          0.00
ATOM   2535  CD1 TYR R 309     -16.771  23.307  47.905  6     1 1.78          0.00
ATOM   2536  CD2 TYR R 309     -17.740  25.494  47.699  6     1 1.78          0.00
ATOM   2537  CE1 TYR R 309     -17.440  22.891  46.780  6     1 1.78          0.00
ATOM   2538  CE2 TYR R 309     -18.420  25.078  46.567  6     1 1.78          0.00
ATOM   2539  CZ  TYR R 309     -18.271  23.780  46.108  6     1 1.82          0.25
ATOM   2540  OH  TYR R 309     -18.946  23.363  44.981  6     1 1.38         -0.25
ATOM      1  N   PHE L 151       2.370  29.532   9.960  3     1 1.63         -0.15
ATOM      2  CA  PHE L 151       1.944  28.392   9.175  3     0 2.03          0.10
ATOM      3  C   PHE L 151       1.792  28.680   7.662  3     0 1.67          0.60
ATOM      4  O   PHE L 151       1.482  27.757   6.886  3     1 1.38         -0.55
ATOM      5  CB  PHE L 151       0.601  27.899   9.727  7     1 1.99          0.00
ATOM      6  CG  PHE L 151       0.666  27.420  11.178  7     0 1.82          0.00
ATOM      7  CD1 PHE L 151       1.876  27.154  11.802  7     1 1.78          0.00
ATOM      8  CD2 PHE L 151      -0.492  27.250  11.910  7     1 1.78          0.00
ATOM      9  CE1 PHE L 151       1.928  26.734  13.116  7     1 1.78          0.00
ATOM     10  CE2 PHE L 151      -0.449  26.823  13.227  7     1 1.78          0.00
ATOM     11  CZ  PHE L 151       0.765  26.568  13.831  7     1 1.78          0.00
ATOM     21  N   LYS L 152       2.041  29.931   7.238  4     1 1.63         -0.15
ATOM     22  CA  LYS L 152       1.913  30.343   5.831  4     1 2.03          0.10
ATOM     23  C   LYS L 152       3.241  30.677   5.147  4     1 1.67          0.60
ATOM     24  O   LYS L 152       3.356  30.577   3.924  2     1 1.38         -0.55
ATOM     25  CB  LYS L 152       0.970  31.541   5.699  4     1 1.99          0.00
ATOM     26  CG  LYS L 152      -0.478  31.277   6.107  1     1 1.99          0.00
ATOM     27  CD  LYS L 152      -1.146  30.283   5.191 11     1 1.99          0.00
ATOM     28  CE  LYS L 152      -2.607  30.094   5.556 11     1 1.99          0.25
ATOM     29  NZ  LYS L 152      -3.272  29.101   4.670 11     1 1.47          0.75
ATOM     43  N   LYS L 153       4.243  31.071   5.921  4     0 1.63         -0.15
ATOM     44  CA  LYS L 153       5.534  31.474   5.348  4     1 2.03          0.10
ATOM     45  C   LYS L 153       6.205  30.365   4.530  4     0 1.67          0.60
ATOM     46  O   LYS L 153       6.043  29.172   4.795  2     1 1.38         -0.55
ATOM     47  CB  LYS L 153       6.513  31.891   6.447  4     1 1.99          0.00
ATOM     48  CG  LYS L 153       6.172  33.154   7.185  1     1 1.99          0.00
ATOM     49  CD  LYS L 153       7.207  33.406   8.256 11     1 1.99          0.00
ATOM     50  CE  LYS L 153       6.887  34.622   9.085 11     1 1.99          0.25
ATOM     51  NZ  LYS L 153       7.892  34.809  10.156 11     1 1.47          0.75
ATOM     65  N   GLY L 154       7.051  30.766   3.581  5     1 1.63         -0.15
ATOM     66  CA  GLY L 154       7.829  29.826   2.761  5     1 1.99          0.10
ATOM     67  C   GLY L 154       8.804  28.960   3.580  5     1 1.67          0.60
ATOM     68  O   GLY L 154       9.342  27.973   3.079  5     1 1.38         -0.55
ATOM     72  N   HIS L 155       9.019  29.353   4.835  4     0 1.63         -0.15
ATOM     73  CA  HIS L 155       9.895  28.682   5.784  3     1 2.03          0.10
ATOM     74  C   HIS L 155       9.086  27.858   6.770  3     0 1.67          0.60
ATOM     75  O   HIS L 155       9.646  27.288   7.716  3     0 1.38         -0.55
ATOM     76  CB  HIS L 155      10.615  29.740   6.602  3     1 1.99          0.00
ATOM     77  CG  HIS L 155      11.348  30.628   5.766  4     1 1.82          0.10
ATOM     78  CD2 HIS L 155      11.065  31.887   5.379  4     1 1.87          0.10
ATOM     79  ND1 HIS L 155      12.506  30.280   5.145  4     1 1.54         -0.10
ATOM     80  CE1 HIS L 155      12.913  31.277   4.423  4     1 1.87          0.30
ATOM     81  NE2 HIS L 155      12.049  32.272   4.540  4     1 1.54         -0.40
ATOM     89  N   SER L 156       7.778  27.782   6.539  2     0 1.63         -0.15
ATOM     90  CA  SER L 156       6.872  27.118   7.451  2     0 2.03          0.10
ATOM     91  C   SER L 156       7.093  25.626   7.636  2     0 1.67          0.60
ATOM     92  O   SER L 156       6.660  25.078   8.627  2     0 1.38         -0.55
ATOM     93  CB  SER L 156       5.439  27.395   7.062  2     0 1.99          0.25
ATOM     94  OG  SER L 156       5.123  26.836   5.820  2     1 1.38         -0.25
ATOM    100  N   LEU L 157       7.781  24.925   6.753 12     0 1.63         -0.15
ATOM    101  CA  LEU L 157       7.978  23.509   7.071 12     1 2.03          0.10
ATOM    102  C   LEU L 157       8.762  23.402   8.380 12     0 1.67          0.60
ATOM    103  O   LEU L 157       8.393  22.662   9.300 12     0 1.38         -0.55
ATOM    104  CB  LEU L 157       8.711  22.788   5.949 10     1 1.99          0.00
ATOM    105  CG  LEU L 157       9.023  21.307   6.190 10     1 2.03          0.00
ATOM    106  CD1 LEU L 157       7.725  20.548   6.411 10     1 1.94          0.00
ATOM    107  CD2 LEU L 157       9.771  20.754   4.981 10     1 1.94          0.00
ATOM    119  N   ARG L 158       9.842  24.177   8.470  4     0 1.63         -0.15
ATOM    120  CA  ARG L 158      10.675  24.163   9.655  4     1 2.03          0.10
ATOM    121  C   ARG L 158      10.001  24.911  10.791  4     0 1.67          0.60
ATOM    122  O   ARG L 158       9.998  24.430  11.927  3     0 1.38         -0.55
ATOM    123  CB  ARG L 158      12.031  24.789   9.374  4     1 1.99          0.00
ATOM    124  CG  ARG L 158      12.995  24.751  10.549  4     1 1.99          0.00
ATOM    125  CD  ARG L 158      14.370  25.196  10.178  4     1 1.99          0.10
ATOM    126  NE  ARG L 158      15.259  25.163  11.330  1     1 1.63         -0.10
ATOM    127  CZ  ARG L 158      16.603  25.277  11.284  1     1 1.67          0.50
ATOM    128  NH1 ARG L 158      17.228  25.419  10.145  1     1 1.63          0.25
ATOM    129  NH2 ARG L 158      17.307  25.235  12.397  1     1 1.63          0.25
ATOM    143  N   GLU L 159       9.423  26.084  10.502  8     0 1.63         -0.15
ATOM    144  CA  GLU L 159       8.788  26.837  11.578  8     1 2.03          0.10
ATOM    145  C   GLU L 159       7.614  26.034  12.157  8     0 1.67          0.60
ATOM    146  O   GLU L 159       7.445  25.992  13.372  8     0 1.38         -0.55
ATOM    147  CB  GLU L 159       8.390  28.253  11.135  8     1 1.99          0.00
ATOM    148  CG  GLU L 159       7.884  29.157  12.274  8     1 1.99          0.00
ATOM    149  CD  GLU L 159       7.730  30.639  11.887  9     1 1.67          0.14
ATOM    150  OE1 GLU L 159       8.050  30.996  10.783  9     1 1.48         -0.57
ATOM    151  OE2 GLU L 159       7.289  31.407  12.718  9     1 1.48         -0.57
ATOM    158  N   LYS L 160       6.832  25.339  11.312  4     0 1.63         -0.15
ATOM    159  CA  LYS L 160       5.746  24.524  11.836  4     0 2.03          0.10
ATOM    160  C   LYS L 160       6.285  23.418  12.681  4     0 1.67          0.60
ATOM    161  O   LYS L 160       5.749  23.158  13.746  2     0 1.38         -0.55
ATOM    162  CB  LYS L 160       4.904  23.842  10.760  4     0 1.99          0.00
ATOM    163  CG  LYS L 160       3.981  24.679  10.017  1     0 1.99          0.00
ATOM    164  CD  LYS L 160       3.173  23.837   9.071 11     0 1.99          0.00
ATOM    165  CE  LYS L 160       2.141  24.672   8.449 11     0 1.99          0.25
ATOM    166  NZ  LYS L 160       2.596  25.345   7.206 11     1 1.47          0.75
ATOM    180  N   LEU L 161       7.367  22.775  12.256 12     0 1.63         -0.15
ATOM    181  CA  LEU L 161       7.864  21.689  13.069 12     0 2.03          0.10
ATOM    182  C   LEU L 161       8.294  22.235  14.427 12     0 1.67          0.60
ATOM    183  O   LEU L 161       8.027  21.627  15.467 12     0 1.38         -0.55
ATOM    184  CB  LEU L 161       9.009  20.966  12.378 10     1 1.99          0.00
ATOM    185  CG  LEU L 161       9.512  19.751  13.134 10     1 2.03          0.00
ATOM    186  CD1 LEU L 161       8.336  18.769  13.295 10     1 1.94          0.00
ATOM    187  CD2 LEU L 161      10.658  19.116  12.364 10     1 1.94          0.00
ATOM    199  N   ALA L 162       8.958  23.396  14.428 12     0 1.63         -0.15
ATOM    200  CA  ALA L 162       9.378  24.009  15.678 12     1 2.03          0.10
ATOM    201  C   ALA L 162       8.169  24.304  16.569 12     0 1.67          0.60
ATOM    202  O   ALA L 162       8.215  24.080  17.789 12     1 1.38         -0.55
ATOM    203  CB  ALA L 162      10.135  25.293  15.390 12     1 1.94          0.00
ATOM    209  N   GLU L 163       7.072  24.778  15.960  8     0 1.63         -0.15
ATOM    210  CA  GLU L 163       5.860  25.061  16.712  8     0 2.03          0.10
ATOM    211  C   GLU L 163       5.219  23.778  17.215  8     0 1.67          0.60
ATOM    212  O   GLU L 163       4.747  23.728  18.348  8     0 1.38         -0.55
ATOM    213  CB  GLU L 163       4.862  25.865  15.863  8     0 1.99          0.00
ATOM    214  CG  GLU L 163       5.284  27.324  15.612  8     1 1.99          0.00
ATOM    215  CD  GLU L 163       5.341  28.139  16.886  9     1 1.67          0.14
ATOM    216  OE1 GLU L 163       4.361  28.171  17.586  9     1 1.48         -0.57
ATOM    217  OE2 GLU L 163       6.365  28.723  17.162  9     1 1.48         -0.57
ATOM    224  N   MET L 164       5.248  22.717  16.413  3     0 1.63         -0.15
ATOM    225  CA  MET L 164       4.647  21.466  16.834  3     0 2.03          0.10
ATOM    226  C   MET L 164       5.362  20.934  18.058  3     0 1.67          0.60
ATOM    227  O   MET L 164       4.721  20.557  19.043 12     0 1.38         -0.55
ATOM    228  CB  MET L 164       4.696  20.433  15.712  7     0 1.99          0.00
ATOM    229  CG  MET L 164       3.782  20.720  14.514  7     0 1.99          0.06
ATOM    230  SD  MET L 164       4.019  19.547  13.207  7     0 1.76         -0.12
ATOM    231  CE  MET L 164       3.288  18.149  13.983  7     1 1.94          0.06
ATOM    241  N   GLU L 165       6.694  20.971  18.031  8     0 1.63         -0.15
ATOM    242  CA  GLU L 165       7.471  20.503  19.170  8     0 2.03          0.10
ATOM    243  C   GLU L 165       7.239  21.397  20.382  8     1 1.67          0.60
ATOM    244  O   GLU L 165       7.132  20.904  21.512  8     1 1.38         -0.55
ATOM    245  CB  GLU L 165       8.945  20.391  18.791  8     1 1.99          0.00
ATOM    246  CG  GLU L 165       9.216  19.225  17.824  8     1 1.99          0.00
ATOM    247  CD  GLU L 165       8.959  17.861  18.473  9     1 1.67          0.14
ATOM    248  OE1 GLU L 165       9.552  17.599  19.494  9     1 1.48         -0.57
ATOM    249  OE2 GLU L 165       8.147  17.103  17.971  9     1 1.48         -0.57
ATOM    256  N   THR L 166       7.084  22.700  20.151  2     0 1.63         -0.15
ATOM    257  CA  THR L 166       6.801  23.621  21.231  2     1 2.03          0.10
ATOM    258  C   THR L 166       5.473  23.285  21.888  2     0 1.67          0.60
ATOM    259  O   THR L 166       5.385  23.216  23.115  2     0 1.38         -0.55
ATOM    260  CB  THR L 166       6.755  25.064  20.722  2     0 2.03          0.25
ATOM    261  CG2 THR L 166       6.349  25.998  21.815  2     1 1.94          0.00
ATOM    262  OG1 THR L 166       8.042  25.425  20.191  2     1 1.38         -0.25
ATOM    270  N   PHE L 167       4.443  23.045  21.081  3     0 1.63         -0.15
ATOM    271  CA  PHE L 167       3.139  22.722  21.625  3     0 2.03          0.10
ATOM    272  C   PHE L 167       3.175  21.381  22.350  3     0 1.67          0.60
ATOM    273  O   PHE L 167       2.582  21.232  23.418  3     0 1.38         -0.55
ATOM    274  CB  PHE L 167       2.088  22.737  20.529  7     0 1.99          0.00
ATOM    275  CG  PHE L 167       1.730  24.126  20.078  7     0 1.82          0.00
ATOM    276  CD1 PHE L 167       1.917  24.517  18.766  7     0 1.78          0.00
ATOM    277  CD2 PHE L 167       1.227  25.058  20.979  7     1 1.78          0.00
ATOM    278  CE1 PHE L 167       1.613  25.804  18.356  7     0 1.78          0.00
ATOM    279  CE2 PHE L 167       0.917  26.346  20.566  7     1 1.78          0.00
ATOM    280  CZ  PHE L 167       1.112  26.714  19.254  7     1 1.78          0.00
ATOM    290  N   ARG L 168       3.918  20.415  21.813  4     0 1.63         -0.15
ATOM    291  CA  ARG L 168       4.051  19.127  22.478  4     0 2.03          0.10
ATOM    292  C   ARG L 168       4.724  19.316  23.838  4     0 1.67          0.60
ATOM    293  O   ARG L 168       4.327  18.692  24.826  3     0 1.38         -0.55
ATOM    294  CB  ARG L 168       4.826  18.166  21.592  4     1 1.99          0.00
ATOM    295  CG  ARG L 168       4.024  17.675  20.379  4     1 1.99          0.00
ATOM    296  CD  ARG L 168       4.843  16.929  19.374  4     1 1.99          0.10
ATOM    297  NE  ARG L 168       3.992  16.373  18.320  1     1 1.63         -0.10
ATOM    298  CZ  ARG L 168       4.394  15.995  17.085  1     1 1.67          0.50
ATOM    299  NH1 ARG L 168       5.647  16.132  16.690  1     1 1.63          0.25
ATOM    300  NH2 ARG L 168       3.513  15.468  16.243  1     1 1.63          0.25
ATOM    314  N   ASP L 169       5.697  20.235  23.915  8     0 1.63         -0.15
ATOM    315  CA  ASP L 169       6.370  20.511  25.177  9     1 2.03          0.10
ATOM    316  C   ASP L 169       5.384  21.143  26.153  8     0 1.67          0.60
ATOM    317  O   ASP L 169       5.342  20.766  27.326  8     0 1.38         -0.55
ATOM    318  CB  ASP L 169       7.569  21.441  24.969  9     1 1.99          0.00
ATOM    319  CG  ASP L 169       8.452  21.571  26.203  9     1 1.67          0.14
ATOM    320  OD1 ASP L 169       9.045  20.596  26.596  9     1 1.48         -0.57
ATOM    321  OD2 ASP L 169       8.526  22.653  26.750  9     1 1.48         -0.57
ATOM    326  N   ILE L 170       4.533  22.058  25.669 12     0 1.63         -0.15
ATOM    327  CA  ILE L 170       3.552  22.661  26.562 12     0 2.03          0.10
ATOM    328  C   ILE L 170       2.614  21.620  27.105 12     0 1.67          0.60
ATOM    329  O   ILE L 170       2.325  21.597  28.303 12     0 1.38         -0.55
ATOM    330  CB  ILE L 170       2.670  23.710  25.867 10     0 2.03          0.00
ATOM    331  CG1 ILE L 170       3.498  24.920  25.453 10     1 1.99          0.00
ATOM    332  CG2 ILE L 170       1.496  24.066  26.810 10     1 1.94          0.00
ATOM    333  CD1 ILE L 170       4.115  25.637  26.617 10     1 1.94          0.00
ATOM    345  N   LEU L 171       2.176  20.721  26.240 12     0 1.63         -0.15
ATOM    346  CA  LEU L 171       1.248  19.714  26.679 12     0 2.03          0.10
ATOM    347  C   LEU L 171       1.907  18.851  27.742 12     0 1.67          0.60
ATOM    348  O   LEU L 171       1.305  18.591  28.782 12     0 1.38         -0.55
ATOM    349  CB  LEU L 171       0.784  18.872  25.492 10     0 1.99          0.00
ATOM    350  CG  LEU L 171      -0.240  17.829  25.803 10     1 2.03          0.00
ATOM    351  CD1 LEU L 171      -1.435  18.522  26.393 10     0 1.94          0.00
ATOM    352  CD2 LEU L 171      -0.644  17.111  24.510 10     1 1.94          0.00
ATOM    364  N   CYS L 172       3.155  18.442  27.509  5     0 1.63         -0.15
ATOM    365  CA  CYS L 172       3.870  17.592  28.450  5     1 2.03          0.10
ATOM    366  C   CYS L 172       4.062  18.287  29.800  5     1 1.67          0.60
ATOM    367  O   CYS L 172       3.927  17.665  30.859  5     1 1.38         -0.55
ATOM    368  CB  CYS L 172       5.232  17.225  27.878  5     1 1.99          0.19
ATOM    369  SG  CYS L 172       5.142  16.144  26.436  5     1 1.69         -0.19
ATOM    375  N   ARG L 173       4.356  19.592  29.769  4     0 1.63         -0.15
ATOM    376  CA  ARG L 173       4.514  20.355  31.000  4     1 2.03          0.10
ATOM    377  C   ARG L 173       3.195  20.405  31.763  4     0 1.67          0.60
ATOM    378  O   ARG L 173       3.172  20.284  32.998  3     0 1.38         -0.55
ATOM    379  CB  ARG L 173       4.999  21.761  30.687  4     1 1.99          0.00
ATOM    380  CG  ARG L 173       6.476  21.866  30.255  4     1 1.99          0.00
ATOM    381  CD  ARG L 173       6.838  23.256  29.859  4     1 1.99          0.10
ATOM    382  NE  ARG L 173       8.234  23.365  29.436  1     1 1.63         -0.10
ATOM    383  CZ  ARG L 173       9.276  23.619  30.255  1     1 1.67          0.50
ATOM    384  NH1 ARG L 173       9.075  23.809  31.545  1     1 1.63          0.25
ATOM    385  NH2 ARG L 173      10.506  23.685  29.765  1     1 1.63          0.25
ATOM    399  N   GLN L 174       2.085  20.561  31.039  2     0 1.63         -0.15
ATOM    400  CA  GLN L 174       0.785  20.571  31.686  3     0 2.03          0.10
ATOM    401  C   GLN L 174       0.425  19.188  32.233  3     0 1.67          0.60
ATOM    402  O   GLN L 174      -0.137  19.075  33.323  3     0 1.38         -0.55
ATOM    403  CB  GLN L 174      -0.299  21.093  30.757  3     0 1.99          0.00
ATOM    404  CG  GLN L 174      -0.219  22.557  30.435  2     1 1.99          0.00
ATOM    405  CD  GLN L 174      -1.329  22.929  29.518  2     0 1.67          0.55
ATOM    406  NE2 GLN L 174      -1.894  24.135  29.681  2     1 1.63          0.00
ATOM    407  OE1 GLN L 174      -1.689  22.116  28.665  2     0 1.38         -0.55
ATOM    416  N   VAL L 175       0.800  18.114  31.518 12     0 1.63         -0.15
ATOM    417  CA  VAL L 175       0.521  16.768  32.024 12     0 2.03          0.10
ATOM    418  C   VAL L 175       1.254  16.564  33.335 12     0 1.67          0.60
ATOM    419  O   VAL L 175       0.669  16.119  34.324 12     0 1.38         -0.55
ATOM    420  CB  VAL L 175       1.010  15.657  31.066 10     1 2.03          0.00
ATOM    421  CG1 VAL L 175       0.891  14.319  31.766 10     1 1.94          0.00
ATOM    422  CG2 VAL L 175       0.200  15.618  29.803 10     1 1.94          0.00
ATOM    432  N   ASP L 176       2.532  16.951  33.358  8     0 1.63         -0.15
ATOM    433  CA  ASP L 176       3.365  16.820  34.543  9     1 2.03          0.10
ATOM    434  C   ASP L 176       2.753  17.611  35.691  8     0 1.67          0.60
ATOM    435  O   ASP L 176       2.571  17.081  36.791  8     0 1.38         -0.55
ATOM    436  CB  ASP L 176       4.788  17.327  34.229  9     1 1.99          0.00
ATOM    437  CG  ASP L 176       5.851  17.129  35.348  9     1 1.67          0.14
ATOM    438  OD1 ASP L 176       6.185  16.002  35.636  9     1 1.48         -0.57
ATOM    439  OD2 ASP L 176       6.334  18.114  35.908  9     1 1.48         -0.57
ATOM    444  N   THR L 177       2.382  18.866  35.420  2     0 1.63         -0.15
ATOM    445  CA  THR L 177       1.814  19.730  36.436  2     1 2.03          0.10
ATOM    446  C   THR L 177       0.540  19.143  37.025  2     0 1.67          0.60
ATOM    447  O   THR L 177       0.400  19.065  38.249  2     0 1.38         -0.55
ATOM    448  CB  THR L 177       1.479  21.109  35.841  2     0 2.03          0.25
ATOM    449  CG2 THR L 177       0.841  21.975  36.888  2     1 1.94          0.00
ATOM    450  OG1 THR L 177       2.681  21.731  35.349  2     1 1.38         -0.25
ATOM    458  N   LEU L 178      -0.350  18.672  36.156 12     0 1.63         -0.15
ATOM    459  CA  LEU L 178      -1.627  18.126  36.575 12     0 2.03          0.10
ATOM    460  C   LEU L 178      -1.439  16.868  37.412 12     0 1.67          0.60
ATOM    461  O   LEU L 178      -2.088  16.714  38.453 12     0 1.38         -0.55
ATOM    462  CB  LEU L 178      -2.481  17.825  35.345 10     0 1.99          0.00
ATOM    463  CG  LEU L 178      -3.875  17.333  35.618 10     1 2.03          0.00
ATOM    464  CD1 LEU L 178      -4.590  18.400  36.411 10     0 1.94          0.00
ATOM    465  CD2 LEU L 178      -4.596  17.085  34.302 10     1 1.94          0.00
ATOM    477  N   GLN L 179      -0.544  15.971  36.985  2     0 1.63         -0.15
ATOM    478  CA  GLN L 179      -0.303  14.748  37.739  3     1 2.03          0.10
ATOM    479  C   GLN L 179       0.258  15.076  39.115  3     0 1.67          0.60
ATOM    480  O   GLN L 179      -0.153  14.491  40.117  3     0 1.38         -0.55
ATOM    481  CB  GLN L 179       0.663  13.838  36.981  3     1 1.99          0.00
ATOM    482  CG  GLN L 179       0.071  13.227  35.716  2     1 1.99          0.00
ATOM    483  CD  GLN L 179       1.087  12.455  34.896  2     1 1.67          0.55
ATOM    484  NE2 GLN L 179       0.589  11.616  33.997  2     1 1.63          0.00
ATOM    485  OE1 GLN L 179       2.301  12.608  35.052  2     1 1.38         -0.55
ATOM    494  N   LYS L 180       1.158  16.058  39.181  4     0 1.63         -0.15
ATOM    495  CA  LYS L 180       1.713  16.457  40.461  4     1 2.03          0.10
ATOM    496  C   LYS L 180       0.637  17.063  41.348  4     1 1.67          0.60
ATOM    497  O   LYS L 180       0.595  16.785  42.548  2     1 1.38         -0.55
ATOM    498  CB  LYS L 180       2.904  17.379  40.236  4     1 1.99          0.00
ATOM    499  CG  LYS L 180       4.113  16.612  39.701  1     1 1.99          0.00
ATOM    500  CD  LYS L 180       5.277  17.499  39.346 11     1 1.99          0.00
ATOM    501  CE  LYS L 180       6.470  16.647  38.912 11     1 1.99          0.25
ATOM    502  NZ  LYS L 180       7.562  17.460  38.326 11     1 1.47          0.75
ATOM    516  N   TYR L 181      -0.278  17.839  40.759  3     0 1.63         -0.15
ATOM    517  CA  TYR L 181      -1.372  18.395  41.536  3     0 2.03          0.10
ATOM    518  C   TYR L 181      -2.250  17.281  42.090  3     0 1.67          0.60
ATOM    519  O   TYR L 181      -2.686  17.329  43.247  3     0 1.38         -0.55
ATOM    520  CB  TYR L 181      -2.212  19.345  40.690  3     0 1.99          0.00
ATOM    521  CG  TYR L 181      -1.558  20.654  40.429  3     0 1.82          0.00
ATOM    522  CD1 TYR L 181      -0.403  21.016  41.104  6     1 1.78          0.00
ATOM    523  CD2 TYR L 181      -2.133  21.511  39.552  6     0 1.78          0.00
ATOM    524  CE1 TYR L 181       0.171  22.241  40.871  6     1 1.78          0.00
ATOM    525  CE2 TYR L 181      -1.567  22.744  39.313  6     1 1.78          0.00
ATOM    526  CZ  TYR L 181      -0.417  23.109  39.968  6     0 1.82          0.25
ATOM    527  OH  TYR L 181       0.151  24.341  39.721  6     1 1.38         -0.25
ATOM    537  N   PHE L 182      -2.489  16.248  41.284  3     0 1.63         -0.15
ATOM    538  CA  PHE L 182      -3.298  15.134  41.746  3     0 2.03          0.10
ATOM    539  C   PHE L 182      -2.660  14.508  42.970  3     0 1.67          0.60
ATOM    540  O   PHE L 182      -3.312  14.332  44.005  3     0 1.38         -0.55
ATOM    541  CB  PHE L 182      -3.429  14.040  40.696  7     1 1.99          0.00
ATOM    542  CG  PHE L 182      -4.240  12.904  41.198  7     1 1.82          0.00
ATOM    543  CD1 PHE L 182      -5.624  12.982  41.200  7     1 1.78          0.00
ATOM    544  CD2 PHE L 182      -3.632  11.761  41.701  7     1 1.78          0.00
ATOM    545  CE1 PHE L 182      -6.385  11.939  41.688  7     1 1.78          0.00
ATOM    546  CE2 PHE L 182      -4.387  10.718  42.191  7     1 1.78          0.00
ATOM    547  CZ  PHE L 182      -5.767  10.805  42.185  7     1 1.78          0.00
ATOM    557  N   ASP L 183      -1.370  14.171  42.849  8     0 1.63         -0.15
ATOM    558  CA  ASP L 183      -0.655  13.535  43.940  9     0 2.03          0.10
ATOM    559  C   ASP L 183      -0.618  14.428  45.174  8     1 1.67          0.60
ATOM    560  O   ASP L 183      -0.777  13.949  46.301  8     1 1.38         -0.55
ATOM    561  CB  ASP L 183       0.773  13.186  43.509  9     1 1.99          0.00
ATOM    562  CG  ASP L 183       0.861  11.997  42.529  9     1 1.67          0.14
ATOM    563  OD1 ASP L 183      -0.111  11.291  42.372  9     1 1.48         -0.57
ATOM    564  OD2 ASP L 183       1.916  11.794  41.970  9     1 1.48         -0.57
ATOM    569  N   ALA L 184      -0.436  15.731  44.965 12     0 1.63         -0.15
ATOM    570  CA  ALA L 184      -0.408  16.671  46.069 12     1 2.03          0.10
ATOM    571  C   ALA L 184      -1.742  16.678  46.807 12     0 1.67          0.60
ATOM    572  O   ALA L 184      -1.774  16.720  48.041 12     1 1.38         -0.55
ATOM    573  CB  ALA L 184      -0.074  18.055  45.552 12     1 1.94          0.00
ATOM    579  N   CYS L 185      -2.849  16.598  46.059  5     0 1.63         -0.15
ATOM    580  CA  CYS L 185      -4.162  16.587  46.682  5     1 2.03          0.10
ATOM    581  C   CYS L 185      -4.344  15.295  47.454  5     0 1.67          0.60
ATOM    582  O   CYS L 185      -4.817  15.296  48.595  5     0 1.38         -0.55
ATOM    583  CB  CYS L 185      -5.266  16.678  45.632  5     1 1.99          0.19
ATOM    584  SG  CYS L 185      -5.358  18.244  44.773  5     1 1.69         -0.19
ATOM    590  N   ALA L 186      -3.922  14.183  46.844 12     0 1.63         -0.15
ATOM    591  CA  ALA L 186      -4.052  12.875  47.463 12     1 2.03          0.10
ATOM    592  C   ALA L 186      -3.292  12.844  48.781 12     1 1.67          0.60
ATOM    593  O   ALA L 186      -3.768  12.279  49.774 12     0 1.38         -0.55
ATOM    594  CB  ALA L 186      -3.538  11.801  46.514 12     1 1.94          0.00
ATOM    600  N   ASP L 187      -2.127  13.498  48.807  8     0 1.63         -0.15
ATOM    601  CA  ASP L 187      -1.307  13.560  50.001  9     1 2.03          0.10
ATOM    602  C   ASP L 187      -1.942  14.427  51.068  8     0 1.67          0.60
ATOM    603  O   ASP L 187      -1.990  14.034  52.235  8     0 1.38         -0.55
ATOM    604  CB  ASP L 187       0.089  14.084  49.669  9     1 1.99          0.00
ATOM    605  CG  ASP L 187       1.030  14.087  50.860  9     1 1.67          0.14
ATOM    606  OD1 ASP L 187       1.286  13.043  51.439  9     1 1.48         -0.57
ATOM    607  OD2 ASP L 187       1.528  15.137  51.229  9     1 1.48         -0.57
ATOM    612  N   ALA L 188      -2.457  15.598  50.681 12     0 1.63         -0.15
ATOM    613  CA  ALA L 188      -3.070  16.485  51.658 12     1 2.03          0.10
ATOM    614  C   ALA L 188      -4.234  15.789  52.354 12     0 1.67          0.60
ATOM    615  O   ALA L 188      -4.399  15.882  53.581 12     1 1.38         -0.55
ATOM    616  CB  ALA L 188      -3.557  17.747  50.965 12     1 1.94          0.00
ATOM    622  N   VAL L 189      -5.008  15.039  51.576 12     0 1.63         -0.15
ATOM    623  CA  VAL L 189      -6.138  14.336  52.135 12     0 2.03          0.10
ATOM    624  C   VAL L 189      -5.677  13.161  52.977 12     0 1.67          0.60
ATOM    625  O   VAL L 189      -6.181  12.967  54.082 12     0 1.38         -0.55
ATOM    626  CB  VAL L 189      -7.091  13.851  51.041 10     1 2.03          0.00
ATOM    627  CG1 VAL L 189      -8.174  12.985  51.674 10     1 1.94          0.00
ATOM    628  CG2 VAL L 189      -7.709  15.053  50.323 10     1 1.94          0.00
ATOM    638  N   SER L 190      -4.709  12.383  52.482  2     0 1.63         -0.15
ATOM    639  CA  SER L 190      -4.247  11.222  53.227  2     1 2.03          0.10
ATOM    640  C   SER L 190      -3.696  11.636  54.584  2     0 1.67          0.60
ATOM    641  O   SER L 190      -3.994  10.997  55.595  2     0 1.38         -0.55
ATOM    642  CB  SER L 190      -3.169  10.505  52.445  2     1 1.99          0.25
ATOM    643  OG  SER L 190      -3.684   9.982  51.247  2     1 1.38         -0.25
ATOM    649  N   LYS L 191      -2.932  12.730  54.631  4     0 1.63         -0.15
ATOM    650  CA  LYS L 191      -2.401  13.182  55.905  4     0 2.03          0.10
ATOM    651  C   LYS L 191      -3.527  13.592  56.842  4     0 1.67          0.60
ATOM    652  O   LYS L 191      -3.475  13.312  58.043  2     0 1.38         -0.55
ATOM    653  CB  LYS L 191      -1.403  14.322  55.716  4     1 1.99          0.00
ATOM    654  CG  LYS L 191      -0.038  13.892  55.135  1     1 1.99          0.00
ATOM    655  CD  LYS L 191       0.936  15.067  55.094 11     1 1.99          0.00
ATOM    656  CE  LYS L 191       2.395  14.622  54.822 11     1 1.99          0.25
ATOM    657  NZ  LYS L 191       2.642  14.190  53.413 11     1 1.47          0.75
ATOM    671  N   ASP L 192      -4.581  14.208  56.297  8     0 1.63         -0.15
ATOM    672  CA  ASP L 192      -5.698  14.595  57.135  9     1 2.03          0.10
ATOM    673  C   ASP L 192      -6.387  13.355  57.702  8     0 1.67          0.60
ATOM    674  O   ASP L 192      -6.730  13.327  58.889  8     0 1.38         -0.55
ATOM    675  CB  ASP L 192      -6.696  15.427  56.343  9     1 1.99          0.00
ATOM    676  CG  ASP L 192      -7.784  16.003  57.197  9     0 1.67          0.14
ATOM    677  OD1 ASP L 192      -7.483  16.813  58.039  9     1 1.48         -0.57
ATOM    678  OD2 ASP L 192      -8.910  15.644  57.002  9     0 1.48         -0.57
ATOM    683  N   GLU L 193      -6.571  12.320  56.871  8     0 1.63         -0.15
ATOM    684  CA  GLU L 193      -7.202  11.095  57.352  8     0 2.03          0.10
ATOM    685  C   GLU L 193      -6.344  10.436  58.434  8     0 1.67          0.60
ATOM    686  O   GLU L 193      -6.865   9.926  59.427  8     0 1.38         -0.55
ATOM    687  CB  GLU L 193      -7.502  10.113  56.207  8     1 1.99          0.00
ATOM    688  CG  GLU L 193      -8.650  10.565  55.279  8     1 1.99          0.00
ATOM    689  CD  GLU L 193      -9.001   9.562  54.180  9     1 1.67          0.14
ATOM    690  OE1 GLU L 193      -8.274   8.612  53.988  9     1 1.48         -0.57
ATOM    691  OE2 GLU L 193     -10.023   9.746  53.557  9     1 1.48         -0.57
ATOM    698  N   LEU L 194      -5.020  10.487  58.293 12     0 1.63         -0.15
ATOM    699  CA  LEU L 194      -4.179   9.906  59.327 12     0 2.03          0.10
ATOM    700  C   LEU L 194      -4.372  10.650  60.650 12     1 1.67          0.60
ATOM    701  O   LEU L 194      -4.484  10.026  61.714 12     1 1.38         -0.55
ATOM    702  CB  LEU L 194      -2.708   9.938  58.898 10     1 1.99          0.00
ATOM    703  CG  LEU L 194      -2.346   8.996  57.737 10     1 2.03          0.00
ATOM    704  CD1 LEU L 194      -0.917   9.266  57.282 10     1 1.94          0.00
ATOM    705  CD2 LEU L 194      -2.511   7.562  58.199 10     1 1.94          0.00
ATOM    717  N   GLN L 195      -4.479  11.986  60.585  2     0 1.63         -0.15
ATOM    718  CA  GLN L 195      -4.699  12.754  61.804  3     1 2.03          0.10
ATOM    719  C   GLN L 195      -6.068  12.427  62.391  3     0 1.67          0.60
ATOM    720  O   GLN L 195      -6.204  12.289  63.608  3     0 1.38         -0.55
ATOM    721  CB  GLN L 195      -4.571  14.254  61.541  3     1 1.99          0.00
ATOM    722  CG  GLN L 195      -3.151  14.697  61.237  2     1 1.99          0.00
ATOM    723  CD  GLN L 195      -3.038  16.179  60.934  2     1 1.67          0.55
ATOM    724  NE2 GLN L 195      -2.138  16.518  60.022  2     1 1.63          0.00
ATOM    725  OE1 GLN L 195      -3.743  17.013  61.517  2     1 1.38         -0.55
ATOM    734  N   ARG L 196      -7.076  12.266  61.529  4     0 1.63         -0.15
ATOM    735  CA  ARG L 196      -8.414  11.907  61.981  4     1 2.03          0.10
ATOM    736  C   ARG L 196      -8.379  10.644  62.810  4     0 1.67          0.60
ATOM    737  O   ARG L 196      -8.930  10.596  63.913  3     0 1.38         -0.55
ATOM    738  CB  ARG L 196      -9.347  11.651  60.819  4     0 1.99          0.00
ATOM    739  CG  ARG L 196     -10.738  11.248  61.210  4     0 1.99          0.00
ATOM    740  CD  ARG L 196     -11.454  10.611  60.081  4     0 1.99          0.10
ATOM    741  NE  ARG L 196     -10.865   9.322  59.706  1     0 1.63         -0.10
ATOM    742  CZ  ARG L 196     -11.025   8.720  58.516  1     0 1.67          0.50
ATOM    743  NH1 ARG L 196     -11.752   9.268  57.559  1     1 1.63          0.25
ATOM    744  NH2 ARG L 196     -10.432   7.567  58.330  1     1 1.63          0.25
ATOM    758  N   ASP L 197      -7.743   9.603  62.267  8     0 1.63         -0.15
ATOM    759  CA  ASP L 197      -7.683   8.327  62.959  9     0 2.03          0.10
ATOM    760  C   ASP L 197      -6.958   8.461  64.292  8     0 1.67          0.60
ATOM    761  O   ASP L 197      -7.366   7.852  65.285  8     0 1.38         -0.55
ATOM    762  CB  ASP L 197      -7.008   7.268  62.094  9     1 1.99          0.00
ATOM    763  CG  ASP L 197      -7.868   6.829  60.882  9     1 1.67          0.14
ATOM    764  OD1 ASP L 197      -9.045   7.165  60.819  9     1 1.48         -0.57
ATOM    765  OD2 ASP L 197      -7.344   6.135  60.040  9     1 1.48         -0.57
ATOM    770  N   LYS L 198      -5.905   9.289  64.340  4     0 1.63         -0.15
ATOM    771  CA  LYS L 198      -5.184   9.488  65.591  4     1 2.03          0.10
ATOM    772  C   LYS L 198      -6.117  10.104  66.620  4     0 1.67          0.60
ATOM    773  O   LYS L 198      -6.179   9.646  67.762  2     0 1.38         -0.55
ATOM    774  CB  LYS L 198      -3.970  10.396  65.395  4     1 1.99          0.00
ATOM    775  CG  LYS L 198      -3.144  10.646  66.669  1     1 1.99          0.00
ATOM    776  CD  LYS L 198      -2.474   9.368  67.177 11     1 1.99          0.00
ATOM    777  CE  LYS L 198      -1.369   9.672  68.217 11     1 1.99          0.25
ATOM    778  NZ  LYS L 198      -1.905  10.175  69.537 11     1 1.47          0.75
ATOM    792  N   VAL L 199      -6.909  11.091  66.197 12     0 1.63         -0.15
ATOM    793  CA  VAL L 199      -7.853  11.711  67.109 12     0 2.03          0.10
ATOM    794  C   VAL L 199      -8.857  10.705  67.613 12     0 1.67          0.60
ATOM    795  O   VAL L 199      -9.125  10.648  68.812 12     0 1.38         -0.55
ATOM    796  CB  VAL L 199      -8.608  12.868  66.449 10     0 2.03          0.00
ATOM    797  CG1 VAL L 199      -9.743  13.299  67.352 10     0 1.94          0.00
ATOM    798  CG2 VAL L 199      -7.652  14.031  66.224 10     1 1.94          0.00
ATOM    808  N   VAL L 200      -9.363   9.859  66.728 12     0 1.63         -0.15
ATOM    809  CA  VAL L 200     -10.321   8.876  67.181 12     0 2.03          0.10
ATOM    810  C   VAL L 200      -9.714   7.970  68.236 12     0 1.67          0.60
ATOM    811  O   VAL L 200     -10.306   7.802  69.304 12     0 1.38         -0.55
ATOM    812  CB  VAL L 200     -10.788   8.002  66.008 10     1 2.03          0.00
ATOM    813  CG1 VAL L 200     -11.601   6.830  66.535 10     1 1.94          0.00
ATOM    814  CG2 VAL L 200     -11.613   8.840  65.047 10     0 1.94          0.00
ATOM    824  N   GLU L 201      -8.514   7.438  67.994  8     0 1.63         -0.15
ATOM    825  CA  GLU L 201      -7.933   6.562  69.002  8     0 2.03          0.10
ATOM    826  C   GLU L 201      -7.638   7.305  70.306  8     0 1.67          0.60
ATOM    827  O   GLU L 201      -7.923   6.793  71.392  8     0 1.38         -0.55
ATOM    828  CB  GLU L 201      -6.648   5.897  68.489  8     1 1.99          0.00
ATOM    829  CG  GLU L 201      -6.864   4.840  67.395  8     1 1.99          0.00
ATOM    830  CD  GLU L 201      -5.574   4.160  66.937  9     1 1.67          0.14
ATOM    831  OE1 GLU L 201      -4.515   4.559  67.372  9     1 1.48         -0.57
ATOM    832  OE2 GLU L 201      -5.660   3.231  66.163  9     1 1.48         -0.57
ATOM    839  N   ASP L 202      -7.143   8.543  70.225  8     0 1.63         -0.15
ATOM    840  CA  ASP L 202      -6.863   9.271  71.454  9     1 2.03          0.10
ATOM    841  C   ASP L 202      -8.143   9.518  72.245  8     0 1.67          0.60
ATOM    842  O   ASP L 202      -8.180   9.351  73.469  8     0 1.38         -0.55
ATOM    843  CB  ASP L 202      -6.169  10.610  71.161  9     1 1.99          0.00
ATOM    844  CG  ASP L 202      -4.693  10.483  70.711  9     1 1.67          0.14
ATOM    845  OD1 ASP L 202      -4.107   9.421  70.836  9     1 1.48         -0.57
ATOM    846  OD2 ASP L 202      -4.113  11.463  70.250  9     1 1.48         -0.57
ATOM    851  N   ASP L 203      -9.232   9.851  71.555  8     0 1.63         -0.15
ATOM    852  CA  ASP L 203     -10.455  10.107  72.284  9     0 2.03          0.10
ATOM    853  C   ASP L 203     -10.993   8.817  72.880  8     0 1.67          0.60
ATOM    854  O   ASP L 203     -11.374   8.782  74.047  8     0 1.38         -0.55
ATOM    855  CB  ASP L 203     -11.524  10.726  71.384  9     1 1.99          0.00
ATOM    856  CG  ASP L 203     -11.243  12.177  70.948  9     0 1.67          0.14
ATOM    857  OD1 ASP L 203     -10.339  12.828  71.483  9     0 1.48         -0.57
ATOM    858  OD2 ASP L 203     -11.965  12.630  70.086  9     0 1.48         -0.57
ATOM    863  N   GLU L 204     -10.938   7.714  72.127  8     0 1.63         -0.15
ATOM    864  CA  GLU L 204     -11.458   6.456  72.658  8     1 2.03          0.10
ATOM    865  C   GLU L 204     -10.692   5.988  73.899  8     1 1.67          0.60
ATOM    866  O   GLU L 204     -11.290   5.456  74.836  8     1 1.38         -0.55
ATOM    867  CB  GLU L 204     -11.452   5.354  71.585  8     1 1.99          0.00
ATOM    868  CG  GLU L 204     -12.500   5.543  70.462  8     1 1.99          0.00
ATOM    869  CD  GLU L 204     -12.461   4.462  69.388  9     1 1.67          0.14
ATOM    870  OE1 GLU L 204     -11.595   3.619  69.432  9     1 1.48         -0.57
ATOM    871  OE2 GLU L 204     -13.309   4.490  68.524  9     1 1.48         -0.57
ATOM    878  N   ASP L 205      -9.371   6.192  73.920  8     0 1.63         -0.15
ATOM    879  CA  ASP L 205      -8.581   5.772  75.071  9     1 2.03          0.10
ATOM    880  C   ASP L 205      -8.733   6.667  76.308  8     0 1.67          0.60
ATOM    881  O   ASP L 205      -8.772   6.155  77.431  8     1 1.38         -0.55
ATOM    882  CB  ASP L 205      -7.094   5.696  74.709  9     1 1.99          0.00
ATOM    883  CG  ASP L 205      -6.740   4.541  73.773  9     1 1.67          0.14
ATOM    884  OD1 ASP L 205      -7.560   3.672  73.578  9     1 1.48         -0.57
ATOM    885  OD2 ASP L 205      -5.633   4.524  73.284  9     1 1.48         -0.57
ATOM    890  N   ASP L 206      -8.808   7.991  76.118  8     0 1.63         -0.15
ATOM    891  CA  ASP L 206      -8.880   8.910  77.259  9     1 2.03          0.10
ATOM    892  C   ASP L 206     -10.260   9.443  77.679  8     1 1.67          0.60
ATOM    893  O   ASP L 206     -10.443   9.760  78.857  8     1 1.38         -0.55
ATOM    894  CB  ASP L 206      -7.936  10.106  77.063  9     1 1.99          0.00
ATOM    895  CG  ASP L 206      -6.442   9.727  77.048  9     1 1.67          0.14
ATOM    896  OD1 ASP L 206      -6.000   9.094  77.983  9     1 1.48         -0.57
ATOM    897  OD2 ASP L 206      -5.750  10.124  76.141  9     1 1.48         -0.57
ATOM    902  N   PHE L 207     -11.217   9.606  76.756  3     0 1.63         -0.15
ATOM    903  CA  PHE L 207     -12.468  10.260  77.139  3     0 2.03          0.10
ATOM    904  C   PHE L 207     -13.742   9.437  76.890  3     1 1.67          0.60
ATOM    905  O   PHE L 207     -13.791   8.618  75.982  3     1 1.38         -0.55
ATOM    906  CB  PHE L 207     -12.596  11.575  76.369  7     0 1.99          0.00
ATOM    907  CG  PHE L 207     -11.518  12.536  76.693  7     0 1.82          0.00
ATOM    908  CD1 PHE L 207     -10.351  12.549  75.958  7     0 1.78          0.00
ATOM    909  CD2 PHE L 207     -11.648  13.413  77.750  7     1 1.78          0.00
ATOM    910  CE1 PHE L 207      -9.331  13.425  76.264  7     1 1.78          0.00
ATOM    911  CE2 PHE L 207     -10.633  14.291  78.065  7     1 1.78          0.00
ATOM    912  CZ  PHE L 207      -9.470  14.297  77.318  7     1 1.78          0.00
ATOM    922  N   PRO L 208     -14.803   9.630  77.705  3     0 1.63         -0.25
ATOM    923  CA  PRO L 208     -16.142   9.102  77.498  3     1 2.03          0.10
ATOM    924  C   PRO L 208     -16.882   9.870  76.395  3     1 1.67          0.60
ATOM    925  O   PRO L 208     -17.950   9.454  75.940  3     1 1.38         -0.55
ATOM    926  CB  PRO L 208     -16.786   9.275  78.878  3     1 1.99          0.00
ATOM    927  CG  PRO L 208     -16.081  10.466  79.487  3     1 1.99          0.00
ATOM    928  CD  PRO L 208     -14.650  10.396  78.968  3     1 1.99          0.10
ATOM    936  N   THR L 209     -16.317  11.011  76.003  2     0 1.63         -0.15
ATOM    937  CA  THR L 209     -16.903  11.895  75.010  2     1 2.03          0.10
ATOM    938  C   THR L 209     -16.195  11.740  73.672  2     1 1.67          0.60
ATOM    939  O   THR L 209     -15.148  11.101  73.581  2     1 1.38         -0.55
ATOM    940  CB  THR L 209     -16.819  13.362  75.471  2     1 2.03          0.25
ATOM    941  CG2 THR L 209     -17.431  13.498  76.841  2     1 1.94          0.00
ATOM    942  OG1 THR L 209     -15.445  13.775  75.538  2     1 1.38         -0.25
ATOM    950  N   THR L 210     -16.755  12.370  72.640  2     1 1.63         -0.15
ATOM    951  CA  THR L 210     -16.198  12.324  71.290  2     1 2.03          0.10
ATOM    952  C   THR L 210     -15.383  13.556  70.965  2     0 1.67          0.60
ATOM    953  O   THR L 210     -14.919  13.730  69.828  2     0 1.38         -0.55
ATOM    954  CB  THR L 210     -17.303  12.295  70.250  2     0 2.03          0.25
ATOM    955  CG2 THR L 210     -18.259  11.152  70.554  2     1 1.94          0.00
ATOM    956  OG1 THR L 210     -18.018  13.568  70.297  2     1 1.38         -0.25
ATOM    964  N   ARG L 211     -15.359  14.515  71.892  4     1 1.63         -0.15
ATOM    965  CA  ARG L 211     -14.662  15.775  71.656  4     1 2.03          0.10
ATOM    966  C   ARG L 211     -15.164  16.581  70.450  4     1 1.67          0.60
ATOM    967  O   ARG L 211     -14.582  17.613  70.133  3     1 1.38         -0.55
ATOM    968  CB  ARG L 211     -13.186  15.439  71.437  4     1 1.99          0.00
ATOM    969  CG  ARG L 211     -12.254  16.506  71.037  4     1 1.99          0.00
ATOM    970  CD  ARG L 211     -10.947  15.841  70.791  4     1 1.99          0.10
ATOM    971  NE  ARG L 211     -10.030  16.624  70.051  1     1 1.63         -0.10
ATOM    972  CZ  ARG L 211      -8.755  16.265  69.858  1     1 1.67          0.50
ATOM    973  NH1 ARG L 211      -8.324  15.136  70.401  1     1 1.63          0.25
ATOM    974  NH2 ARG L 211      -7.951  17.020  69.126  1     1 1.63          0.25
ATOM    988  N   SER L 212     -16.228  16.114  69.756  2     1 1.63         -0.15
ATOM    989  CA  SER L 212     -16.773  16.703  68.524  2     1 2.03          0.10
ATOM    990  C   SER L 212     -15.833  16.480  67.308  2     0 1.67          0.60
ATOM    991  O   SER L 212     -16.203  16.783  66.163  2     1 1.38         -0.55
ATOM    992  CB  SER L 212     -17.102  18.182  68.696  2     1 1.99          0.25
ATOM    993  OG  SER L 212     -15.990  19.000  68.468  2     1 1.38         -0.25
ATOM    999  N   ASP L 213     -14.610  15.967  67.570  8     0 1.63         -0.15
ATOM   1000  CA  ASP L 213     -13.605  15.663  66.542  9     0 2.03          0.10
ATOM   1001  C   ASP L 213     -13.570  14.160  66.252  8     0 1.67          0.60
ATOM   1002  O   ASP L 213     -13.402  13.737  65.112  8     0 1.38         -0.55
ATOM   1003  CB  ASP L 213     -12.190  16.146  66.924  9     0 1.99          0.00
ATOM   1004  CG  ASP L 213     -11.985  17.690  67.045  9     1 1.67          0.14
ATOM   1005  OD1 ASP L 213     -12.285  18.381  66.099  9     1 1.48         -0.57
ATOM   1006  OD2 ASP L 213     -11.480  18.145  68.064  9     1 1.48         -0.57
ATOM   1011  N   GLY L 214     -13.783  13.315  67.265  5     0 1.63         -0.15
ATOM   1012  CA  GLY L 214     -13.767  11.867  67.048  5     1 1.99          0.10
ATOM   1013  C   GLY L 214     -14.876  11.507  66.058  5     1 1.67          0.60
ATOM   1014  O   GLY L 214     -14.769  10.569  65.264  5     1 1.38         -0.55
ATOM   1018  N   ASP L 215     -15.912  12.348  66.076  8     0 1.63         -0.15
ATOM   1019  CA  ASP L 215     -17.114  12.297  65.262  9     1 2.03          0.10
ATOM   1020  C   ASP L 215     -16.836  12.422  63.761  8     0 1.67          0.60
ATOM   1021  O   ASP L 215     -17.689  12.076  62.942  8     0 1.38         -0.55
ATOM   1022  CB  ASP L 215     -18.074  13.395  65.723  9     1 1.99          0.00
ATOM   1023  CG  ASP L 215     -18.702  13.078  67.075  9     1 1.67          0.14
ATOM   1024  OD1 ASP L 215     -18.676  11.940  67.456  9     1 1.48         -0.57
ATOM   1025  OD2 ASP L 215     -19.149  13.983  67.751  9     1 1.48         -0.57
ATOM   1030  N   PHE L 216     -15.620  12.844  63.372  3     0 1.63         -0.15
ATOM   1031  CA  PHE L 216     -15.281  12.942  61.951  3     0 2.03          0.10
ATOM   1032  C   PHE L 216     -15.368  11.562  61.321  3     0 1.67          0.60
ATOM   1033  O   PHE L 216     -15.646  11.431  60.124  3     1 1.38         -0.55
ATOM   1034  CB  PHE L 216     -13.839  13.388  61.708  7     0 1.99          0.00
ATOM   1035  CG  PHE L 216     -13.473  14.813  61.937  7     0 1.82          0.00
ATOM   1036  CD1 PHE L 216     -12.445  15.130  62.806  7     0 1.78          0.00
ATOM   1037  CD2 PHE L 216     -14.116  15.830  61.293  7     0 1.78          0.00
ATOM   1038  CE1 PHE L 216     -12.080  16.429  63.031  7     1 1.78          0.00
ATOM   1039  CE2 PHE L 216     -13.748  17.137  61.519  7     1 1.78          0.00
ATOM   1040  CZ  PHE L 216     -12.730  17.429  62.390  7     1 1.78          0.00
ATOM   1050  N   LEU L 217     -15.159  10.529  62.148 12     0 1.63         -0.15
ATOM   1051  CA  LEU L 217     -15.170   9.132  61.757 12     0 2.03          0.10
ATOM   1052  C   LEU L 217     -16.466   8.760  61.061 12     0 1.67          0.60
ATOM   1053  O   LEU L 217     -16.478   7.865  60.211 12     1 1.38         -0.55
ATOM   1054  CB  LEU L 217     -14.974   8.240  62.967 10     1 1.99          0.00
ATOM   1055  CG  LEU L 217     -14.722   6.773  62.657 10     1 2.03          0.00
ATOM   1056  CD1 LEU L 217     -13.434   6.657  61.821 10     1 1.94          0.00
ATOM   1057  CD2 LEU L 217     -14.611   6.005  63.955 10     1 1.94          0.00
ATOM   1069  N   HIS L 218     -17.568   9.433  61.434  4     1 1.63         -0.15
ATOM   1070  CA  HIS L 218     -18.876   9.166  60.865  3     1 2.03          0.10
ATOM   1071  C   HIS L 218     -18.747   9.031  59.357  3     0 1.67          0.60
ATOM   1072  O   HIS L 218     -19.319   8.119  58.764  3     1 1.38         -0.55
ATOM   1073  CB  HIS L 218     -19.823  10.332  61.202  3     1 1.99          0.00
ATOM   1074  CG  HIS L 218     -21.205  10.246  60.607  4     1 1.82          0.10
ATOM   1075  CD2 HIS L 218     -21.746  10.893  59.548  4     1 1.87          0.10
ATOM   1076  ND1 HIS L 218     -22.196   9.421  61.107  4     1 1.54         -0.10
ATOM   1077  CE1 HIS L 218     -23.293   9.566  60.377  4     1 1.87          0.30
ATOM   1078  NE2 HIS L 218     -23.044  10.451  59.413  4     1 1.54         -0.40
ATOM   1086  N   SER L 219     -18.040   9.983  58.737  2     1 1.63         -0.15
ATOM   1087  CA  SER L 219     -17.754  10.025  57.306  2     1 2.03          0.10
ATOM   1088  C   SER L 219     -18.742   9.341  56.346  2     1 1.67          0.60
ATOM   1089  O   SER L 219     -18.311   8.741  55.357  2     1 1.38         -0.55
ATOM   1090  CB  SER L 219     -16.365   9.446  57.098  2     1 1.99          0.25
ATOM   1091  OG  SER L 219     -16.313   8.077  57.460  2     1 1.38         -0.25
ATOM   1097  N   THR L 220     -20.050   9.470  56.573  2     0 1.63         -0.15
ATOM   1098  CA  THR L 220     -20.993   8.881  55.636  2     1 2.03          0.10
ATOM   1099  C   THR L 220     -21.158   9.848  54.512  2     0 1.67          0.60
ATOM   1100  O   THR L 220     -20.817  11.026  54.638  2     0 1.38         -0.55
ATOM   1101  CB  THR L 220     -22.407   8.616  56.192  2     1 2.03          0.25
ATOM   1102  CG2 THR L 220     -22.344   7.750  57.429  2     1 1.94          0.00
ATOM   1103  OG1 THR L 220     -23.063   9.872  56.477  2     1 1.38         -0.25
ATOM   1111  N   ASN L 221     -21.823   9.416  53.465  2     1 1.63         -0.15
ATOM   1112  CA  ASN L 221     -22.083  10.276  52.330  2     1 2.03          0.10
ATOM   1113  C   ASN L 221     -22.904  11.522  52.690  2     1 1.67          0.60
ATOM   1114  O   ASN L 221     -22.942  12.472  51.908  2     1 1.38         -0.55
ATOM   1115  CB  ASN L 221     -22.775   9.492  51.236  2     1 1.99          0.00
ATOM   1116  CG  ASN L 221     -21.847   8.527  50.536  2     1 1.67          0.55
ATOM   1117  ND2 ASN L 221     -22.418   7.556  49.870  2     1 1.63          0.00
ATOM   1118  OD1 ASN L 221     -20.616   8.656  50.600  2     1 1.38         -0.55
ATOM   1125  N   GLY L 222     -23.621  11.513  53.829  5     1 1.63         -0.15
ATOM   1126  CA  GLY L 222     -24.430  12.668  54.164  5     1 1.99          0.10
ATOM   1127  C   GLY L 222     -23.654  13.774  54.888  5     1 1.67          0.60
ATOM   1128  O   GLY L 222     -24.196  14.862  55.093  5     1 1.38         -0.55
ATOM   1132  N   ASN L 223     -22.404  13.513  55.306  2     0 1.63         -0.15
ATOM   1133  CA  ASN L 223     -21.674  14.552  56.032  2     1 2.03          0.10
ATOM   1134  C   ASN L 223     -20.137  14.470  55.966  2     0 1.67          0.60
ATOM   1135  O   ASN L 223     -19.455  14.825  56.930  2     1 1.38         -0.55
ATOM   1136  CB  ASN L 223     -22.154  14.584  57.477  2     1 1.99          0.00
ATOM   1137  CG  ASN L 223     -21.737  15.822  58.228  2     1 1.67          0.55
ATOM   1138  ND2 ASN L 223     -21.620  15.702  59.531  2     1 1.63          0.00
ATOM   1139  OD1 ASN L 223     -21.559  16.896  57.638  2     1 1.38         -0.55
ATOM   1146  N   LYS L 224     -19.563  14.120  54.810  4     1 1.63         -0.15
ATOM   1147  CA  LYS L 224     -18.091  14.073  54.685  4     1 2.03          0.10
ATOM   1148  C   LYS L 224     -17.503  15.482  54.743  4     0 1.67          0.60
ATOM   1149  O   LYS L 224     -16.319  15.684  55.056  2     1 1.38         -0.55
ATOM   1150  CB  LYS L 224     -17.639  13.366  53.406  4     1 1.99          0.00
ATOM   1151  CG  LYS L 224     -17.913  11.880  53.401  1     1 1.99          0.00
ATOM   1152  CD  LYS L 224     -17.434  11.189  52.150 11     1 1.99          0.00
ATOM   1153  CE  LYS L 224     -17.717   9.695  52.233 11     1 1.99          0.25
ATOM   1154  NZ  LYS L 224     -17.303   8.974  51.002 11     1 1.47          0.75
ATOM   1168  N   GLU L 225     -18.376  16.457  54.502  8     0 1.63         -0.15
ATOM   1169  CA  GLU L 225     -18.076  17.875  54.515  8     1 2.03          0.10
ATOM   1170  C   GLU L 225     -17.617  18.313  55.898  8     1 1.67          0.60
ATOM   1171  O   GLU L 225     -16.977  19.346  56.038  8     1 1.38         -0.55
ATOM   1172  CB  GLU L 225     -19.305  18.679  54.094  8     1 1.99          0.00
ATOM   1173  CG  GLU L 225     -19.695  18.502  52.630  8     1 1.99          0.00
ATOM   1174  CD  GLU L 225     -20.922  19.296  52.231  9     1 1.67          0.14
ATOM   1175  OE1 GLU L 225     -21.523  19.904  53.084  9     1 1.48         -0.57
ATOM   1176  OE2 GLU L 225     -21.254  19.289  51.067  9     1 1.48         -0.57
ATOM   1183  N   LYS L 226     -17.972  17.562  56.940  4     0 1.63         -0.15
ATOM   1184  CA  LYS L 226     -17.506  17.890  58.276  4     1 2.03          0.10
ATOM   1185  C   LYS L 226     -15.977  17.881  58.335  4     0 1.67          0.60
ATOM   1186  O   LYS L 226     -15.378  18.670  59.062  2     1 1.38         -0.55
ATOM   1187  CB  LYS L 226     -18.040  16.898  59.305  4     1 1.99          0.00
ATOM   1188  CG  LYS L 226     -17.627  17.189  60.753  1     1 1.99          0.00
ATOM   1189  CD  LYS L 226     -18.205  16.150  61.711 11     1 1.99          0.00
ATOM   1190  CE  LYS L 226     -17.533  16.185  63.093 11     1 1.99          0.25
ATOM   1191  NZ  LYS L 226     -17.785  17.438  63.865 11     1 1.47          0.75
ATOM   1205  N   LEU L 227     -15.359  16.924  57.623 12     0 1.63         -0.15
ATOM   1206  CA  LEU L 227     -13.918  16.704  57.644 12     0 2.03          0.10
ATOM   1207  C   LEU L 227     -13.165  17.413  56.533 12     0 1.67          0.60
ATOM   1208  O   LEU L 227     -12.127  18.016  56.775 12     0 1.38         -0.55
ATOM   1209  CB  LEU L 227     -13.599  15.217  57.544 10     1 1.99          0.00
ATOM   1210  CG  LEU L 227     -12.097  14.880  57.565 10     0 2.03          0.00
ATOM   1211  CD1 LEU L 227     -11.492  15.315  58.894 10     1 1.94          0.00
ATOM   1212  CD2 LEU L 227     -11.922  13.401  57.353 10     1 1.94          0.00
ATOM   1224  N   PHE L 228     -13.656  17.333  55.298  3     0 1.63         -0.15
ATOM   1225  CA  PHE L 228     -12.867  17.872  54.182  3     1 2.03          0.10
ATOM   1226  C   PHE L 228     -12.253  19.281  54.373  3     0 1.67          0.60
ATOM   1227  O   PHE L 228     -11.102  19.463  54.003  3     0 1.38         -0.55
ATOM   1228  CB  PHE L 228     -13.584  17.806  52.840  7     1 1.99          0.00
ATOM   1229  CG  PHE L 228     -12.702  18.355  51.753  7     1 1.82          0.00
ATOM   1230  CD1 PHE L 228     -11.674  17.572  51.223  7     1 1.78          0.00
ATOM   1231  CD2 PHE L 228     -12.877  19.634  51.266  7     1 1.78          0.00
ATOM   1232  CE1 PHE L 228     -10.848  18.062  50.231  7     1 1.78          0.00
ATOM   1233  CE2 PHE L 228     -12.058  20.123  50.270  7     1 1.78          0.00
ATOM   1234  CZ  PHE L 228     -11.041  19.333  49.751  7     1 1.78          0.00
ATOM   1244  N   PRO L 229     -12.943  20.304  54.928  3     0 1.63         -0.25
ATOM   1245  CA  PRO L 229     -12.423  21.649  55.153  3     1 2.03          0.10
ATOM   1246  C   PRO L 229     -11.171  21.672  56.044  3     1 1.67          0.60
ATOM   1247  O   PRO L 229     -10.493  22.700  56.113  3     1 1.38         -0.55
ATOM   1248  CB  PRO L 229     -13.601  22.349  55.842  3     1 1.99          0.00
ATOM   1249  CG  PRO L 229     -14.803  21.595  55.365  3     1 1.99          0.00
ATOM   1250  CD  PRO L 229     -14.349  20.175  55.292  3     0 1.99          0.10
ATOM   1258  N   HIS L 230     -10.896  20.577  56.764  4     0 1.63         -0.15
ATOM   1259  CA  HIS L 230      -9.728  20.486  57.623  3     1 2.03          0.10
ATOM   1260  C   HIS L 230      -8.497  20.091  56.808  3     0 1.67          0.60
ATOM   1261  O   HIS L 230      -7.360  20.303  57.246  3     1 1.38         -0.55
ATOM   1262  CB  HIS L 230      -9.991  19.487  58.747  3     1 1.99          0.00
ATOM   1263  CG  HIS L 230     -11.058  19.978  59.667  4     0 1.82          0.10
ATOM   1264  CD2 HIS L 230     -12.399  19.892  59.585  4     0 1.87          0.10
ATOM   1265  ND1 HIS L 230     -10.789  20.719  60.804  4     1 1.54         -0.10
ATOM   1266  CE1 HIS L 230     -11.929  21.042  61.390  4     1 1.87          0.30
ATOM   1267  NE2 HIS L 230     -12.919  20.553  60.667  4     1 1.54         -0.40
ATOM   1275  N   VAL L 231      -8.712  19.561  55.597 12     0 1.63         -0.15
ATOM   1276  CA  VAL L 231      -7.599  19.234  54.727 12     0 2.03          0.10
ATOM   1277  C   VAL L 231      -6.994  20.595  54.488 12     0 1.67          0.60
ATOM   1278  O   VAL L 231      -7.735  21.521  54.179 12     0 1.38         -0.55
ATOM   1279  CB  VAL L 231      -8.095  18.581  53.416 10     0 2.03          0.00
ATOM   1280  CG1 VAL L 231      -6.946  18.395  52.453 10     0 1.94          0.00
ATOM   1281  CG2 VAL L 231      -8.742  17.248  53.722 10     1 1.94          0.00
ATOM   1291  N   THR L 232      -5.684  20.741  54.658  2     1 1.63         -0.15
ATOM   1292  CA  THR L 232      -5.083  22.067  54.604  2     1 2.03          0.10
ATOM   1293  C   THR L 232      -5.589  22.919  53.427  2     0 1.67          0.60
ATOM   1294  O   THR L 232      -5.225  22.633  52.281  2     0 1.38         -0.55
ATOM   1295  CB  THR L 232      -3.556  21.941  54.488  2     1 2.03          0.25
ATOM   1296  CG2 THR L 232      -2.939  23.303  54.482  2     1 1.94          0.00
ATOM   1297  OG1 THR L 232      -3.048  21.193  55.593  2     1 1.38         -0.25
ATOM   1305  N   PRO L 233      -6.360  24.017  53.685  3     0 1.63         -0.25
ATOM   1306  CA  PRO L 233      -6.886  24.973  52.716  3     0 2.03          0.10
ATOM   1307  C   PRO L 233      -5.836  25.551  51.802  3     1 1.67          0.60
ATOM   1308  O   PRO L 233      -6.084  25.811  50.628  3     0 1.38         -0.55
ATOM   1309  CB  PRO L 233      -7.488  26.057  53.611  3     1 1.99          0.00
ATOM   1310  CG  PRO L 233      -7.864  25.334  54.876  3     1 1.99          0.00
ATOM   1311  CD  PRO L 233      -6.775  24.323  55.083  3     1 1.99          0.10
ATOM   1319  N   LYS L 234      -4.622  25.710  52.326  4     0 1.63         -0.15
ATOM   1320  CA  LYS L 234      -3.534  26.255  51.531  4     1 2.03          0.10
ATOM   1321  C   LYS L 234      -3.184  25.276  50.428  4     1 1.67          0.60
ATOM   1322  O   LYS L 234      -2.826  25.664  49.316  2     1 1.38         -0.55
ATOM   1323  CB  LYS L 234      -2.303  26.511  52.397  4     1 1.99          0.00
ATOM   1324  CG  LYS L 234      -2.456  27.643  53.395  1     1 1.99          0.00
ATOM   1325  CD  LYS L 234      -1.193  27.804  54.237 11     1 1.99          0.00
ATOM   1326  CE  LYS L 234      -1.337  28.927  55.255 11     1 1.99          0.25
ATOM   1327  NZ  LYS L 234      -0.120  29.062  56.109 11     1 1.47          0.75
ATOM   1341  N   GLY L 235      -3.259  23.987  50.754  5     0 1.63         -0.15
ATOM   1342  CA  GLY L 235      -2.975  22.934  49.814  5     1 1.99          0.10
ATOM   1343  C   GLY L 235      -4.071  22.932  48.778  5     0 1.67          0.60
ATOM   1344  O   GLY L 235      -3.822  23.039  47.583  5     0 1.38         -0.55
ATOM   1348  N   ILE L 236      -5.305  22.926  49.249 12     0 1.63         -0.15
ATOM   1349  CA  ILE L 236      -6.440  22.832  48.349 12     1 2.03          0.10
ATOM   1350  C   ILE L 236      -6.479  23.985  47.344 12     0 1.67          0.60
ATOM   1351  O   ILE L 236      -6.574  23.764  46.126 12     1 1.38         -0.55
ATOM   1352  CB  ILE L 236      -7.735  22.875  49.182 10     0 2.03          0.00
ATOM   1353  CG1 ILE L 236      -7.874  21.623  50.031 10     1 1.99          0.00
ATOM   1354  CG2 ILE L 236      -8.946  23.034  48.280 10     1 1.94          0.00
ATOM   1355  CD1 ILE L 236      -8.941  21.762  51.076 10     1 1.94          0.00
ATOM   1367  N   ASN L 237      -6.347  25.213  47.835  2     0 1.63         -0.15
ATOM   1368  CA  ASN L 237      -6.393  26.368  46.958  2     1 2.03          0.10
ATOM   1369  C   ASN L 237      -5.111  26.542  46.150  2     1 1.67          0.60
ATOM   1370  O   ASN L 237      -5.160  26.945  44.986  2     1 1.38         -0.55
ATOM   1371  CB  ASN L 237      -6.684  27.605  47.774  2     1 1.99          0.00
ATOM   1372  CG  ASN L 237      -8.105  27.633  48.279  2     1 1.67          0.55
ATOM   1373  ND2 ASN L 237      -8.318  28.331  49.365  2     1 1.63          0.00
ATOM   1374  OD1 ASN L 237      -9.011  27.022  47.693  2     1 1.38         -0.55
ATOM   1381  N   GLY L 238      -3.959  26.247  46.763  5     0 1.63         -0.15
ATOM   1382  CA  GLY L 238      -2.669  26.378  46.104  5     1 1.99          0.10
ATOM   1383  C   GLY L 238      -2.504  25.399  44.949  5     1 1.67          0.60
ATOM   1384  O   GLY L 238      -1.908  25.732  43.925  5     1 1.38         -0.55
ATOM   1388  N   ILE L 239      -3.034  24.186  45.119 12     0 1.63         -0.15
ATOM   1389  CA  ILE L 239      -2.919  23.144  44.114 12     0 2.03          0.10
ATOM   1390  C   ILE L 239      -3.928  23.344  42.987 12     0 1.67          0.60
ATOM   1391  O   ILE L 239      -3.561  23.310  41.814 12     0 1.38         -0.55
ATOM   1392  CB  ILE L 239      -3.159  21.764  44.740 10     0 2.03          0.00
ATOM   1393  CG1 ILE L 239      -2.109  21.408  45.773 10     1 1.99          0.00
ATOM   1394  CG2 ILE L 239      -3.061  20.778  43.679 10     0 1.94          0.00
ATOM   1395  CD1 ILE L 239      -2.549  20.210  46.608 10     1 1.94          0.00
ATOM   1407  N   ASP L 240      -5.211  23.512  43.331  8     0 1.63         -0.15
ATOM   1408  CA  ASP L 240      -6.250  23.716  42.327  9     1 2.03          0.10
ATOM   1409  C   ASP L 240      -6.234  22.704  41.189  8     0 1.67          0.60
ATOM   1410  O   ASP L 240      -6.253  23.085  40.014  8     0 1.38         -0.55
ATOM   1411  CB  ASP L 240      -6.216  25.138  41.767  9     1 1.99          0.00
ATOM   1412  CG  ASP L 240      -7.475  25.457  40.909  9     1 1.67          0.14
ATOM   1413  OD1 ASP L 240      -8.458  24.724  41.009  9     1 1.48         -0.57
ATOM   1414  OD2 ASP L 240      -7.446  26.408  40.160  9     1 1.48         -0.57
ATOM   1419  N   PHE L 241      -6.273  21.416  41.540  3     1 1.63         -0.15
ATOM   1420  CA  PHE L 241      -6.282  20.366  40.534  3     0 2.03          0.10
ATOM   1421  C   PHE L 241      -7.365  20.601  39.493  3     0 1.67          0.60
ATOM   1422  O   PHE L 241      -7.106  20.454  38.302  3     0 1.38         -0.55
ATOM   1423  CB  PHE L 241      -6.500  19.000  41.176  7     1 1.99          0.00
ATOM   1424  CG  PHE L 241      -6.611  17.876  40.184  7     0 1.82          0.00
ATOM   1425  CD1 PHE L 241      -5.491  17.281  39.658  7     0 1.78          0.00
ATOM   1426  CD2 PHE L 241      -7.854  17.419  39.771  7     1 1.78          0.00
ATOM   1427  CE1 PHE L 241      -5.603  16.254  38.745  7     1 1.78          0.00
ATOM   1428  CE2 PHE L 241      -7.964  16.393  38.856  7     1 1.78          0.00
ATOM   1429  CZ  PHE L 241      -6.831  15.809  38.342  7     1 1.78          0.00
ATOM   1439  N   LYS L 242      -8.587  20.927  39.929  4     1 1.63         -0.15
ATOM   1440  CA  LYS L 242      -9.676  21.134  38.980  4     1 2.03          0.10
ATOM   1441  C   LYS L 242      -9.369  22.242  37.972  4     0 1.67          0.60
ATOM   1442  O   LYS L 242      -9.544  22.040  36.765  2     0 1.38         -0.55
ATOM   1443  CB  LYS L 242     -10.980  21.446  39.707  4     1 1.99          0.00
ATOM   1444  CG  LYS L 242     -12.179  21.647  38.785  1     1 1.99          0.00
ATOM   1445  CD  LYS L 242     -13.462  21.884  39.579 11     1 1.99          0.00
ATOM   1446  CE  LYS L 242     -14.654  22.122  38.658 11     1 1.99          0.25
ATOM   1447  NZ  LYS L 242     -15.916  22.329  39.425 11     1 1.47          0.75
ATOM   1461  N   GLY L 243      -8.898  23.412  38.424  5     0 1.63         -0.15
ATOM   1462  CA  GLY L 243      -8.602  24.469  37.467  5     1 1.99          0.10
ATOM   1463  C   GLY L 243      -7.546  24.024  36.462  5     1 1.67          0.60
ATOM   1464  O   GLY L 243      -7.626  24.357  35.268  5     1 1.38         -0.55
ATOM   1468  N   GLU L 244      -6.567  23.240  36.931  8     1 1.63         -0.15
ATOM   1469  CA  GLU L 244      -5.513  22.772  36.050  8     0 2.03          0.10
ATOM   1470  C   GLU L 244      -6.064  21.734  35.082  8     0 1.67          0.60
ATOM   1471  O   GLU L 244      -5.718  21.741  33.907  8     0 1.38         -0.55
ATOM   1472  CB  GLU L 244      -4.362  22.169  36.844  8     0 1.99          0.00
ATOM   1473  CG  GLU L 244      -3.109  21.779  36.009  8     0 1.99          0.00
ATOM   1474  CD  GLU L 244      -2.369  22.946  35.410  9     1 1.67          0.14
ATOM   1475  OE1 GLU L 244      -2.548  24.047  35.870  9     1 1.48         -0.57
ATOM   1476  OE2 GLU L 244      -1.609  22.727  34.494  9     1 1.48         -0.57
ATOM   1483  N   ALA L 245      -6.931  20.840  35.565 12     0 1.63         -0.15
ATOM   1484  CA  ALA L 245      -7.505  19.800  34.720 12     0 2.03          0.10
ATOM   1485  C   ALA L 245      -8.301  20.409  33.580 12     0 1.67          0.60
ATOM   1486  O   ALA L 245      -8.222  19.955  32.435 12     0 1.38         -0.55
ATOM   1487  CB  ALA L 245      -8.406  18.898  35.545 12     1 1.94          0.00
ATOM   1493  N   ILE L 246      -9.033  21.480  33.875 12     0 1.63         -0.15
ATOM   1494  CA  ILE L 246      -9.816  22.171  32.866 12     1 2.03          0.10
ATOM   1495  C   ILE L 246      -8.905  22.871  31.869 12     0 1.67          0.60
ATOM   1496  O   ILE L 246      -9.083  22.747  30.652 12     0 1.38         -0.55
ATOM   1497  CB  ILE L 246     -10.765  23.180  33.513 10     0 2.03          0.00
ATOM   1498  CG1 ILE L 246     -11.820  22.433  34.339 10     1 1.99          0.00
ATOM   1499  CG2 ILE L 246     -11.416  24.043  32.437 10     1 1.94          0.00
ATOM   1500  CD1 ILE L 246     -12.613  23.325  35.248 10     1 1.94          0.00
ATOM   1512  N   THR L 247      -7.895  23.579  32.390  2     0 1.63         -0.15
ATOM   1513  CA  THR L 247      -6.939  24.287  31.558  2     1 2.03          0.10
ATOM   1514  C   THR L 247      -6.249  23.304  30.626  2     0 1.67          0.60
ATOM   1515  O   THR L 247      -6.104  23.562  29.425  2     0 1.38         -0.55
ATOM   1516  CB  THR L 247      -5.884  24.988  32.432  2     0 2.03          0.25
ATOM   1517  CG2 THR L 247      -4.845  25.677  31.564  2     1 1.94          0.00
ATOM   1518  OG1 THR L 247      -6.535  25.947  33.286  2     1 1.38         -0.25
ATOM   1526  N   PHE L 248      -5.834  22.175  31.192  3     0 1.63         -0.15
ATOM   1527  CA  PHE L 248      -5.179  21.105  30.478  3     0 2.03          0.10
ATOM   1528  C   PHE L 248      -6.026  20.564  29.355  3     0 1.67          0.60
ATOM   1529  O   PHE L 248      -5.563  20.489  28.219  3     0 1.38         -0.55
ATOM   1530  CB  PHE L 248      -4.831  19.972  31.438  7     0 1.99          0.00
ATOM   1531  CG  PHE L 248      -4.348  18.749  30.756  7     0 1.82          0.00
ATOM   1532  CD1 PHE L 248      -3.103  18.697  30.229  7     0 1.78          0.00
ATOM   1533  CD2 PHE L 248      -5.159  17.632  30.655  7     0 1.78          0.00
ATOM   1534  CE1 PHE L 248      -2.646  17.594  29.604  7     0 1.78          0.00
ATOM   1535  CE2 PHE L 248      -4.711  16.497  30.024  7     1 1.78          0.00
ATOM   1536  CZ  PHE L 248      -3.443  16.478  29.493  7     1 1.78          0.00
ATOM   1546  N   LYS L 249      -7.269  20.190  29.638  4     0 1.63         -0.15
ATOM   1547  CA  LYS L 249      -8.096  19.624  28.586  4     1 2.03          0.10
ATOM   1548  C   LYS L 249      -8.361  20.636  27.475  4     1 1.67          0.60
ATOM   1549  O   LYS L 249      -8.317  20.298  26.287  2     1 1.38         -0.55
ATOM   1550  CB  LYS L 249      -9.405  19.122  29.182  4     1 1.99          0.00
ATOM   1551  CG  LYS L 249      -9.242  17.871  30.048  1     1 1.99          0.00
ATOM   1552  CD  LYS L 249     -10.556  17.445  30.672 11     1 1.99          0.00
ATOM   1553  CE  LYS L 249     -10.370  16.225  31.563 11     1 1.99          0.25
ATOM   1554  NZ  LYS L 249     -11.645  15.816  32.217 11     1 1.47          0.75
ATOM   1568  N   ALA L 250      -8.604  21.896  27.845 12     0 1.63         -0.15
ATOM   1569  CA  ALA L 250      -8.834  22.920  26.839 12     1 2.03          0.10
ATOM   1570  C   ALA L 250      -7.588  23.136  25.980 12     1 1.67          0.60
ATOM   1571  O   ALA L 250      -7.673  23.232  24.747 12     1 1.38         -0.55
ATOM   1572  CB  ALA L 250      -9.227  24.218  27.515 12     1 1.94          0.00
ATOM   1578  N   THR L 251      -6.422  23.159  26.637  2     0 1.63         -0.15
ATOM   1579  CA  THR L 251      -5.160  23.379  25.963  2     1 2.03          0.10
ATOM   1580  C   THR L 251      -4.861  22.205  25.054  2     0 1.67          0.60
ATOM   1581  O   THR L 251      -4.422  22.393  23.920  2     0 1.38         -0.55
ATOM   1582  CB  THR L 251      -3.996  23.541  26.949  2     0 2.03          0.25
ATOM   1583  CG2 THR L 251      -2.741  23.821  26.150  2     1 1.94          0.00
ATOM   1584  OG1 THR L 251      -4.230  24.638  27.839  2     1 1.38         -0.25
ATOM   1592  N   THR L 252      -5.105  20.993  25.559  2     0 1.63         -0.15
ATOM   1593  CA  THR L 252      -4.839  19.765  24.843  2     0 2.03          0.10
ATOM   1594  C   THR L 252      -5.618  19.745  23.556  2     0 1.67          0.60
ATOM   1595  O   THR L 252      -5.064  19.442  22.507  2     0 1.38         -0.55
ATOM   1596  CB  THR L 252      -5.248  18.532  25.668  2     1 2.03          0.25
ATOM   1597  CG2 THR L 252      -4.967  17.282  24.883  2     1 1.94          0.00
ATOM   1598  OG1 THR L 252      -4.517  18.490  26.878  2     0 1.38         -0.25
ATOM   1606  N   ALA L 253      -6.905  20.095  23.617 12     0 1.63         -0.15
ATOM   1607  CA  ALA L 253      -7.715  20.126  22.411 12     1 2.03          0.10
ATOM   1608  C   ALA L 253      -7.138  21.121  21.400 12     1 1.67          0.60
ATOM   1609  O   ALA L 253      -7.056  20.833  20.200 12     1 1.38         -0.55
ATOM   1610  CB  ALA L 253      -9.136  20.505  22.773 12     1 1.94          0.00
ATOM   1616  N   GLY L 254      -6.675  22.274  21.897  5     0 1.63         -0.15
ATOM   1617  CA  GLY L 254      -6.059  23.294  21.057  5     1 1.99          0.10
ATOM   1618  C   GLY L 254      -4.825  22.727  20.362  5     1 1.67          0.60
ATOM   1619  O   GLY L 254      -4.650  22.868  19.144  5     1 1.38         -0.55
ATOM   1623  N   ILE L 255      -3.953  22.116  21.160 12     0 1.63         -0.15
ATOM   1624  CA  ILE L 255      -2.714  21.544  20.673 12     0 2.03          0.10
ATOM   1625  C   ILE L 255      -2.915  20.401  19.708 12     0 1.67          0.60
ATOM   1626  O   ILE L 255      -2.283  20.377  18.660 12     0 1.38         -0.55
ATOM   1627  CB  ILE L 255      -1.817  21.093  21.837 10     0 2.03          0.00
ATOM   1628  CG1 ILE L 255      -1.311  22.354  22.579 10     1 1.99          0.00
ATOM   1629  CG2 ILE L 255      -0.700  20.137  21.365 10     0 1.94          0.00
ATOM   1630  CD1 ILE L 255      -0.611  22.053  23.860 10     0 1.94          0.00
ATOM   1642  N   LEU L 256      -3.793  19.463  20.015 12     0 1.63         -0.15
ATOM   1643  CA  LEU L 256      -3.959  18.349  19.105 12     0 2.03          0.10
ATOM   1644  C   LEU L 256      -4.511  18.838  17.774 12     1 1.67          0.60
ATOM   1645  O   LEU L 256      -4.085  18.383  16.701 12     0 1.38         -0.55
ATOM   1646  CB  LEU L 256      -4.880  17.310  19.731 10     1 1.99          0.00
ATOM   1647  CG  LEU L 256      -4.295  16.602  20.966 10     0 2.03          0.00
ATOM   1648  CD1 LEU L 256      -5.351  15.697  21.560 10     1 1.94          0.00
ATOM   1649  CD2 LEU L 256      -3.040  15.848  20.583 10     1 1.94          0.00
ATOM   1661  N   ALA L 257      -5.443  19.799  17.817 12     1 1.63         -0.15
ATOM   1662  CA  ALA L 257      -5.977  20.353  16.586 12     1 2.03          0.10
ATOM   1663  C   ALA L 257      -4.873  21.058  15.793 12     1 1.67          0.60
ATOM   1664  O   ALA L 257      -4.782  20.900  14.571 12     1 1.38         -0.55
ATOM   1665  CB  ALA L 257      -7.103  21.316  16.898 12     1 1.94          0.00
ATOM   1671  N   THR L 258      -4.001  21.788  16.499  2     0 1.63         -0.15
ATOM   1672  CA  THR L 258      -2.901  22.511  15.878  2     1 2.03          0.10
ATOM   1673  C   THR L 258      -1.900  21.565  15.244  2     0 1.67          0.60
ATOM   1674  O   THR L 258      -1.442  21.787  14.121  2     0 1.38         -0.55
ATOM   1675  CB  THR L 258      -2.174  23.397  16.897  2     0 2.03          0.25
ATOM   1676  CG2 THR L 258      -1.007  24.100  16.226  2     1 1.94          0.00
ATOM   1677  OG1 THR L 258      -3.096  24.366  17.430  2     1 1.38         -0.25
ATOM   1685  N   LEU L 259      -1.551  20.500  15.959 12     0 1.63         -0.15
ATOM   1686  CA  LEU L 259      -0.591  19.550  15.437 12     0 2.03          0.10
ATOM   1687  C   LEU L 259      -1.168  18.887  14.196 12     0 1.67          0.60
ATOM   1688  O   LEU L 259      -0.477  18.736  13.189 12     0 1.38         -0.55
ATOM   1689  CB  LEU L 259      -0.295  18.476  16.490 10     1 1.99          0.00
ATOM   1690  CG  LEU L 259       0.451  18.949  17.764 10     0 2.03          0.00
ATOM   1691  CD1 LEU L 259       0.509  17.816  18.759 10     1 1.94          0.00
ATOM   1692  CD2 LEU L 259       1.784  19.421  17.415 10     0 1.94          0.00
ATOM   1704  N   SER L 260      -2.469  18.560  14.236  2     0 1.63         -0.15
ATOM   1705  CA  SER L 260      -3.130  17.911  13.111  2     1 2.03          0.10
ATOM   1706  C   SER L 260      -3.126  18.829  11.894  2     1 1.67          0.60
ATOM   1707  O   SER L 260      -2.838  18.393  10.776  2     1 1.38         -0.55
ATOM   1708  CB  SER L 260      -4.556  17.568  13.497  2     1 1.99          0.25
ATOM   1709  OG  SER L 260      -4.580  16.635  14.547  2     1 1.38         -0.25
ATOM   1715  N   HIS L 261      -3.394  20.116  12.136  4     0 1.63         -0.15
ATOM   1716  CA  HIS L 261      -3.399  21.166  11.126  3     1 2.03          0.10
ATOM   1717  C   HIS L 261      -2.023  21.278  10.495  3     0 1.67          0.60
ATOM   1718  O   HIS L 261      -1.880  21.282   9.268  3     0 1.38         -0.55
ATOM   1719  CB  HIS L 261      -3.809  22.490  11.781  3     1 1.99          0.00
ATOM   1720  CG  HIS L 261      -3.871  23.692  10.913  4     1 1.82          0.10
ATOM   1721  CD2 HIS L 261      -3.072  24.774  10.859  4     1 1.87          0.10
ATOM   1722  ND1 HIS L 261      -4.875  23.902   9.991  4     1 1.54         -0.10
ATOM   1723  CE1 HIS L 261      -4.688  25.071   9.403  4     1 1.87          0.30
ATOM   1724  NE2 HIS L 261      -3.604  25.628   9.916  4     1 1.54         -0.40
ATOM   1732  N   CYS L 262      -0.995  21.351  11.336  5     0 1.63         -0.15
ATOM   1733  CA  CYS L 262       0.351  21.483  10.831  5     0 2.03          0.10
ATOM   1734  C   CYS L 262       0.708  20.283   9.965  5     0 1.67          0.60
ATOM   1735  O   CYS L 262       1.268  20.451   8.881  5     0 1.38         -0.55
ATOM   1736  CB  CYS L 262       1.331  21.585  11.985  5     0 1.99          0.19
ATOM   1737  SG  CYS L 262       1.206  23.119  12.912  5     0 1.69         -0.19
ATOM   1743  N   ILE L 263       0.306  19.082  10.390 12     0 1.63         -0.15
ATOM   1744  CA  ILE L 263       0.584  17.888   9.609 12     0 2.03          0.10
ATOM   1745  C   ILE L 263      -0.131  17.923   8.271 12     0 1.67          0.60
ATOM   1746  O   ILE L 263       0.485  17.629   7.245 12     0 1.38         -0.55
ATOM   1747  CB  ILE L 263       0.178  16.622  10.365 10     0 2.03          0.00
ATOM   1748  CG1 ILE L 263       1.102  16.445  11.561 10     1 1.99          0.00
ATOM   1749  CG2 ILE L 263       0.244  15.420   9.420 10     1 1.94          0.00
ATOM   1750  CD1 ILE L 263       0.624  15.424  12.557 10     1 1.94          0.00
ATOM   1762  N   GLU L 264      -1.417  18.284   8.253  8     0 1.63         -0.15
ATOM   1763  CA  GLU L 264      -2.134  18.335   6.984  8     1 2.03          0.10
ATOM   1764  C   GLU L 264      -1.416  19.254   6.014  8     0 1.67          0.60
ATOM   1765  O   GLU L 264      -1.245  18.928   4.835  8     0 1.38         -0.55
ATOM   1766  CB  GLU L 264      -3.569  18.842   7.156  8     1 1.99          0.00
ATOM   1767  CG  GLU L 264      -4.356  18.863   5.832  8     1 1.99          0.00
ATOM   1768  CD  GLU L 264      -5.792  19.367   5.926  9     1 1.67          0.14
ATOM   1769  OE1 GLU L 264      -6.222  19.762   6.981  9     1 1.48         -0.57
ATOM   1770  OE2 GLU L 264      -6.458  19.339   4.911  9     1 1.48         -0.57
ATOM   1777  N   LEU L 265      -0.987  20.407   6.511 12     0 1.63         -0.15
ATOM   1778  CA  LEU L 265      -0.291  21.355   5.674 12     0 2.03          0.10
ATOM   1779  C   LEU L 265       1.056  20.812   5.193 12     1 1.67          0.60
ATOM   1780  O   LEU L 265       1.431  21.034   4.037 12     1 1.38         -0.55
ATOM   1781  CB  LEU L 265      -0.160  22.657   6.433 10     1 1.99          0.00
ATOM   1782  CG  LEU L 265      -1.505  23.398   6.629 10     0 2.03          0.00
ATOM   1783  CD1 LEU L 265      -1.330  24.602   7.536 10     0 1.94          0.00
ATOM   1784  CD2 LEU L 265      -2.022  23.814   5.276 10     1 1.94          0.00
ATOM   1796  N   MET L 266       1.775  20.073   6.048  3     0 1.63         -0.15
ATOM   1797  CA  MET L 266       3.038  19.472   5.627  3     1 2.03          0.10
ATOM   1798  C   MET L 266       2.785  18.478   4.499  3     1 1.67          0.60
ATOM   1799  O   MET L 266       3.549  18.423   3.532 12     1 1.38         -0.55
ATOM   1800  CB  MET L 266       3.759  18.804   6.795  7     1 1.99          0.00
ATOM   1801  CG  MET L 266       4.325  19.779   7.830  7     0 1.99          0.06
ATOM   1802  SD  MET L 266       5.144  18.948   9.210  7     1 1.76         -0.12
ATOM   1803  CE  MET L 266       5.668  20.339  10.191  7     0 1.94          0.06
ATOM   1813  N   VAL L 267       1.691  17.717   4.604 12     0 1.63         -0.15
ATOM   1814  CA  VAL L 267       1.321  16.761   3.570 12     1 2.03          0.10
ATOM   1815  C   VAL L 267       1.021  17.485   2.262 12     0 1.67          0.60
ATOM   1816  O   VAL L 267       1.454  17.049   1.193 12     0 1.38         -0.55
ATOM   1817  CB  VAL L 267       0.113  15.913   3.998 10     0 2.03          0.00
ATOM   1818  CG1 VAL L 267      -0.375  15.086   2.820 10     1 1.94          0.00
ATOM   1819  CG2 VAL L 267       0.524  14.997   5.156 10     1 1.94          0.00
ATOM   1829  N   LYS L 268       0.289  18.597   2.336  4     0 1.63         -0.15
ATOM   1830  CA  LYS L 268       0.012  19.373   1.135  4     0 2.03          0.10
ATOM   1831  C   LYS L 268       1.313  19.913   0.526  4     1 1.67          0.60
ATOM   1832  O   LYS L 268       1.472  19.932  -0.702  2     0 1.38         -0.55
ATOM   1833  CB  LYS L 268      -0.984  20.487   1.451  4     1 1.99          0.00
ATOM   1834  CG  LYS L 268      -2.404  19.958   1.698  1     1 1.99          0.00
ATOM   1835  CD  LYS L 268      -3.396  21.055   2.065 11     1 1.99          0.00
ATOM   1836  CE  LYS L 268      -4.803  20.471   2.223 11     1 1.99          0.25
ATOM   1837  NZ  LYS L 268      -5.805  21.485   2.673 11     1 1.47          0.75
ATOM   1851  N   ARG L 269       2.269  20.322   1.370  4     0 1.63         -0.15
ATOM   1852  CA  ARG L 269       3.559  20.778   0.861  4     1 2.03          0.10
ATOM   1853  C   ARG L 269       4.256  19.647   0.102  4     0 1.67          0.60
ATOM   1854  O   ARG L 269       4.777  19.855  -1.000  3     0 1.38         -0.55
ATOM   1855  CB  ARG L 269       4.461  21.268   1.980  4     1 1.99          0.00
ATOM   1856  CG  ARG L 269       5.802  21.825   1.513  4     1 1.99          0.00
ATOM   1857  CD  ARG L 269       6.617  22.313   2.647  4     1 1.99          0.10
ATOM   1858  NE  ARG L 269       7.929  22.796   2.216  1     1 1.63         -0.10
ATOM   1859  CZ  ARG L 269       8.186  24.042   1.769  1     1 1.67          0.50
ATOM   1860  NH1 ARG L 269       7.218  24.928   1.691  1     1 1.63          0.25
ATOM   1861  NH2 ARG L 269       9.413  24.372   1.404  1     1 1.63          0.25
ATOM   1875  N   GLU L 270       4.233  18.441   0.681  8     0 1.63         -0.15
ATOM   1876  CA  GLU L 270       4.844  17.268   0.062  8     1 2.03          0.10
ATOM   1877  C   GLU L 270       4.167  16.943  -1.266  8     0 1.67          0.60
ATOM   1878  O   GLU L 270       4.836  16.634  -2.253  8     0 1.38         -0.55
ATOM   1879  CB  GLU L 270       4.737  16.063   1.000  8     1 1.99          0.00
ATOM   1880  CG  GLU L 270       5.314  14.767   0.464  8     1 1.99          0.00
ATOM   1881  CD  GLU L 270       6.811  14.717   0.323  9     1 1.67          0.14
ATOM   1882  OE1 GLU L 270       7.499  15.484   0.958  9     1 1.48         -0.57
ATOM   1883  OE2 GLU L 270       7.258  13.896  -0.456  9     1 1.48         -0.57
ATOM   1890  N   ASP L 271       2.838  17.058  -1.310  8     0 1.63         -0.15
ATOM   1891  CA  ASP L 271       2.092  16.800  -2.533  9     1 2.03          0.10
ATOM   1892  C   ASP L 271       2.554  17.774  -3.609  8     0 1.67          0.60
ATOM   1893  O   ASP L 271       2.860  17.369  -4.737  8     0 1.38         -0.55
ATOM   1894  CB  ASP L 271       0.580  16.941  -2.277  9     1 1.99          0.00
ATOM   1895  CG  ASP L 271      -0.335  16.568  -3.472  9     1 1.67          0.14
ATOM   1896  OD1 ASP L 271      -0.344  15.421  -3.861  9     1 1.48         -0.57
ATOM   1897  OD2 ASP L 271      -1.039  17.440  -3.984  9     1 1.48         -0.57
ATOM   1902  N   SER L 272       2.651  19.059  -3.248  2     0 1.63         -0.15
ATOM   1903  CA  SER L 272       3.078  20.075  -4.194  2     1 2.03          0.10
ATOM   1904  C   SER L 272       4.488  19.778  -4.697  2     1 1.67          0.60
ATOM   1905  O   SER L 272       4.758  19.897  -5.898  2     1 1.38         -0.55
ATOM   1906  CB  SER L 272       3.038  21.444  -3.539  2     1 1.99          0.25
ATOM   1907  OG  SER L 272       1.722  21.812  -3.211  2     1 1.38         -0.25
ATOM   1913  N   TRP L 273       5.375  19.350  -3.797 12     0 1.63         -0.15
ATOM   1914  CA  TRP L 273       6.742  19.011  -4.172 12     1 2.03          0.10
ATOM   1915  C   TRP L 273       6.775  17.860  -5.165 12     0 1.67          0.60
ATOM   1916  O   TRP L 273       7.484  17.929  -6.174  3     0 1.38         -0.55
ATOM   1917  CB  TRP L 273       7.583  18.647  -2.951 12     1 1.99          0.00
ATOM   1918  CG  TRP L 273       9.007  18.286  -3.296  3     1 1.82         -0.03
ATOM   1919  CD1 TRP L 273      10.057  19.145  -3.440  6     1 1.87          0.06
ATOM   1920  CD2 TRP L 273       9.542  16.958  -3.543  3     1 1.82          0.10
ATOM   1921  CE2 TRP L 273      10.899  17.108  -3.824  6     1 1.82         -0.04
ATOM   1922  CE3 TRP L 273       8.986  15.685  -3.546  7     0 1.78         -0.03
ATOM   1923  NE1 TRP L 273      11.200  18.446  -3.758  6     1 1.54         -0.06
ATOM   1924  CZ2 TRP L 273      11.712  16.022  -4.107  6     1 1.78          0.00
ATOM   1925  CZ3 TRP L 273       9.791  14.603  -3.834  7     1 1.78          0.00
ATOM   1926  CH2 TRP L 273      11.120  14.762  -4.101  7     1 1.78          0.00
ATOM   1937  N   GLN L 274       6.011  16.795  -4.897  2     0 1.63         -0.15
ATOM   1938  CA  GLN L 274       6.017  15.652  -5.801  3     0 2.03          0.10
ATOM   1939  C   GLN L 274       5.482  16.052  -7.168  3     0 1.67          0.60
ATOM   1940  O   GLN L 274       6.024  15.645  -8.194  3     0 1.38         -0.55
ATOM   1941  CB  GLN L 274       5.185  14.498  -5.234  3     1 1.99          0.00
ATOM   1942  CG  GLN L 274       5.802  13.814  -4.014  2     1 1.99          0.00
ATOM   1943  CD  GLN L 274       4.937  12.721  -3.439  2     1 1.67          0.55
ATOM   1944  NE2 GLN L 274       5.175  12.400  -2.172  2     1 1.63          0.00
ATOM   1945  OE1 GLN L 274       4.059  12.158  -4.111  2     1 1.38         -0.55
ATOM   1954  N   LYS L 275       4.451  16.892  -7.198  4     0 1.63         -0.15
ATOM   1955  CA  LYS L 275       3.907  17.334  -8.473  4     0 2.03          0.10
ATOM   1956  C   LYS L 275       4.926  18.190  -9.213  4     0 1.67          0.60
ATOM   1957  O   LYS L 275       5.097  18.052 -10.429  2     0 1.38         -0.55
ATOM   1958  CB  LYS L 275       2.574  18.019  -8.228  4     1 1.99          0.00
ATOM   1959  CG  LYS L 275       1.510  16.990  -7.833  1     1 1.99          0.00
ATOM   1960  CD  LYS L 275       0.189  17.584  -7.428 11     1 1.99          0.00
ATOM   1961  CE  LYS L 275      -0.813  16.452  -7.155 11     1 1.99          0.25
ATOM   1962  NZ  LYS L 275      -2.059  16.931  -6.514 11     1 1.47          0.75
ATOM   1976  N   ARG L 276       5.662  19.034  -8.484  4     0 1.63         -0.15
ATOM   1977  CA  ARG L 276       6.717  19.813  -9.110  4     1 2.03          0.10
ATOM   1978  C   ARG L 276       7.727  18.873  -9.747  4     0 1.67          0.60
ATOM   1979  O   ARG L 276       8.079  19.033 -10.915  3     0 1.38         -0.55
ATOM   1980  CB  ARG L 276       7.424  20.709  -8.101  4     1 1.99          0.00
ATOM   1981  CG  ARG L 276       8.578  21.521  -8.680  4     1 1.99          0.00
ATOM   1982  CD  ARG L 276       9.156  22.476  -7.692  4     1 1.99          0.10
ATOM   1983  NE  ARG L 276      10.346  23.132  -8.225  1     1 1.63         -0.10
ATOM   1984  CZ  ARG L 276      10.968  24.203  -7.678  1     1 1.67          0.50
ATOM   1985  NH1 ARG L 276      10.531  24.777  -6.586  1     1 1.63          0.25
ATOM   1986  NH2 ARG L 276      12.041  24.705  -8.235  1     1 1.63          0.25
ATOM   2000  N   LEU L 277       8.153  17.860  -8.995 12     0 1.63         -0.15
ATOM   2001  CA  LEU L 277       9.129  16.896  -9.474 12     1 2.03          0.10
ATOM   2002  C   LEU L 277       8.634  16.197 -10.738 12     0 1.67          0.60
ATOM   2003  O   LEU L 277       9.375  16.065 -11.721 12     0 1.38         -0.55
ATOM   2004  CB  LEU L 277       9.427  15.865  -8.383 10     0 1.99          0.00
ATOM   2005  CG  LEU L 277      10.421  14.782  -8.756 10     1 2.03          0.00
ATOM   2006  CD1 LEU L 277      11.764  15.426  -9.057 10     1 1.94          0.00
ATOM   2007  CD2 LEU L 277      10.525  13.806  -7.618 10     1 1.94          0.00
ATOM   2019  N   ASP L 278       7.376  15.737 -10.733  8     0 1.63         -0.15
ATOM   2020  CA  ASP L 278       6.848  15.070 -11.919  9     1 2.03          0.10
ATOM   2021  C   ASP L 278       6.861  15.995 -13.134  8     1 1.67          0.60
ATOM   2022  O   ASP L 278       7.227  15.569 -14.233  8     1 1.38         -0.55
ATOM   2023  CB  ASP L 278       5.412  14.580 -11.689  9     1 1.99          0.00
ATOM   2024  CG  ASP L 278       5.293  13.343 -10.786  9     1 1.67          0.14
ATOM   2025  OD1 ASP L 278       6.287  12.703 -10.533  9     1 1.48         -0.57
ATOM   2026  OD2 ASP L 278       4.189  13.035 -10.385  9     1 1.48         -0.57
ATOM   2031  N   LYS L 279       6.519  17.271 -12.935  4     0 1.63         -0.15
ATOM   2032  CA  LYS L 279       6.523  18.219 -14.042  4     1 2.03          0.10
ATOM   2033  C   LYS L 279       7.942  18.494 -14.519  4     0 1.67          0.60
ATOM   2034  O   LYS L 279       8.200  18.553 -15.723  2     0 1.38         -0.55
ATOM   2035  CB  LYS L 279       5.826  19.514 -13.638  4     1 1.99          0.00
ATOM   2036  CG  LYS L 279       4.311  19.378 -13.463  1     1 1.99          0.00
ATOM   2037  CD  LYS L 279       3.681  20.690 -13.018 11     1 1.99          0.00
ATOM   2038  CE  LYS L 279       2.177  20.547 -12.827 11     1 1.99          0.25
ATOM   2039  NZ  LYS L 279       1.553  21.820 -12.370 11     1 1.47          0.75
ATOM   2053  N   GLU L 280       8.888  18.625 -13.584  8     0 1.63         -0.15
ATOM   2054  CA  GLU L 280      10.270  18.858 -13.978  8     1 2.03          0.10
ATOM   2055  C   GLU L 280      10.792  17.664 -14.762  8     1 1.67          0.60
ATOM   2056  O   GLU L 280      11.504  17.827 -15.753  8     1 1.38         -0.55
ATOM   2057  CB  GLU L 280      11.170  19.124 -12.764  8     1 1.99          0.00
ATOM   2058  CG  GLU L 280      10.955  20.482 -12.064  8     1 1.99          0.00
ATOM   2059  CD  GLU L 280      11.859  20.663 -10.861  9     1 1.67          0.14
ATOM   2060  OE1 GLU L 280      12.531  19.728 -10.502  9     1 1.48         -0.57
ATOM   2061  OE2 GLU L 280      11.888  21.742 -10.304  9     1 1.48         -0.57
ATOM   2068  N   THR L 281      10.398  16.459 -14.344  2     0 1.63         -0.15
ATOM   2069  CA  THR L 281      10.822  15.242 -15.007  2     1 2.03          0.10
ATOM   2070  C   THR L 281      10.286  15.202 -16.433  2     0 1.67          0.60
ATOM   2071  O   THR L 281      11.029  14.914 -17.376  2     0 1.38         -0.55
ATOM   2072  CB  THR L 281      10.332  14.012 -14.236  2     1 2.03          0.25
ATOM   2073  CG2 THR L 281      10.759  12.749 -14.955  2     1 1.94          0.00
ATOM   2074  OG1 THR L 281      10.882  14.037 -12.907  2     1 1.38         -0.25
ATOM   2082  N   GLU L 282       9.000  15.519 -16.612  8     0 1.63         -0.15
ATOM   2083  CA  GLU L 282       8.439  15.533 -17.956  8     1 2.03          0.10
ATOM   2084  C   GLU L 282       9.168  16.536 -18.840  8     0 1.67          0.60
ATOM   2085  O   GLU L 282       9.543  16.220 -19.974  8     0 1.38         -0.55
ATOM   2086  CB  GLU L 282       6.946  15.874 -17.934  8     1 1.99          0.00
ATOM   2087  CG  GLU L 282       6.309  15.920 -19.338  8     1 1.99          0.00
ATOM   2088  CD  GLU L 282       4.808  16.197 -19.353  9     1 1.67          0.14
ATOM   2089  OE1 GLU L 282       4.202  16.255 -18.309  9     1 1.48         -0.57
ATOM   2090  OE2 GLU L 282       4.283  16.380 -20.434  9     1 1.48         -0.57
ATOM   2097  N   LYS L 283       9.402  17.739 -18.317  4     0 1.63         -0.15
ATOM   2098  CA  LYS L 283      10.070  18.766 -19.094  4     1 2.03          0.10
ATOM   2099  C   LYS L 283      11.493  18.349 -19.440  4     0 1.67          0.60
ATOM   2100  O   LYS L 283      11.940  18.531 -20.579  2     0 1.38         -0.55
ATOM   2101  CB  LYS L 283      10.054  20.072 -18.319  4     1 1.99          0.00
ATOM   2102  CG  LYS L 283       8.668  20.706 -18.217  1     1 1.99          0.00
ATOM   2103  CD  LYS L 283       8.696  21.957 -17.364 11     1 1.99          0.00
ATOM   2104  CE  LYS L 283       7.301  22.554 -17.216 11     1 1.99          0.25
ATOM   2105  NZ  LYS L 283       7.301  23.752 -16.331 11     1 1.47          0.75
ATOM   2119  N   LYS L 284      12.189  17.721 -18.490  4     0 1.63         -0.15
ATOM   2120  CA  LYS L 284      13.545  17.259 -18.728  4     1 2.03          0.10
ATOM   2121  C   LYS L 284      13.541  16.265 -19.868  4     0 1.67          0.60
ATOM   2122  O   LYS L 284      14.313  16.397 -20.816  2     0 1.38         -0.55
ATOM   2123  CB  LYS L 284      14.127  16.624 -17.466  4     1 1.99          0.00
ATOM   2124  CG  LYS L 284      15.578  16.127 -17.574  1     1 1.99          0.00
ATOM   2125  CD  LYS L 284      16.054  15.561 -16.226 11     1 1.99          0.00
ATOM   2126  CE  LYS L 284      17.535  15.172 -16.246 11     1 1.99          0.25
ATOM   2127  NZ  LYS L 284      17.801  14.010 -17.126 11     1 1.47          0.75
ATOM   2141  N   ARG L 285      12.636  15.288 -19.808  4     0 1.63         -0.15
ATOM   2142  CA  ARG L 285      12.574  14.275 -20.844  4     0 2.03          0.10
ATOM   2143  C   ARG L 285      12.241  14.886 -22.198  4     0 1.67          0.60
ATOM   2144  O   ARG L 285      12.859  14.546 -23.205  3     0 1.38         -0.55
ATOM   2145  CB  ARG L 285      11.534  13.236 -20.473  4     1 1.99          0.00
ATOM   2146  CG  ARG L 285      11.933  12.332 -19.307  4     1 1.99          0.00
ATOM   2147  CD  ARG L 285      10.819  11.446 -18.895  4     1 1.99          0.10
ATOM   2148  NE  ARG L 285      11.194  10.579 -17.789  1     1 1.63         -0.10
ATOM   2149  CZ  ARG L 285      10.329   9.843 -17.064  1     1 1.67          0.50
ATOM   2150  NH1 ARG L 285       9.045   9.881 -17.335  1     1 1.63          0.25
ATOM   2151  NH2 ARG L 285      10.773   9.083 -16.077  1     1 1.63          0.25
ATOM   2165  N   ARG L 286      11.311  15.841 -22.237  4     0 1.63         -0.15
ATOM   2166  CA  ARG L 286      10.981  16.475 -23.506  4     1 2.03          0.10
ATOM   2167  C   ARG L 286      12.179  17.233 -24.067  4     1 1.67          0.60
ATOM   2168  O   ARG L 286      12.430  17.212 -25.277  3     1 1.38         -0.55
ATOM   2169  CB  ARG L 286       9.794  17.409 -23.351  4     1 1.99          0.00
ATOM   2170  CG  ARG L 286       8.442  16.708 -23.170  4     1 1.99          0.00
ATOM   2171  CD  ARG L 286       7.327  17.685 -23.037  4     1 1.99          0.10
ATOM   2172  NE  ARG L 286       6.035  17.029 -22.842  1     1 1.63         -0.10
ATOM   2173  CZ  ARG L 286       5.253  16.552 -23.816  1     1 1.67          0.50
ATOM   2174  NH1 ARG L 286       5.604  16.639 -25.084  1     1 1.63          0.25
ATOM   2175  NH2 ARG L 286       4.121  15.994 -23.464  1     1 1.63          0.25
ATOM   2189  N   THR L 287      12.940  17.869 -23.179  2     0 1.63         -0.15
ATOM   2190  CA  THR L 287      14.109  18.630 -23.566  2     1 2.03          0.10
ATOM   2191  C   THR L 287      15.151  17.686 -24.152  2     0 1.67          0.60
ATOM   2192  O   THR L 287      15.742  17.978 -25.198  2     0 1.38         -0.55
ATOM   2193  CB  THR L 287      14.685  19.371 -22.351  2     1 2.03          0.25
ATOM   2194  CG2 THR L 287      15.874  20.211 -22.755  2     1 1.94          0.00
ATOM   2195  OG1 THR L 287      13.683  20.233 -21.818  2     1 1.38         -0.25
ATOM   2203  N   GLU L 288      15.362  16.543 -23.489  8     0 1.63         -0.15
ATOM   2204  CA  GLU L 288      16.317  15.556 -23.969  8     1 2.03          0.10
ATOM   2205  C   GLU L 288      15.897  15.008 -25.326  8     0 1.67          0.60
ATOM   2206  O   GLU L 288      16.738  14.830 -26.211  8     0 1.38         -0.55
ATOM   2207  CB  GLU L 288      16.462  14.401 -22.971  8     1 1.99          0.00
ATOM   2208  CG  GLU L 288      17.180  14.765 -21.671  8     1 1.99          0.00
ATOM   2209  CD  GLU L 288      17.225  13.627 -20.674  9     1 1.67          0.14
ATOM   2210  OE1 GLU L 288      16.658  12.594 -20.929  9     1 1.48         -0.57
ATOM   2211  OE2 GLU L 288      17.826  13.808 -19.629  9     1 1.48         -0.57
ATOM   2218  N   GLU L 289      14.593  14.782 -25.528  8     0 1.63         -0.15
ATOM   2219  CA  GLU L 289      14.161  14.280 -26.822  8     0 2.03          0.10
ATOM   2220  C   GLU L 289      14.409  15.339 -27.892  8     0 1.67          0.60
ATOM   2221  O   GLU L 289      14.858  15.018 -28.992  8     0 1.38         -0.55
ATOM   2222  CB  GLU L 289      12.681  13.883 -26.801  8     1 1.99          0.00
ATOM   2223  CG  GLU L 289      12.324  12.620 -25.956  8     1 1.99          0.00
ATOM   2224  CD  GLU L 289      12.939  11.321 -26.452  9     1 1.67          0.14
ATOM   2225  OE1 GLU L 289      12.806  11.016 -27.611  9     1 1.48         -0.57
ATOM   2226  OE2 GLU L 289      13.549  10.624 -25.653  9     1 1.48         -0.57
ATOM   2233  N   ALA L 290      14.172  16.613 -27.561 12     0 1.63         -0.15
ATOM   2234  CA  ALA L 290      14.412  17.681 -28.520 12     1 2.03          0.10
ATOM   2235  C   ALA L 290      15.888  17.737 -28.895 12     1 1.67          0.60
ATOM   2236  O   ALA L 290      16.236  17.904 -30.070 12     1 1.38         -0.55
ATOM   2237  CB  ALA L 290      13.966  19.006 -27.949 12     1 1.94          0.00
ATOM   2243  N   TYR L 291      16.759  17.556 -27.898  3     0 1.63         -0.15
ATOM   2244  CA  TYR L 291      18.190  17.548 -28.137  3     1 2.03          0.10
ATOM   2245  C   TYR L 291      18.527  16.415 -29.088  3     0 1.67          0.60
ATOM   2246  O   TYR L 291      19.211  16.620 -30.088  3     0 1.38         -0.55
ATOM   2247  CB  TYR L 291      18.976  17.409 -26.839  3     1 1.99          0.00
ATOM   2248  CG  TYR L 291      20.490  17.407 -27.031  3     1 1.82          0.00
ATOM   2249  CD1 TYR L 291      21.166  18.613 -27.215  6     1 1.78          0.00
ATOM   2250  CD2 TYR L 291      21.198  16.215 -27.020  6     1 1.78          0.00
ATOM   2251  CE1 TYR L 291      22.540  18.623 -27.377  6     1 1.78          0.00
ATOM   2252  CE2 TYR L 291      22.572  16.227 -27.183  6     1 1.78          0.00
ATOM   2253  CZ  TYR L 291      23.242  17.424 -27.361  6     1 1.82          0.25
ATOM   2254  OH  TYR L 291      24.610  17.433 -27.522  6     1 1.38         -0.25
ATOM   2264  N   LYS L 292      18.037  15.210 -28.786  4     0 1.63         -0.15
ATOM   2265  CA  LYS L 292      18.314  14.062 -29.632  4     0 2.03          0.10
ATOM   2266  C   LYS L 292      17.786  14.274 -31.048  4     0 1.67          0.60
ATOM   2267  O   LYS L 292      18.423  13.849 -32.021  2     1 1.38         -0.55
ATOM   2268  CB  LYS L 292      17.730  12.790 -29.027  4     1 1.99          0.00
ATOM   2269  CG  LYS L 292      18.471  12.290 -27.784  1     1 1.99          0.00
ATOM   2270  CD  LYS L 292      17.985  10.909 -27.383 11     1 1.99          0.00
ATOM   2271  CE  LYS L 292      16.575  10.977 -26.845 11     1 1.99          0.25
ATOM   2272  NZ  LYS L 292      16.074   9.648 -26.387 11     1 1.47          0.75
ATOM   2286  N   ASN L 293      16.641  14.946 -31.189  2     0 1.63         -0.15
ATOM   2287  CA  ASN L 293      16.123  15.211 -32.519  2     0 2.03          0.10
ATOM   2288  C   ASN L 293      17.106  16.108 -33.265  2     0 1.67          0.60
ATOM   2289  O   ASN L 293      17.398  15.873 -34.441  2     0 1.38         -0.55
ATOM   2290  CB  ASN L 293      14.754  15.858 -32.442  2     1 1.99          0.00
ATOM   2291  CG  ASN L 293      13.670  14.897 -32.006  2     1 1.67          0.55
ATOM   2292  ND2 ASN L 293      12.586  15.440 -31.510  2     1 1.63          0.00
ATOM   2293  OD1 ASN L 293      13.807  13.670 -32.108  2     1 1.38         -0.55
ATOM   2300  N   ALA L 294      17.661  17.108 -32.568 12     0 1.63         -0.15
ATOM   2301  CA  ALA L 294      18.646  17.997 -33.174 12     1 2.03          0.10
ATOM   2302  C   ALA L 294      19.884  17.214 -33.595 12     0 1.67          0.60
ATOM   2303  O   ALA L 294      20.453  17.447 -34.666 12     0 1.38         -0.55
ATOM   2304  CB  ALA L 294      19.035  19.097 -32.200 12     1 1.94          0.00
ATOM   2310  N   MET L 295      20.290  16.249 -32.761  3     0 1.63         -0.15
ATOM   2311  CA  MET L 295      21.477  15.470 -33.079  3     0 2.03          0.10
ATOM   2312  C   MET L 295      21.185  14.612 -34.298  3     0 1.67          0.60
ATOM   2313  O   MET L 295      22.052  14.399 -35.150 12     0 1.38         -0.55
ATOM   2314  CB  MET L 295      21.889  14.587 -31.909  7     1 1.99          0.00
ATOM   2315  CG  MET L 295      22.321  15.338 -30.661  7     1 1.99          0.06
ATOM   2316  SD  MET L 295      23.682  16.454 -30.910  7     1 1.76         -0.12
ATOM   2317  CE  MET L 295      22.748  17.976 -31.071  7     1 1.94          0.06
ATOM   2327  N   THR L 296      19.944  14.145 -34.406  2     0 1.63         -0.15
ATOM   2328  CA  THR L 296      19.564  13.339 -35.542  2     1 2.03          0.10
ATOM   2329  C   THR L 296      19.696  14.179 -36.797  2     0 1.67          0.60
ATOM   2330  O   THR L 296      20.258  13.722 -37.784  2     0 1.38         -0.55
ATOM   2331  CB  THR L 296      18.139  12.782 -35.407  2     1 2.03          0.25
ATOM   2332  CG2 THR L 296      17.783  11.980 -36.653  2     1 1.94          0.00
ATOM   2333  OG1 THR L 296      18.066  11.942 -34.242  2     1 1.38         -0.25
ATOM   2341  N   GLU L 297      19.236  15.433 -36.758  8     0 1.63         -0.15
ATOM   2342  CA  GLU L 297      19.364  16.270 -37.947  8     1 2.03          0.10
ATOM   2343  C   GLU L 297      20.840  16.445 -38.329  8     1 1.67          0.60
ATOM   2344  O   GLU L 297      21.197  16.358 -39.505  8     1 1.38         -0.55
ATOM   2345  CB  GLU L 297      18.709  17.641 -37.738  8     1 1.99          0.00
ATOM   2346  CG  GLU L 297      17.178  17.626 -37.673  8     1 1.99          0.00
ATOM   2347  CD  GLU L 297      16.566  19.013 -37.468  9     1 1.67          0.14
ATOM   2348  OE1 GLU L 297      17.300  19.948 -37.246  9     1 1.48         -0.57
ATOM   2349  OE2 GLU L 297      15.362  19.125 -37.551  9     1 1.48         -0.57
ATOM   2356  N   LEU L 298      21.721  16.585 -37.337 12     0 1.63         -0.15
ATOM   2357  CA  LEU L 298      23.154  16.730 -37.611 12     1 2.03          0.10
ATOM   2358  C   LEU L 298      23.725  15.463 -38.267 12     1 1.67          0.60
ATOM   2359  O   LEU L 298      24.672  15.525 -39.060 12     0 1.38         -0.55
ATOM   2360  CB  LEU L 298      23.916  17.050 -36.319 10     1 1.99          0.00
ATOM   2361  CG  LEU L 298      23.615  18.428 -35.706 10     1 2.03          0.00
ATOM   2362  CD1 LEU L 298      24.329  18.555 -34.369 10     1 1.94          0.00
ATOM   2363  CD2 LEU L 298      24.051  19.513 -36.671 10     1 1.94          0.00
ATOM   2375  N   LYS L 299      23.121  14.316 -37.951  4     0 1.63         -0.15
ATOM   2376  CA  LYS L 299      23.500  13.019 -38.497  4     1 2.03          0.10
ATOM   2377  C   LYS L 299      22.761  12.673 -39.806  4     0 1.67          0.60
ATOM   2378  O   LYS L 299      22.966  11.589 -40.357  2     1 1.38         -0.55
ATOM   2379  CB  LYS L 299      23.277  11.930 -37.455  4     1 1.99          0.00
ATOM   2380  CG  LYS L 299      24.199  12.049 -36.235  1     1 1.99          0.00
ATOM   2381  CD  LYS L 299      23.935  10.956 -35.215 11     1 1.99          0.00
ATOM   2382  CE  LYS L 299      24.855  11.099 -34.010 11     1 1.99          0.25
ATOM   2383  NZ  LYS L 299      24.609  10.044 -32.990 11     1 1.47          0.75
ATOM   2397  N   LYS L 300      21.914  13.592 -40.305  4     0 1.63         -0.15
ATOM   2398  CA  LYS L 300      21.163  13.436 -41.557  4     1 2.03          0.10
ATOM   2399  C   LYS L 300      21.404  14.522 -42.667  4     1 1.67          0.60
ATOM   2400  O   LYS L 300      20.430  14.904 -43.315  2     1 1.38         -0.55
ATOM   2401  CB  LYS L 300      19.662  13.360 -41.268  4     1 1.99          0.00
ATOM   2402  CG  LYS L 300      19.219  12.167 -40.400  1     1 1.99          0.00
ATOM   2403  CD  LYS L 300      19.417  10.841 -41.101 11     1 1.99          0.00
ATOM   2404  CE  LYS L 300      18.913   9.694 -40.234 11     1 1.99          0.25
ATOM   2405  NZ  LYS L 300      19.108   8.367 -40.891 11     1 1.47          0.75
ATOM   2419  N   LYS L 301      22.641  15.040 -42.926  4     1 1.63         -0.15
ATOM   2420  CA  LYS L 301      23.922  14.700 -42.296  4     0 2.03          0.10
ATOM   2421  C   LYS L 301      25.050  15.696 -42.539  4     1 1.67          0.60
ATOM   2422  O   LYS L 301      25.225  16.247 -43.629  2     1 1.38         -0.55
ATOM   2423  CB  LYS L 301      24.351  13.294 -42.771  4     0 1.99          0.00
ATOM   2424  CG  LYS L 301      24.552  13.147 -44.257  1     0 1.99          0.00
ATOM   2425  CD  LYS L 301      24.779  11.683 -44.656 11     1 1.99          0.00
ATOM   2426  CE  LYS L 301      25.047  11.548 -46.155 11     1 1.99          0.25
ATOM   2427  NZ  LYS L 301      25.256  10.120 -46.565 11     1 1.47          0.75
ATOM   2441  N   SER L 302      25.935  15.768 -41.549  2     0 1.63         -0.15
ATOM   2442  CA  SER L 302      27.183  16.527 -41.603  2     1 2.03          0.10
ATOM   2443  C   SER L 302      28.145  15.957 -42.646  2     1 1.67          0.60
ATOM   2444  O   SER L 302      29.061  16.634 -43.117  2     1 1.38         -0.55
ATOM   2445  CB  SER L 302      27.829  16.537 -40.228  2     1 1.99          0.25
ATOM   2446  OG  SER L 302      28.267  15.254 -39.856  2     1 1.38         -0.25
ATOM   2452  N   HIS L 303      27.874  14.733 -43.080  4     0 1.63         -0.15
ATOM   2453  CA  HIS L 303      28.700  14.038 -44.051  3     1 2.03          0.10
ATOM   2454  C   HIS L 303      28.417  14.515 -45.474  3     0 1.67          0.60
ATOM   2455  O   HIS L 303      29.034  14.036 -46.424  3     1 1.38         -0.55
ATOM   2456  CB  HIS L 303      28.477  12.536 -43.970  3     1 1.99          0.00
ATOM   2457  CG  HIS L 303      28.919  11.919 -42.689  4     1 1.82          0.10
ATOM   2458  CD2 HIS L 303      28.208  11.358 -41.683  4     1 1.87          0.10
ATOM   2459  ND1 HIS L 303      30.244  11.827 -42.323  4     1 1.54         -0.10
ATOM   2460  CE1 HIS L 303      30.331  11.234 -41.144  4     1 1.87          0.30
ATOM   2461  NE2 HIS L 303      29.110  10.939 -40.735  4     1 1.54         -0.40
ATOM   2469  N   PHE L 304      27.543  15.523 -45.622  3     0 1.63         -0.15
ATOM   2470  CA  PHE L 304      27.354  16.136 -46.927  3     1 2.03          0.10
ATOM   2471  C   PHE L 304      28.469  17.167 -47.161  3     1 1.67          0.60
ATOM   2472  O   PHE L 304      28.571  17.746 -48.242  3     1 1.38         -0.55
ATOM   2473  CB  PHE L 304      25.997  16.835 -47.077  7     1 1.99          0.00
ATOM   2474  CG  PHE L 304      24.791  15.936 -47.261  7     1 1.82          0.00
ATOM   2475  CD1 PHE L 304      23.719  15.982 -46.385  7     1 1.78          0.00
ATOM   2476  CD2 PHE L 304      24.728  15.056 -48.333  7     1 1.78          0.00
ATOM   2477  CE1 PHE L 304      22.607  15.177 -46.577  7     1 1.78          0.00
ATOM   2478  CE2 PHE L 304      23.624  14.247 -48.524  7     1 1.78          0.00
ATOM   2479  CZ  PHE L 304      22.561  14.310 -47.644  7     1 1.78          0.00
ATOM   2489  N   GLY L 305      29.307  17.397 -46.139  5     0 1.63         -0.15
ATOM   2490  CA  GLY L 305      30.442  18.305 -46.230  5     1 1.99          0.10
ATOM   2491  C   GLY L 305      30.171  19.733 -45.785  5     1 1.67          0.60
ATOM   2492  O   GLY L 305      31.120  20.506 -45.663  5     1 1.38         -0.55
ATOM   2496  N   GLY L 306      28.889  20.063 -45.543  5     0 1.63         -0.15
ATOM   2497  CA  GLY L 306      28.415  21.400 -45.135  5     1 1.99          0.10
ATOM   2498  C   GLY L 306      29.524  22.454 -45.147  5     1 1.67          0.60
ATOM   2499  O   GLY L 306      30.047  22.794 -44.087  5     1 1.38         -0.55
ATOM   2503  N   PRO L 307      29.869  23.003 -46.328  3     0 1.63         -0.25
ATOM   2504  CA  PRO L 307      30.960  23.928 -46.554  3     0 2.03          0.10
ATOM   2505  C   PRO L 307      30.898  25.202 -45.742  3     1 1.67          0.60
ATOM   2506  O   PRO L 307      29.824  25.763 -45.520  3     1 1.38         -0.55
ATOM   2507  CB  PRO L 307      30.816  24.258 -48.046  3     1 1.99          0.00
ATOM   2508  CG  PRO L 307      30.077  23.082 -48.635  3     1 1.99          0.00
ATOM   2509  CD  PRO L 307      29.109  22.667 -47.563  3     1 1.99          0.10
ATOM   2517  N   ASP L 308      32.072  25.682 -45.363  8     0 1.63         -0.15
ATOM   2518  CA  ASP L 308      32.261  26.948 -44.679  9     1 2.03          0.10
ATOM   2519  C   ASP L 308      33.591  27.447 -45.219  8     1 1.67          0.60
ATOM   2520  O   ASP L 308      34.156  28.460 -44.823  8     1 1.38         -0.55
ATOM   2521  CB  ASP L 308      32.211  26.790 -43.148  9     1 1.99          0.00
ATOM   2522  CG  ASP L 308      33.305  25.925 -42.533  9     1 1.67          0.14
ATOM   2523  OD1 ASP L 308      34.186  25.510 -43.232  9     1 1.48         -0.57
ATOM   2524  OD2 ASP L 308      33.220  25.666 -41.346  9     1 1.48         -0.57
ATOM   2529  N   TYR L 309      34.007  26.774 -46.282  3     0 1.63         -0.15
ATOM   2530  CA  TYR L 309      35.256  27.069 -46.971  3     1 2.03          0.10
ATOM   2531  C   TYR L 309      35.036  28.282 -47.860  3     1 1.67          0.60
ATOM   2532  O   TYR L 309      35.965  28.874 -48.407  3     1 1.38         -0.55
ATOM   2533  CB  TYR L 309      35.636  25.862 -47.817  3     1 1.99          0.00
ATOM   2534  CG  TYR L 309      35.827  24.625 -46.984  3     1 1.82          0.00
ATOM   2535  CD1 TYR L 309      34.815  23.679 -46.969  6     1 1.78          0.00
ATOM   2536  CD2 TYR L 309      36.973  24.429 -46.231  6     1 1.78          0.00
ATOM   2537  CE1 TYR L 309      34.937  22.542 -46.207  6     1 1.78          0.00
ATOM   2538  CE2 TYR L 309      37.102  23.283 -45.465  6     1 1.78          0.00
ATOM   2539  CZ  TYR L 309      36.087  22.342 -45.453  6     1 1.82          0.25
ATOM   2540  OH  TYR L 309      36.212  21.200 -44.691  6     1 1.38         -0.25
