# Supplementary material for: CERT1 mutations perturb human development by disrupting sphingolipid homeostasis
Source: J Clin Invest. 2023 Mar 28;133(10):e165019. doi: 10.1172/JCI165019 (PMC10178846; doi:10.1172/JCI165019)
Supplement: Supplemental tables 1-4 [file jci-133-165019-s016.xlsx]

## Sheet: Table S1
Supplemental Table 1. Genetic and phenotypic summary of other subjects with CERT1 variants abstracted from various public access databases and not included in this project
Subject ID	Gender	gDNA (GRCh37)	cDNA (NM_005713.3)	protein (NP_005704)	Inheritance	Zygosity	gnomAD	RefSNP	Reference	Source	Clinical phenotype
285350	-	74807588	c.-303C​>T	n/a	mosaic in mother	Het	absent	-	unpublished	DECIPHER v9.31	Abnormality of the cerebral ventricles, global developmental delay, macrocephaly, overgrowth, preauricular pit, spotty hyperpigmentation, ventriculomegaly
VCV000521299.1	-	74807107	c.-75C>T	5' UTR	de novo	Het	absent	-	unpublished	ClinVAR	Hereditary/inborn disease
VCV000548566.1	-	74807146	c.-114G>T	5' UTR	n/a	Het	absent	-	unpublished	ClinVAR	Mental retardation, autosomal dominant 34 (MIM# 616351)
VCV000689370.1	-	74807184-74807194	c.-162_-152del	5' UTR	de novo	Het	absent	-	unpublished	ClinVAR	Neurodevelopmental abnormality, microcephaly and spastic paraparesis
JASD_Fam0207	-	74801861	c.177T>G	D59E	de novo	Het	absent	-	Takata, A, et al., Cell Rep., 2018	Takata, A, et al., Cell Rep., 2018	Autism spectrum disorder
VCV000801357.1	-	74722305-74722306	c.349-12dup	n/a	n/a	Het	absent	-	unpublished	ClinVAR	Mental retardation, autosomal dominant 34 (MIM# 616351)
			c.392G>A	G131D	de novo	Het	absent	-	Homsy et al., Science, 2015	Homsy et al., Science, 2015	Congenital heart disease
257812	M	74722257	c.395C>T	S132L	de novo	Het	absent	rs1064794019	de Ligt, J., et al., N. Engl. J. Med., 2012 (7)	de Ligt, J., et al., N. Engl. J. Med., 2012 (7)	Mental retardation, autosomal dominant 34 (MIM# 616351)
258712	M	74722257	c.395C>T	S132L	de novo	Het	absent	rs1064794019	de Ligt, J., et al., N. Engl. J. Med., 2012 (7)	de Ligt, J., et al., N. Engl. J. Med., 2012 (7)	Mental retardation, autosomal dominant 34 (MIM# 616351)
261651	M	74722257	c.395C>T	S132L	de novo	Het	absent	rs1064794019	de Ligt, J., et al., N. Engl. J. Med., 2012 (7)	de Ligt, J., et al., N. Engl. J. Med., 2012 (7)	Mental retardation, autosomal dominant 34 (MIM# 616351)
265277	F	74722248	c.404C>G	S135C	de novo	Het	absent	-	unpublished	DECIPHER v9.31	Abnormal corpus callosum morphology, agenesis of corpus callosum, gastroesophageal reflux, global developmental delay, recurrent urinary tract infections
Fam_86872	-	74722248	c.404C>T	S135F	de novo	Het	absent	-	Heldbig, K., et al., Genet. Med. 2016 (18)	Heldbig, K., et al., Genet. Med. 2016 (18)	Epileptic encephalopathy
265676	F	74722240	c.413C>G	S138C	n/a	Het	absent	-	unpublished	DECIPHER v9.31	Constipation, delayed speech and language development, drooling, intellectual disability, profound, Intermittent hyperventilation, postnatal microcephaly
SSC12779	F	74721285	c.496A>G	T166A	de novo	Het	absent	-	De Rubeis, S., et al., Nature 2014; Kosmicki, JA., et al., Nat. Genet. 2017; Lim, ET., et al., Nat. Neurosci. 2017; Satterstrom, FK., et al., Cell 2020 (96-98)	De Rubeis, S., et al., Nature 2014; Kosmicki, JA., et al., Nat. Genet. 2017; Lim, ET., et al., Nat. Neurosci. 2017; Satterstrom, FK., et al., Cell 2020 (96-98)	Autism spectrum disorder
DEASD_0027_001	F	74721237	c.544T>C	F182L	de novo	Het	absent	-	De Rubeis, S., et al., Nature 2014 (96)	De Rubeis, S., et al., Nature 2014 (96)	Autism spectrum disorder
COL4A3BP_000005	-	74712820	c.718G>A	D240N	n/a	Het	absent	-	unpublished	VKGL-NL_Rotterdam	Mental retardation, autosomal dominant 34 (MIM# 616351)
264615	M	74712777	c.761G>T	G254V	de novo	Het	absent	-	unpublished	DECIPHER v9.31	Depressed nasal bridge, epicanthus, moderate global developmental delay, single transverse palmar crease, sleep disturbance, upslanted palpebral fissure
VCV000634569.1	-	74681843	c.1301T>G	V434G	n/a	Het	absent	rs375406284	unpublished	ClinVAR	Mental retardation, autosomal dominant 34 (MIM# 616351)
VCV000592133.1	-	74681809	c.1335del	A446Lfs*30	n/a	Het	absent	rs1561223965	unpublished	ClinVAR	Mental retardation, autosomal dominant 34 (MIM# 616351)
M: male; F: Female; MIM: Mendelian Inheritance in Man (OMIM); Het: Heterozygous

## Sheet: Table S2
Supplemental Table 2. Summary of molecular and clinical symptoms of 31 individuals with CERT1 mutations.
Subject	Gender	Current age (ys)	Age of onset (mos)	cDNA variant	AA change	Inheritance	Infantile feeding diff.	Failure to thrive	Hypotonia	Growth delay	Seizures	Motor delay	Intellectual disability	Speech delay	Regression	ASD	ADHD	Stereotypy	Aggression	Self-injury	Pain insensitivity	Sleep disturbances	Craniofacial/Skeletal	GI symptoms	Immune dysregul.	Heart defects
S1	f	8	Congenital	279T>G	S93R		+	–	–	+	–	+	+	+++	–	+	+	+	+	–	+	+	–
S2	m	24	2 mos	395C>T	S132L	de novo	–		+	–	+	++++	++++	++++	–	possible	–	–	–	+	+	+	+		+
S3	m	18	Congenital	395C>T	S132L	de novo	+	+	+		+	++++	++++	++++	–	–	–	+	–	–	–	+	+	+	+
S4	m	1	Congenital	395C>T	S132L	de novo	+	+	hypertonic	+	–	++++	+++	++++							–	–	+		+
S5	m	20	Congenital	395C>T	S132L	de novo			+	–	+	++++	+++	++++		–	–				+		+		+
S6	f	23	Congenital	403T>C	S135P	de novo		+	+	+	+	++++	+++	+++									+		+
S7	f	2.6	Congenital	403T>C	S135P	de novo	+	+	+	+	–	++++	+++	+++	–	possible	–	+	–	–	–	–	+	+
S8	m	50	48 mos	413C>G	S138C	de novo	+		–	–	–	+	++	–	+	+			+	+	+	–	+
S9	m	3.6	6 mos	413C>G	S138C	de novo	+	–	+	–	–	+	++	+	–	+	+	+	–	–	+	+	+	+
S10*	m	9		496A>G	T166A	de novo				–	+		+			+
S11	f	3	12 mos	496A>G	T166A	de novo	–		+	–	–	+	+	–	–	+	+						–
S12	m	5	10 mos	496A>G	T166A	de novo	–	–	–	+	+	+	+	+	–	–	–	–	–	–	–	–	+	–	+	+
S13	f	9	Congenital	496A>G	T166A	de novo	+	+	+	+	+	+	+++	+++	+	+		+	–	+	+	+	+	+	+	–
S14	f	8	4 mos	727G>A	G243R	de novo	–	–	+	+	+	+++	+++	+++	+	+		+	+	+	+	–	+	+	+
S15	m	17	36 mos	727G>A	G243R	de novo	+				+	++++	+++	+++		–				+			+		+
S16	m	5	12 mos	728G>A	G243E	de novo	+	+			+	++	+++	+++	–	+	+		–			+	+	+	+
S17	f	4	<12 mos	740C>T	T247I	de novo	+	–	+	+	–	++++	+++	+++	–	–	–	+	–	–	+	–	+
S18	m	1	<12 mos	751A>G	T251A	de novo	–		+	+	–	–	+++	+++	–	+	–						–
S19				872A>G	Y291C						+		++		+
S20	m	7	24 mos	887C>G	T296R		–	–	–	+	+	–	+	+	–	–	+	–	–	–		–	+		+
S21	f	12	Congenital	976G>T	V326F	inherited	+	–	–	+	–	+	++	++	+	+	+	+	+	+		–	+
S22	f	8	Congenital	985G>C	A329P	de novo	+	+	+	+	+	+	+++	++++	–	+	+	+	–	+	–	+	+	+	+	+
S23	f	5	Congenital	989T>C	L330P	de novo	+	–	–	+	+	+	+++	+++	–	+	–		+			–	+
S24				1097G>C	R366T						–		+	–			+						+
S25	m	3	36 mos	1141A>G	I381V	de novo							+	+		+
S26	f	2.6	Congenital	1346C>T	A449V	inherited		–	+	+			+	++		possible		+			–	+	+	+		+
S27	f	3.6	Congenital	1499C>T	P500L	de novo	+	+	+	+	–	+++	+++	+++	–	–		+	–	–	+	–	+			+
S28	m	12.8	36 mos	934G>C	G312R	de novo	–	–	+	–	–	+	+	+	–	–	+	–	–	–	–	–	–	+	–	–
S29	f	3.6	Congenital	998C>G	L330V	de novo	–	–	+	+	–	+	+++	++++	+	+	–	+	–	–	–	–	+	+		–
S30	m	14	6 mos	421A>C	S141R	de novo	–	–	–	–	+	+	++++	++++	–	+		+	–	+			+	+		–
S31	m	6	Congenital	1271A>G	E424G	de novo	+	+	+	–	+	+	++	++	–	+	+	+	+	+	–	+	+	+	–	–
The transcript CERT1 hg19:NM_005713.3 is considered here for cDNA. S1, S19, S20, S24: parental samples not available. In most columns "+" means yes, "–" means no, and empty box means no information available. Where there are quantified gradations of severity, as with intellectual disability and motor delay, we use "+" to mean mild; "++" moderate; "+++" severe; "++++" profound. Regarding Speech De…

## Sheet: Table S3
Supplemental Table 3. Summary of sequencing methodology and results of other genetics analyses.
Subject	Subject 1	Subject 2	Subject 3	Subject 4	Subject 5	Subject 6	Subject 7	Subject 8	Subject 9	Subject 10	Subject 11	Subject 12	Subject 13	Subject 14	Subject 15	Subject 16	Subject 17	Subject 18	Subject 19	Subject 20	Subject 21	Subject 22	Subject 23	Subject 24	Subject 25	Subject 26	Subject 27	Subject 28	Subject 29	Subject 30	Subject 31
Recruitment/Source	GeneMatcher	GeneMatcher	GeneMatcher	GeneMatcher	GeneMatcher	Murakami, H., et al., Plos One (2020)	GeneMatcher	de Ligt, J, et al., N. Engl. J. Med. (2012)	GeneMatcher	Iossifov, I., et al., Nature (2014)	GeneMatcher	GeneMatcher	GeneMatcher	GeneMatcher	Hamdan, F.F., et al., Plos Genet. (2014)	GeneMatcher	GeneMatcher	GeneMatcher	GeneMatcher	GeneMatcher	GeneMatcher	GeneMatcher	GeneMatcher	GeneMatcher	GeneMatcher	GeneMatcher	GeneMatcher	GeneMatcher	GeneMatcher	GeneMatcher	GeneMatcher
CERT1 variant	CERT1:NM_005713:c.279T>G:p.S93R	CERT1:NM_005713:c.395C>T:p.S132L	CERT1:NM_005713:c.395C>T:p.S132L	CERT1:NM_005713:c.395C>T:p.S132L	CERT1:NM_005713:c.395C>T:p.S132L	CERT1:NM_005713:c.403T>C:p.S135P	CERT1:NM_005713:c.403T>C:p.S135P	CERT1:NM_005713:c.413C>G:p.S138C	CERT1:NM_005713:c.413C>G:p.S138C	CERT1:NM_005713:c.496A>G:p.T166A	CERT1:NM_005713:c.496A>G:p.T166A	CERT1:NM_005713:c.496A>G:p.T166A	CERT1:NM_005713:c.496A>G:p.T166A	CERT1:NM_005713:c.727G>A:p.G243R	CERT1:NM_005713:c.727G>A:p.G243R	CERT1:NM_005713:c.728G>A:p.G243E	CERT1:NM_005713:c.740C>T:p.T247I	CERT1:NM_005713:c.751A>G:p.T251A	CERT1:NM_005713:c.872A>G:p.Y291C	CERT1:NM_005713:c.887C>G:p.T296R	CERT1:NM_005713:c.976G>T:p.V326F	CERT1:NM_005713:c.985G>C:p.A329P	CERT1:NM_005713:c.989T>C:p.L330P	CERT1:NM_005713:c.1097G>C:p.R366T	CERT1:NM_005713:c.1141A>G:p.I381V	CERT1:NM_005713:c.1346C>T:p.A449V	CERT1:NM_005713:c.1499C>T:p.P500L	CERT1:NM_005713:c.934G>C:p.G312R	CERT1:NM_005713:c.998C>G:p.L330V	CERT1:NM_005713:c.421A>C:p.S141R	CERT1:NM_005713:c.1271A>G:p.E424G
Sequencing approach	singleton-based WES (research laboratory)	trio-based WES (clinical diagnostic laboratory)	–	trio-based WES (clinical diagnostic laboratory)	trio-based WES (research laboratory)	trio-based WES (clinical diagnostic/research laboratory)	trio-based WGS (research laboratory)	trio-based WES (research laboratory)	trio-based WES (clinical diagnostic laboratory)	WES	MIP	trio-based WES (clinical diagnostic/research laboratory)	trio-based WES/WGS (clinical diagnostic/research laboratory)	trio-based WES (clinical diagnostic laboratory)	trio-based WES (research laboratory)	singleton-based WES (research laboratory)	trio-based WES (research laboratory)	MIP	singleton-based WES (research laboratory)	singleton-based WES (clinical diagnostic laboratory)	trio-based WES (research laboratory)	trio-based WES (clinical diagnostic laboratory)	–	singleton-based WES (research laboratory)	MIP	singleton-based WES (clnical diagnostic laboratory)	singleton-based WES (diagnostic laboratory)
Capture reagent	Agilent SureSelect XT2 All Exon V4 (XomeAnalyzer)	Agilent SureSelect XT2 All Exon V4	–	Agilent SureSelectXT capture library	Nextera Rapid Capture Exomes - Illumina	–	-	Agilent SOLiD-Optimized SureSelect Human Exome Kit (2.50Mb)	Agilent SureSelect Human All Exon V6 kit	SeqCap EZ Human Exome Library v2.0 (Roche NimbleGen)	–	Agilent SureSelect Target Enrichment v6		Agilent SureSelect XT Human All Exon 50Mb Kit	Agilent SureSelect v4 exome capture kit	Agilent SureSelect XT2 All Exon V4 (XomeAnalyzer)	NovaSeq6000 (Illumina)	–	Agilent SureSelect XT2 All Exon V4 (XomeAnalyzer)	Roche-Nimblegen SeqCap EZ MedExome	Agilent Sure Select All exon V6	Truseq_v1.2_45 Mb (Illumina)	–	Agilent SureSelect XT2 All Exon V4 (XomeAnalyzer)	–	Kit xGen Exome Panel v1.0(IDT)	Human Core Exome (Twist Bioscience)
Sequencer	HiSeq2000 (Illumina)	HiSeq2000 (Illumina)	–	Illumina		–	NovaSeq 6000 (Illumina)	SOLiD 4 System (Life Technologies)	HiSeq X® (Illumina)	HiSeq2000 (Illumina)	–	HiSeq2500 (Illumina)	TruSEQ (Illumina); NovaSeq-6000 (Illumina)	Illumina HiSeq2000TM at BGI-Europa	HiSeq2000 (Illumina)	HiSeq2000 (Illumina)	SureSelect Human All Exon v7 (Agilent)	–	HiSeq2000 (Illumina)	NextSeq500 (Illumina)	HiSeq4000 (Illumina)	NextSeq500 (Illumina)	–	HiSeq2000 (Illumina)	–	NextSeq 500 (illumina)	HiSeq2500 (Illumina)
Karyotype	–	Normal (46, XY)	Normal (46, XY)	–	Normal (46, XY)	–	-	–	–	–	–	Normal (46, XY)	Normal (46, XX)	–	–	–	Normal (46, XX)	–	–	Normal (46, XY)	–	Normal (46, XX)	Normal (46, XX)	–	–	–	-
Fragile X	–	–	Normal (31 CGG repeats)	–	Normal (31 CGG repeats)	–	Normal (31 CGG repeats)	Normal (31 CGG repeats)	–	–	–	Normal (31 CGG repeats)	Normal (31 CGG repeats)	Normal (31 CGG repeats)	–	–	-	–	–	Normal (31 CGG repeats)	–	–	Normal (31 CGG repeats)	–	–	–	-
aCGH	–	Normal	Normal	arr[GRCh37] 7q21.12(87668378_87739123)x1, mat	Normal	–	Normal	–	–	–	–	maternally inherited duplication 10q24	Normal	Normal	–	Normal	Normal	–	–	Normal	arrXp21.2(29,584,944x2,29,594,080-20,708,100x3,29,717,001x2)dn	Normal	15q11q11.2(20262224-22751244)*3 (likely benign)	–	–	Normal	Normal
Targeted gene/panel screening/SNP array	–	Negative (SLC9A6, UBE3A). Subtelomeric MLPA (normal).	–	ID gene panel (1000 genes): negative	–	–	locus SNRPN normal	NEK5 c.1377C>T p.(=) (benign)	–	–	–	Negative (SCN1A)	Negative (MECP2), normal methylation pattern (at 15q11-q13)	Negative (MEF2C, MECP2, FOXG1, CDKL5, CLN1,CLN2)	–	–	Panel for Rett/Rett-like syndrome negative (MECP2, MEF2C, CDKL5, FOXG1, SMC1A, TCF4, SHANK3, SATB2, STXBP1, SCN1A, SCN2A, SCN8A,GRIN2A, GRIN2B, HCN1, SLC6A1, WDR45, ST3GAL5, MFSD8). MLPA 15q11.2 (normal)	–	–	N/A	MECP2 negative, UBE3A negative, ID/ASD panel (74 genes) negative. Normal (chr15q methylation).	MECP2 c.603G>A, p.A201A (likely benign). 2 variants in MOCS2 (compund heterozygous). Subtelomeric MLPA (normal); SAICAR test (normal); glycosylation defects and biotinidase (normal).	–	–	–	–	–
Metabolic screening	–	Negative	–	–	–	–		–	–	–	–	Negative	Negative	Negative		–	-		–	Negative	–	–	Negative	–	–	–	-

## Sheet: Table S4
Supplemental Table 4. Pathogenicity score calculated for variants in the cohort compared to healthy singleton controls in gnomAD
Variants for the enrolled patients
Chr	Start	End	Ref	Alt	Func. ref gene	Gene ref gene	Exonic func. ref gene	Amino acid change for each ref gene	Ref SNP ID	Allele Frequency	Polyphen2_HVAR_score	Polyphen2_HVAR_pred	M-CAP	REVEL	CADD	Eigen
5	74681798	74681798	G	A	exonic	CERT1	nonsynonymous SNV	CERT1:NM_031361:exon12:c.1268C>T:p.A423V,CERT1:NM_005713:exon13:c.1346C>T:p.A449V,CERT1:NM_001130105:exon14:c.1730C>T:p.A577V	rs1012873977	4.121e-06	0.004	Benign	0.032	0.324	22.7	-0.093
5	74695182	74695182	T	C	exonic	CERT1	nonsynonymous SNV	CERT1:NM_005713:exon11:c.1141A>G:p.I381V,CERT1:NM_001130105:exon12:c.1525A>G:p.I509V	.	3.984e-06	0.003	Benign	0.005	0.098	17.36	-0.615
5	74696043	74696043	C	G	exonic	CERT1	nonsynonymous SNV	CERT1:NM_005713:exon10:c.1097G>C:p.R366T,CERT1:NM_031361:exon10:c.1097G>C:p.R366T,CERT1:NM_001130105:exon11:c.1481G>C:p.R494T	.	.	0.322	Benign	0.018	0.093	24.1	0.282
5	74698825	74698825	A	G	exonic	CERT1	nonsynonymous SNV	CERT1:NM_005713:exon9:c.989T>C:p.L330P,CERT1:NM_031361:exon9:c.989T>C:p.L330P,CERT1:NM_001130105:exon10:c.1373T>C:p.L458P	.	.	0.994	Damaging	0.084	0.674	28.2	0.719
5	74698829	74698829	C	G	exonic	CERT1	nonsynonymous SNV	CERT1:NM_005713:exon9:c.985G>C:p.A329P,CERT1:NM_031361:exon9:c.985G>C:p.A329P,CERT1:NM_001130105:exon10:c.1369G>C:p.A457P	.	.	0.991	Damaging	0.026	0.277	28.5	0.68
5	74698838	74698838	C	A	exonic	CERT1	nonsynonymous SNV	CERT1:NM_005713:exon9:c.976G>T:p.V326F,CERT1:NM_031361:exon9:c.976G>T:p.V326F,CERT1:NM_001130105:exon10:c.1360G>T:p.V454F	.	.	0.962	Damaging	0.05	0.37	28.7	0.707
5	74706879	74706879	G	C	exonic	CERT1	nonsynonymous SNV	CERT1:NM_005713:exon8:c.887C>G:p.T296R,CERT1:NM_031361:exon8:c.887C>G:p.T296R,CERT1:NM_001130105:exon9:c.1271C>G:p.T424R	.	.	0.075	Benign	0.009	0.05	8.607	-0.799
5	74706894	74706894	T	C	exonic	CERT1	nonsynonymous SNV	CERT1:NM_005713:exon8:c.872A>G:p.Y291C,CERT1:NM_031361:exon8:c.872A>G:p.Y291C,CERT1:NM_001130105:exon9:c.1256A>G:p.Y419C	.	.	0.048	Benign	0.013	0.133	14.33	-0.586
5	74712787	74712787	T	C	exonic	CERT1	nonsynonymous SNV	CERT1:NM_005713:exon7:c.751A>G:p.T251A,CERT1:NM_031361:exon7:c.751A>G:p.T251A,CERT1:NM_001130105:exon8:c.1135A>G:p.T379A	.	.	0.998	Damaging	0.031	0.372	26	0.791
5	74712798	74712798	G	A	exonic	CERT1	nonsynonymous SNV	CERT1:NM_005713:exon7:c.740C>T:p.T247I,CERT1:NM_031361:exon7:c.740C>T:p.T247I,CERT1:NM_001130105:exon8:c.1124C>T:p.T375I	.	.	0.115	Benign	0.023	0.32	24	0.462
5	74712810	74712810	C	T	exonic	CERT1	nonsynonymous SNV	CERT1:NM_005713:exon7:c.728G>A:p.G243E,CERT1:NM_031361:exon7:c.728G>A:p.G243E,CERT1:NM_001130105:exon8:c.1112G>A:p.G371E	.	.	1	Damaging	0.023	0.378	25.4	0.744
5	74712811	74712811	C	T	exonic	CERT1	nonsynonymous SNV	CERT1:NM_005713:exon7:c.727G>A:p.G243R,CERT1:NM_031361:exon7:c.727G>A:p.G243R,CERT1:NM_001130105:exon8:c.1111G>A:p.G371R	.	.	1	Damaging	0.03	0.458	29.7	0.864
5	74721285	74721285	T	C	exonic	CERT1	nonsynonymous SNV	CERT1:NM_005713:exon5:c.496A>G:p.T166A,CERT1:NM_031361:exon5:c.496A>G:p.T166A,CERT1:NM_001130105:exon6:c.880A>G:p.T294A	.	.	0.212	Benign	0.021	0.209	22.7	0.359
5	74722239	74722239	G	C	exonic	CERT1	nonsynonymous SNV	CERT1:NM_005713:exon4:c.413C>G:p.S138C,CERT1:NM_031361:exon4:c.413C>G:p.S138C,CERT1:NM_001130105:exon5:c.797C>G:p.S266C	.	.	0.999	Damaging	0.129	0.467	28.5	0.928
5	74722249	74722249	A	G	exonic	CERT1	nonsynonymous SNV	CERT1:NM_005713:exon4:c.403T>C:p.S135P,CERT1:NM_031361:exon4:c.403T>C:p.S135P,CERT1:NM_001130105:exon5:c.787T>C:p.S263P	.	.	0.999	Damaging	0.108	0.516	27.9	0.853
5	74722257	74722257	G	A	exonic	CERT1	nonsynonymous SNV	CERT1:NM_005713:exon4:c.395C>T:p.S132L,CERT1:NM_031361:exon4:c.395C>T:p.S132L,CERT1:NM_001130105:exon5:c.779C>T:p.S260L	rs1064794019	.	0.95	Damaging	0.095	0.607	31	0.924
5	74754959	74754959	A	C	exonic	CERT1	nonsynonymous SNV	CERT1:NM_005713:exon3:c.279T>G:p.S93R,CERT1:NM_031361:exon3:c.279T>G:p.S93R,CERT1:NM_001130105:exon4:c.663T>G:p.S221R	.	.	0.534	Pathogenic	0.01	0.26	22.7	-0.165
5	74677892	74677892	G	A	exonic	CERT1	nonsynonymous SNV	CERT1:NM_031361:exon14:c.1421C>T:p.P474L,CERT1:NM_005713:exon15:c.1499C>T:p.P500L,CERT1:NM_001130105:exon16:c.1883C>T:p.P628L	.	.	0.948	Damaging	0.134	0.766	32	0.973
Variants of singleton in healthy controls
5	74675177	74675177	C	G	exonic	CERT1	nonsynonymous SNV	CERT1:NM_031361:exon16:c.1791G>C:p.L597F,CERT1:NM_005713:exon17:c.1869G>C:p.L623F,CERT1:NM_001130105:exon18:c.2253G>C:p.L751F	.	3.99e-06	0.836	Pathogenic	0.03	0.237	22.2	-0.519
5	74675184	74675184	G	A	exonic	CERT1	nonsynonymous SNV	CERT1:NM_031361:exon16:c.1784C>T:p.P595L,CERT1:NM_005713:exon17:c.1862C>T:p.P621L,CERT1:NM_001130105:exon18:c.2246C>T:p.P749L	.	3.986e-06	0.356	Benign	0.031	0.385	29.4	0.734
5	74675191	74675191	C	T	exonic	CERT1	nonsynonymous SNV	CERT1:NM_031361:exon16:c.1777G>A:p.G593R,CERT1:NM_005713:exon17:c.1855G>A:p.G619R,CERT1:NM_001130105:exon18:c.2239G>A:p.G747R	rs747340106	3.985e-06	0.207	Benign	0.03	0.128	28.4	0.344
5	74675214	74675214	G	A	exonic	CERT1	nonsynonymous SNV	CERT1:NM_031361:exon16:c.1754C>T:p.S585F,CERT1:NM_005713:exon17:c.1832C>T:p.S611F,CERT1:NM_001130105:exon18:c.2216C>T:p.S739F	.	3.984e-06	0.963	Damaging	0.132	0.618	32	0.711
5	74675241	74675241	T	A	exonic	CERT1	nonsynonymous SNV	CERT1:NM_031361:exon16:c.1727A>T:p.Y576F,CERT1:NM_005713:exon17:c.1805A>T:p.Y602F,CERT1:NM_001130105:exon18:c.2189A>T:p.Y730F	rs763174978	3.982e-06	0.963	Damaging	0.199	0.75	27.3	0.813
5	74675242	74675242	A	G	exonic	CERT1	nonsynonymous SNV	CERT1:NM_031361:exon16:c.1726T>C:p.Y576H,CERT1:NM_005713:exon17:c.1804T>C:p.Y602H,CERT1:NM_001130105:exon18:c.2188T>C:p.Y730H	rs772106628	3.982e-06	0.998	Damaging	0.442	0.842	28.9	0.861
5	74675250	74675250	T	C	exonic	CERT1	nonsynonymous SNV	CERT1:NM_031361:exon16:c.1718A>G:p.K573R,CERT1:NM_005713:exon17:c.1796A>G:p.K599R,CERT1:NM_001130105:exon18:c.2180A>G:p.K727R	rs55882089	3.982e-06	0.997	Damaging	0.16	0.485	24.8	0.775
5	74675263	74675263	T	C	exonic	CERT1	nonsynonymous SNV	CERT1:NM_031361:exon16:c.1705A>G:p.R569G,CERT1:NM_005713:exon17:c.1783A>G:p.R595G,CERT1:NM_001130105:exon18:c.2167A>G:p.R723G	.	.	1	Damaging	0.564	0.915	27	0.552
5	74676935	74676935	C	T	exonic	CERT1	nonsynonymous SNV	CERT1:NM_031361:exon15:c.1631G>A:p.R544K,CERT1:NM_005713:exon16:c.1709G>A:p.R570K,CERT1:NM_001130105:exon17:c.2093G>A:p.R698K	rs749342048	3.987e-06	0.137	Benign	0.018	0.262	24.7	0.356
5	74676948	74676948	G	T	exonic	CERT1	nonsynonymous SNV	CERT1:NM_031361:exon15:c.1618C>A:p.Q540K,CERT1:NM_005713:exon16:c.1696C>A:p.Q566K,CERT1:NM_001130105:exon17:c.2080C>A:p.Q694K	rs773229774	3.987e-06	0	Benign	0.001	0.054	21.6	-0.187
5	74676962	74676962	G	A	exonic	CERT1	nonsynonymous SNV	CERT1:NM_031361:exon15:c.1604C>T:p.P535L,CERT1:NM_005713:exon16:c.1682C>T:p.P561L,CERT1:NM_001130105:exon17:c.2066C>T:p.P689L	.	.	0.084	Benign	0.054	0.707	31	0.756
5	74676974	74676974	G	A	exonic	CERT1	nonsynonymous SNV	CERT1:NM_031361:exon15:c.1592C>T:p.T531I,CERT1:NM_005713:exon16:c.1670C>T:p.T557I,CERT1:NM_001130105:exon17:c.2054C>T:p.T685I	rs767045597	3.988e-06	0.354	Benign	0.078	0.759	25.1	0.684
5	74676993	74676993	C	T	exonic	CERT1	nonsynonymous SNV	CERT1:NM_031361:exon15:c.1573G>A:p.V525I,CERT1:NM_005713:exon16:c.1651G>A:p.V551I,CERT1:NM_001130105:exon17:c.2035G>A:p.V679I	.	3.99e-06	0.009	Benign	0.017	0.196	16.59	-0.826
5	74676995	74676995	T	C	exonic	CERT1	nonsynonymous SNV	CERT1:NM_031361:exon15:c.1571A>G:p.N524S,CERT1:NM_005713:exon16:c.1649A>G:p.N550S,CERT1:NM_001130105:exon17:c.2033A>G:p.N678S	rs190893261	3.991e-06	0.039	Benign	0.045	0.392	22.6	0.278
5	74677008	74677008	G	A	exonic	CERT1	nonsynonymous SNV	CERT1:NM_031361:exon15:c.1558C>T:p.R520C,CERT1:NM_005713:exon16:c.1636C>T:p.R546C,CERT1:NM_001130105:exon17:c.2020C>T:p.R674C	.	3.997e-06	0.979	Damaging	0.337	0.935	32	0.84
5	74677019	74677019	T	C	exonic	CERT1	nonsynonymous SNV	CERT1:NM_031361:exon15:c.1547A>G:p.N516S,CERT1:NM_005713:exon16:c.1625A>G:p.N542S,CERT1:NM_001130105:exon17:c.2009A>G:p.N670S	.	4.002e-06	0	Benign	0.014	0.229	19.88	-0.203
5	74677022	74677022	T	C	exonic	CERT1	nonsynonymous SNV	CERT1:NM_031361:exon15:c.1544A>G:p.N515S,CERT1:NM_005713:exon16:c.1622A>G:p.N541S,CERT1:NM_001130105:exon17:c.2006A>G:p.N669S	.	4.005e-06	0	Benign	0.013	0.305	21.5	-0.265
5	74677026	74677026	G	T	exonic	CERT1	nonsynonymous SNV	CERT1:NM_031361:exon15:c.1540C>A:p.L514I,CERT1:NM_005713:exon16:c.1618C>A:p.L540I,CERT1:NM_001130105:exon17:c.2002C>A:p.L668I	.	4.007e-06	0.002	Benign	0.013	0.22	22	0.601
5	74677776	74677776	G	A	exonic	CERT1	nonsynonymous SNV	CERT1:NM_031361:exon14:c.1537C>T:p.P513S,CERT1:NM_005713:exon15:c.1615C>T:p.P539S,CERT1:NM_001130105:exon16:c.1999C>T:p.P667S	rs766857389	4.004e-06	0.023	Benign	0.028	0.421	24.6	0.704
5	74677781	74677781	C	T	exonic	CERT1	nonsynonymous SNV	CERT1:NM_031361:exon14:c.1532G>A:p.S511N,CERT1:NM_005713:exon15:c.1610G>A:p.S537N,CERT1:NM_001130105:exon16:c.1994G>A:p.S665N	.	.	0	Benign	0.011	0.245	22.5	-0.053
5	74677781	74677781	C	G	exonic	CERT1	nonsynonymous SNV	CERT1:NM_031361:exon14:c.1532G>C:p.S511T,CERT1:NM_005713:exon15:c.1610G>C:p.S537T,CERT1:NM_001130105:exon16:c.1994G>C:p.S665T	.	3.999e-06	0.004	Benign	0.021	0.243	22.4	-0.014
5	74677797	74677797	A	T	exonic	CERT1	nonsynonymous SNV	CERT1:NM_031361:exon14:c.1516T>A:p.S506T,CERT1:NM_005713:exon15:c.1594T>A:p.S532T,CERT1:NM_001130105:exon16:c.1978T>A:p.S660T	.	3.99e-06	0.662	Pathogenic	0.294	0.844	25.1	0.662
5	74677823	74677823	G	C	exonic	CERT1	nonsynonymous SNV	CERT1:NM_031361:exon14:c.1490C>G:p.P497R,CERT1:NM_005713:exon15:c.1568C>G:p.P523R,CERT1:NM_001130105:exon16:c.1952C>G:p.P651R	rs1019061924	3.987e-06	0.012	Benign	0.02	0.398	24.6	0.392
5	74677829	74677829	T	C	exonic	CERT1	nonsynonymous SNV	CERT1:NM_031361:exon14:c.1484A>G:p.N495S,CERT1:NM_005713:exon15:c.1562A>G:p.N521S,CERT1:NM_001130105:exon16:c.1946A>G:p.N649S	.	3.986e-06	0.013	Benign	0.026	0.321	22.4	0.084
5	74677842	74677842	C	T	exonic	CERT1	nonsynonymous SNV	CERT1:NM_031361:exon14:c.1471G>A:p.A491T,CERT1:NM_005713:exon15:c.1549G>A:p.A517T,CERT1:NM_001130105:exon16:c.1933G>A:p.A645T	rs754324457	3.985e-06	0.008	Benign	0.005	0.061	22.4	0.262
5	74677866	74677866	G	T	exonic	CERT1	nonsynonymous SNV	CERT1:NM_031361:exon14:c.1447C>A:p.L483I,CERT1:NM_005713:exon15:c.1525C>A:p.L509I,CERT1:NM_001130105:exon16:c.1909C>A:p.L637I	.	3.986e-06	0.154	Benign	0.016	0.267	22.6	0.333
5	74677883	74677883	T	C	exonic	CERT1	nonsynonymous SNV	CERT1:NM_031361:exon14:c.1430A>G:p.Q477R,CERT1:NM_005713:exon15:c.1508A>G:p.Q503R,CERT1:NM_001130105:exon16:c.1892A>G:p.Q631R	rs146141071	3.987e-06	0.694	Pathogenic	0.171	0.826	28.5	0.662
5	74677899	74677899	C	A	exonic	CERT1	nonsynonymous SNV	CERT1:NM_031361:exon14:c.1414G>T:p.V472L,CERT1:NM_005713:exon15:c.1492G>T:p.V498L,CERT1:NM_001130105:exon16:c.1876G>T:p.V626L	rs779820104	.	0.021	Benign	0.093	0.533	24.6	0.26
5	74677899	74677899	C	T	exonic	CERT1	nonsynonymous SNV	CERT1:NM_031361:exon14:c.1414G>A:p.V472M,CERT1:NM_005713:exon15:c.1492G>A:p.V498M,CERT1:NM_001130105:exon16:c.1876G>A:p.V626M	rs779820104	3.999e-06	0.098	Benign	0.056	0.524	24.9	0.31
5	74680484	74680484	T	C	exonic	CERT1	nonsynonymous SNV	CERT1:NM_031361:exon13:c.1393A>G:p.I465V,CERT1:NM_005713:exon14:c.1471A>G:p.I491V,CERT1:NM_001130105:exon15:c.1855A>G:p.I619V	rs771828049	3.989e-06	0	Benign	0.023	0.29	1.875	-1.417
5	74680492	74680492	G	T	exonic	CERT1	nonsynonymous SNV	CERT1:NM_031361:exon13:c.1385C>A:p.A462E,CERT1:NM_005713:exon14:c.1463C>A:p.A488E,CERT1:NM_001130105:exon15:c.1847C>A:p.A616E	.	3.99e-06	0.925	Damaging	0.14	0.71	29	0.855
5	74680516	74680516	A	G	exonic	CERT1	nonsynonymous SNV	CERT1:NM_031361:exon13:c.1361T>C:p.V454A,CERT1:NM_005713:exon14:c.1439T>C:p.V480A,CERT1:NM_001130105:exon15:c.1823T>C:p.V608A	.	3.993e-06	0.478	Pathogenic	0.069	0.7	24.4	0.504
5	74680517	74680517	C	T	exonic	CERT1	nonsynonymous SNV	CERT1:NM_031361:exon13:c.1360G>A:p.V454M,CERT1:NM_005713:exon14:c.1438G>A:p.V480M,CERT1:NM_001130105:exon15:c.1822G>A:p.V608M	.	3.993e-06	0.787	Pathogenic	0.097	0.57	26.8	0.675
5	74681739	74681739	T	C	exonic	CERT1	nonsynonymous SNV	CERT1:NM_031361:exon12:c.1327A>G:p.N443D,CERT1:NM_005713:exon13:c.1405A>G:p.N469D,CERT1:NM_001130105:exon14:c.1789A>G:p.N597D	rs149889328	5.138e-06	0.032	Benign	0.05	0.358	22.9	0.111
5	74681742	74681742	G	A	exonic	CERT1	nonsynonymous SNV	CERT1:NM_031361:exon12:c.1324C>T:p.R442C,CERT1:NM_005713:exon13:c.1402C>T:p.R468C,CERT1:NM_001130105:exon14:c.1786C>T:p.R596C	.	5.044e-06	1	Damaging	0.147	0.92	33	0.901
5	74681742	74681742	G	T	exonic	CERT1	nonsynonymous SNV	CERT1:NM_031361:exon12:c.1324C>A:p.R442S,CERT1:NM_005713:exon13:c.1402C>A:p.R468S,CERT1:NM_001130105:exon14:c.1786C>A:p.R596S	rs748030804	5.044e-06	1	Damaging	0.278	0.911	33	0.901
5	74681751	74681751	C	T	exonic	CERT1	nonsynonymous SNV	CERT1:NM_031361:exon12:c.1315G>A:p.V439I,CERT1:NM_005713:exon13:c.1393G>A:p.V465I,CERT1:NM_001130105:exon14:c.1777G>A:p.V593I	rs770590298	4.569e-06	0.072	Benign	0.027	0.343	22.5	0.299
5	74681843	74681843	A	G	exonic	CERT1	nonsynonymous SNV	CERT1:NM_031361:exon12:c.1223T>C:p.V408A,CERT1:NM_005713:exon13:c.1301T>C:p.V434A,CERT1:NM_001130105:exon14:c.1685T>C:p.V562A	rs375406284	4.121e-06	0.004	Benign	0.131	0.633	25.3	0.702
5	74685419	74685419	T	G	exonic	CERT1	nonsynonymous SNV	CERT1:NM_031361:exon11:c.1204A>C:p.K402Q,CERT1:NM_005713:exon12:c.1282A>C:p.K428Q,CERT1:NM_001130105:exon13:c.1666A>C:p.K556Q	rs774488100	4.395e-06	0.699	Pathogenic	0.135	0.738	32	0.762
5	74685434	74685434	C	T	exonic	CERT1	nonsynonymous SNV	CERT1:NM_031361:exon11:c.1189G>A:p.E397K,CERT1:NM_005713:exon12:c.1267G>A:p.E423K,CERT1:NM_001130105:exon13:c.1651G>A:p.E551K	.	3.98e-06	0.962	Damaging	0.138	0.86	32	0.813
5	74685451	74685451	T	C	exonic	CERT1	nonsynonymous SNV	CERT1:NM_031361:exon11:c.1172A>G:p.N391S,CERT1:NM_005713:exon12:c.1250A>G:p.N417S,CERT1:NM_001130105:exon13:c.1634A>G:p.N545S	rs762016850	3.979e-06	0.991	Damaging	0.035	0.411	22.5	0.322
5	74685456	74685456	A	C	exonic	CERT1	nonsynonymous SNV	CERT1:NM_031361:exon11:c.1167T>G:p.D389E,CERT1:NM_005713:exon12:c.1245T>G:p.D415E,CERT1:NM_001130105:exon13:c.1629T>G:p.D543E	.	3.979e-06	0.057	Benign	0.021	0.503	19.93	-0.317
5	74685496	74685496	T	G	exonic	CERT1	nonsynonymous SNV	CERT1:NM_031361:exon11:c.1127A>C:p.Q376P,CERT1:NM_005713:exon12:c.1205A>C:p.Q402P,CERT1:NM_001130105:exon13:c.1589A>C:p.Q530P	.	3.979e-06	0.016	Benign	0.09	0.669	24.1	0.276
5	74685500	74685500	C	A	exonic	CERT1	nonsynonymous SNV	CERT1:NM_031361:exon11:c.1123G>T:p.V375L,CERT1:NM_005713:exon12:c.1201G>T:p.V401L,CERT1:NM_001130105:exon13:c.1585G>T:p.V529L	rs114564914	3.981e-06	0.458	Pathogenic	0.042	0.533	22.8	0.187
5	74695139	74695139	G	A	exonic	CERT1	nonsynonymous SNV	CERT1:NM_005713:exon11:c.1184C>T:p.S395F,CERT1:NM_001130105:exon12:c.1568C>T:p.S523F	.	3.982e-06	0.064	Benign	0.008	0.081	24.6	0.202
5	74695142	74695142	C	T	exonic	CERT1	nonsynonymous SNV	CERT1:NM_005713:exon11:c.1181G>A:p.S394N,CERT1:NM_001130105:exon12:c.1565G>A:p.S522N	.	.	0.157	Benign	0.014	0.14	24.2	0.325
5	74695155	74695155	C	T	exonic	CERT1	nonsynonymous SNV	CERT1:NM_005713:exon11:c.1168G>A:p.V390I,CERT1:NM_001130105:exon12:c.1552G>A:p.V518I	rs751379114	3.981e-06	0.461	Pathogenic	0.005	0.111	22.6	-0.025
5	74695164	74695164	A	G	exonic	CERT1	nonsynonymous SNV	CERT1:NM_005713:exon11:c.1159T>C:p.S387P,CERT1:NM_001130105:exon12:c.1543T>C:p.S515P	rs750103657	3.981e-06	0.009	Benign	0.021	0.249	25.5	0.578
5	74695176	74695176	G	C	exonic	CERT1	nonsynonymous SNV	CERT1:NM_005713:exon11:c.1147C>G:p.L383V,CERT1:NM_001130105:exon12:c.1531C>G:p.L511V	.	3.981e-06	0.994	Damaging	0.015	0.239	24	0.471
5	74695178	74695178	T	C	exonic	CERT1	nonsynonymous SNV	CERT1:NM_005713:exon11:c.1145A>G:p.D382G,CERT1:NM_001130105:exon12:c.1529A>G:p.D510G	.	3.982e-06	0.99	Damaging	0.016	0.103	25.2	0.311
5	74695181	74695181	A	G	exonic	CERT1	nonsynonymous SNV	CERT1:NM_005713:exon11:c.1142T>C:p.I381T,CERT1:NM_001130105:exon12:c.1526T>C:p.I509T	.	3.982e-06	0.783	Pathogenic	0.007	0.045	22.5	-0.121
5	74695188	74695188	A	G	exonic	CERT1	nonsynonymous SNV	CERT1:NM_005713:exon11:c.1135T>C:p.S379P,CERT1:NM_001130105:exon12:c.1519T>C:p.S507P	.	3.983e-06	0.011	Benign	0.008	0.121	22.7	-0.004
5	74695203	74695203	G	A	exonic	CERT1	nonsynonymous SNV	CERT1:NM_005713:exon11:c.1120C>T:p.R374C,CERT1:NM_001130105:exon12:c.1504C>T:p.R502C	rs267600691	3.984e-06	0.003	Benign	0.015	0.056	25.4	-0.044
5	74695212	74695212	G	C	exonic	CERT1	nonsynonymous SNV	CERT1:NM_005713:exon11:c.1111C>G:p.P371A,CERT1:NM_001130105:exon12:c.1495C>G:p.P499A	.	3.985e-06	0.013	Benign	0.014	0.174	29.4	0.459
5	74696046	74696046	T	C	exonic	CERT1	nonsynonymous SNV	CERT1:NM_005713:exon10:c.1094A>G:p.H365R,CERT1:NM_031361:exon10:c.1094A>G:p.H365R,CERT1:NM_001130105:exon11:c.1478A>G:p.H493R	.	3.99e-06	0.007	Benign	0.015	0.167	22.6	0.265
5	74696067	74696067	G	A	exonic	CERT1	nonsynonymous SNV	CERT1:NM_005713:exon10:c.1073C>T:p.A358V,CERT1:NM_031361:exon10:c.1073C>T:p.A358V,CERT1:NM_001130105:exon11:c.1457C>T:p.A486V	rs368093187	3.994e-06	0.737	Pathogenic	0.007	0.023	22.5	-0.143
5	74696067	74696067	G	C	exonic	CERT1	nonsynonymous SNV	CERT1:NM_005713:exon10:c.1073C>G:p.A358G,CERT1:NM_031361:exon10:c.1073C>G:p.A358G,CERT1:NM_001130105:exon11:c.1457C>G:p.A486G	rs368093187	3.981e-06	0.194	Benign	0.007	0.022	22.4	0.1
5	74696068	74696068	C	T	exonic	CERT1	nonsynonymous SNV	CERT1:NM_005713:exon10:c.1072G>A:p.A358T,CERT1:NM_031361:exon10:c.1072G>A:p.A358T,CERT1:NM_001130105:exon11:c.1456G>A:p.A486T	rs753220229	3.98e-06	0.002	Benign	0.011	0.048	21	-0.542
5	74696086	74696086	A	G	exonic	CERT1	nonsynonymous SNV	CERT1:NM_005713:exon10:c.1054T>C:p.S352P,CERT1:NM_031361:exon10:c.1054T>C:p.S352P,CERT1:NM_001130105:exon11:c.1438T>C:p.S480P	.	3.98e-06	0.167	Benign	0.006	0.099	16.54	-0.783
5	74696097	74696097	T	C	exonic	CERT1	nonsynonymous SNV	CERT1:NM_005713:exon10:c.1043A>G:p.H348R,CERT1:NM_031361:exon10:c.1043A>G:p.H348R,CERT1:NM_001130105:exon11:c.1427A>G:p.H476R	rs778198001	3.98e-06	0.004	Benign	0.008	0.048	18.2	-0.21
5	74696114	74696114	A	C	exonic	CERT1	nonsynonymous SNV	CERT1:NM_005713:exon10:c.1026T>G:p.S342R,CERT1:NM_031361:exon10:c.1026T>G:p.S342R,CERT1:NM_001130105:exon11:c.1410T>G:p.S470R	.	3.98e-06	0.004	Benign	0.007	0.018	21.4	-0.23
5	74698863	74698863	A	C	exonic	CERT1	nonsynonymous SNV	CERT1:NM_005713:exon9:c.951T>G:p.I317M,CERT1:NM_031361:exon9:c.951T>G:p.I317M,CERT1:NM_001130105:exon10:c.1335T>G:p.I445M	rs746091837	3.981e-06	0.001	Benign	0.027	0.129	20.4	-0.053
5	74698864	74698864	A	G	exonic	CERT1	nonsynonymous SNV	CERT1:NM_005713:exon9:c.950T>C:p.I317T,CERT1:NM_031361:exon9:c.950T>C:p.I317T,CERT1:NM_001130105:exon10:c.1334T>C:p.I445T	rs756471210	.	0.117	Benign	0.048	0.318	27.8	0.679
5	74706859	74706859	G	T	exonic	CERT1	nonsynonymous SNV	CERT1:NM_005713:exon8:c.907C>A:p.H303N,CERT1:NM_031361:exon8:c.907C>A:p.H303N,CERT1:NM_001130105:exon9:c.1291C>A:p.H431N	rs752029583	3.982e-06	0.204	Benign	0.01	0.12	22.6	0.386
5	74706861	74706861	G	C	exonic	CERT1	nonsynonymous SNV	CERT1:NM_005713:exon8:c.905C>G:p.S302C,CERT1:NM_031361:exon8:c.905C>G:p.S302C,CERT1:NM_001130105:exon9:c.1289C>G:p.S430C	.	3.982e-06	0.718	Pathogenic	0.004	0.058	23.7	0.21
5	74706864	74706864	T	A	exonic	CERT1	nonsynonymous SNV	CERT1:NM_005713:exon8:c.902A>T:p.K301I,CERT1:NM_031361:exon8:c.902A>T:p.K301I,CERT1:NM_001130105:exon9:c.1286A>T:p.K429I	rs767988217	4.112e-06	0.432	Benign	0.042	0.247	29.4	0.712
5	74706879	74706879	G	A	exonic	CERT1	nonsynonymous SNV	CERT1:NM_005713:exon8:c.887C>T:p.T296I,CERT1:NM_031361:exon8:c.887C>T:p.T296I,CERT1:NM_001130105:exon9:c.1271C>T:p.T424I	.	.	0.021	Benign	0.01	0.053	12.69	-0.694
5	74706883	74706883	T	C	exonic	CERT1	nonsynonymous SNV	CERT1:NM_005713:exon8:c.883A>G:p.M295V,CERT1:NM_031361:exon8:c.883A>G:p.M295V,CERT1:NM_001130105:exon9:c.1267A>G:p.M423V	rs750875620	4.106e-06	0.965	Damaging	0.005	0.049	11.82	-0.839
5	74706888	74706888	T	C	exonic	CERT1	nonsynonymous SNV	CERT1:NM_005713:exon8:c.878A>G:p.N293S,CERT1:NM_031361:exon8:c.878A>G:p.N293S,CERT1:NM_001130105:exon9:c.1262A>G:p.N421S	.	4.125e-06	0.075	Benign	0.006	0.079	11.06	-0.79
5	74706910	74706910	T	C	exonic	CERT1	nonsynonymous SNV	CERT1:NM_005713:exon8:c.856A>G:p.R286G,CERT1:NM_031361:exon8:c.856A>G:p.R286G,CERT1:NM_001130105:exon9:c.1240A>G:p.R414G	.	4.121e-06	0	Benign	0.027	0.215	25.1	0.227
5	74706912	74706912	C	G	exonic	CERT1	nonsynonymous SNV	CERT1:NM_005713:exon8:c.854G>C:p.R285T,CERT1:NM_031361:exon8:c.854G>C:p.R285T,CERT1:NM_001130105:exon9:c.1238G>C:p.R413T	rs780461328	4.129e-06	0.002	Benign	0.02	0.193	25.3	0.494
5	74712740	74712740	C	T	exonic	CERT1	nonsynonymous SNV	CERT1:NM_005713:exon7:c.798G>A:p.M266I,CERT1:NM_031361:exon7:c.798G>A:p.M266I,CERT1:NM_001130105:exon8:c.1182G>A:p.M394I	.	4.406e-06	0.371	Benign	0.008	0.091	23.4	0.175
5	74712742	74712742	T	C	exonic	CERT1	nonsynonymous SNV	CERT1:NM_005713:exon7:c.796A>G:p.M266V,CERT1:NM_031361:exon7:c.796A>G:p.M266V,CERT1:NM_001130105:exon8:c.1180A>G:p.M394V	.	4.412e-06	0.732	Pathogenic	0.008	0.111	22.3	0.074
5	74712814	74712814	T	C	exonic	CERT1	nonsynonymous SNV	CERT1:NM_005713:exon7:c.724A>G:p.K242E,CERT1:NM_031361:exon7:c.724A>G:p.K242E,CERT1:NM_001130105:exon8:c.1108A>G:p.K370E	rs781151256	3.993e-06	0.029	Benign	0.024	0.307	27.6	0.802
5	74712847	74712847	C	G	exonic	CERT1	nonsynonymous SNV	CERT1:NM_005713:exon7:c.691G>C:p.V231L,CERT1:NM_031361:exon7:c.691G>C:p.V231L,CERT1:NM_001130105:exon8:c.1075G>C:p.V359L	rs768411890	3.993e-06	0.029	Benign	0.005	0.025	19.77	-0.358
5	74715180	74715180	C	T	exonic	CERT1	nonsynonymous SNV	CERT1:NM_005713:exon6:c.665G>A:p.G222D,CERT1:NM_031361:exon6:c.665G>A:p.G222D,CERT1:NM_001130105:exon7:c.1049G>A:p.G350D	.	3.983e-06	0.943	Damaging	0.012	0.085	25.3	0.19
5	74715214	74715214	G	A	exonic	CERT1	nonsynonymous SNV	CERT1:NM_005713:exon6:c.631C>T:p.R211C,CERT1:NM_031361:exon6:c.631C>T:p.R211C,CERT1:NM_001130105:exon7:c.1015C>T:p.R339C	rs374290568	4.117e-06	0	Benign	0.018	0.153	29.6	0.63
5	74715216	74715216	G	T	exonic	CERT1	nonsynonymous SNV	CERT1:NM_005713:exon6:c.629C>A:p.T210K,CERT1:NM_031361:exon6:c.629C>A:p.T210K,CERT1:NM_001130105:exon7:c.1013C>A:p.T338K	rs141293652	3.994e-06	0.004	Benign	0.006	0.084	22.9	-0.008
5	74715217	74715217	T	C	exonic	CERT1	nonsynonymous SNV	CERT1:NM_005713:exon6:c.628A>G:p.T210A,CERT1:NM_031361:exon6:c.628A>G:p.T210A,CERT1:NM_001130105:exon7:c.1012A>G:p.T338A	rs751706904	3.984e-06	0.629	Pathogenic	0.007	0.047	22.4	-0.135
5	74715232	74715232	C	T	exonic	CERT1	nonsynonymous SNV	CERT1:NM_005713:exon6:c.613G>A:p.D205N,CERT1:NM_031361:exon6:c.613G>A:p.D205N,CERT1:NM_001130105:exon7:c.997G>A:p.D333N	rs756022785	3.983e-06	0.005	Benign	0.016	0.073	25.1	0.389
5	74715237	74715237	T	C	exonic	CERT1	nonsynonymous SNV	CERT1:NM_005713:exon6:c.608A>G:p.D203G,CERT1:NM_031361:exon6:c.608A>G:p.D203G,CERT1:NM_001130105:exon7:c.992A>G:p.D331G	.	3.982e-06	0.001	Benign	0.025	0.145	24.5	0.066
5	74715246	74715246	A	G	exonic	CERT1	nonsynonymous SNV	CERT1:NM_005713:exon6:c.599T>C:p.V200A,CERT1:NM_031361:exon6:c.599T>C:p.V200A,CERT1:NM_001130105:exon7:c.983T>C:p.V328A	rs753536103	3.987e-06	0.576	Pathogenic	0.011	0.186	22.9	0.098
5	74721230	74721230	G	A	exonic	CERT1	nonsynonymous SNV	CERT1:NM_005713:exon5:c.551C>T:p.A184V,CERT1:NM_031361:exon5:c.551C>T:p.A184V,CERT1:NM_001130105:exon6:c.935C>T:p.A312V	.	3.987e-06	0.003	Benign	0.01	0.01	19.76	-0.526
5	74721251	74721251	G	A	exonic	CERT1	nonsynonymous SNV	CERT1:NM_005713:exon5:c.530C>T:p.T177M,CERT1:NM_031361:exon5:c.530C>T:p.T177M,CERT1:NM_001130105:exon6:c.914C>T:p.T305M	.	4.007e-06	0.013	Benign	0.041	0.475	26.6	0.761
5	74721260	74721260	T	C	exonic	CERT1	nonsynonymous SNV	CERT1:NM_005713:exon5:c.521A>G:p.Q174R,CERT1:NM_031361:exon5:c.521A>G:p.Q174R,CERT1:NM_001130105:exon6:c.905A>G:p.Q302R	.	3.981e-06	0.002	Benign	0.04	0.411	25.8	0.727
5	74721266	74721266	C	A	exonic	CERT1	nonsynonymous SNV	CERT1:NM_005713:exon5:c.515G>T:p.C172F,CERT1:NM_031361:exon5:c.515G>T:p.C172F,CERT1:NM_001130105:exon6:c.899G>T:p.C300F	.	3.98e-06	0.566	Pathogenic	0.029	0.39	25.4	0.309
5	74721309	74721309	G	A	exonic	CERT1	nonsynonymous SNV	CERT1:NM_005713:exon5:c.472C>T:p.R158C,CERT1:NM_031361:exon5:c.472C>T:p.R158C,CERT1:NM_001130105:exon6:c.856C>T:p.R286C	.	3.98e-06	0.828	Pathogenic	0.036	0.276	32	0.704
5	74721320	74721320	C	T	exonic	CERT1	nonsynonymous SNV	CERT1:NM_005713:exon5:c.461G>A:p.G154D,CERT1:NM_031361:exon5:c.461G>A:p.G154D,CERT1:NM_001130105:exon6:c.845G>A:p.G282D	.	3.98e-06	0.274	Benign	0.017	0.168	24.4	0.24
5	74722209	74722209	G	A	exonic	CERT1	nonsynonymous SNV	CERT1:NM_005713:exon4:c.443C>T:p.T148I,CERT1:NM_031361:exon4:c.443C>T:p.T148I,CERT1:NM_001130105:exon5:c.827C>T:p.T276I	rs1037727002	4.014e-06	0.481	Pathogenic	0.034	0.21	26.8	0.701
5	74722242	74722242	A	C	exonic	CERT1	nonsynonymous SNV	CERT1:NM_005713:exon4:c.410T>G:p.V137G,CERT1:NM_031361:exon4:c.410T>G:p.V137G,CERT1:NM_001130105:exon5:c.794T>G:p.V265G	.	4.015e-06	0.014	Benign	0.014	0.086	23	0.099
5	74722243	74722243	C	T	exonic	CERT1	nonsynonymous SNV	CERT1:NM_005713:exon4:c.409G>A:p.V137M,CERT1:NM_031361:exon4:c.409G>A:p.V137M,CERT1:NM_001130105:exon5:c.793G>A:p.V265M	rs762874937	3.978e-06	0.642	Pathogenic	0.019	0.096	24.2	0.474
5	74722264	74722264	G	A	exonic	CERT1	nonsynonymous SNV	CERT1:NM_005713:exon4:c.388C>T:p.H130Y,CERT1:NM_031361:exon4:c.388C>T:p.H130Y,CERT1:NM_001130105:exon5:c.772C>T:p.H258Y	.	3.977e-06	0.004	Benign	0.013	0.23	26.3	0.737
5	74722266	74722266	C	T	exonic	CERT1	nonsynonymous SNV	CERT1:NM_005713:exon4:c.386G>A:p.R129Q,CERT1:NM_031361:exon4:c.386G>A:p.R129Q,CERT1:NM_001130105:exon5:c.770G>A:p.R257Q	rs916090030	3.977e-06	0.548	Pathogenic	0.015	0.142	29.7	0.754
5	74722275	74722275	C	G	exonic	CERT1	nonsynonymous SNV	CERT1:NM_005713:exon4:c.377G>C:p.S126T,CERT1:NM_031361:exon4:c.377G>C:p.S126T,CERT1:NM_001130105:exon5:c.761G>C:p.S254T	.	3.977e-06	0.549	Pathogenic	0.017	0.155	24	0.629
5	74754901	74754901	C	G	exonic	CERT1	nonsynonymous SNV	CERT1:NM_005713:exon3:c.337G>C:p.E113Q,CERT1:NM_031361:exon3:c.337G>C:p.E113Q,CERT1:NM_001130105:exon4:c.721G>C:p.E241Q	.	3.977e-06	0.947	Damaging	0.015	0.189	24.8	0.54
5	74754904	74754904	T	C	exonic	CERT1	nonsynonymous SNV	CERT1:NM_005713:exon3:c.334A>G:p.I112V,CERT1:NM_031361:exon3:c.334A>G:p.I112V,CERT1:NM_001130105:exon4:c.718A>G:p.I240V	.	3.977e-06	0.533	Pathogenic	0.007	0.266	22.2	0.184
5	74754910	74754910	C	A	exonic	CERT1	nonsynonymous SNV	CERT1:NM_005713:exon3:c.328G>T:p.D110Y,CERT1:NM_031361:exon3:c.328G>T:p.D110Y,CERT1:NM_001130105:exon4:c.712G>T:p.D238Y	.	3.984e-06	0.701	Pathogenic	0.027	0.4	28.3	0.797
5	74754910	74754910	C	G	exonic	CERT1	nonsynonymous SNV	CERT1:NM_005713:exon3:c.328G>C:p.D110H,CERT1:NM_031361:exon3:c.328G>C:p.D110H,CERT1:NM_001130105:exon4:c.712G>C:p.D238H	rs749907316	.	0.019	Benign	0.021	0.222	27.5	0.619
5	74754924	74754924	C	T	exonic	CERT1	nonsynonymous SNV	CERT1:NM_005713:exon3:c.314G>A:p.R105K,CERT1:NM_031361:exon3:c.314G>A:p.R105K,CERT1:NM_001130105:exon4:c.698G>A:p.R233K	.	3.984e-06	0.735	Pathogenic	0.02	0.187	24.8	0.704
5	74754927	74754927	T	C	exonic	CERT1	nonsynonymous SNV	CERT1:NM_005713:exon3:c.311A>G:p.H104R,CERT1:NM_031361:exon3:c.311A>G:p.H104R,CERT1:NM_001130105:exon4:c.695A>G:p.H232R	.	3.984e-06	0.716	Pathogenic	0.008	0.175	21.4	-0.156
5	74754937	74754937	C	T	exonic	CERT1	nonsynonymous SNV	CERT1:NM_005713:exon3:c.301G>A:p.D101N,CERT1:NM_031361:exon3:c.301G>A:p.D101N,CERT1:NM_001130105:exon4:c.685G>A:p.D229N	rs755542271	3.984e-06	0.69	Pathogenic	0.012	0.111	22.7	-0.178
5	74754939	74754939	T	C	exonic	CERT1	nonsynonymous SNV	CERT1:NM_005713:exon3:c.299A>G:p.Q100R,CERT1:NM_031361:exon3:c.299A>G:p.Q100R,CERT1:NM_001130105:exon4:c.683A>G:p.Q228R	.	.	0.004	Benign	0.007	0.07	22.8	-0.067
5	74754951	74754951	T	C	exonic	CERT1	nonsynonymous SNV	CERT1:NM_005713:exon3:c.287A>G:p.Y96C,CERT1:NM_031361:exon3:c.287A>G:p.Y96C,CERT1:NM_001130105:exon4:c.671A>G:p.Y224C	.	3.985e-06	0.109	Benign	0.051	0.586	27.9	0.815
5	74754978	74754978	T	C	exonic	CERT1	nonsynonymous SNV	CERT1:NM_005713:exon3:c.260A>G:p.D87G,CERT1:NM_031361:exon3:c.260A>G:p.D87G,CERT1:NM_001130105:exon4:c.644A>G:p.D215G	.	.	0.02	Benign	0.046	0.734	28.7	0.793
5	74801823	74801823	C	T	exonic	CERT1	nonsynonymous SNV	CERT1:NM_005713:exon2:c.215G>A:p.S72N,CERT1:NM_031361:exon2:c.215G>A:p.S72N,CERT1:NM_001130105:exon3:c.599G>A:p.S200N	rs1048598475	3.986e-06	0.991	Damaging	0.015	0.19	22.2	-0.016
5	74801892	74801892	T	C	exonic	CERT1	nonsynonymous SNV	CERT1:NM_005713:exon2:c.146A>G:p.N49S,CERT1:NM_031361:exon2:c.146A>G:p.N49S,CERT1:NM_001130105:exon3:c.530A>G:p.N177S	.	3.988e-06	0.985	Damaging	0.005	0.086	19.82	-0.099
5	74806937	74806937	C	G	exonic	CERT1	nonsynonymous SNV	CERT1:NM_005713:exon1:c.96G>C:p.K32N,CERT1:NM_031361:exon1:c.96G>C:p.K32N,CERT1:NM_001130105:exon2:c.480G>C:p.K160N	.	3.981e-06	0.004	Benign	0.354	0.386	33	0.767
5	74806945	74806945	G	A	exonic	CERT1	nonsynonymous SNV	CERT1:NM_005713:exon1:c.88C>T:p.L30F,CERT1:NM_031361:exon1:c.88C>T:p.L30F,CERT1:NM_001130105:exon2:c.472C>T:p.L158F	rs767789185	.	0.068	Benign	0.341	0.504	26.6	0.657
5	74806956	74806956	C	G	exonic	CERT1	nonsynonymous SNV	CERT1:NM_005713:exon1:c.77G>C:p.R26P,CERT1:NM_031361:exon1:c.77G>C:p.R26P,CERT1:NM_001130105:exon2:c.461G>C:p.R154P	rs753994591	.	0.934	Damaging	0.037	0.173	23.7	0.159
5	74806958	74806958	C	G	exonic	CERT1	nonsynonymous SNV	CERT1:NM_005713:exon1:c.75G>C:p.E25D,CERT1:NM_031361:exon1:c.75G>C:p.E25D,CERT1:NM_001130105:exon2:c.459G>C:p.E153D	.	4.506e-06	0.291	Benign	0.019	0.086	22.9	-0.269
5	74806968	74806968	G	A	exonic	CERT1	nonsynonymous SNV	CERT1:NM_005713:exon1:c.65C>T:p.P22L,CERT1:NM_031361:exon1:c.65C>T:p.P22L,CERT1:NM_001130105:exon2:c.449C>T:p.P150L	.	4.288e-06	0.095	Benign	0.017	0.053	20.9	-0.445
5	74806987	74806987	G	A	exonic	CERT1	nonsynonymous SNV	CERT1:NM_005713:exon1:c.46C>T:p.P16S,CERT1:NM_031361:exon1:c.46C>T:p.P16S,CERT1:NM_001130105:exon2:c.430C>T:p.P144S	.	4.227e-06	0.003	Benign	0.018	0.063	20.8	-0.329
5	74806998	74806998	G	C	exonic	CERT1	nonsynonymous SNV	CERT1:NM_005713:exon1:c.35C>G:p.S12W,CERT1:NM_031361:exon1:c.35C>G:p.S12W,CERT1:NM_001130105:exon2:c.419C>G:p.S140W	rs757060636	4.161e-06	0	Benign	0.129	0.282	32	0.669
5	74807019	74807019	T	G	exonic	CERT1	nonsynonymous SNV	CERT1:NM_005713:exon1:c.14A>C:p.Q5P,CERT1:NM_031361:exon1:c.14A>C:p.Q5P,CERT1:NM_001130105:exon2:c.398A>C:p.Q133P	.	4.074e-06	0.029	Benign	0.049	0.149	24.8	0.377
5	74807023	74807023	T	G	exonic	CERT1	nonsynonymous SNV	CERT1:NM_005713:exon1:c.10A>C:p.N4H,CERT1:NM_031361:exon1:c.10A>C:p.N4H,CERT1:NM_001130105:exon2:c.394A>C:p.N132H	rs774840621	4.058e-06	0.88	Pathogenic	0.032	0.109	24.4	0.266
5	74807025	74807025	T	G	exonic	CERT1	nonsynonymous SNV	CERT1:NM_005713:exon1:c.8A>C:p.D3A,CERT1:NM_031361:exon1:c.8A>C:p.D3A,CERT1:NM_001130105:exon2:c.392A>C:p.D131A	.	4.041e-06	0.923	Damaging	0.098	0.171	27.6	0.454
