# Supplementary material for: CERT1 mutations perturb human development by disrupting sphingolipid homeostasis
Source: J Clin Invest. 2023 Mar 28;133(10):e165019. doi: 10.1172/JCI165019 (PMC10178846; doi:10.1172/JCI165019)
Supplement: Supplemental table 5 [file jci-133-165019-s017.xlsx]

## Sheet: %D incorporation
Supplemental Table 5. Raw HDX-MS data for CERT WT and p.G243R
S	E	RT	Max D	Z	Sequence		CERT WT									CERT G243R
Start	End		Max D	Charge	Sequence		3	SD	30	SD	300	SD	3000	SD		3	SD	30	SD	300	SD	3000	SD		Average % Deuterium incorporation	100
2	30	10.55	24	2	ADNQSWNSSGSEEDPETESGPPVERCGVL		44.283	0.391514	51.101	0.54023	54.779	0.726906	57.9423	0.33824		42.6393	1.79991	50.791	0.103238	55.45	0.14988	57.1967	0.304116			90
8	30	9.95	18	2	NSSGSEEDPETESGPPVERCGVL		38.1243	0.314456	47.7197	0.270689	52.5433	0.459946	54.7517	0.302102		37.626	0.213776	48.2713	0.190432	52.2667	0.363193	55.2827	0.433163			80
28	44	12.95	15	4	GVLSKWTNYIHGWQDRW		18.5103	0.178733	32.9737	0.618055	37.807	0.196173	42.5133	0.371115		17.6553	0.288084	32.4147	0.314656	38.0663	0.400907	42.5997	0.191077			70
30	44	11.67	13	4	LSKWTNYIHGWQDRW		16.782	0.261207	31.001	0.101484	34.409	0.313938	41.7313	0.651396		15.7497	0.221055	30.768	0.287564	36.007	0.230209	40.827	0.452335			60
31	44	11.635	12	4	SKWTNYIHGWQDRW		18.7263	0.26733	34.8233	0.685818	40.4573	0.118361	45.713	0.638876		17.6447	0.480257	34.0507	0.526208	40.669	0.364807	46.4377	0.814533			50
45	53	6.855	7	1	VVLKNNALS		16.545	0.337181	18.2997	0.311925	20.0363	0.349923	32.6227	0.26521		15.5673	0.362583	18.8567	0.485846	20.305	0.305298	31.9827	0.312158			40
45	54	8.915	8	2	VVLKNNALSY		12.9057	0.114657	14.5837	0.231595	16.1267	0.0756593	26.9833	0.116367		11.9127	0.544996	14.5433	0.113544	16.2843	0.2035	26.976	0.479003			30
54	62	5.215	7	1	YYKSEDETE		47.6087	0.606116	55.6067	0.143855	55.2477	0.555954	56.935	0.700987		45.6717	0.445234	55.5387	0.734768	56.051	0.661402	56.9507	0.147127			20
55	62	4.25	6	1	YKSEDETE		50.739	0.612559	56.2833	0.365692	56.4093	0.0990269	56.628	0.215738		48.226	0.25174	56.2057	0.346569	58.0897	0.430518	57.4897	0.353838			10
63	70	7.405	6	2	YGCRGSIC		45.3447	0.100759	52.2203	0.421749	52.6703	0.129214	53.8197	0.239051		43.776	0.134948	52.8727	0.110546	52.3013	0.383424	54.3763	0.587406
63	71	10.165	7	2	YGCRGSICL		35.5023	0.77489	41.0977	0.276292	43.3447	0.161575	53.0993	0.644609		34.8057	0.997649	41.0633	0.518129	43.2313	0.337876	53.487	0.185935
71	83	8.705	10	3	LSKAVITPHDFDE		21.8853	0.180866	32.7743	0.270424	33.5913	0.219204	35.4933	0.38806		20.2997	0.0622923	32.746	0.247443	33.534	0.37273	35.412	0.367135
71	86	10.385	13	4	LSKAVITPHDFDECRF		14.3903	0.136793	21.8537	0.505415	25.094	0.254678	28.4817	0.128904		13.205	0.297626	22.013	0.343978	25.2587	0.230964	28.4593	0.544474
72	83	8.185	9	2	SKAVITPHDFDE		19.4023	0.25849	30.7943	0.108427	31.5637	0.218873	32.9987	0.571147		17.6897	0.965669	30.3637	0.73348	30.9397	0.547377	32.695	0.386932
87	95	12.01	7	2	DISVNDSVW		27.8707	0.638527	37.6883	0.358991	45.3247	0.370006	55.3593	0.546269		26.2983	0.720245	38.4393	0.29009	46.4703	0.410539	57.318	0.475808
93	97	13.92	3	1	SVWYL		3.43567	0.362108	5.002	0.877285	18.851	0.159009	30.7427	0.805737		2.788	0.853176	4.35133	1.08612	20.9737	0.96924	31.6317	0.363175
95	111	10.18	14	3	WYLRAQDPDHRQQWIDA		7.6695	0.115258	10.0687	0.109235	12.2153	0.0574485	16.1493	0.225921		7.26833	0.31243	10.0783	0.352131	12.2177	0.132213	16.4813	0.762148
96	111	8.605	13	4	YLRAQDPDHRQQWIDA		8.482	0.319939	11.367	0.17462	13.8993	0.134909	19.0767	0.0964797		7.809	0.133593	11.265	0.212784	13.8477	0.204182	18.9923	0.375673
98	111	7.995	11	4	RAQDPDHRQQWIDA		6.93067	0.337909	10.5657	0.349185	13.1927	0.453084	19.5283	0.731049		6.52867	0.260853	10.0853	0.334487	13.4027	0.370503	19.22	0.691349
112	124	4.675	11	2	IEQHKTESGYGSE		42.9157	0.77578	46.67	0.523518	48.0927	0.2655	50.0287	0.382624		43.4223	0.562148	46.9687	0.78336	48.151	0.0597327	49.7593	0.654588
112	127	6.91	14	2	IEQHKTESGYGSESSL		45.0607	0.534876	46.6123	0.19694	47.3417	0.266556	48.93	0.547332		45.3097	0.329075	47.0147	0.141952	47.429	0.632671	48.708	0.311236
112	133	5.375	20	4	IEQHKTESGYGSESSLRRHGSM		34.1293	0.370002	33.949	0.178955	34.6	0.454419	36.347	0.388853		32.579	0.53282	32.7403	0.226754	33.149	0.422625	33.605	0.146216
134	163	7.925	28	4	VSLVSGASGYSATSTSSFKKGHSLREKLAE		39.2833	0.12365	42.489	0.314916	48.1773	0.270434	51.701	0.230209		39.276	0.401912	42.323	0.356038	46.9017	0.665886	51.007	0.505018
137	157	6.895	19	3	VSGASGYSATSTSSFKKGHSL		51.0133	0.550242	51.2567	0.665233	55.1027	0.364947	55.575	0.0253574		51.9053	0.7968	52.6903	0.19751	55.3337	0.365143	55.3317	0.515504
137	161	6.665	23	5	VSGASGYSATSTSSFKKGHSLREKL		35.3067	0.533359	39.286	0.425466	42.2263	1.12692	44.2553	0.373002		33.76	0.288574	38.8747	0.25934	42.3937	0.196571	44.0563	0.229239
137	163	6.765	25	3	VSGASGYSATSTSSFKKGHSLREKLAE		32.2707	0.265643	36.1777	0.488412	42.1553	0.474365	45.6587	0.128142		32.503	0.52616	35.8707	0.2095	41.4997	0.390649	45.1163	0.0994853
152	163	4.555	10	3	KKGHSLREKLAE		15.5183	0.666616	23.5493	0.61498	37.9037	0.735738	45.8997	0.233498		15.39	0.835517	21.7797	0.385962	36.0463	0.74119	44.7963	0.616077
172	181	6.905	8	3	CRQVDTLQKY		2.79367	0.355365	3.48867	0.328154	12.5023	0.189875	32.6343	0.460782		2.34733	0.462474	3.09533	0.220546	11.5087	0.410117	30.1667	0.46799
172	184	10.655	11	3	CRQVDTLQKYFDA		2.30167	0.10961	6.17133	0.135404	17.0113	0.0680098	34.7467	0.319289		2.14267	0.0870881	5.802	0.238195	15.2027	0.1265	31.9007	0.21922
172	186	11.77	13	2	CRQVDTLQKYFDACA		8.40367	0.315059	15.8793	0.417143	29.0167	0.254325	44.2123	0.755951		7.71833	0.373299	14.896	0.269067	26.439	0.174072	43.4233	0.548823
187	194	7.365	6	2	DAVSKDEL		65.9223	0.280896	70.6053	0.205559	71.1077	0.265583	71.0537	0.705344		65.422	0.495012	70.8837	0.317169	70.7423	0.838024	69.2137	0.652937
195	204	4.52	8	3	QRDKVVEDDE		51.922	0.222032	52.229	0.392348	53.8297	0.25689	53.793	0.646705		51.875	0.551481	51.6037	0.464969	51.8523	0.63237	52.658	0.716469
208	217	9.925	8	2	PTTRSDGDFL		48.318	0.347069	48.6317	0.202964	48.7413	0.388085	48.7737	0.233584		48.5063	0.384807	49.1677	0.383637	48.7643	0.267171	48.634	0.593528
217	241	9.83	21	4	LHSTNGNKEKLFPHVTPKGINGIDF		46.096	0.318679	46.6513	0.0362951	46.8567	0.362994	47.0673	0.25501		44.885	0.691956	47.0457	0.42533	46.402	0.019975	47.5703	0.822693
218	241	9.81	20	4	HSTNGNKEKLFPHVTPKGINGIDF		47.5697	0.25494	48.8147	0.306979	48.5773	0.432945	49.6613	0.337556		46.394	0.524927	49.093	0.309302	48.6427	0.359717	48.6993	0.252472
242	248	9.59	5	2	KGEAITF		9.2955	0.105359	27.0933	0.340544	59.594	0.414134	70.78	0.592432
249	256	8.33	6	1	KATTAGIL		2.32867	0.26993	4.889	0.367853	14.145	0.399246	43.0503	0.611085		1.704	0.176116	2.48567	0.225092	11.3613	0.73738	35.2423	0.222981
257	262	5.11	4	1	ATLSHC		1.73433	0.135913	3.08	0.122992	10.2367	0.197346	28.081	0.224562		1.896	0.317383	3.33033	0.208788	10.308	0.174851	27.6157	0.476504
257	264	7.675	6	1	ATLSHCIE		3.667	0.326437	5.99067	0.155777	9.786	0.683079	28.4783	0.630985		2.274	0.62389	2.602	0.248646	8.55433	0.358771	27.734	0.40364
266	290	5.785	23	4	MVKREDSWQKRLDKETEKKRRTEEA		31.1833	0.71095	46.6713	0.253459	48.653	0.300551	50.4727	0.698431		31.707	0.70068	45.7653	0.586647	49.624	0.277955	49.8063	0.744971
291	316	8.415	22	3	YKNAMTELKKKSHFGGPDYEEGPNSL		47.9357	0.596404	49.801	0.389096	50.4433	0.831226	51.19	0.555691		47.747	0.505251	49.9573	0.807686	51.0697	0.403537	50.5607	0.0835783
297	316	7.66	16	3	ELKKKSHFGGPDYEEGPNSL		40.3403	0.512689	41.3223	0.734908	41.517	0.541394	41.939	0.27282		39.099	0.314647	41.5833	0.608962	40.9733	0.525868	42.0393	0.302637
299	316	7.37	14	2	KKKSHFGGPDYEEGPNSL		37.6097	0.241904	39.525	0.75205	39.8143	0.251158	40.0083	0.655134		38.1607	0.383344	39.8627	0.571337	39.769	0.561816	39.2253	0.448269
322	327	10.695	4	1	FFDAVE		52.9603	0.283009	56.7427	0.427838	57.831	0.0440341	58.48	0.761869		51.5843	0.677478	56.146	0.398763	56.6023	0.503738	56.1503	0.351201
328	343	6.04	14	3	AALDRQDKIEEQSQSE		67.1867	0.403503	69.9857	0.273571	69.5153	0.489327	71.5557	0.275754		68.0243	0.916586	70.3777	0.76018	69.7703	0.562418	70.206	0.368118
331	338	4.81	6	2	DRQDKIEE		61.7343	0.283772	63.9293	0.50719	63.4213	0.85515	63.3553	0.231245		62.0657	0.666261	63.9443	0.390756	63.4583	0.681689	63.5927	0.514762
331	343	4.93	11	2	DRQDKIEEQSQSE		73.4047	0.980786	73.879	0.474962	77.3743	0.549972	76.8203	0.706944		74.352	1.3144	73.5437	0.396147	76.3287	1.42683	77.567	0.53028
331	359	10.46	25	3	DRQDKIEEQSQSEKVRLHWPTSLPSGDAF		62.197	0.296985	61.4513	0.818115	61.4753	0.401428	61.586	0.176193		59.702	0.836045	61.504	0.479666	61.6983	0.544441	61.578	0.185599
344	359	10.74	12	2	KVRLHWPTSLPSGDAF		57.8615	0.996313	58.2963	0.407328	58.6603	0.158658	60.5653	0.712072		54.5133	0.160376	56.2157	0.381445	58.4	0.62545	57.8027	0.408472
359	378	6.765	17	3	FSSVGTHRFVQKPYSRSSSM		45.9647	0.18188	45.846	0.621153	46.5923	0.462214	46.3267	0.411794		45.0437	0.553827	46.4307	0.798245	46.0063	0.320207	46.4703	0.749774
359	380	6.66	19	3	FSSVGTHRFVQKPYSRSSSMSS		46.897	0.517089	47.206	0.61672	47.535	0.412978	47.5133	0.452619		47.5353	0.29611	47.6717	0.242665	47.277	0.231605	47.3237	0.224048
360	378	5.945	16	4	SSVGTHRFVQKPYSRSSSM		49.0017	0.333851	49.468	0.412658	48.9983	0.345373	49.5823	0.274002		48.7523	0.694841	49.5463	0.212754	49.517	0.149813	49.3833	0.274529
360	380	5.775	18	3	SSVGTHRFVQKPYSRSSSMSS		49.7793	0.107816	49.9977	0.246313	49.5993	0.532452	50.3237	0.728183		49.4623	0.711716	50.2637	0.426449	50.385	0.0574195	50.313	0.324557
381	388	8.855	6	1	IDLVSASD		62.2773	0.569668	64.6207	0.125045	64.6483	0.607327	65.712	0.821705		63.277	0.446158	64.774	0.597786	64.7037	0.845092	64.6787	0.791859
381	396	10	14	3	IDLVSASDDVHRFSSQ		60.2453	0.464811	70.3493	0.733625	70.6713	0.357164	71.2893	0.477236		60.6833	0.644727	69.7877	0.626173	70.752	0.80406	71.179	0.740316
384	396	7.03	11	2	VSASDDVHRFSSQ		47.0593	0.196615	59.4143	0.665135	59.7507	0.679044	59.799	0.836577		45.979	0.10641	59.5157	0.464209	59.6497	0.626372	59.6163	0.393595
389	396	5.235	6	2	DVHRFSSQ		39.2217	0.350417	54.7247	0.808775	53.8343	0.618557	54.473	0.641748		36.2957	0.752544	55.17	0.822668	55.6497	0.640516	57.7843	0.422512
400	407	7.64	6	2	MVQNHMTY		5.49633	0.548681	16.774	0.535342	33.7113	0.768011	51.311	0.550646		5.27467	0.134575	15.196	0.318923	34.6753	0.208423	53.8193	0.827917
400	409	9.875	8	2	MVQNHMTYSL		7.45	0.213797	30.275	0.518023	45.7583	0.173246	56.6603	0.462772		6.78233	0.614072	28.3503	0.615827	46.0883	0.217348	57.3557	0.648108
400	417	9.48	16	2	MVQNHMTYSLQDVGGDAN		32.5225	0.1393	44.0337	0.44091	51.4053	0.171588	58.0317	0.597271		34.6653	0.230153	44.4813	0.506385	51.938	0.240618	56.6967	0.777258
400	420	12.3	19	2	MVQNHMTYSLQDVGGDANWQL		33.7617	0.261546	47.2057	0.731471	56.1397	0.442312	61.9883	0.529387		33.508	0.490759	46.7753	0.457542	56.3403	0.416046	63.7463	0.738759
401	409	9.47	7	2	VQNHMTYSL		9.6345	0.313248	34.4503	0.688248	50.0827	0.598269	55.201	0.841977		9.51967	0.915655	31.6343	0.705049	51.0583	0.191458	55.443	0.42856
410	420	11.61	9	1	QDVGGDANWQL		47.705	0.628226	57.1127	0.595618	63.2353	0.3496	67.5457	0.679457		46.1993	0.624566	56.5903	0.569447	63.771	0.988217	65.824	0.697323
421	427	7.42	5	1	VVEEGEM		38.9553	0.790014	58.4597	0.630315	64.1763	0.756731	66.0987	0.41491		38.6113	0.264167	60.0773	0.325433	63.9153	0.365055	66.262	0.10479
428	438	4.165	9	3	KVYRREVEENG		26.1697	0.675411	41.197	0.59926	58.3257	0.190119	67.2447	0.477831		26.3073	0.337556	42.6593	0.47599	61.384	0.262947	66.6513	0.835797
439	462	10.665	21	4	IVLDPLKATHAVKGVTGHEVCNYF		5.30933	0.282482	9.235	0.0471487	12.5687	0.175312	19.0277	0.186157		5.00633	0.102198	9.47	0.157162	13.1373	0.0924247	20.026	0.465095
462	471	12.83	8	2	FWNVDVRNDW		10.7553	0.130791	26.5517	0.718638	45.431	0.528003	53.2857	0.342376		10.0703	0.0999016	25.0783	0.549517	45.4803	0.139658	53.6057	0.670709
472	478	10.3	5	1	ETTIENF		33.4623	0.339818	60.9	0.492099	73.7817	0.259211	75.8983	0.244175		33.3153	0.614004	62.8043	0.880977	74.8657	0.661093	75.688	0.383317
479	487	6.325	7	1	HVVETLADN		30.619	0.611599	35.777	0.66486	43.9777	0.17827	50.3533	0.796548		32.122	0.690009	39.3043	0.54271	45.7887	0.209691	54.2483	0.205962
479	488	7.245	8	1	HVVETLADNA		24.0577	0.363793	31.167	0.183894	39.231	0.476992	43.1763	0.0251064		24.5833	0.569	32.0723	0.300237	39.9303	0.286818	45.2493	0.907911
488	507	9.25	17	4	AIIIYQTHKRVWPASQRDVL		22.7097	0.454317	22.172	1.32165	28.2957	0.332482	27.9953	0.544871		20.9953	0.449489	21.315	0.131183	28.6207	0.163421	28.4437	0.372105
489	503	8.55	12	3	IIIYQTHKRVWPASQ		31.2445	0.0403051	36.246	0.541288	38.004	0.448119	41.0547	0.671218		29.964	0.638787	36.984	0.639149	38.768	0.322647	40.7507	0.497552
489	507	8.98	16	4	IIIYQTHKRVWPASQRDVL		16.948	0.220964	22.3637	0.0748487	25.5837	0.037072	30.41	0.090835		16.7407	0.373551	22.6233	0.130592	26.087	0.155541	30.9133	0.357366
510	525	8.32	12	2	SVIRKIPALTENDPET		36.4597	0.428719	50.2263	0.318783	53.9097	0.489593	54.9697	0.786005		34.2143	0.200575	48.473	1.02099	53.9857	0.169063	54.781	0.404501
510	526	10.595	13	3	SVIRKIPALTENDPETW		32.76	0.488921	44.8417	0.236466	48.6183	0.115932	49.507	0.40974		30.9193	0.0340196	44.3747	0.321083	48.992	0.163331	49.8937	0.381399
512	525	7.605	10	2	IRKIPALTENDPET		44.1093	0.329964	59.8873	0.242471	64.3067	0.16629	64.518	0.524026		41.902	0.297562	59.573	0.386559	64.719	0.210502	65	0.419253
526	531	14.115	4	2	WIVCNF		0.670333	0.250113	0.507667	0.479644	0.895333	0.391755	0.980667	0.355255		0.878	0.33399	0.877667	0.535231	1.152	0.264552	1.00167	0.260903
532	547	6.15	13	4	SVDHDSAPLNNRCVRA		33.4243	0.567918	52.0953	0.216957	58.2543	0.309005	60.0573	0.368432		32.461	0.637085	52.0423	0.653983	58.7853	0.281947	60.2657	0.593203
532	553	7.88	19	3	SVDHDSAPLNNRCVRAKINVAM		20.363	0.439383	35.5783	0.41778	42.1327	0.229134	46.936	1.21418		18.8857	0.0842279	34.3627	0.563615	41.4407	0.439197	46.2427	0.627086
548	553	7.69	4	1	KINVAM		6.122	0.677408	14.4537	0.571379	17.2113	0.413117	17.4703	0.387485		5.68267	0.657672	12.926	0.719438	16.5307	0.352286	17.8153	0.909437
554	566	8.585	9	2	ICQTLVSPPEGNQ		47.543	0.525748	59.3983	0.393894	69.9663	0.537068	71.1023	0.727801		45.378	0.564195	57.5873	0.317623	68.0563	0.148944	71.279	0.2147
554	567	8.9	10	2	ICQTLVSPPEGNQE		46.8613	0.631156	58.7583	0.663131	68.8093	0.865123	71.5477	0.750993		44.5573	0.562383	58.5027	0.592574	68.4877	0.30696	71.3727	0.908639
554	571	8.635	14	3	ICQTLVSPPEGNQEISRD		47.244	0.482849	62.0243	0.256535	71.4017	0.188216	72.9367	0.459923		44.4933	0.610053	60.8967	0.651548	71.5037	0.453608	72.5833	0.830371
554	574	10.905	17	3	ICQTLVSPPEGNQEISRDNIL		34.2637	0.131226	46.3517	0.521235	56.037	0.194476	61.5023	0.602357		32.07	0.682978	46.294	0.419236	55.7287	0.777151	62.424	0.516663
556	574	10.415	15	3	QTLVSPPEGNQEISRDNIL		34.233	0.195931	47.711	0.238514	58.6953	0.33824	62.1903	0.286633		33.728	0.732249	46.9657	0.111384	59.4677	0.631017	63.018	0.525187
557	574	10.34	14	2	TLVSPPEGNQEISRDNIL		36.8347	0.542484	46.198	0.109877	56.2887	0.478335	60.357	0.16113		35.6743	0.508895	48.5103	0.718757	55.9217	0.555086	60.4607	0.27847
558	574	9.95	13	3	LVSPPEGNQEISRDNIL		36.464	0.727	48.5753	0.167315	55.4303	0.239028	64.838	0.35203		35.5453	0.714727	47.1343	0.179656	57.0113	0.273284	63.3177	0.776009
575	594	12.02	16	2	CKITYVANVNPGGWAPASVL		39.804	0.528727	50.149	0.522468	54.7083	0.71729	58.3707	0.367726		39.4427	0.524369	51.6323	0.128313	55.2463	0.491456	59.0637	0.424747
576	594	11.84	15	2	KITYVANVNPGGWAPASVL		42.6767	0.25935	52.442	0.758415	58.9657	0.310989	64.1457	0.68453		40.8017	0.339359	52.2207	0.357436	57.5693	0.296095	62.0223	0.330002
580	594	12.23	11	1	VANVNPGGWAPASVL		55.686	0.290274	69.1323	0.722554	78.793	0.593116	80.9373	0.3719		57.329	0.28678	70.0003	0.278335	77.0277	0.170741	81.4153	0.0678258
595	605	6.315	8	3	RAVAKREYPKF		37.3247	0.35305	56.376	0.32666	63.3333	0.323213	69.5383	0.470305		38.4763	0.639617	58.3393	0.24934	65.872	0.688134	69.692	0.354531
606	612	7.31	5	2	LKRFTSY		4.441	0.172962	9.43467	0.302083	16.0477	0.164342	34.2047	0.641657		4.777	0.404286	10.6097	0.245521	17.447	0.476315	34.329	0.584737
613	624	9.575	9	3	VQEKTAGKPILF		11.9843	0.208884	22.535	0.170906	41.55	0.168455	64.0927	0.0863269		13.7577	0.188537	22.05	0.193938	41.485	0.0643739	64.8243	0.213973

## Sheet: Raw data
Supplemental Table 5. Raw HDX-MS data for CERT WT and p.G243R. Raw Data																									30s						30s						30s						300s						300s
State	Start	End	Sequence	Search RT	Charge	Max D	Start RT	End RT	#D	%D	Score	Conf	Start RT	End RT	#D	%D	Score	Conf	Start RT	End RT	#D	%D	Score	Conf	Start RT	End RT	#D	%D	Score	Conf	Start RT	End RT	#D	%D	Score	Conf	Start RT	End RT	#D	%D	Score	Conf	Start RT	End RT	#D	%D	Score	Conf	Start RT
WT	2	30	ADNQSWNSSGSEEDPETESGPPVERCGVL	10.61	2	24	10.55	10.63	10.709	44.621	0.6795	Medium	10.62	10.69	10.65	44.374	0.8429	Medium	10.5	10.58	10.525	43.854	0.7245	Medium							10.57	10.65	12.356	51.483	0.7555	Medium	10.55	10.68	12.172	50.719	0.8829	Medium	10.49	10.57	13.27	55.293	0.7693	Medium
WT	8	30	NSSGSEEDPETESGPPVERCGVL	9.96	2	18	9.91	9.99	6.85	38.054	0.7608	Medium	9.97	10.04	6.813	37.851	0.8364	Medium	9.97	10.05	6.924	38.468	0.6478	Medium	9.97	10.05	8.641	48.008	0.7408	Medium	9.97	10.05	8.545	47.471	0.8128	Medium	9.9	9.96	8.582	47.68	0.8141	Medium	9.97	10.05	9.471	52.617	0.8306	Medium	9.93
WT	28	44	GVLSKWTNYIHGWQDRW	12.9	4	15	12.9	13	2.758	18.385	0.9148	High	12.9	13	2.765	18.431	0.9305	High	12.9	13	2.807	18.715	0.8717	Medium	12.9	13	5.029	33.524	0.9183	High	12.9	13	4.964	33.092	0.9127	High	12.9	13	4.846	32.305	0.9199	High	12.9	13	5.638	37.585	0.911	High	12.9
WT	30	44	LSKWTNYIHGWQDRW	11.54	4	13	11.63	11.71	2.221	17.082	0.6958	Medium	11.63	11.71	2.159	16.605	0.716	Medium	11.52	11.6	2.166	16.659	0.6691	Medium	11.63	11.71	4.04	31.078	0.6796	Medium	11.63	11.71	4.015	30.886	0.6925	Medium	11.54	11.62	4.035	31.039	0.7728	Medium	11.63	11.71	4.47	34.381	0.6731	Medium	11.64
WT	31	44	SKWTNYIHGWQDRW	11.57	4	12	11.6	11.67	2.24	18.665	0.94	High	11.6	11.68	2.219	18.495	0.9428	High	11.6	11.68	2.282	19.019	0.9377	High	11.6	11.67	4.259	35.489	0.9423	High	11.6	11.67	4.183	34.862	0.9362	High	11.6	11.67	4.094	34.119	0.9113	High	11.6	11.68	4.868	40.564	0.9347	High	11.6
WT	45	53	VVLKNNALS	6.87	1	7	6.81	6.9	1.155	16.496	0.8565	Medium	6.91	6.97	1.136	16.235	0.8749	Medium	6.83	6.94	1.183	16.904	0.8549	Medium	6.91	6.97	1.306	18.655	0.8608	Medium	6.91	6.97	1.265	18.071	0.8698	Medium	6.91	6.97	1.272	18.173	0.8898	Medium	6.86	6.93	1.43	20.431	0.8706	Medium	6.91
WT	45	54	VVLKNNALSY	8.71	2	8	8.88	8.95	1.043	13.038	0.9161	Medium	8.88	8.95	1.027	12.836	0.9058	Medium	8.88	8.96	1.027	12.843	0.8726	Medium	8.88	8.95	1.188	14.851	0.9116	Medium	8.88	8.96	1.156	14.456	0.9065	Medium	8.88	8.96	1.156	14.444	0.9281	Medium	8.88	8.96	1.29	16.121	0.9087	Medium	8.88
WT	54	62	YYKSEDETE	5.16	1	7	5.18	5.25	3.306	47.235	0.7129	Medium	5.19	5.26	3.382	48.308	0.7912	Medium	5.16	5.27	3.31	47.283	0.7227	Medium	5.18	5.25	3.884	55.484	0.7515	Medium	5.17	5.24	3.904	55.765	0.7569	Medium	5.16	5.27	3.89	55.571	0.7921	Medium	5.14	5.21	3.837	54.816	0.7755	Medium	5.15
WT	55	62	YKSEDETE	4.22	1	6	4.21	4.29	3.085	51.412	0.8302	Medium	4.27	4.34	3.013	50.214	0.8592	Medium	4.27	4.34	3.035	50.591	0.7945	Medium	4.25	4.34	3.38	56.339	0.8466	Medium	4.28	4.36	3.397	56.618	0.8556	Medium	4.11	4.19	3.354	55.893	0.782	Medium	4.31	4.4	3.379	56.309	0.823	Medium	4.24
WT	63	70	YGCRGSIC	7.57	2	6	7.37	7.44	2.726	45.435	0.8345	Medium	7.4	7.47	2.714	45.236	0.8987	Medium	7.38	7.46	2.722	45.363	0.8056	Medium	7.42	7.49	3.161	52.69	0.9162	Medium	7.36	7.44	3.126	52.097	0.9027	Medium	7.36	7.44	3.112	51.874	0.8877	Medium	7.37	7.44	3.161	52.686	0.8657	Medium	7.4
WT	63	71	YGCRGSICL	10.18	2	7	10.12	10.21	2.445	34.934	0.9051	Medium	10.15	10.23	2.463	35.188	0.8838	Medium	10.19	10.27	2.547	36.385	0.798	Medium	10.19	10.26	2.897	41.381	0.939	Medium	10.19	10.26	2.858	40.829	0.925	Medium	10.19	10.26	2.876	41.083	0.9336	Medium	10.19	10.27	3.046	43.509	0.927	Medium	10.19
WT	71	83	LSKAVITPHDFDE	8.66	3	10	8.67	8.74	2.192	21.919	0.9093	Medium	8.67	8.74	2.205	22.047	0.9263	High	8.67	8.75	2.169	21.69	0.8958	Medium	8.67	8.74	3.3	33.001	0.9146	High	8.67	8.75	3.248	32.475	0.9094	High	8.67	8.75	3.285	32.847	0.9209	High	8.67	8.75	3.383	33.83	0.9036	High	8.67
WT	71	86	LSKAVITPHDFDECRF	10.33	4	13	10.35	10.42	1.874	14.412	0.9319	High	10.35	10.43	1.852	14.244	0.9312	High	10.35	10.42	1.887	14.515	0.9296	High	10.35	10.42	2.897	22.286	0.9315	High	10.35	10.42	2.857	21.977	0.9003	High	10.35	10.42	2.769	21.298	0.9398	High	10.35	10.42	3.264	25.105	0.9262	High	10.35
WT	72	83	SKAVITPHDFDE	8.14	2	9	8.15	8.22	1.725	19.167	0.8093	Medium	8.15	8.22	1.743	19.361	0.8241	Medium	8.15	8.22	1.771	19.679	0.6518	Medium	8.11	8.19	2.783	30.919	0.8294	Medium	8.15	8.22	2.767	30.742	0.8116	Medium	8.15	8.22	2.765	30.722	0.8456	Medium	8.15	8.22	2.826	31.395	0.8379	Medium	8.15
WT	87	95	DISVNDSVW	12.08	2	7	11.96	12.06	1.98	28.292	0.908	Medium	12.01	12.09	1.973	28.184	0.9249	Medium	12	12.12	1.9	27.136	0.8724	Medium	12.07	12.14	2.64	37.71	0.8992	Medium	12.07	12.14	2.662	38.036	0.8978	Medium	12.07	12.14	2.612	37.319	0.8945	Medium	12.07	12.15	3.198	45.683	0.9035	Medium	12.07
WT	93	97	SVWYL	13.83	1	3	13.88	13.96	0.115	3.822	0.673	Medium	13.88	13.96	0.093	3.104	0.7556	Medium	13.72	13.83	0.101	3.381	0.5764	Medium	13.82	13.9	0.153	5.102	0.7931	Medium	13.88	13.96	0.175	5.825	0.6848	Medium	13.88	13.96	0.122	4.079	0.7551	Medium	13.88	13.96	0.566	18.853	0.7295	Medium	13.88
WT	95	111	WYLRAQDPDHRQQWIDA	10.18	3	14	10.15	10.21	1.062	7.588	0.7649	Medium	10.14	10.22	1.085	7.751	0.7365	Medium							10.15	10.21	1.421	10.152	0.8225	Medium	10.15	10.21	1.392	9.945	0.7796	Medium	10.15	10.21	1.415	10.109	0.8158	Medium	10.15	10.21	1.701	12.149	0.8292	Medium	10.15
WT	96	111	YLRAQDPDHRQQWIDA	8.56	4	13	8.57	8.64	1.077	8.282	0.9368	High	8.57	8.64	1.081	8.313	0.9418	High	8.57	8.64	1.151	8.851	0.9451	High	8.57	8.64	1.486	11.433	0.9369	High	8.57	8.64	1.452	11.169	0.9374	High	8.57	8.64	1.495	11.499	0.9161	High	8.57	8.65	1.821	14.007	0.9364	High	8.57
WT	98	111	RAQDPDHRQQWIDA	7.85	4	11	7.96	8.03	0.79	7.184	0.8751	Medium	7.96	8.03	0.777	7.061	0.8822	Medium	7.96	8.03	0.72	6.547	0.8487	Medium	7.96	8.03	1.192	10.838	0.8725	Medium	7.96	8.03	1.119	10.172	0.818	Medium	7.96	8.03	1.176	10.687	0.8781	Medium	7.96	8.03	1.478	13.434	0.856	Medium	7.96
WT	112	124	IEQHKTESGYGSE	4.63	2	11	4.64	4.71	4.732	43.02	0.8612	Medium	4.64	4.71	4.8	43.634	0.8767	Medium	4.64	4.71	4.63	42.093	0.7747	Medium	4.64	4.71	5.2	47.269	0.8943	Medium	4.64	4.71	5.109	46.441	0.8805	Medium	4.64	4.71	5.093	46.3	0.8871	Medium	4.64	4.71	5.319	48.358	0.8852	Medium	4.64
WT	112	127	IEQHKTESGYGSESSL	6.76	2	14	6.87	6.95	6.272	44.799	0.9115	High	6.87	6.95	6.259	44.707	0.9166	High	6.81	6.88	6.395	45.676	0.9043	High	6.87	6.95	6.557	46.835	0.9293	High	6.87	6.95	6.516	46.541	0.9126	High	6.87	6.95	6.505	46.461	0.9194	High	6.87	6.95	6.655	47.537	0.9131	High	6.87
WT	112	133	IEQHKTESGYGSESSLRRHGSM	5.41	4	20	5.34	5.41	6.746	33.732	0.8889	Medium	5.31	5.39	6.838	34.192	0.9139	High	5.34	5.42	6.893	34.464	0.8549	Medium	5.38	5.46	6.815	34.074	0.7908	Medium	5.33	5.4	6.806	34.029	0.9095	High	5.34	5.41	6.749	33.744	0.8697	Medium	5.34	5.41	6.952	34.761	0.9164	High	5.33
WT	134	163	VSLVSGASGYSATSTSSFKKGHSLREKLAE	7.94	4	28	7.89	7.96	11.011	39.326	0.9006	High	7.89	7.97	11.026	39.38	0.9162	High	7.89	7.96	10.96	39.144	0.9079	High	7.89	7.96	11.975	42.767	0.9277	High	7.89	7.96	11.915	42.553	0.9191	High	7.89	7.96	11.801	42.147	0.9145	High	7.89	7.97	13.576	48.484	0.8922	High	7.89
WT	137	157	VSGASGYSATSTSSFKKGHSL	6.87	3	19	6.86	6.93	9.793	51.541	0.8338	Medium	6.86	6.93	9.701	51.056	0.8439	Medium	6.85	6.93	9.584	50.443	0.5867	Medium	6.86	6.93	9.832	51.745	0.82	Medium	6.86	6.93	9.79	51.526	0.8335	Medium	6.86	6.93	9.595	50.499	0.8977	Medium	6.8	6.86	10.518	55.36	0.8019	Medium	6.77
WT	137	161	VSGASGYSATSTSSFKKGHSLREKL	6.81	5	23	6.63	6.7	8.26	35.913	0.8701	Medium	6.65	6.72	8.029	34.91	0.821	Medium	6.65	6.73	8.072	35.097	0.732	Medium	6.65	6.71	9.108	39.601	0.7984	Medium	6.62	6.7	8.924	38.802	0.8439	Medium	6.55	6.64	9.075	39.455	0.7729	Medium	6.56	6.65	10.011	43.527	0.7695	Medium	6.62
WT	137	163	VSGASGYSATSTSSFKKGHSLREKLAE	6.72	3	25	6.73	6.8	8.115	32.46	0.9063	High	6.73	6.8	8.096	32.385	0.9213	High	6.73	6.8	7.992	31.967	0.82	Medium	6.73	6.8	9.135	36.539	0.9099	High	6.73	6.8	9.093	36.372	0.907	High	6.73	6.8	8.905	35.622	0.9185	High	6.73	6.8	10.674	42.697	0.9037	High	6.73
WT	152	163	KKGHSLREKLAE	4.54	3	10	4.52	4.59	1.53	15.303	0.805	Medium	4.52	4.59	1.627	16.266	0.8534	Medium	4.52	4.59	1.499	14.986	0.6101	Medium	4.52	4.59	2.31	23.099	0.8549	Medium	4.52	4.59	2.425	24.25	0.7946	Medium	4.52	4.59	2.33	23.299	0.8067	Medium	4.52	4.59	3.845	38.454	0.8201	Medium	4.52
WT	172	181	CRQVDTLQKY	6.91	3	8	6.85	6.96	0.191	2.386	0.7977	Medium	6.92	6.98	0.243	3.038	0.8463	Medium	6.91	6.98	0.237	2.957	0.7769	Medium	6.91	6.98	0.249	3.11	0.82	Medium	6.92	6.98	0.295	3.69	0.835	Medium	6.92	6.98	0.293	3.666	0.8478	Medium	6.92	6.98	0.986	12.327	0.7905	Medium	6.92
WT	172	184	CRQVDTLQKYFDA	10.59	3	11	10.62	10.69	0.267	2.426	0.8414	Medium	10.62	10.69	0.249	2.26	0.8799	Medium	10.62	10.69	0.244	2.219	0.8362	Medium	10.62	10.69	0.666	6.053	0.8783	Medium	10.62	10.69	0.676	6.142	0.8959	Medium	10.62	10.69	0.695	6.319	0.8913	Medium	10.62	10.69	1.879	17.08	0.8506	Medium	10.62
WT	172	186	CRQVDTLQKYFDACA	11.67	2	13	11.73	11.81	1.09	8.382	0.8829	Medium	11.73	11.81	1.053	8.1	0.8988	Medium	11.73	11.81	1.135	8.729	0.8646	Medium	11.73	11.81	2.126	16.356	0.8656	Medium	11.73	11.81	2.041	15.701	0.8753	Medium	11.73	11.81	2.026	15.581	0.8804	Medium	11.73	11.81	3.736	28.742	0.8825	Medium	11.73
WT	187	194	DAVSKDEL	7.37	2	6	7.33	7.4	3.942	65.694	0.8502	Medium	7.33	7.4	3.95	65.837	0.8705	Medium	7.33	7.4	3.974	66.236	0.756	Medium	7.33	7.4	4.244	70.727	0.8584	Medium	7.33	7.4	4.243	70.721	0.8442	Medium	7.33	7.4	4.222	70.368	0.8736	Medium	7.33	7.4	4.284	71.392	0.8496	Medium	7.33
WT	195	204	QRDKVVEDDE	4.61	3	8	4.49	4.55	4.166	52.079	0.6846	Medium	4.54	4.61	4.141	51.765	0.6857	Medium							4.45	4.53	4.142	51.776	0.5646	Medium	4.51	4.57	4.197	52.461	0.6608	Medium	4.54	4.61	4.196	52.45	0.6924	Medium	4.54	4.61	4.296	53.706	0.6794	Medium	4.48
WT	208	217	PTTRSDGDFL	9.76	2	8	9.89	9.96	3.833	47.919	0.777	Medium	9.88	9.96	3.879	48.485	0.7915	Medium	9.76	9.85	3.884	48.55	0.6703	Medium	9.89	9.96	3.883	48.534	0.8248	Medium	9.89	9.96	3.909	48.865	0.7848	Medium	9.89	9.96	3.88	48.496	0.8008	Medium	9.89	9.96	3.935	49.189	0.8083	Medium	9.89
WT	217	241	LHSTNGNKEKLFPHVTPKGINGIDF	9.66	4	21	9.79	9.87	9.625	45.832	0.7611	Medium	9.79	9.87	9.661	46.006	0.799	Medium	9.62	9.7	9.755	46.45	0.6777	Medium	9.79	9.87	9.796	46.646	0.8198	Medium	9.79	9.87	9.79	46.618	0.7874	Medium	9.79	9.87	9.805	46.69	0.7884	Medium	9.8	9.87	9.89	47.096	0.7829	Medium	9.79
WT	218	241	HSTNGNKEKLFPHVTPKGINGIDF	9.55	4	20	9.78	9.84	9.476	47.378	0.7319	Medium	9.78	9.84	9.572	47.859	0.7962	Medium	9.66	9.74	9.494	47.472	0.5142	Medium	9.78	9.84	9.775	48.875	0.7996	Medium	9.78	9.84	9.817	49.087	0.7305	Medium	9.78	9.85	9.696	48.482	0.7575	Medium	9.78	9.85	9.812	49.058	0.7576	Medium	9.78
WT	242	248	KGEAITF	9.55	2	5	9.55	9.63	0.461	9.221	0.8442	Medium	9.55	9.63	0.468	9.37	0.8859	Medium							9.55	9.63	1.358	27.164	0.881	Medium	9.55	9.63	1.336	26.723	0.8752	Medium	9.55	9.63	1.37	27.393	0.8867	High	9.55	9.63	2.992	59.845	0.8753	Medium	9.55
WT	249	256	KATTAGIL	8.3	1	6	8.29	8.37	0.128	2.135	0.9104	Medium	8.29	8.37	0.133	2.214	0.9241	Medium	8.29	8.37	0.158	2.637	0.9046	Medium	8.29	8.37	0.282	4.699	0.924	Medium	8.29	8.37	0.279	4.655	0.9183	Medium	8.29	8.37	0.319	5.313	0.9238	Medium	8.29	8.37	0.874	14.572	0.9084	Medium	8.29
WT	257	262	ATLSHC	5.28	1	4	5.07	5.15	0.067	1.664	0.905	Medium	5.08	5.15	0.076	1.891	0.9131	Medium	5.08	5.15	0.066	1.648	0.8899	Medium	5.08	5.15	0.126	3.153	0.9171	Medium	5.08	5.15	0.118	2.938	0.8998	Medium	5.08	5.15	0.126	3.149	0.9115	Medium	5.08	5.15	0.4	10.012	0.91	Medium	5.08
WT	257	264	ATLSHCIE	7.59	1	6	7.64	7.71	0.197	3.291	0.8589	Medium	7.59	7.67	0.23	3.832	0.8727	Medium	7.52	7.6	0.233	3.878	0.8212	Medium	7.54	7.62	0.349	5.811	0.8598	Medium	7.64	7.71	0.364	6.073	0.8395	Medium	7.56	7.65	0.365	6.088	0.8716	Medium	7.64	7.71	0.561	9.347	0.8536	Medium	7.65
WT	266	290	MVKREDSWQKRLDKETEKKRRTEEA	5.73	4	23	5.75	5.82	7.116	30.94	0.8366	Medium	5.75	5.82	7.044	30.626	0.8302	Medium	5.78	5.87	7.356	31.984	0.6088	Medium	5.79	5.86	10.802	46.964	0.7871	Medium	5.75	5.82	10.701	46.524	0.8378	Medium	5.75	5.82	10.701	46.526	0.8347	Medium	5.8	5.88	11.118	48.339	0.7479	Medium	5.75
WT	291	316	YKNAMTELKKKSHFGGPDYEEGPNSL	8.48	3	22	8.37	8.46	10.394	47.247	0.765	Medium	8.33	8.43	10.621	48.279	0.8366	Medium	8.4	8.49	10.622	48.281	0.5769	Medium	8.51	8.58	10.872	49.417	0.5993	Medium	8.32	8.4	11.043	50.195	0.8111	Medium	8.33	8.41	10.954	49.791	0.8188	Medium	8.33	8.41	11.249	51.132	0.792	Medium	8.33
WT	297	316	ELKKKSHFGGPDYEEGPNSL	7.63	3	16	7.62	7.7	6.4	40	0.766	Medium	7.62	7.69	6.549	40.93	0.7759	Medium	7.49	7.63	6.415	40.091	0.5788	Medium	7.62	7.7	6.743	42.143	0.7905	Medium	7.62	7.7	6.576	41.099	0.78	Medium	7.62	7.7	6.516	40.725	0.7847	Medium	7.62	7.7	6.74	42.124	0.7912	Medium	7.62
WT	299	316	KKKSHFGGPDYEEGPNSL	7.43	2	14	7.33	7.41	5.278	37.703	0.8601	Medium	7.33	7.41	5.291	37.791	0.8878	Medium	7.33	7.41	5.227	37.335	0.6201	Medium	7.33	7.41	5.639	40.282	0.8644	Medium	7.34	7.41	5.429	38.778	0.8713	Medium	7.34	7.41	5.532	39.515	0.8811	High	7.34	7.41	5.613	40.092	0.8721	High	7.34
WT	322	327	FFDAVE	10.64	1	4	10.66	10.73	2.107	52.676	0.6384	Medium	10.66	10.73	2.119	52.963	0.6477	Medium	10.57	10.65	2.13	53.242	0.5083	Medium	10.66	10.72	2.251	56.272	0.6472	Medium	10.58	10.67	2.274	56.848	0.7128	Medium	10.66	10.73	2.284	57.108	0.689	Medium	10.66	10.73	2.313	57.814	0.6565	Medium	10.66
WT	328	343	AALDRQDKIEEQSQSE	6.03	3	14	6	6.08	9.406	67.185	0.8091	Medium	5.91	5.98	9.35	66.784	0.879	Medium	6.01	6.09	9.463	67.591	0.69	Medium	5.96	6.04	9.754	69.673	0.7831	Medium	5.97	6.04	9.825	70.181	0.8799	Medium	5.97	6.04	9.814	70.103	0.8613	Medium	5.97	6.04	9.799	69.994	0.8811	Medium	5.97
WT	331	338	DRQDKIEE	4.78	2	6	4.77	4.85	3.703	61.72	0.8616	Medium	4.77	4.85	3.687	61.458	0.8949	Medium	4.71	4.79	3.721	62.025	0.6921	Medium	4.77	4.85	3.87	64.5	0.8776	Medium	4.77	4.85	3.825	63.758	0.874	Medium	4.77	4.85	3.812	63.53	0.8971	Medium	4.77	4.85	3.844	64.065	0.8912	Medium	4.77
WT	331	343	DRQDKIEEQSQSE	5.03	2	11	4.89	4.97	7.954	72.305	0.8053	Medium	4.82	4.91	8.109	73.72	0.8221	Medium	4.89	4.97	8.161	74.189	0.6271	Medium	5.05	5.13	8.099	73.624	0.6701	Medium	4.9	4.98	8.187	74.427	0.8468	Medium	4.81	4.89	8.094	73.586	0.8301	Medium	4.85	4.93	8.501	77.281	0.8509	Medium	4.87
WT	331	359	DRQDKIEEQSQSEKVRLHWPTSLPSGDAF	10.58	3	25	10.42	10.5	15.602	62.407	0.7682	Medium	10.49	10.58	15.497	61.987	0.7312	Medium							10.47	10.55	15.453	61.811	0.7916	Medium	10.45	10.53	15.507	62.028	0.8236	Medium	10.47	10.56	15.129	60.515	0.8654	Medium	10.47	10.55	15.456	61.823	0.8387	Medium	10.41
WT	344	359	KVRLHWPTSLPSGDAF	10.86	2	12	10.68	10.8	7.028	58.566	0.6351	Medium	10.72	10.79	6.859	57.157	0.7371	Medium							10.71	10.79	6.939	57.826	0.65	Medium	10.74	10.83	7.023	58.529	0.7127	Medium	10.67	10.75	7.024	58.534	0.6766	Medium	10.76	10.84	7.055	58.794	0.7154	Medium	10.75
WT	359	378	FSSVGTHRFVQKPYSRSSSM	6.82	3	17	6.72	6.81	7.834	46.08	0.8099	Medium	6.81	6.87	7.778	45.755	0.7321	Medium	6.75	6.83	7.83	46.059	0.7279	Medium	6.81	6.87	7.912	46.541	0.741	Medium	6.81	6.87	7.761	45.652	0.717	Medium	6.81	6.87	7.709	45.345	0.7404	Medium	6.76	6.84	7.88	46.355	0.778	Medium	6.81
WT	359	380	FSSVGTHRFVQKPYSRSSSMSS	6.51	3	19	6.62	6.7	8.946	47.086	0.8616	High	6.62	6.7	8.799	46.312	0.8753	High	6.62	6.7	8.986	47.293	0.781	Medium	6.62	6.7	9.088	47.832	0.8454	Medium	6.62	6.7	8.966	47.187	0.8611	High	6.62	6.7	8.854	46.599	0.8666	High	6.62	6.7	9.07	47.736	0.8836	High	6.62
WT	360	378	SSVGTHRFVQKPYSRSSSM	6.02	4	16	5.91	5.98	7.9	49.374	0.8056	Medium	5.91	5.98	7.797	48.729	0.8163	Medium	5.96	6.04	7.824	48.902	0.7204	Medium	5.91	5.98	7.985	49.905	0.8161	Medium	5.91	5.98	7.906	49.414	0.8197	Medium	5.91	5.98	7.854	49.085	0.8231	Medium	5.91	5.98	7.847	49.045	0.8109	Medium	5.91
WT	360	380	SSVGTHRFVQKPYSRSSSMSS	5.57	3	18	5.74	5.81	8.939	49.661	0.8805	Medium	5.74	5.82	8.977	49.872	0.9077	High	5.74	5.81	8.965	49.805	0.8579	Medium	5.74	5.81	9.041	50.228	0.9047	High	5.74	5.82	9.005	50.027	0.8955	High	5.74	5.82	8.953	49.738	0.9143	High	5.74	5.82	9.026	50.144	0.9022	High	5.74
WT	381	388	IDLVSASD	8.77	1	6	8.82	8.89	3.776	62.93	0.7708	Medium	8.78	8.86	3.713	61.88	0.8035	Medium	8.71	8.8	3.721	62.022	0.5576	Medium	8.82	8.89	3.873	64.552	0.7945	Medium	8.82	8.89	3.886	64.765	0.7865	Medium	8.71	8.8	3.873	64.545	0.7967	Medium	8.82	8.89	3.917	65.284	0.7981	Medium	8.74
WT	381	396	IDLVSASDDVHRFSSQ	10.02	3	14	9.95	10.05	8.509	60.778	0.8004	Medium	9.89	9.97	8.405	60.036	0.8762	Medium	9.9	9.98	8.389	59.922	0.8255	Medium	9.84	9.93	9.95	71.075	0.8907	Medium	9.87	9.95	9.851	70.365	0.8631	Medium	9.87	9.95	9.745	69.608	0.8627	Medium	9.9	9.98	9.838	70.269	0.8526	Medium	9.87
WT	384	396	VSASDDVHRFSSQ	7.01	2	11	6.99	7.07	5.2	47.274	0.9157	High	6.99	7.07	5.172	47.016	0.9203	High	7.01	7.08	5.158	46.888	0.8415	Medium	6.99	7.07	6.62	60.182	0.9112	High	6.99	7.07	6.491	59.01	0.9207	High	6.99	7.07	6.496	59.051	0.922	High	6.99	7.07	6.657	60.522	0.9083	High	6.99
WT	389	396	DVHRFSSQ	5.32	2	6	5.19	5.28	2.378	39.625	0.8095	Medium	5.2	5.29	2.34	38.992	0.8225	Medium	5.14	5.23	2.343	39.048	0.6167	Medium	5.21	5.29	3.29	54.826	0.8451	Medium	5.23	5.3	3.329	55.478	0.7326	Medium	5.19	5.28	3.232	53.87	0.8447	Medium	5.16	5.24	3.267	54.448	0.8673	Medium	5.19
WT	400	407	MVQNHMTY	7.59	2	6	7.6	7.68	0.303	5.056	0.838	Medium	7.6	7.68	0.367	6.111	0.8292	Medium	7.56	7.64	0.319	5.322	0.6458	Medium	7.6	7.68	0.992	16.529	0.8193	Medium	7.6	7.68	0.984	16.405	0.8336	Medium	7.6	7.68	1.043	17.388	0.8321	Medium	7.6	7.68	2.053	34.211	0.8072	Medium	7.6
WT	400	409	MVQNHMTYSL	9.81	2	8	9.84	9.91	0.579	7.243	0.8859	Medium	9.83	9.91	0.595	7.437	0.9045	Medium	9.7	9.79	0.614	7.67	0.8032	Medium	9.84	9.91	2.449	30.617	0.9023	Medium	9.84	9.91	2.442	30.529	0.904	Medium	9.84	9.91	2.374	29.679	0.9009	Medium	9.84	9.91	3.661	45.769	0.8937	Medium	9.84
WT	400	417	MVQNHMTYSLQDVGGDAN	9.45	2	16	9.44	9.52	5.188	32.424	0.7925	Medium	9.44	9.52	5.219	32.621	0.8428	Medium							9.44	9.52	7.053	44.081	0.8258	Medium	9.44	9.52	7.112	44.449	0.8126	Medium	9.44	9.52	6.971	43.571	0.8126	Medium	9.44	9.52	8.253	51.58	0.8196	Medium	9.44
WT	400	420	MVQNHMTYSLQDVGGDANWQL	12.29	2	19	12.26	12.34	6.36	33.471	0.885	High	12.26	12.33	6.456	33.978	0.8815	Medium	12.26	12.34	6.429	33.836	0.889	High	12.26	12.34	9.08	47.789	0.8747	Medium	12.26	12.34	9.014	47.443	0.8526	Medium	12.26	12.34	8.813	46.385	0.8897	High	12.26	12.34	10.727	56.46	0.8565	Medium	12.26
WT	401	409	VQNHMTYSL	9.45	2	7	9.43	9.51	0.659	9.413	0.7137	Medium	9.43	9.51	0.69	9.856	0.7524	Medium							9.38	9.46	2.42	34.573	0.7722	Medium	9.37	9.44	2.455	35.069	0.7645	Medium	9.38	9.46	2.36	33.709	0.795	Medium	9.37	9.45	3.543	50.609	0.7565	Medium	9.42
WT	410	420	QDVGGDANWQL	11.6	1	9	11.57	11.65	4.241	47.123	0.8335	Medium	11.58	11.65	4.286	47.621	0.8725	Medium	11.5	11.59	4.353	48.371	0.6471	Medium	11.57	11.65	5.202	57.798	0.8551	Medium	11.57	11.65	5.105	56.72	0.8526	Medium	11.57	11.65	5.114	56.82	0.8636	Medium	11.57	11.65	5.722	63.58	0.8747	Medium	11.57
WT	421	427	VVEEGEM	7.42	1	5	7.38	7.46	1.938	38.759	0.9047	Medium	7.38	7.46	1.914	38.282	0.9048	Medium	7.39	7.46	1.991	39.825	0.8673	Medium	7.38	7.46	2.901	58.015	0.907	Medium	7.39	7.46	2.909	58.183	0.902	Medium	7.39	7.46	2.959	59.181	0.9115	Medium	7.39	7.46	3.196	63.911	0.8997	Medium	7.39
WT	428	438	KVYRREVEENG	4.15	3	9	4.13	4.2	2.291	25.461	0.9202	High	4.13	4.2	2.362	26.242	0.9395	High	4.13	4.2	2.413	26.806	0.8891	Medium	4.13	4.2	3.764	41.821	0.9252	High	4.13	4.2	3.656	40.626	0.9245	High	4.13	4.2	3.703	41.144	0.9271	High	4.13	4.2	5.243	58.255	0.9409	High	4.13
WT	439	462	IVLDPLKATHAVKGVTGHEVCNYF	10.59	4	21	10.63	10.7	1.098	5.23	0.8437	Medium	10.63	10.7	1.066	5.075	0.8587	Medium	10.57	10.65	1.181	5.623	0.7875	Medium	10.62	10.7	1.948	9.277	0.8376	Medium	10.63	10.7	1.941	9.244	0.8187	Medium	10.63	10.7	1.929	9.184	0.8631	High	10.63	10.7	2.682	12.771	0.8527	Medium	10.63
WT	462	471	FWNVDVRNDW	12.75	2	8	12.79	12.87	0.853	10.663	0.8781	Medium	12.79	12.87	0.856	10.698	0.8853	Medium	12.79	12.87	0.872	10.905	0.6949	Medium	12.79	12.86	2.147	26.838	0.8722	Medium	12.79	12.87	2.167	27.083	0.8834	Medium	12.79	12.87	2.059	25.734	0.8977	Medium	12.79	12.87	3.606	45.078	0.8849	Medium	12.79
WT	472	478	ETTIENF	10.33	1	5	10.26	10.34	1.686	33.723	0.7939	Medium	10.27	10.34	1.679	33.586	0.8273	Medium	10.27	10.36	1.654	33.078	0.6283	Medium	10.26	10.34	3.072	61.441	0.8017	Medium	10.26	10.34	3.024	60.479	0.8025	Medium	10.26	10.34	3.039	60.78	0.8179	Medium	10.27	10.34	3.691	73.816	0.7873	Medium	10.26
WT	479	487	HVVETLADN	6.34	1	7	6.28	6.37	2.148	30.69	0.7771	Medium	6.3	6.39	2.098	29.975	0.7876	Medium	6.31	6.4	2.183	31.192	0.588	Medium	6.29	6.38	2.557	36.527	0.7949	Medium	6.25	6.34	2.488	35.544	0.7216	Medium	6.24	6.32	2.468	35.26	0.8212	Medium	6.28	6.36	3.066	43.794	0.7689	Medium	6.25
WT	479	488	HVVETLADNA	7.21	1	8	7.21	7.28	1.919	23.983	0.8694	High	7.21	7.28	1.956	24.453	0.9148	High	7.21	7.28	1.899	23.737	0.7688	Medium	7.21	7.28	2.482	31.026	0.8651	Medium	7.21	7.28	2.51	31.375	0.8368	Medium	7.21	7.28	2.488	31.1	0.8922	Medium	7.21	7.29	3.153	39.412	0.8851	High	7.21
WT	488	507	AIIIYQTHKRVWPASQRDVL	9.03	4	17	9.21	9.29	3.779	22.229	0.7492	Medium	9.2	9.28	3.932	23.132	0.7707	Medium	9.26	9.34	3.871	22.768	0.535	Medium	9.25	9.32	3.552	20.896	0.7709	Medium	9.22	9.31	3.754	22.085	0.7973	Medium	9.13	9.22	4.001	23.535	0.7603	Medium	9.12	9.2	4.875	28.674	0.7345	Medium	9.31
WT	489	503	IIIYQTHKRVWPASQ	8.1	3	12	8.51	8.59	3.746	31.216	0.6728	Medium	8.42	8.5	3.753	31.273	0.7784	Medium							8.56	8.63	4.391	36.589	0.7057	Medium	8.56	8.64	4.383	36.527	0.6735	Medium	8.56	8.64	4.275	35.622	0.7241	Medium	8.56	8.64	4.622	38.515	0.7091	Medium	8.56
WT	489	507	IIIYQTHKRVWPASQRDVL	8.72	4	16	8.94	9.02	2.731	17.068	0.9334	High	8.93	9.03	2.671	16.693	0.9334	High	8.94	9.02	2.733	17.083	0.915	Medium	8.94	9.02	3.572	22.324	0.9253	High	8.94	9.02	3.592	22.45	0.9265	High	8.94	9.02	3.571	22.317	0.9271	High	8.94	9.02	4.095	25.596	0.9236	High	8.94
WT	510	525	SVIRKIPALTENDPET	8.31	2	12	8.28	8.36	4.319	35.99	0.8851	Medium	8.28	8.36	4.387	36.559	0.9174	Medium	8.28	8.36	4.42	36.83	0.8509	Medium	8.28	8.36	6.054	50.448	0.9015	Medium	8.28	8.36	6.044	50.37	0.8869	Medium	8.28	8.36	5.983	49.861	0.9049	Medium	8.28	8.36	6.435	53.627	0.8649	Medium	8.28
WT	510	526	SVIRKIPALTENDPETW	10.59	3	13	10.56	10.63	4.192	32.248	0.8573	Medium	10.56	10.63	4.265	32.81	0.8606	Medium	10.48	10.56	4.319	33.222	0.8611	Medium	10.56	10.63	5.863	45.101	0.8598	Medium	10.56	10.63	5.803	44.638	0.8332	Medium	10.56	10.63	5.822	44.786	0.8614	Medium	10.56	10.63	6.308	48.522	0.8472	Medium	10.56
WT	512	525	IRKIPALTENDPET	7.58	2	10	7.56	7.65	4.393	43.933	0.9208	High	7.66	7.73	4.391	43.905	0.9086	High	7.61	7.7	4.449	44.49	0.8911	High	7.66	7.74	6.017	60.167	0.927	High	7.66	7.74	5.974	59.736	0.901	Medium	7.66	7.74	5.976	59.759	0.9167	High	7.66	7.74	6.447	64.467	0.9012	High	7.66
WT	526	531	WIVCNF	14.08	2	4	14.07	14.16	0.017	0.416	0.9008	Medium	14.08	14.16	0.027	0.679	0.9153	Medium	14.07	14.16	0.037	0.916	0.8495	Medium	14.07	14.16	0.007	0.166	0.9068	Medium	14.07	14.16	0.012	0.301	0.9152	Medium	14.07	14.16	0.042	1.056	0.9164	Medium	14.07	14.16	0.02	0.512	0.8964	Medium	14.07
WT	532	547	SVDHDSAPLNNRCVRA	6.26	4	13	6.11	6.19	4.298	33.064	0.8826	High	6.11	6.19	4.307	33.13	0.8837	High	6.11	6.19	4.43	34.079	0.7872	Medium	6.11	6.19	6.794	52.258	0.8949	High	6.11	6.19	6.74	51.849	0.8802	Medium	6.11	6.19	6.783	52.179	0.896	High	6.11	6.19	7.541	58.011	0.8673	Medium	6.11
WT	532	553	SVDHDSAPLNNRCVRAKINVAM	7.87	3	19	7.84	7.92	3.797	19.987	0.9048	High	7.83	7.93	3.849	20.256	0.9007	High	7.84	7.92	3.961	20.846	0.8961	High	7.84	7.92	6.807	35.827	0.9005	High	7.84	7.92	6.804	35.812	0.9024	High	7.84	7.92	6.668	35.096	0.9026	High	7.84	7.92	8.054	42.391	0.9091	High	7.84
WT	548	553	KINVAM	7.68	1	4	7.65	7.73	0.226	5.643	0.6917	Medium	7.65	7.73	0.264	6.601	0.7417	Medium							7.65	7.73	0.604	15.096	0.6765	Medium	7.65	7.73	0.56	14.002	0.7007	Medium	7.65	7.73	0.571	14.263	0.7225	Medium	7.65	7.73	0.672	16.804	0.709	Medium	7.65
WT	554	566	ICQTLVSPPEGNQ	8.58	2	9	8.54	8.63	4.26	47.329	0.7191	Medium	8.61	8.68	4.244	47.158	0.8115	Medium	8.6	8.69	4.333	48.142	0.6085	Medium	8.58	8.67	5.344	59.378	0.7867	Medium	8.54	8.63	5.382	59.802	0.7704	Medium	8.63	8.72	5.311	59.015	0.7729	Medium	8.55	8.64	6.349	70.55	0.7688	Medium	8.61
WT	554	567	ICQTLVSPPEGNQE	8.77	2	10	8.86	8.94	4.613	46.133	0.7791	Medium	8.86	8.93	4.725	47.248	0.8012	Medium	8.79	8.87	4.72	47.203	0.8174	Medium	8.86	8.94	5.939	59.393	0.7964	Medium	8.86	8.94	5.881	58.812	0.788	Medium	8.86	8.94	5.807	58.07	0.8145	Medium	8.86	8.94	6.804	68.044	0.768	Medium	8.86
WT	554	571	ICQTLVSPPEGNQEISRD	8.62	3	14	8.59	8.68	6.559	46.851	0.7736	Medium	8.58	8.65	6.69	47.783	0.8055	Medium	8.57	8.64	6.594	47.098	0.7483	Medium	8.61	8.69	8.676	61.972	0.7461	Medium	8.61	8.69	8.722	62.303	0.7881	Medium	8.6	8.68	8.652	61.798	0.7929	Medium	8.57	8.65	10.024	71.601	0.7957	Medium	8.58
WT	554	574	ICQTLVSPPEGNQEISRDNIL	10.75	3	17	10.87	10.94	5.821	34.243	0.9257	High	10.87	10.94	5.849	34.404	0.9233	High	10.87	10.95	5.804	34.144	0.921	High	10.87	10.94	7.979	46.933	0.9139	High	10.87	10.94	7.853	46.196	0.9009	Medium	10.87	10.94	7.807	45.926	0.8998	High	10.87	10.95	9.539	56.113	0.889	High	10.87
WT	556	574	QTLVSPPEGNQEISRDNIL	10.39	3	15	10.36	10.47	5.101	34.008	0.6874	Medium	10.3	10.38	5.149	34.325	0.7263	Medium	10.32	10.4	5.155	34.366	0.65	Medium	10.27	10.35	7.197	47.978	0.6594	Medium	10.35	10.42	7.145	47.636	0.6669	Medium	10.3	10.37	7.128	47.519	0.7083	Medium	10.28	10.37	8.847	58.979	0.7015	Medium	10.28
WT	557	574	TLVSPPEGNQEISRDNIL	10.34	2	14	10.3	10.38	5.184	37.028	0.7929	Medium	10.28	10.36	5.216	37.254	0.8109	Medium	10.29	10.37	5.071	36.222	0.7374	Medium	10.27	10.36	6.47	46.214	0.7679	Medium	10.24	10.36	6.482	46.299	0.7801	Medium	10.26	10.34	6.451	46.081	0.7694	Medium	10.3	10.38	7.83	55.931	0.829	Medium	10.3
WT	558	574	LVSPPEGNQEISRDNIL	9.97	3	13	9.91	9.99	4.637	35.672	0.7875	Medium	9.92	9.99	4.761	36.619	0.8135	Medium	9.95	10.03	4.823	37.101	0.7604	Medium	9.99	10.07	6.299	48.453	0.8154	Medium	9.95	10.03	6.34	48.766	0.8058	Medium	9.92	10	6.306	48.507	0.8326	Medium	9.96	10.05	7.238	55.678	0.8444	Medium	9.98
WT	575	594	CKITYVANVNPGGWAPASVL	11.98	2	16	11.98	12.06	6.282	39.26	0.8596	Medium	11.93	12.02	6.451	40.316	0.8308	Medium	11.94	12.02	6.374	39.836	0.8265	Medium	11.97	12.05	8.113	50.708	0.7928	Medium	12	12.09	8.011	50.066	0.7853	Medium	11.99	12.07	7.948	49.673	0.7893	Medium	11.99	12.07	8.723	54.52	0.8047	Medium	11.93
WT	576	594	KITYVANVNPGGWAPASVL	11.94	2	15	11.8	11.88	6.427	42.845	0.7551	Medium	11.8	11.88	6.421	42.807	0.829	Medium	11.77	11.85	6.357	42.378	0.7496	Medium	11.85	11.93	7.961	53.074	0.8097	Medium	11.81	11.89	7.898	52.651	0.8024	Medium	11.79	11.88	7.74	51.601	0.7985	Medium	11.79	11.88	8.853	59.023	0.8071	Medium	11.86
WT	580	594	VANVNPGGWAPASVL	12.16	1	11	12.19	12.27	6.162	56.021	0.7092	Medium	12.19	12.27	6.106	55.509	0.8297	Medium	12.13	12.2	6.108	55.528	0.64	Medium	12.01	12.08	7.65	69.55	0.7344	Medium	11.98	12.06	7.65	69.549	0.7046	Medium	12.04	12.13	7.513	68.298	0.8443	Medium	12.04	12.13	8.696	79.055	0.8205	Medium	12.19
WT	595	605	RAVAKREYPKF	6.29	3	8	6.28	6.35	2.981	37.267	0.9361	High	6.28	6.35	2.96	37.004	0.9287	High	6.32	6.4	3.016	37.703	0.8676	Medium	6.3	6.38	4.48	55.999	0.893	Medium	6.27	6.35	4.524	56.554	0.9103	High	6.23	6.31	4.526	56.575	0.9008	High	6.34	6.42	5.073	63.409	0.9451	High	6.29
WT	606	612	LKRFTSY	7.37	2	5	7.27	7.35	0.231	4.627	0.9271	Medium	7.27	7.35	0.221	4.411	0.9259	Medium	7.27	7.35	0.214	4.285	0.9217	Medium	7.27	7.35	0.467	9.339	0.9128	Medium	7.27	7.35	0.46	9.192	0.9173	Medium	7.27	7.35	0.489	9.773	0.9184	Medium	7.27	7.35	0.793	15.866	0.9229	Medium	7.27
WT	613	624	VQEKTAGKPILF	9.39	3	9	9.53	9.62	1.075	11.948	0.9245	High	9.53	9.62	1.062	11.796	0.9184	High	9.54	9.62	1.099	12.209	0.9176	High	9.53	9.62	2.042	22.687	0.9072	High	9.53	9.62	2.031	22.568	0.9169	High	9.53	9.62	2.012	22.35	0.9023	High	9.53	9.62	3.751	41.673	0.9241	High	9.53
G243R	2	30	ADNQSWNSSGSEEDPETESGPPVERCGVL	10.61	2	24	10.52	10.6	10.464	43.598	0.7395	Medium	10.54	10.62	10.502	43.757	0.856	High	10.53	10.69	9.735	40.563	0.8717	High							10.55	10.68	12.207	50.864	0.8789	Medium	10.55	10.68	12.172	50.718	0.8049	Medium	10.55	10.68	13.297	55.402	0.8253	Medium	10.52
G243R	8	30	NSSGSEEDPETESGPPVERCGVL	9.96	2	18	9.97	10.05	6.816	37.866	0.8419	Medium	9.97	10.05	6.742	37.456	0.8419	Medium	9.94	10.07	6.76	37.556	0.7972	Medium	9.97	10.05	8.699	48.328	0.7676	Medium	9.97	10.05	8.717	48.427	0.809	Medium	9.97	10.05	8.651	48.059	0.8154	Medium	9.97	10.05	9.35	51.944	0.8198	Medium	9.87
G243R	28	44	GVLSKWTNYIHGWQDRW	12.9	4	15	12.9	13	2.634	17.56	0.9274	High	12.9	13	2.614	17.427	0.9349	High	12.9	13	2.697	17.979	0.9017	Medium	12.9	13	4.898	32.653	0.9221	High	12.9	13	4.88	32.533	0.922	High	12.9	13	4.809	32.058	0.9135	High	12.9	13	5.683	37.884	0.902	Medium	12.9
G243R	30	44	LSKWTNYIHGWQDRW	11.54	4	13	11.63	11.71	2.072	15.935	0.788	Medium	11.63	11.71	2.016	15.505	0.8072	Medium	11.63	11.71	2.055	15.809	0.8057	Medium	11.5	11.57	4.021	30.929	0.8092	Medium	11.56	11.63	4.022	30.939	0.8299	Medium	11.48	11.56	3.957	30.436	0.8153	Medium	11.63	11.71	4.648	35.751	0.6762	Medium	11.58
G243R	31	44	SKWTNYIHGWQDRW	11.57	4	12	11.6	11.67	2.101	17.506	0.9444	High	11.6	11.67	2.07	17.249	0.9447	High	11.6	11.67	2.182	18.179	0.9383	High	11.6	11.67	4.13	34.419	0.9441	High	11.6	11.68	4.114	34.285	0.9426	High	11.6	11.67	4.014	33.448	0.9288	High	11.6	11.68	4.835	40.291	0.9308	High	11.6
G243R	45	53	VVLKNNALS	6.87	1	7	6.91	6.97	1.087	15.535	0.8801	Medium	6.91	6.97	1.066	15.222	0.902	Medium	6.91	6.97	1.116	15.945	0.8592	Medium	6.91	6.97	1.357	19.393	0.8859	Medium	6.91	6.98	1.311	18.731	0.8837	Medium	6.9	6.98	1.291	18.446	0.8643	Medium	6.91	6.97	1.428	20.406	0.8621	Medium	6.91
G243R	45	54	VVLKNNALSY	8.71	2	8	8.88	8.95	0.971	12.133	0.9049	Medium	8.88	8.96	0.985	12.313	0.9252	Medium	8.93	9	0.903	11.292	0.8971	Medium	8.88	8.95	1.172	14.655	0.9129	Medium	8.88	8.96	1.154	14.428	0.9162	Medium	8.88	8.95	1.164	14.547	0.9029	Medium	8.88	8.96	1.286	16.081	0.888	Medium	8.88
G243R	54	62	YYKSEDETE	5.16	1	7	5.06	5.13	3.166	45.235	0.7759	Medium	5.08	5.15	3.229	46.125	0.832	Medium	5.16	5.27	3.196	45.655	0.8047	Medium	5.1	5.18	3.897	55.673	0.7263	Medium	5.16	5.27	3.934	56.197	0.8015	Medium	5.07	5.15	3.832	54.746	0.7467	Medium	5.13	5.21	3.881	55.449	0.78	Medium	5.16
G243R	55	62	YKSEDETE	4.22	1	6	4.27	4.34	2.877	47.943	0.8939	Medium	4.19	4.26	2.899	48.31	0.8222	Medium	4.33	4.42	2.906	48.425	0.8386	Medium	4.27	4.34	3.353	55.883	0.8876	Medium	4.27	4.34	3.37	56.162	0.8745	Medium	4.27	4.33	3.394	56.572	0.8427	Medium	4.27	4.34	3.49	58.169	0.8446	Medium	4.21
G243R	63	70	YGCRGSIC	7.57	2	6	7.43	7.51	2.624	43.741	0.9149	High	7.41	7.49	2.62	43.662	0.8648	Medium	7.45	7.53	2.636	43.925	0.8851	Medium	7.4	7.48	3.179	52.985	0.9074	Medium	7.34	7.41	3.172	52.869	0.8458	Medium	7.38	7.46	3.166	52.764	0.8413	Medium	7.41	7.49	3.125	52.087	0.9216	High	7.39
G243R	63	71	YGCRGSICL	10.18	2	7	10.19	10.26	2.416	34.509	0.9232	Medium	10.19	10.26	2.379	33.99	0.9353	Medium	10.26	10.33	2.514	35.918	0.8972	Medium	10.19	10.26	2.914	41.632	0.9332	Medium	10.19	10.27	2.866	40.94	0.9333	Medium	10.19	10.27	2.843	40.618	0.9296	Medium	10.19	10.27	3.02	43.145	0.9294	Medium	10.19
G243R	71	83	LSKAVITPHDFDE	8.66	3	10	8.67	8.74	2.023	20.23	0.9388	High	8.67	8.75	2.032	20.319	0.9321	High	8.67	8.74	2.035	20.35	0.9282	Medium	8.67	8.74	3.282	32.82	0.9156	High	8.67	8.75	3.295	32.948	0.921	High	8.67	8.74	3.247	32.47	0.9155	High	8.67	8.75	3.393	33.93	0.9061	High	8.67
G243R	71	86	LSKAVITPHDFDECRF	10.33	4	13	10.35	10.42	1.722	13.246	0.939	High	10.35	10.42	1.676	12.889	0.9294	High	10.35	10.42	1.752	13.48	0.9133	High	10.35	10.42	2.912	22.404	0.9206	High	10.35	10.43	2.844	21.878	0.9416	High	10.35	10.42	2.828	21.757	0.9287	High	10.35	10.42	3.276	25.201	0.9408	High	10.35
G243R	72	83	SKAVITPHDFDE	8.14	2	9	8.15	8.22	1.524	16.932	0.7691	Medium	8.15	8.22	1.562	17.36	0.7906	Medium	8.15	8.21	1.69	18.777	0.7932	Medium	8.15	8.22	2.794	31.04	0.7822	Medium	8.15	8.22	2.742	30.467	0.7874	Medium	8.14	8.22	2.663	29.584	0.7479	Medium	8.15	8.22	2.804	31.157	0.7778	Medium	8.15
G243R	87	95	DISVNDSVW	12.08	2	7	11.94	12.35	1.878	26.827	0.866	Medium	11.94	12.35	1.861	26.59	0.877	Medium	11.94	12.35	1.783	25.478	0.8689	Medium	11.94	12.35	2.714	38.768	0.8677	Medium	11.95	12.36	2.675	38.219	0.8464	Medium	11.94	12.35	2.683	38.331	0.8521	Medium	11.94	12.35	3.227	46.097	0.8383	Medium	11.95
G243R	93	97	SVWYL	13.83	1	3	13.88	13.96	0.069	2.311	0.7478	Medium	13.88	13.96	0.068	2.28	0.8103	Medium	13.88	13.95	0.113	3.773	0.7413	Medium	13.88	13.96	0.121	4.022	0.757	Medium	13.88	13.96	0.167	5.564	0.7478	Medium	13.88	13.96	0.104	3.468	0.692	Medium	13.88	13.96	0.661	22.018	0.6398	Medium	13.88
G243R	95	111	WYLRAQDPDHRQQWIDA	10.18	3	14	10.15	10.21	1.05	7.5	0.8093	Medium	10.15	10.21	1.035	7.392	0.8292	Medium	10.15	10.21	0.968	6.913	0.8586	Medium	10.15	10.21	1.462	10.442	0.846	Medium	10.15	10.22	1.408	10.054	0.8329	Medium	10.15	10.22	1.363	9.739	0.8129	Medium	10.15	10.22	1.709	12.209	0.8446	Medium	10.14
G243R	96	111	YLRAQDPDHRQQWIDA	8.56	4	13	8.57	8.64	1.034	7.956	0.9211	High	8.57	8.64	1	7.695	0.9229	High	8.57	8.64	1.011	7.776	0.9423	High	8.57	8.64	1.489	11.453	0.9324	High	8.57	8.65	1.47	11.308	0.9337	High	8.56	8.64	1.434	11.034	0.934	High	8.57	8.65	1.825	14.038	0.9361	High	8.57
G243R	98	111	RAQDPDHRQQWIDA	7.85	4	11	7.96	8.03	0.716	6.513	0.893	Medium	7.96	8.03	0.69	6.276	0.9112	Medium	7.95	8.03	0.748	6.797	0.8969	Medium	7.96	8.03	1.099	9.994	0.8825	Medium	7.96	8.03	1.15	10.456	0.888	Medium	7.96	8.03	1.079	9.806	0.8346	Medium	7.96	8.03	1.503	13.666	0.8402	Medium	7.96
G243R	112	124	IEQHKTESGYGSE	4.63	2	11	4.55	4.62	4.835	43.958	0.908	High	4.56	4.64	4.712	42.837	0.9122	High	4.67	4.75	4.782	43.472	0.89	Medium	4.64	4.71	5.231	47.555	0.8847	Medium	4.64	4.71	5.069	46.079	0.8868	Medium	4.54	4.63	5.2	47.272	0.8846	Medium	4.64	4.71	5.292	48.107	0.8717	Medium	4.64
G243R	112	127	IEQHKTESGYGSESSL	6.76	2	14	6.87	6.95	6.323	45.167	0.9257	High	6.87	6.95	6.311	45.076	0.9263	High	6.87	6.95	6.396	45.686	0.9333	High	6.87	6.95	6.599	47.139	0.9301	High	6.87	6.95	6.586	47.045	0.9287	High	6.87	6.95	6.56	46.86	0.9179	High	6.87	6.95	6.642	47.446	0.9144	High	6.88
G243R	112	133	IEQHKTESGYGSESSLRRHGSM	5.41	4	20	5.43	5.5	6.568	32.84	0.8801	Medium	5.43	5.5	6.393	31.966	0.7555	Medium	5.43	5.5	6.586	32.931	0.9243	High	5.43	5.5	6.544	32.719	0.8645	Medium	5.43	5.51	6.505	32.525	0.8812	Medium	5.43	5.5	6.595	32.977	0.8796	Medium	5.43	5.5	6.532	32.661	0.876	Medium	5.43
G243R	134	163	VSLVSGASGYSATSTSSFKKGHSLREKLAE	7.94	4	28	7.89	7.96	11.113	39.688	0.9183	High	7.89	7.96	10.991	39.255	0.9106	High	7.89	7.96	10.888	38.885	0.8823	High	7.89	7.96	11.963	42.724	0.9152	High	7.89	7.97	11.772	42.044	0.9014	High	7.88	7.97	11.816	42.201	0.9078	High	7.89	7.97	13.292	47.47	0.8997	High	7.89
G243R	137	157	VSGASGYSATSTSSFKKGHSL	6.87	3	19	6.88	6.96	10.032	52.799	0.8345	Medium	6.92	6.99	9.813	51.648	0.8126	Medium	6.91	7.01	9.741	51.269	0.8037	Medium	6.9	6.97	10.019	52.73	0.7716	Medium	6.88	6.97	10.044	52.865	0.8273	Medium	6.9	6.98	9.97	52.476	0.7568	Medium	6.86	6.93	10.439	54.941	0.8418	Medium	6.86
G243R	137	161	VSGASGYSATSTSSFKKGHSLREKL	6.81	5	23	6.73	6.78	7.718	33.555	0.8195	Medium	6.74	6.79	7.736	33.635	0.842	Medium	6.68	6.75	7.841	34.09	0.7382	Medium	6.63	6.7	8.945	38.89	0.7964	Medium	6.62	6.71	8.999	39.126	0.796	Medium	6.57	6.65	8.88	38.608	0.7473	Medium	6.6	6.68	9.8	42.61	0.7246	Medium	6.62
G243R	137	163	VSGASGYSATSTSSFKKGHSLREKLAE	6.72	3	25	6.73	6.8	8.219	32.875	0.9162	High	6.73	6.8	8.183	32.733	0.9174	High	6.73	6.8	7.975	31.901	0.8752	High	6.73	6.8	8.968	35.871	0.9127	High	6.73	6.8	9.02	36.08	0.9035	High	6.73	6.8	8.915	35.661	0.8846	High	6.73	6.8	10.402	41.609	0.8988	Medium	6.73
G243R	152	163	KKGHSLREKLAE	4.54	3	10	4.52	4.59	1.47	14.695	0.8501	Medium	4.46	4.54	1.516	15.158	0.8559	Medium	4.52	4.59	1.632	16.317	0.894	Medium	4.52	4.59	2.222	22.225	0.8269	Medium	4.52	4.59	2.154	21.542	0.8218	Medium	4.52	4.59	2.157	21.572	0.7729	Medium	4.52	4.59	3.621	36.213	0.7047	Medium	4.52
G243R	172	181	CRQVDTLQKY	6.91	3	8	6.91	6.98	0.154	1.921	0.8414	Medium	6.92	6.98	0.227	2.839	0.8591	Medium	6.91	6.98	0.183	2.282	0.6965	Medium	6.91	6.98	0.254	3.18	0.8191	Medium	6.92	6.98	0.261	3.261	0.8623	Medium	6.91	6.98	0.228	2.845	0.8082	Medium	6.92	6.98	0.883	11.039	0.8061	Medium	6.92
G243R	172	184	CRQVDTLQKYFDA	10.59	3	11	10.62	10.69	0.225	2.046	0.8907	Medium	10.62	10.69	0.244	2.215	0.8554	Medium	10.62	10.69	0.238	2.167	0.8214	Medium	10.62	10.69	0.611	5.554	0.8667	Medium	10.62	10.69	0.663	6.029	0.8946	Medium	10.62	10.69	0.641	5.823	0.8723	Medium	10.62	10.69	1.657	15.068	0.8466	Medium	10.62
G243R	172	186	CRQVDTLQKYFDACA	11.67	2	13	11.73	11.81	0.947	7.288	0.9087	Medium	11.73	11.81	1.034	7.955	0.911	Medium	11.73	11.81	1.029	7.912	0.9017	Medium	11.73	11.81	1.975	15.189	0.8622	Medium	11.74	11.81	1.906	14.66	0.8704	Medium	11.73	11.81	1.929	14.839	0.839	Medium	11.73	11.81	3.424	26.339	0.8846	Medium	11.74
G243R	187	194	DAVSKDEL	7.37	2	6	7.33	7.4	3.894	64.893	0.8721	Medium	7.33	7.4	3.93	65.499	0.8769	Medium	7.41	7.48	3.952	65.874	0.8268	Medium	7.33	7.4	4.262	71.028	0.875	Medium	7.33	7.4	4.266	71.103	0.8552	Medium	7.32	7.4	4.231	70.52	0.8547	Medium	7.33	7.4	4.269	71.155	0.8366	Medium	7.33
G243R	195	204	QRDKVVEDDE	4.61	3	8	4.54	4.6	4.19	52.369	0.6501	Medium	4.49	4.56	4.158	51.976	0.688	Medium	4.49	4.59	4.102	51.28	0.6019	Medium	4.54	4.6	4.101	51.266	0.5974	Medium	4.48	4.56	4.113	51.411	0.6915	Medium	4.54	4.6	4.171	52.134	0.6106	Medium	4.47	4.57	4.188	52.354	0.5558	Medium	4.46
G243R	208	217	PTTRSDGDFL	9.76	2	8	9.89	9.96	3.901	48.764	0.7938	Medium	9.89	9.96	3.895	48.691	0.8318	Medium	9.89	9.96	3.845	48.064	0.8438	Medium	9.89	9.96	3.967	49.591	0.8337	Medium	9.89	9.96	3.925	49.069	0.8032	Medium	9.89	9.97	3.907	48.843	0.7659	Medium	9.89	9.96	3.892	48.654	0.7844	Medium	9.88
G243R	217	241	LHSTNGNKEKLFPHVTPKGINGIDF	9.66	4	21	9.79	9.87	9.594	45.684	0.7519	Medium	9.79	9.87	9.342	44.484	0.8054	Medium	9.79	9.87	9.342	44.487	0.8318	Medium	9.79	9.87	9.785	46.597	0.7862	Medium	9.8	9.87	9.963	47.443	0.7402	Medium	9.79	9.87	9.89	47.097	0.7165	Medium	9.8	9.87	9.746	46.412	0.726	Medium	9.79
G243R	218	241	HSTNGNKEKLFPHVTPKGINGIDF	9.55	4	20	9.69	9.77	9.348	46.74	0.7794	Medium	9.67	9.74	9.33	46.652	0.7916	Medium	9.78	9.84	9.158	45.79	0.7983	Medium	9.68	9.76	9.748	48.739	0.777	Medium	9.64	9.71	9.846	49.229	0.7511	Medium	9.65	9.72	9.862	49.311	0.7832	Medium	9.64	9.72	9.697	48.487	0.7545	Medium	9.66
G243R	249	256	KATTAGIL	8.3	1	6	8.29	8.37	0.093	1.552	0.9264	Medium	8.29	8.37	0.114	1.897	0.9353	Medium	8.29	8.37	0.1	1.663	0.9138	Medium	8.29	8.37	0.154	2.568	0.9087	Medium	8.29	8.37	0.159	2.658	0.9099	Medium	8.29	8.37	0.134	2.231	0.9107	Medium	8.29	8.37	0.704	11.734	0.9123	Medium	8.29
G243R	257	262	ATLSHC	5.28	1	4	5.07	5.15	0.063	1.57	0.9192	Medium	5.08	5.15	0.088	2.204	0.9289	Medium	5.07	5.15	0.077	1.914	0.9252	Medium	5.08	5.15	0.131	3.279	0.9103	Medium	5.08	5.15	0.142	3.56	0.9153	Medium	5.07	5.15	0.126	3.152	0.894	Medium	5.08	5.15	0.405	10.119	0.8995	Medium	5.08
G243R	257	264	ATLSHCIE	7.59	1	6	7.64	7.71	0.176	2.927	0.8642	Medium	7.64	7.71	0.133	2.211	0.8562	Medium	7.64	7.71	0.101	1.684	0.8609	Medium	7.64	7.71	0.144	2.407	0.9154	Medium	7.64	7.71	0.151	2.517	0.854	Medium	7.63	7.71	0.173	2.882	0.8661	Medium	7.51	7.6	0.509	8.487	0.8343	Medium	7.58
G243R	266	290	MVKREDSWQKRLDKETEKKRRTEEA	5.73	4	23	5.67	5.76	7.31	31.784	0.8573	Medium	5.62	5.71	7.123	30.971	0.8936	Medium	5.75	5.82	7.444	32.366	0.8678	Medium	5.75	5.82	10.666	46.372	0.8405	Medium	5.78	5.86	10.516	45.723	0.8098	Medium	5.74	5.82	10.396	45.201	0.8159	Medium	5.75	5.82	11.346	49.329	0.8064	Medium	5.75
G243R	291	316	YKNAMTELKKKSHFGGPDYEEGPNSL	8.48	3	22	8.31	8.4	10.631	48.322	0.7499	Medium	8.38	8.46	10.422	47.374	0.8557	Medium	8.4	8.53	10.46	47.545	0.7924	Medium	8.34	8.43	11.14	50.636	0.8447	Medium	8.33	8.42	11.038	50.172	0.7821	Medium	8.38	8.46	10.794	49.064	0.7868	Medium	8.34	8.44	11.179	50.816	0.7291	Medium	8.32
G243R	297	316	ELKKKSHFGGPDYEEGPNSL	7.63	3	16	7.62	7.69	6.299	39.368	0.7362	Medium	7.62	7.7	6.268	39.176	0.7452	Medium	7.62	7.69	6.2	38.753	0.7271	Medium	7.62	7.7	6.629	41.431	0.7485	Medium	7.62	7.7	6.761	42.254	0.7262	Medium	7.62	7.69	6.57	41.065	0.7397	Medium	7.62	7.7	6.477	40.482	0.7278	Medium	7.62
G243R	299	316	KKKSHFGGPDYEEGPNSL	7.43	2	14	7.33	7.41	5.37	38.356	0.883	High	7.34	7.41	5.377	38.407	0.8981	High	7.33	7.41	5.281	37.719	0.8553	Medium	7.33	7.41	5.672	40.512	0.8693	Medium	7.34	7.41	5.521	39.437	0.8682	Medium	7.33	7.41	5.549	39.639	0.8268	Medium	7.34	7.41	5.623	40.165	0.8403	Medium	7.34
G243R	322	327	FFDAVE	10.64	1	4	10.66	10.73	2.051	51.269	0.6631	Medium	10.66	10.73	2.094	52.362	0.7123	Medium	10.66	10.73	2.045	51.122	0.6798	Medium	10.66	10.73	2.228	55.708	0.691	Medium	10.66	10.73	2.26	56.488	0.6904	Medium	10.66	10.73	2.25	56.242	0.6277	Medium	10.64	10.73	2.242	56.062	0.6281	Medium	10.65
G243R	328	343	AALDRQDKIEEQSQSE	6.03	3	14	5.92	6	9.469	67.637	0.8202	Medium	5.97	6.04	9.431	67.365	0.7966	Medium	6.05	6.13	9.67	69.071	0.8469	Medium	5.97	6.04	9.861	70.436	0.8139	Medium	5.97	6.04	9.955	71.107	0.844	Medium	5.96	6.05	9.743	69.59	0.8615	Medium	5.97	6.04	9.679	69.132	0.8169	Medium	5.97
G243R	331	338	DRQDKIEE	4.78	2	6	4.77	4.85	3.728	62.129	0.8675	Medium	4.58	4.66	3.682	61.37	0.803	Medium	4.77	4.85	3.762	62.698	0.8712	Medium	4.77	4.85	3.856	64.262	0.8581	Medium	4.77	4.85	3.81	63.508	0.8866	Medium	4.77	4.85	3.844	64.063	0.8522	Medium	4.77	4.85	3.826	63.759	0.8592	Medium	4.78
G243R	331	343	DRQDKIEEQSQSE	5.03	2	11	4.86	4.95	8.064	73.311	0.8007	Medium	4.89	4.98	8.131	73.916	0.8781	Medium	4.91	4.98	8.341	75.829	0.8359	Medium	4.87	4.95	8.085	73.502	0.7025	Medium	4.92	4.99	8.135	73.959	0.8391	Medium	4.85	4.92	8.049	73.17	0.7953	Medium	4.84	4.92	8.224	74.765	0.8109	Medium	4.88
G243R	331	359	DRQDKIEEQSQSEKVRLHWPTSLPSGDAF	10.58	3	25	10.46	10.54	15.077	60.307	0.8005	Medium	10.48	10.57	15.013	60.051	0.8654	Medium	10.48	10.57	14.687	58.748	0.7636	Medium	10.47	10.56	15.337	61.349	0.853	Medium	10.5	10.59	15.28	61.121	0.8309	Medium	10.47	10.57	15.511	62.042	0.8078	Medium	10.46	10.55	15.346	61.384	0.7969	Medium	10.49
G243R	344	359	KVRLHWPTSLPSGDAF	10.86	2	12	10.78	10.86	6.528	54.401	0.7207	Medium	10.78	10.86	6.564	54.697	0.702	Medium	10.83	10.99	6.533	54.442	0.689	Medium	10.73	10.82	6.796	56.632	0.7011	Medium	10.77	10.85	6.736	56.132	0.7069	Medium	10.81	10.91	6.706	55.883	0.6136	Medium	10.74	10.82	6.939	57.822	0.6428	Medium	10.78
G243R	359	378	FSSVGTHRFVQKPYSRSSSM	6.82	3	17	6.8	6.87	7.766	45.682	0.7451	Medium	6.81	6.87	7.597	44.691	0.8011	Medium	6.8	6.87	7.609	44.758	0.8241	Medium	6.81	6.87	7.804	45.903	0.7379	Medium	6.81	6.87	7.827	46.04	0.7623	Medium	6.81	6.87	8.049	47.349	0.71	Medium	6.81	6.87	7.884	46.376	0.7194	Medium	6.81
G243R	359	380	FSSVGTHRFVQKPYSRSSSMSS	6.51	3	19	6.62	6.7	9.089	47.836	0.8497	Medium	6.62	6.7	8.976	47.244	0.893	High	6.48	6.56	9.03	47.526	0.7204	Medium	6.62	6.7	9.103	47.909	0.8615	High	6.62	6.7	9.06	47.682	0.8548	High	6.63	6.7	9.011	47.424	0.8521	High	6.62	6.7	8.99	47.317	0.8352	Medium	6.62
G243R	360	378	SSVGTHRFVQKPYSRSSSM	6.02	4	16	5.91	5.98	7.896	49.348	0.8581	Medium	5.91	5.98	7.827	48.92	0.8469	Medium	5.91	5.98	7.678	47.989	0.8167	Medium	5.91	5.98	7.967	49.792	0.8421	Medium	5.91	5.98	7.908	49.423	0.8431	Medium	5.91	5.98	7.908	49.424	0.8421	Medium	5.91	5.98	7.948	49.675	0.8397	Medium	5.91
G243R	360	380	SSVGTHRFVQKPYSRSSSMSS	5.57	3	18	5.74	5.81	9.042	50.232	0.8993	High	5.74	5.82	8.879	49.327	0.8907	High	5.74	5.81	8.789	48.828	0.9071	High	5.74	5.81	9.103	50.572	0.9088	High	5.74	5.82	9.08	50.442	0.9023	High	5.74	5.81	8.96	49.777	0.8828	Medium	5.74	5.82	9.072	50.402	0.894	High	5.74
G243R	381	388	IDLVSASD	8.77	1	6	8.77	8.85	3.803	63.378	0.7838	Medium	8.7	8.78	3.767	62.789	0.6926	Medium	8.88	8.96	3.82	63.664	0.7198	Medium	8.82	8.89	3.927	65.448	0.7435	Medium	8.66	8.75	3.874	64.566	0.6889	Medium	8.82	8.88	3.858	64.308	0.7728	Medium	8.73	8.81	3.923	65.376	0.778	Medium	8.72
G243R	381	396	IDLVSASDDVHRFSSQ	10.02	3	14	9.87	9.95	8.491	60.648	0.8225	Medium	9.86	9.94	8.588	61.345	0.8419	Medium	9.98	10.05	8.408	60.057	0.8568	Medium	9.89	9.97	9.782	69.871	0.8482	Medium	9.92	10.01	9.677	69.124	0.8475	Medium	9.87	9.95	9.852	70.368	0.8621	Medium	9.96	10.04	9.786	69.899	0.7697	Medium	9.82
G243R	384	396	VSASDDVHRFSSQ	7.01	2	11	6.99	7.07	5.055	45.953	0.9128	High	6.99	7.07	5.071	46.096	0.9189	High	7.08	7.17	5.048	45.888	0.8976	High	6.99	7.07	6.6	59.998	0.8965	High	6.99	7.07	6.542	59.477	0.8921	High	6.99	7.06	6.498	59.072	0.8993	High	6.99	7.07	6.54	59.456	0.9017	High	6.99
G243R	389	396	DVHRFSSQ	5.32	2	6	5.12	5.2	2.155	35.921	0.8262	Medium	5.1	5.19	2.148	35.804	0.8365	Medium	5.14	5.23	2.23	37.162	0.7817	Medium	5.14	5.23	3.253	54.221	0.8289	Medium	5.11	5.19	3.336	55.608	0.8346	Medium	5.08	5.16	3.341	55.681	0.8026	Medium	5.1	5.19	3.308	55.135	0.8202	Medium	5.18
G243R	400	407	MVQNHMTY	7.59	2	6	7.6	7.68	0.322	5.365	0.81	Medium	7.6	7.68	0.32	5.339	0.8287	Medium	7.6	7.68	0.307	5.12	0.7651	Medium	7.6	7.68	0.934	15.564	0.8098	Medium	7.61	7.68	0.9	15	0.813	Medium	7.6	7.68	0.901	15.024	0.7905	Medium	7.6	7.68	2.093	34.891	0.7771	Medium	7.61
G243R	400	409	MVQNHMTYSL	9.81	2	8	9.69	10.07	0.522	6.52	0.8936	Medium	9.69	10.07	0.599	7.484	0.9019	Medium	9.69	10.07	0.507	6.343	0.8783	Medium	9.69	10.07	2.313	28.909	0.9108	Medium	9.7	10.07	2.215	27.69	0.9077	Medium	9.69	10.07	2.276	28.452	0.9068	Medium	9.69	10.07	3.672	45.904	0.8816	Medium	9.69
G243R	400	417	MVQNHMTYSLQDVGGDAN	9.45	2	16	9.36	9.44	5.588	34.928	0.8228	Medium	9.36	9.44	5.531	34.569	0.7959	Medium	9.42	9.51	5.52	34.499	0.7535	Medium	9.32	9.42	7.211	45.066	0.8006	Medium	9.3	9.39	7.071	44.196	0.7021	Medium	9.43	9.51	7.069	44.182	0.7595	Medium	9.3	9.38	8.302	51.89	0.773	Medium	9.39
G243R	400	420	MVQNHMTYSLQDVGGDANWQL	12.29	2	19	12.16	12.25	6.353	33.438	0.7639	Medium	12.19	12.28	6.281	33.056	0.8791	High	12.24	12.34	6.466	34.03	0.8277	Medium	12.1	12.19	8.983	47.277	0.8569	Medium	12.21	12.3	8.867	46.668	0.8927	High	12.13	12.21	8.812	46.381	0.8606	Medium	12.12	12.21	10.741	56.532	0.8682	Medium	12.14
G243R	401	409	VQNHMTYSL	9.45	2	7	9.42	9.51	0.593	8.474	0.7576	Medium	9.37	9.46	0.693	9.907	0.7987	Medium	9.44	9.53	0.712	10.178	0.7565	Medium	9.41	9.49	2.245	32.072	0.7478	Medium	9.39	9.47	2.241	32.01	0.7683	Medium	9.4	9.48	2.157	30.821	0.7343	Medium	9.36	9.44	3.559	50.839	0.7235	Medium	9.38
G243R	410	420	QDVGGDANWQL	11.6	1	9	11.58	11.67	4.098	45.534	0.8653	Medium	11.57	11.67	4.166	46.291	0.8592	Medium	11.61	11.7	4.21	46.773	0.8157	Medium	11.56	11.65	5.126	56.953	0.8498	Medium	11.56	11.64	5.12	56.884	0.8352	Medium	11.58	11.67	5.034	55.934	0.8321	Medium	11.49	11.57	5.66	62.889	0.8288	Medium	11.49
G243R	421	427	VVEEGEM	7.42	1	5	7.32	7.4	1.932	38.633	0.9205	Medium	7.34	7.43	1.917	38.337	0.9089	High	7.43	7.51	1.943	38.864	0.9055	Medium	7.35	7.44	3.009	60.188	0.9011	Medium	7.4	7.48	3.017	60.333	0.8993	Medium	7.31	7.4	2.986	59.711	0.9064	Medium	7.27	7.35	3.195	63.908	0.8944	Medium	7.31
G243R	428	438	KVYRREVEENG	4.15	3	9	4.09	4.2	2.363	26.255	0.8929	High	4.11	4.22	2.34	25.999	0.9386	High	4.13	4.23	2.4	26.668	0.9356	High	4.13	4.24	3.791	42.125	0.9158	High	4.09	4.18	3.873	43.038	0.9236	High	4.04	4.12	3.853	42.815	0.9241	High	4.07	4.15	5.52	61.335	0.9062	High	4.09
G243R	439	462	IVLDPLKATHAVKGVTGHEVCNYF	10.59	4	21	10.48	10.86	1.031	4.908	0.8408	Medium	10.48	10.86	1.073	5.112	0.8461	Medium	10.48	10.86	1.05	4.999	0.8298	Medium	10.48	10.86	2.027	9.65	0.8079	Medium	10.49	10.86	1.974	9.4	0.8271	Medium	10.48	10.86	1.966	9.36	0.8089	Medium	10.48	10.86	2.776	13.217	0.8023	Medium	10.49
G243R	462	471	FWNVDVRNDW	12.75	2	8	12.66	13.02	0.814	10.175	0.8786	Medium	12.66	13.02	0.805	10.06	0.893	Medium	12.66	13.02	0.798	9.976	0.8358	Medium	12.66	13.02	2.048	25.595	0.8657	Medium	12.67	13.02	1.96	24.501	0.8772	Medium	12.67	13.02	2.011	25.139	0.86	Medium	12.67	13.02	3.631	45.388	0.8596	Medium	12.66
G243R	472	478	ETTIENF	10.33	1	5	10.25	10.34	1.677	33.548	0.8138	Medium	10.22	10.31	1.689	33.779	0.7956	Medium	10.31	10.4	1.631	32.619	0.7977	Medium	10.26	10.34	3.18	63.599	0.7888	Medium	10.25	10.34	3.148	62.957	0.7888	Medium	10.26	10.35	3.093	61.857	0.7667	Medium	10.24	10.35	3.724	74.49	0.7564	Medium	10.24
G243R	479	487	HVVETLADN	6.34	1	7	6.3	6.5	2.249	32.126	0.7646	Medium	6.3	6.5	2.297	32.81	0.7913	Medium	6.34	6.43	2.2	31.43	0.7598	Medium	6.18	6.26	2.795	39.931	0.6258	Medium	6.3	6.5	2.729	38.992	0.7988	Medium	6.3	6.51	2.729	38.99	0.7349	Medium	6.3	6.5	3.222	46.029	0.752	Medium	6.31
G243R	479	488	HVVETLADNA	7.21	1	8	7.07	7.39	1.916	23.948	0.907	Medium	7.08	7.39	1.98	24.756	0.8985	Medium	7.07	7.39	2.004	25.046	0.8842	Medium	7.07	7.39	2.592	32.406	0.8603	Medium	7.08	7.4	2.546	31.824	0.8882	Medium	7.07	7.39	2.559	31.987	0.8936	Medium	7.08	7.39	3.188	39.856	0.8877	Medium	7.08
G243R	488	507	AIIIYQTHKRVWPASQRDVL	9.03	4	17	9.29	9.37	3.531	20.769	0.7341	Medium	9.23	9.32	3.52	20.704	0.7536	Medium	9.23	9.31	3.657	21.513	0.7309	Medium	9.25	9.34	3.602	21.188	0.8024	Medium	9.22	9.29	3.622	21.307	0.777	Medium	9.16	9.24	3.646	21.45	0.7765	Medium	9.11	9.19	4.887	28.75	0.7055	Medium	9.11
G243R	489	503	IIIYQTHKRVWPASQ	8.1	3	12	8.43	8.6	3.537	29.476	0.7952	Medium	8.43	8.6	3.682	30.687	0.8178	Medium	8.43	8.6	3.567	29.729	0.7637	Medium	8.43	8.6	4.507	37.554	0.7873	Medium	8.44	8.6	4.453	37.105	0.7808	Medium	8.43	8.6	4.355	36.293	0.7672	Medium	8.51	8.6	4.678	38.983	0.7495	Medium	8.44
G243R	489	507	IIIYQTHKRVWPASQRDVL	8.72	4	16	8.64	9.22	2.733	17.081	0.9221	Medium	8.64	9.22	2.688	16.8	0.9248	Medium	8.64	9.22	2.615	16.341	0.9037	Medium	8.64	9.22	3.621	22.629	0.8965	Medium	8.65	9.23	3.64	22.751	0.9099	Medium	8.64	9.22	3.598	22.49	0.9079	Medium	8.65	9.22	4.196	26.226	0.8989	Medium	8.65
G243R	510	525	SVIRKIPALTENDPET	8.31	2	12	8.23	8.58	4.13	34.418	0.8868	Medium	8.23	8.59	4.105	34.208	0.9048	Medium	8.23	8.58	4.082	34.017	0.8593	Medium	8.23	8.58	5.958	49.65	0.8412	Medium	8.23	8.59	5.739	47.826	0.854	Medium	8.24	8.58	5.753	47.943	0.8555	Medium	8.23	8.59	6.498	54.152	0.8301	Medium	8.24
G243R	510	526	SVIRKIPALTENDPETW	10.59	3	13	10.4	10.8	4.019	30.918	0.8609	Medium	10.4	10.8	4.024	30.954	0.8731	Medium	10.4	10.8	4.015	30.886	0.8346	Medium	10.4	10.8	5.815	44.729	0.8279	Medium	10.4	10.8	5.733	44.103	0.8533	Medium	10.4	10.8	5.758	44.292	0.8287	Medium	10.4	10.8	6.358	48.911	0.826	Medium	10.39
G243R	512	525	IRKIPALTENDPET	7.58	2	10	7.49	7.84	4.19	41.895	0.8935	Medium	7.49	7.84	4.161	41.608	0.8775	Medium	7.49	7.84	4.22	42.203	0.8642	Medium	7.49	7.84	5.96	59.597	0.8856	Medium	7.5	7.84	5.995	59.947	0.8742	Medium	7.49	7.83	5.918	59.175	0.8673	Medium	7.5	7.84	6.49	64.9	0.8662	Medium	7.5
G243R	526	531	WIVCNF	14.08	2	4	14	14.3	0.028	0.705	0.8866	Medium	14	14.3	0.027	0.666	0.8907	Medium	14	14.3	0.051	1.263	0.836	Medium	14	14.3	0.05	1.248	0.8561	Medium	14	14.3	0.011	0.264	0.8682	Medium	14	14.3	0.045	1.121	0.8608	Medium	14	14.3	0.051	1.278	0.8281	Medium	14
G243R	532	547	SVDHDSAPLNNRCVRA	6.26	4	13	6.02	6.61	4.196	32.28	0.8195	Medium	6.02	6.61	4.151	31.934	0.842	Medium	6.01	6.61	4.312	33.169	0.8221	Medium	6.02	6.61	6.811	52.389	0.8007	Medium	6.02	6.61	6.819	52.45	0.8005	Medium	6.02	6.62	6.667	51.288	0.767	Medium	6.02	6.61	7.677	59.053	0.7669	Medium	6.02
G243R	532	553	SVDHDSAPLNNRCVRAKINVAM	7.87	3	19	7.79	8.37	3.583	18.859	0.8814	Medium	7.79	8.37	3.575	18.818	0.8829	Medium	7.79	8.37	3.606	18.98	0.8675	Medium	7.79	8.37	6.63	34.896	0.8735	Medium	7.79	8.37	6.54	34.419	0.8718	Medium	7.78	8.37	6.417	33.773	0.8566	Medium	7.79	8.37	7.963	41.909	0.8454	Medium	7.79
G243R	548	553	KINVAM	7.68	1	4	7.64	7.76	0.225	5.621	0.6804	Medium	7.64	7.76	0.255	6.369	0.7487	Medium	7.64	7.76	0.202	5.058	0.7327	Medium	7.64	7.76	0.55	13.745	0.7184	Medium	7.66	7.77	0.505	12.637	0.6507	Medium	7.63	7.76	0.496	12.396	0.7006	Medium	7.64	7.76	0.677	16.926	0.693	Medium	7.64
G243R	554	566	ICQTLVSPPEGNQ	8.58	2	9	8.62	8.7	4.142	46.024	0.7316	Medium	8.62	8.7	4.062	45.128	0.7592	Medium	8.69	8.77	4.048	44.982	0.7553	Medium	8.62	8.7	5.173	57.483	0.7145	Medium	8.62	8.7	5.215	57.944	0.7193	Medium	8.61	8.7	5.16	57.335	0.7135	Medium	8.62	8.7	6.113	67.918	0.6896	Medium	8.62
G243R	554	567	ICQTLVSPPEGNQE	8.77	2	10	8.76	9.01	4.489	44.889	0.8078	Medium	8.76	9.01	4.487	44.875	0.8096	Medium	8.76	9.01	4.391	43.908	0.798	Medium	8.76	9.01	5.918	59.177	0.7842	Medium	8.76	9.02	5.807	58.065	0.7837	Medium	8.76	9.01	5.827	58.266	0.7817	Medium	8.76	9.01	6.875	68.752	0.76	Medium	8.76
G243R	554	571	ICQTLVSPPEGNQEISRD	8.62	3	14	8.63	8.7	6.283	44.879	0.7339	Medium	8.61	8.7	6.274	44.811	0.7754	Medium	8.65	8.74	6.131	43.79	0.7427	Medium	8.62	8.7	8.6	61.426	0.712	Medium	8.63	8.71	8.553	61.095	0.7459	Medium	8.62	8.71	8.424	60.169	0.7447	Medium	8.6	8.68	9.94	71	0.7429	Medium	8.62
G243R	554	574	ICQTLVSPPEGNQEISRDNIL	10.75	3	17	10.85	10.98	5.581	32.827	0.9231	High	10.81	10.95	5.42	31.883	0.9261	High	10.85	10.95	5.355	31.5	0.9294	High	10.85	10.94	7.951	46.771	0.77	Medium	10.83	10.92	7.817	45.984	0.9274	High	10.83	10.93	7.842	46.127	0.8992	High	10.85	10.95	9.325	54.852	0.881	Medium	10.85
G243R	556	574	QTLVSPPEGNQEISRDNIL	10.39	3	15	10.3	10.38	5.129	34.194	0.7186	Medium	10.32	10.4	5.116	34.106	0.7395	Medium	10.37	10.46	4.933	32.884	0.673	Medium	10.36	10.44	7.04	46.932	0.6717	Medium	10.28	10.37	7.064	47.09	0.7162	Medium	10.27	10.37	7.031	46.875	0.6961	Medium	10.26	10.34	9.014	60.096	0.6312	Medium	10.26
G243R	557	574	TLVSPPEGNQEISRDNIL	10.34	2	14	10.34	10.42	4.957	35.41	0.824	Medium	10.32	10.42	5.077	36.261	0.8054	Medium	10.38	10.47	4.949	35.352	0.7464	Medium	10.29	10.37	6.898	49.272	0.7962	Medium	10.28	10.37	6.778	48.415	0.7955	Medium	10.27	10.35	6.698	47.844	0.775	Medium	10.3	10.38	7.788	55.626	0.7995	Medium	10.28
G243R	558	574	LVSPPEGNQEISRDNIL	9.97	3	13	9.99	10.08	4.7	36.151	0.8494	Medium	9.98	10.06	4.645	35.728	0.8473	Medium	9.97	10.05	4.518	34.757	0.7359	Medium	10.01	10.1	6.142	47.244	0.8125	Medium	10.07	10.16	6.101	46.927	0.8133	Medium	9.98	10.07	6.14	47.232	0.8254	Medium	9.99	10.07	7.405	56.959	0.8249	Medium	10.01
G243R	575	594	CKITYVANVNPGGWAPASVL	11.98	2	16	12.01	12.1	6.387	39.916	0.8424	Medium	12.02	12.1	6.325	39.533	0.8588	Medium	12.13	12.21	6.221	38.879	0.8358	Medium	12.01	12.1	8.248	51.548	0.7807	Medium	12.11	12.24	8.251	51.569	0.7541	Medium	11.96	12.06	8.285	51.78	0.7827	Medium	12	12.09	8.848	55.303	0.8083	Medium	11.97
G243R	576	594	KITYVANVNPGGWAPASVL	11.94	2	15	11.78	12.24	6.157	41.045	0.7504	Medium	11.78	12.25	6.142	40.946	0.7706	Medium	11.87	11.97	6.062	40.414	0.7149	Medium	11.78	12.24	7.875	52.497	0.7054	Medium	11.79	12.25	7.852	52.348	0.7302	Medium	11.78	12.25	7.773	51.817	0.6917	Medium	11.77	11.88	8.644	57.626	0.7517	Medium	11.79
G243R	580	594	VANVNPGGWAPASVL	12.16	1	11	12.11	12.42	6.34	57.64	0.8137	Medium	12.11	12.42	6.278	57.075	0.8649	Medium	12.11	12.42	6.3	57.272	0.7902	Medium	12.2	12.29	7.691	69.92	0.764	Medium	12.2	12.28	7.675	69.771	0.8135	Medium	12.14	12.22	7.734	70.31	0.8079	Medium	12.11	12.2	8.485	77.138	0.7484	Medium	12.11
G243R	595	605	RAVAKREYPKF	6.29	3	8	6.27	6.36	3.06	38.247	0.9365	High	6.34	6.42	3.039	37.983	0.8792	High	6.34	6.43	3.136	39.199	0.9409	High	6.31	6.4	4.674	58.427	0.9468	High	6.34	6.41	4.645	58.058	0.9069	High	6.27	6.37	4.683	58.533	0.8764	High	6.31	6.39	5.209	65.117	0.9206	High	6.25
G243R	606	612	LKRFTSY	7.37	2	5	7.21	7.59	0.221	4.42	0.9018	Medium	7.21	7.59	0.235	4.695	0.8999	Medium	7.21	7.59	0.261	5.216	0.881	Medium	7.21	7.59	0.533	10.654	0.8923	Medium	7.21	7.59	0.517	10.345	0.9041	Medium	7.2	7.58	0.541	10.83	0.8967	Medium	7.31	7.39	0.859	17.173	0.8601	Medium	7.35
G243R	613	624	VQEKTAGKPILF	9.39	3	9	9.4	9.48	1.239	13.762	0.935	High	9.43	9.52	1.221	13.567	0.9112	High	9.44	9.52	1.255	13.944	0.8517	High	9.37	9.46	2.001	22.232	0.9019	High	9.44	9.54	1.987	22.072	0.8985	High	9.38	9.46	1.966	21.846	0.8988	High	9.45	9.54	3.734	41.493	0.9387	High	9.39
[truncated: 29 more columns]
