# Supplementary material for: CERT1 mutations perturb human development by disrupting sphingolipid homeostasis
Source: J Clin Invest. 2023 Mar 28;133(10):e165019. doi: 10.1172/JCI165019 (PMC10178846; doi:10.1172/JCI165019)
Supplement: Supplemental tables 6-7 [file jci-133-165019-s018.xlsx]

## Sheet: Table S6
Supplementary Table 6. Data processing statistics for HDX-MS analysis
Data Set	CERT1	CERT1 G243R
HDX reaction details	%D2O = 90.9%	%D2O = 90.9%
	pH(read) = 7.5	pH(read) = 7.5
	Temp = 20°C	Temp = 20°C
HDX time course	3, 30, 300, 3000s at 20°C	3, 30, 300, 3000s at 20°C
HDX controls	N/A	N/A
Back-exchange	Corrected based on % D2O	Corrected based on % D2O
Number of peptides	93	92
Sequence coverage	0.96	0.949
Average peptide length / Redundancy	Length = 14.9	Length = 14.9
	Redundancy = 2.2	Redundancy = 2.2
Replicates (biological or technical)	3	3
Repeatability	Average StDev = 0.4%	Average StDev = 0.4%
Significant differences in HDX	>5% and >0.4 Da and unpaired t-test <0.01	>5% and >0.4 Da and unpaired t-test <0.01

## Sheet: Table S7
Supplemental Table 7. List of site-directed mutagenesis and qPCR Oligos used in this study
Name	Target	Primer Sequences (5’– 3’)
mCERT S132L	CERT	Forward	ATGGCTTAATGGTGTCCCTGGTGTCTGGAGCAAGTGG
	CERT	Reverse	CACCATTAAGCCATGTCGACGCAAGCTGGATTCAGA
mCERT S135C	CERT	Forward	GGTGTGCCTGGTGTCTGGAGCAAGTGGCTACTCTGC
	CERT	Reverse	CACCAGGCACACCATTGAGCCATGTCGACGCAAGCT
mCERT S138C	CERT	Forward	TCCCTGGTGTGTGGAGCAAGTGGCTACTCTGCAACATC
	CERT	Reverse	GCCACTTGCTCCACACACCAGGGACACCATTGAGCC
mCERT T166A	CERT	Forward	ATGGAAGCATTTAGAGACATCTTATGTAGACAAGT
	CERT	Reverse	GTCAACTTGTCTACATAAGATGTCTCTAAATGCTTCCATT
mCERT G243R	CERT	Forward	TAAAAGGGAAGCGATAACTTTTAAAGCAACTACTGCT
	CERT	Reverse	AAAGTTATCGCTTCCCTTTTAAAGTCTATACCATTAATT
mCERT T251A	CERT	Forward	GCAGCTACTGCTGGAATCCTTGCAACACTTT
	CERT	Reverse	CCAGCAGTAGCTGCTTTAAAAGTTATCGCTTC
mCERT HGS_130-132_DDD	CERT	Forward	CTGAATCCAGCTTGCGTCGAGATGACGATATGGTGTCCCTGGTGTCTGG
	CERT	Reverse	CCAGACACCAGGGACACCATATCGTCATCTCGACGCAAGCTGGATTCAG
bCERT G243R (H2S)	CERT	Forward	GGTCCATGGCATTTAAACGCGAAGCGATTACG
	CERT	Reverse	CGTAATCGCTTCGCGTTTAAATGCCATGGACC
Exon1_1	All Dcert	Forward	ATCACAGTCCCAGAGCGATG
		Reverse	TGCTGAGATAGCCCCTCAGT
Exon1_2	All Dcert	Forward	GATGGCAGCCACGCTACATA
		Reverse	TTAATGGTGGCCTTGGTCAGG
Exon2_1	All Dcert	Forward	CCAGCGGAGGAAGCCTAAAG
		Reverse	CTCCGAGCAGGCATCAAAGT
Exon2_2	All Dcert	Forward	TCGAGACTCTGCAGCGATAC
		Reverse	GATGGACTTCAGACCGTCGC
5'UTR only	Endogenous Dcert only	Forward	TCAGCGTCGTGAGTTCTCTT
		Reverse	TCGACGATCCGCAAACATCT
Exon9_3'UTR_1	Endogenous Dcert only	Forward	TCAAAGCTGAATCGTCTCACG
		Reverse	CCAAAGTCGTGAAACTCAACG
Exon9_3'UTR_2	Endogenous Dcert only	Forward	GCAAGAATGATGTGAGGGATGC
		Reverse	TTTCTGGGCGGGAATATGGG
Exon9_Plasmid_1	Exogenous Dcert only	Forward	GAAGCGCTTTACGGGATACG
		Reverse	TTGTCCAATTATGTCACACCACAG
Exon9_Plasmid_2	Exogenous Dcert only	Forward	TCTACAAGCGCGAGTATCCC
		Reverse	AGGTTCCTTCACAAAGATCCTCT
3'Plasmid only	Exogenous Dcert only	Forward	ATGAGGCTACTGCTGACTCTC
		Reverse	AGTCCTTGGGGTCTTCTACC
actin	Housekeeping	Forward	GCGTCGGTCAATTCAATCTT
		Reverse	AAGCTGCAACCTCTTCGTCA
EF1	Housekeeping	Forward	GCGTGGGTTTGTGATCAGTT
		Reverse	GATCTTCTCCTTGCCCATCC
